# Supplementary material for: Oncogenic role and potential regulatory mechanism of fatty acid binding protein 5 based on a pan-cancer analysis
Source: Sci Rep. 2023 Mar 11;13:4060. doi: 10.1038/s41598-023-30695-9 (PMC10008585; doi:10.1038/s41598-023-30695-9)
Supplement: Supplementary file 1 — Supplementary Information. [file 41598_2023_30695_MOESM1_ESM.zip]

Archive with 151 entries (129 files):
- Supplementary Data/
- Supplementary Data/╩2╛▌/
- Supplementary Data/╩2╛▌/15 miRNA╧α╣╪╨╘/
- Supplementary Data/╩2╛▌/15 miRNA╧α╣╪╨╘/KIRC/
- Supplementary Data/╩2╛▌/15 miRNA╧α╣╪╨╘/KIRC/cor.MirnaExp.txt
- Supplementary Data/╩2╛▌/15 miRNA╧α╣╪╨╘/KIRC/cor.hsa-miR-577.pdf
- Supplementary Data/╩2╛▌/15 miRNA╧α╣╪╨╘/KIRC/cor.sig - ╕▒▒╛.xls
- Supplementary Data/╩2╛▌/15 miRNA╧α╣╪╨╘/KIRC/cor.sig.txt
- Supplementary Data/╩2╛▌/15 miRNA╧α╣╪╨╘/KIRC/diff.hsa-miR-577.pdf
- Supplementary Data/╩2╛▌/15 miRNA╧α╣╪╨╘/KIRC/diffGeneExp.txt
- Supplementary Data/╩2╛▌/15 miRNA╧α╣╪╨╘/KIRC/miRNA.txt
- Supplementary Data/╩2╛▌/15 miRNA╧α╣╪╨╘/KIRC/miRNAmatrix.txt
- Supplementary Data/╩2╛▌/15 miRNA╧α╣╪╨╘/KIRC/net.network.txt
- Supplementary Data/╩2╛▌/15 miRNA╧α╣╪╨╘/KIRC/net.node.txt
- Supplementary Data/╩2╛▌/15 miRNA╧α╣╪╨╘/LIHC/
- Supplementary Data/╩2╛▌/15 miRNA╧α╣╪╨╘/LIHC/cor.MirnaExp.txt
- Supplementary Data/╩2╛▌/15 miRNA╧α╣╪╨╘/LIHC/cor.hsa-miR-22-3p.pdf
- Supplementary Data/╩2╛▌/15 miRNA╧α╣╪╨╘/LIHC/cor.sig - ╕▒▒╛.xls
- Supplementary Data/╩2╛▌/15 miRNA╧α╣╪╨╘/LIHC/cor.sig.txt
- Supplementary Data/╩2╛▌/15 miRNA╧α╣╪╨╘/LIHC/diff.hsa-miR-22-3p.pdf
- Supplementary Data/╩2╛▌/15 miRNA╧α╣╪╨╘/LIHC/diffGeneExp.txt
- Supplementary Data/╩2╛▌/15 miRNA╧α╣╪╨╘/LIHC/miRNA.txt
- Supplementary Data/╩2╛▌/15 miRNA╧α╣╪╨╘/LIHC/miRNAmatrix.txt
- Supplementary Data/╩2╛▌/15 miRNA╧α╣╪╨╘/LIHC/net.network.txt
- Supplementary Data/╩2╛▌/15 miRNA╧α╣╪╨╘/LIHC/net.node.txt
- Supplementary Data/╩2╛▌/15 miRNA╧α╣╪╨╘/PRAD/
- Supplementary Data/╩2╛▌/15 miRNA╧α╣╪╨╘/PRAD/cor.MirnaExp.txt
- Supplementary Data/╩2╛▌/15 miRNA╧α╣╪╨╘/PRAD/cor.sig.txt
- Supplementary Data/╩2╛▌/15 miRNA╧α╣╪╨╘/PRAD/diffGeneExp.txt
- Supplementary Data/╩2╛▌/15 miRNA╧α╣╪╨╘/PRAD/miRNA.txt
- Supplementary Data/╩2╛▌/15 miRNA╧α╣╪╨╘/PRAD/miRNAmatrix.txt
- Supplementary Data/╩2╛▌/15 miRNA╧α╣╪╨╘/PRAD/net.network - ╕▒▒╛.XLS
- Supplementary Data/╩2╛▌/15 miRNA╧α╣╪╨╘/PRAD/net.network.txt
- Supplementary Data/╩2╛▌/15 miRNA╧α╣╪╨╘/PRAD/net.node.txt
- Supplementary Data/╩2╛▌/16 miRNA╔·┤μ╩▒╝Σ/
- Supplementary Data/╩2╛▌/16 miRNA╔·┤μ╩▒╝Σ/KIRC/
- Supplementary Data/╩2╛▌/16 miRNA╔·┤μ╩▒╝Σ/KIRC/TCGA-KIRC.survival.tsv
- Supplementary Data/╩2╛▌/16 miRNA╔·┤μ╩▒╝Σ/KIRC/cor.MirnaExp.txt
- Supplementary Data/╩2╛▌/16 miRNA╔·┤μ╩▒╝Σ/KIRC/sur.hsa-miR-577.pdf
- Supplementary Data/╩2╛▌/16 miRNA╔·┤μ╩▒╝Σ/KIRC/survival.txt
- Supplementary Data/╩2╛▌/16 miRNA╔·┤μ╩▒╝Σ/LIHC/
- Supplementary Data/╩2╛▌/16 miRNA╔·┤μ╩▒╝Σ/LIHC/TCGA-LIHC.survival.tsv
- Supplementary Data/╩2╛▌/16 miRNA╔·┤μ╩▒╝Σ/LIHC/cor.MirnaExp.txt
- Supplementary Data/╩2╛▌/16 miRNA╔·┤μ╩▒╝Σ/LIHC/sur.hsa-miR-22-3p.pdf
- Supplementary Data/╩2╛▌/16 miRNA╔·┤μ╩▒╝Σ/LIHC/survival.txt
- Supplementary Data/╩2╛▌/19 lncRNA╧α╣╪╨╘/
- Supplementary Data/╩2╛▌/19 lncRNA╧α╣╪╨╘/KIRC_miR-577/
- Supplementary Data/╩2╛▌/19 lncRNA╧α╣╪╨╘/KIRC_miR-577/ceRNA.node.txt
- Supplementary Data/╩2╛▌/19 lncRNA╧α╣╪╨╘/KIRC_miR-577/cor.lncRNA_Gene.txt
- Supplementary Data/╩2╛▌/19 lncRNA╧α╣╪╨╘/KIRC_miR-577/cor.lncRNA_miRNA.txt
- Supplementary Data/╩2╛▌/19 lncRNA╧α╣╪╨╘/KIRC_miR-577/lncRNA.txt
- Supplementary Data/╩2╛▌/19 lncRNA╧α╣╪╨╘/KIRC_miR-577/net.network - ╕▒▒╛.xls
- Supplementary Data/╩2╛▌/19 lncRNA╧α╣╪╨╘/KIRC_miR-577/net.network.txt
- Supplementary Data/╩2╛▌/19 lncRNA╧α╣╪╨╘/KIRC_miR-577/net.node.txt
- Supplementary Data/╩2╛▌/19 lncRNA╧α╣╪╨╘/LIHC_miR-22-3p/
- Supplementary Data/╩2╛▌/19 lncRNA╧α╣╪╨╘/LIHC_miR-22-3p/ceRNA.network.txt
- Supplementary Data/╩2╛▌/19 lncRNA╧α╣╪╨╘/LIHC_miR-22-3p/ceRNA.node.txt
- Supplementary Data/╩2╛▌/19 lncRNA╧α╣╪╨╘/LIHC_miR-22-3p/cor.FABP5_CD27-AS1.pdf
- Supplementary Data/╩2╛▌/19 lncRNA╧α╣╪╨╘/LIHC_miR-22-3p/cor.FABP5_FGD5-AS1.pdf
- Supplementary Data/╩2╛▌/19 lncRNA╧α╣╪╨╘/LIHC_miR-22-3p/cor.FABP5_GUSBP11.pdf
- Supplementary Data/╩2╛▌/19 lncRNA╧α╣╪╨╘/LIHC_miR-22-3p/cor.FABP5_LINC00630.pdf
- Supplementary Data/╩2╛▌/19 lncRNA╧α╣╪╨╘/LIHC_miR-22-3p/cor.FABP5_LINC00997.pdf
- Supplementary Data/╩2╛▌/19 lncRNA╧α╣╪╨╘/LIHC_miR-22-3p/cor.FABP5_SNHG16.pdf
- Supplementary Data/╩2╛▌/19 lncRNA╧α╣╪╨╘/LIHC_miR-22-3p/cor.FABP5_TTC28-AS1.pdf
- Supplementary Data/╩2╛▌/19 lncRNA╧α╣╪╨╘/LIHC_miR-22-3p/cor.hsa-miR-22-3p_CD27-AS1.pdf
- Supplementary Data/╩2╛▌/19 lncRNA╧α╣╪╨╘/LIHC_miR-22-3p/cor.hsa-miR-22-3p_FGD5-AS1.pdf
- Supplementary Data/╩2╛▌/19 lncRNA╧α╣╪╨╘/LIHC_miR-22-3p/cor.hsa-miR-22-3p_GUSBP11.pdf
- Supplementary Data/╩2╛▌/19 lncRNA╧α╣╪╨╘/LIHC_miR-22-3p/cor.hsa-miR-22-3p_LINC00630.pdf
- Supplementary Data/╩2╛▌/19 lncRNA╧α╣╪╨╘/LIHC_miR-22-3p/cor.hsa-miR-22-3p_LINC00997.pdf
- Supplementary Data/╩2╛▌/19 lncRNA╧α╣╪╨╘/LIHC_miR-22-3p/cor.hsa-miR-22-3p_SNHG16.pdf
- Supplementary Data/╩2╛▌/19 lncRNA╧α╣╪╨╘/LIHC_miR-22-3p/cor.hsa-miR-22-3p_TTC28-AS1.pdf
- Supplementary Data/╩2╛▌/19 lncRNA╧α╣╪╨╘/LIHC_miR-22-3p/cor.lncRNA_Gene - ╕▒▒╛.xls
- Supplementary Data/╩2╛▌/19 lncRNA╧α╣╪╨╘/LIHC_miR-22-3p/cor.lncRNA_Gene.txt
- Supplementary Data/╩2╛▌/19 lncRNA╧α╣╪╨╘/LIHC_miR-22-3p/cor.lncRNA_miRNA - ╕▒▒╛.xls
- Supplementary Data/╩2╛▌/19 lncRNA╧α╣╪╨╘/LIHC_miR-22-3p/cor.lncRNA_miRNA.txt
- Supplementary Data/╩2╛▌/19 lncRNA╧α╣╪╨╘/LIHC_miR-22-3p/cor.lncrnaExp.txt
- Supplementary Data/╩2╛▌/19 lncRNA╧α╣╪╨╘/LIHC_miR-22-3p/diff.CD27-AS1.pdf
- Supplementary Data/╩2╛▌/19 lncRNA╧α╣╪╨╘/LIHC_miR-22-3p/diff.FGD5-AS1.pdf
- Supplementary Data/╩2╛▌/19 lncRNA╧α╣╪╨╘/LIHC_miR-22-3p/diff.GUSBP11.pdf
- Supplementary Data/╩2╛▌/19 lncRNA╧α╣╪╨╘/LIHC_miR-22-3p/diff.LINC00630.pdf
- Supplementary Data/╩2╛▌/19 lncRNA╧α╣╪╨╘/LIHC_miR-22-3p/diff.LINC00997.pdf
- Supplementary Data/╩2╛▌/19 lncRNA╧α╣╪╨╘/LIHC_miR-22-3p/diff.SNHG16.pdf
- Supplementary Data/╩2╛▌/19 lncRNA╧α╣╪╨╘/LIHC_miR-22-3p/diff.TTC28-AS1.pdf
- Supplementary Data/╩2╛▌/19 lncRNA╧α╣╪╨╘/LIHC_miR-22-3p/lncRNA.txt
- Supplementary Data/╩2╛▌/19 lncRNA╧α╣╪╨╘/LIHC_miR-22-3p/net.network.txt
- Supplementary Data/╩2╛▌/19 lncRNA╧α╣╪╨╘/LIHC_miR-22-3p/net.node.txt
- Supplementary Data/╩2╛▌/20 lncRNA╔·┤μ/
- Supplementary Data/╩2╛▌/20 lncRNA╔·┤μ/TCGA-LIHC.survival.tsv
- Supplementary Data/╩2╛▌/20 lncRNA╔·┤μ/cor.lncrnaExp.txt
- Supplementary Data/╩2╛▌/20 lncRNA╔·┤μ/sur.CD27-AS1 p=0.061.pdf
- Supplementary Data/╩2╛▌/20 lncRNA╔·┤μ/sur.FGD5-AS1 p=0.016.pdf
- Supplementary Data/╩2╛▌/20 lncRNA╔·┤μ/sur.GUSBP11 p=0.002.pdf
- Supplementary Data/╩2╛▌/20 lncRNA╔·┤μ/sur.LINC00630 p=0.040.pdf
- Supplementary Data/╩2╛▌/20 lncRNA╔·┤μ/sur.LINC00997 p=0.076.pdf
- Supplementary Data/╩2╛▌/20 lncRNA╔·┤μ/sur.SNHG16 p=0.006.pdf
- Supplementary Data/╩2╛▌/20 lncRNA╔·┤μ/sur.TTC28-AS1 p=0.028.pdf
- Supplementary Data/╩2╛▌/20 lncRNA╔·┤μ/survival.txt
- Supplementary Data/╩2╛▌/Expression analysis/
- Supplementary Data/╩2╛▌/Expression analysis/FABP5_boxplot_7K4xA.pdf
- Supplementary Data/╩2╛▌/Expression analysis/FABP5_boxplot_bJEa3.pdf
- Supplementary Data/╩2╛▌/Expression analysis/boxplot.pdf
- Supplementary Data/╩2╛▌/Expression analysis/geneExp.txt
- Supplementary Data/╩2╛▌/Expression analysis/stages/
- Supplementary Data/╩2╛▌/Expression analysis/stages/ACC0.011.pdf
- Supplementary Data/╩2╛▌/Expression analysis/stages/BLCA0.001.pdf
- Supplementary Data/╩2╛▌/Expression analysis/stages/CESC0.034.pdf
- Supplementary Data/╩2╛▌/Expression analysis/stages/KIRC0.009.pdf
- Supplementary Data/╩2╛▌/FABP5╜ß║╧╡─miRNA/
- Supplementary Data/╩2╛▌/FABP5╜ß║╧╡─miRNA/ENCORI_hg19_CLIP-seq_miRNA-target_all_FABP5.xls
- Supplementary Data/╩2╛▌/FABP5╜ß║╧╡─miRNA/miRNA.cys
- Supplementary Data/╩2╛▌/FABP5╜ß║╧╡─miRNA/miRNA.txt
- Supplementary Data/╩2╛▌/FABP5╜ß║╧╡─miRNA/miRNA.txt.png
- Supplementary Data/╩2╛▌/Immune/
- Supplementary Data/╩2╛▌/Immune/B cell.pdf
- Supplementary Data/╩2╛▌/Immune/CAFs.pdf
- Supplementary Data/╩2╛▌/Immune/CD4+ T cell.pdf
- Supplementary Data/╩2╛▌/Immune/CD8+ T cell.pdf
- Supplementary Data/╩2╛▌/Immune/DC.pdf
- Supplementary Data/╩2╛▌/Immune/Immune checkpoints.pdf
- Supplementary Data/╩2╛▌/Immune/Macrophage.pdf
- Supplementary Data/╩2╛▌/Immune/Treg.pdf
- Supplementary Data/╩2╛▌/Network in KIRC/
- Supplementary Data/╩2╛▌/Network in KIRC/ceRNA.network.txt
- Supplementary Data/╩2╛▌/Network in KIRC/ceRNA.network.txt.png
- Supplementary Data/╩2╛▌/Network in KIRC/ceRNA.node.txt
- Supplementary Data/╩2╛▌/Network in KIRC/network.cys
- Supplementary Data/╩2╛▌/Network in LIHC/
- Supplementary Data/╩2╛▌/Network in LIHC/LIHC.cys
- Supplementary Data/╩2╛▌/Network in LIHC/ceRNA.network.txt
- Supplementary Data/╩2╛▌/Network in LIHC/ceRNA.network.txt.png
- Supplementary Data/╩2╛▌/Network in LIHC/ceRNA.node.txt
- Supplementary Data/╩2╛▌/PCR.xls
- Supplementary Data/╩2╛▌/Survival analysis/
- Supplementary Data/╩2╛▌/Survival analysis/DFS/
- Supplementary Data/╩2╛▌/Survival analysis/DFS/ACC0.012.pdf
- Supplementary Data/╩2╛▌/Survival analysis/DFS/BRCA0.022.pdf
- Supplementary Data/╩2╛▌/Survival analysis/DFS/KIRC0.024.pdf
- Supplementary Data/╩2╛▌/Survival analysis/DFS/LGG0.003.pdf
- Supplementary Data/╩2╛▌/Survival analysis/DFS/LUAD0.038.pdf
- Supplementary Data/╩2╛▌/Survival analysis/DFS/LUSC0.045.pdf
- Supplementary Data/╩2╛▌/Survival analysis/DFS/UVM0.007.pdf
- Supplementary Data/╩2╛▌/Survival analysis/OS/
- Supplementary Data/╩2╛▌/Survival analysis/OS/ACC0.025.pdf
- Supplementary Data/╩2╛▌/Survival analysis/OS/GBM0.014.pdf
- Supplementary Data/╩2╛▌/Survival analysis/OS/KIRC0.001.pdf
- Supplementary Data/╩2╛▌/Survival analysis/OS/LAML0.024.pdf
- Supplementary Data/╩2╛▌/Survival analysis/OS/LGG╨í╙┌0.001.pdf
- Supplementary Data/╩2╛▌/Survival analysis/OS/LIHC0.001.pdf
- Supplementary Data/╩2╛▌/Survival analysis/OS/LUAD0.001.pdf
- Supplementary Data/╩2╛▌/Survival analysis/OS/SKCM0.017.pdf
- Supplementary Data/╩2╛▌/Survival analysis/OS/UVM╨í╙┌0.001.pdf
