# Supplementary material for: Oncogenic role and potential regulatory mechanism of fatty acid binding protein 5 based on a pan-cancer analysis
Source: Sci Rep. 2023 Mar 11;13:4060. doi: 10.1038/s41598-023-30695-9 (PMC10008585; doi:10.1038/s41598-023-30695-9)
Supplement: Supplementary file 1 — Supplementary Information. [file 41598_2023_30695_MOESM1_ESM.zip › Supplementary Data/╩2╛▌/15 miRNA╧α╣╪╨╘/KIRC/cor.MirnaExp.txt]

ID	TCGA-B0-5694-11A-01R-1540-13	TCGA-B0-5703-11A-01R-1540-13	TCGA-B0-5705-11A-01R-1540-13	TCGA-CZ-5987-11A-01R-1671-13	TCGA-CZ-5455-11A-01R-1502-13	TCGA-CW-5580-11A-02R-1671-13	TCGA-A3-3387-11A-01R-1540-13	TCGA-CZ-5467-11A-01R-1502-13	TCGA-CZ-5453-11A-01R-1502-13	TCGA-CZ-5986-11A-01R-1671-13	TCGA-CJ-5678-11A-01R-1540-13	TCGA-B8-4622-11A-01R-1757-13	TCGA-CW-5587-11A-01R-1540-13	TCGA-CZ-5457-11A-01R-1502-13	TCGA-CZ-5989-11A-01R-1671-13	TCGA-CJ-5677-11A-01R-1540-13	TCGA-B0-5712-11A-01R-1671-13	TCGA-CZ-5984-11A-01R-1671-13	TCGA-B2-5636-11A-01R-1540-13	TCGA-B0-4712-11A-02R-1502-13	TCGA-CJ-6030-11A-01R-1671-13	TCGA-A3-3358-11A-01R-1540-13	TCGA-B0-5706-11A-01R-1540-13	TCGA-CZ-5456-11A-02R-1502-13	TCGA-CW-6087-11A-01R-1671-13	TCGA-CZ-5451-11A-01R-1502-13	TCGA-CZ-5458-11A-01R-1502-13	TCGA-CJ-5681-11A-01R-1540-13	TCGA-CZ-5466-11A-01R-1502-13	TCGA-CW-5585-11A-01R-1540-13	TCGA-CZ-5985-11A-01R-1671-13	TCGA-CZ-5470-11A-01R-1502-13	TCGA-CW-5581-11A-01R-1540-13	TCGA-CZ-5461-11A-01R-1502-13	TCGA-B0-4700-11A-01R-1540-13	TCGA-B8-5552-11A-01R-1671-13	TCGA-CZ-5988-11A-01R-1671-13	TCGA-CZ-5469-11A-01R-1502-13	TCGA-CZ-5463-11A-01R-1502-13	TCGA-B0-5691-11A-01R-1540-13	TCGA-B0-5696-11A-01R-1540-13	TCGA-CZ-5468-11A-01R-1502-13	TCGA-CJ-5680-11A-01R-1540-13	TCGA-CZ-5462-11A-01R-1502-13	TCGA-B0-5690-11A-01R-1540-13	TCGA-B0-5402-11A-01R-1502-13	TCGA-CW-6088-11A-01R-1671-13	TCGA-CZ-5452-11A-01R-1502-13	TCGA-CW-5589-11A-01R-1540-13	TCGA-B0-5701-11A-01R-1540-13	TCGA-CZ-4864-11A-01R-1502-13	TCGA-CW-6090-11A-01R-1671-13	TCGA-CW-5591-11A-01R-1540-13	TCGA-B0-5697-11A-01R-1540-13	TCGA-CJ-5672-11A-01R-1540-13	TCGA-B0-5711-11A-01R-1671-13	TCGA-CZ-5982-11A-01R-1671-13	TCGA-CJ-5679-11A-01R-1540-13	TCGA-CZ-5465-11A-01R-1502-13	TCGA-B0-5709-11A-01R-1540-13	TCGA-B2-5641-11A-01R-1540-13	TCGA-CJ-5689-11A-01R-1540-13	TCGA-CZ-5454-11A-01R-1502-13	TCGA-CZ-4865-11A-01R-1502-13	TCGA-B8-5549-11A-01R-1540-13	TCGA-CW-5584-11A-01R-1540-13	TCGA-B8-4620-11A-01R-1757-13	TCGA-CZ-4863-11A-01R-1502-13	TCGA-CJ-5676-11A-01R-1540-13	TCGA-B8-4619-11A-01R-1757-13	TCGA-B0-5699-11A-01R-1540-13	TCGA-B0-4813-01A-01R-1276-13	TCGA-BP-5169-01A-01R-1425-13	TCGA-BP-5004-01A-01R-1333-13	TCGA-B0-4848-01A-01R-1276-13	TCGA-BP-4758-01A-01R-1288-13	TCGA-AK-3453-01A-02R-1276-13	TCGA-B0-5097-01A-01R-1419-13	TCGA-AK-3458-01A-01R-1502-13	TCGA-CJ-6031-01A-11R-1671-13	TCGA-B2-3923-01A-02R-1324-13	TCGA-BP-4972-01A-01R-1333-13	TCGA-B8-5159-01A-01R-1419-13	TCGA-B0-5092-01A-01R-1419-13	TCGA-CZ-5457-01A-01R-1502-13	TCGA-B4-5836-01A-11R-1671-13	TCGA-B8-4621-01A-01R-1502-13	TCGA-B0-5692-01A-11R-1540-13	TCGA-B2-5641-01A-01R-1540-13	TCGA-BP-5177-01A-01R-1425-13	TCGA-CZ-4863-01A-01R-1502-13	TCGA-B0-5698-01A-11R-1671-13	TCGA-B0-4817-01A-01R-1276-13	TCGA-CJ-4876-01A-01R-1304-13	TCGA-B8-5158-01A-01R-1419-13	TCGA-B0-5696-01A-11R-1540-13	TCGA-B0-5108-01A-01R-1419-13	TCGA-BP-5190-01A-01R-1425-13	TCGA-B0-4821-01A-01R-1502-13	TCGA-B0-5699-01A-11R-1540-13	TCGA-BP-4177-01A-02R-1419-13	TCGA-B8-5551-01A-01R-1540-13	TCGA-A3-3358-01A-01R-1540-13	TCGA-3Z-A93Z-01A-11R-A37P-13	TCGA-CJ-4894-01A-01R-1304-13	TCGA-B2-3923-01A-02R-A27D-13	TCGA-B4-5834-01A-11R-1671-13	TCGA-B8-5163-01A-01R-1419-13	TCGA-BP-4963-01A-01R-1333-13	TCGA-A3-3385-01A-02R-1419-13	TCGA-CJ-4634-01A-01R-1187-13	TCGA-BP-5189-01A-02R-1425-13	TCGA-A3-3326-01A-01T-0860-13	TCGA-A3-3387-01A-01R-1540-13	TCGA-B0-5088-01A-01R-1333-13	TCGA-CW-5581-01A-02R-1540-13	TCGA-CJ-4635-01A-02R-1304-13	TCGA-BP-4332-01A-01R-1288-13	TCGA-B0-5109-01A-02R-1419-13	TCGA-CZ-5470-01A-01R-1502-13	TCGA-B0-4847-01A-01R-1276-13	TCGA-A3-3311-01A-01T-0860-13	TCGA-B0-4701-01A-01R-1276-13	TCGA-CJ-6027-01A-11R-1671-13	TCGA-BP-4331-01A-01R-1762-13	TCGA-B0-5113-01A-01R-1419-13	TCGA-CZ-5463-01A-01R-1502-13	TCGA-BP-4325-01A-02R-1288-13	TCGA-T7-A92I-01A-11R-A37P-13	TCGA-AK-3453-01A-01T-0860-13	TCGA-A3-3374-01A-01T-0860-13	TCGA-B2-4102-01A-02R-1324-13	TCGA-BP-4165-01A-02R-1288-13	TCGA-BP-5192-01A-01R-1425-13	TCGA-B0-4843-01A-01R-1276-13	TCGA-BP-5009-01A-01R-1333-13	TCGA-B0-5102-01A-01R-1419-13	TCGA-BP-4974-01A-01R-1333-13	TCGA-DV-5569-01A-01R-1540-13	TCGA-A3-3378-01A-02R-1324-13	TCGA-A3-3382-01A-02R-1324-13	TCGA-BP-4775-01A-01R-1288-13	TCGA-CW-5583-01A-02R-1540-13	TCGA-B8-5550-01A-01R-1540-13	TCGA-B0-5706-01A-11R-1540-13	TCGA-CJ-4870-01A-01R-1762-13	TCGA-A3-3351-01A-02R-1324-13	TCGA-BP-4799-01A-01R-1304-13	TCGA-CW-5580-01A-01R-1671-13	TCGA-CZ-5984-01A-11R-1671-13	TCGA-CZ-5468-01A-01R-1502-13	TCGA-CJ-4918-01A-01R-1425-13	TCGA-BP-4804-01A-02R-1762-13	TCGA-BP-4994-01A-01R-1762-13	TCGA-B8-5162-01A-01R-1419-13	TCGA-CJ-5675-01A-11R-1540-13	TCGA-CZ-5989-01A-11R-1671-13	TCGA-B0-5710-01A-11R-1671-13	TCGA-B0-4688-01A-01R-1276-13	TCGA-CW-6093-01A-11R-1671-13	TCGA-BP-4163-01A-02R-1324-13	TCGA-B0-4697-01A-01R-1276-13	TCGA-BP-4173-01A-02R-1762-13	TCGA-BP-4801-01A-02R-1419-13	TCGA-A3-3316-01A-01T-0860-13	TCGA-B8-4148-01A-02R-1324-13	TCGA-AK-3426-01A-02R-1324-13	TCGA-B0-4815-01A-01R-1502-13	TCGA-AK-3436-01A-02R-1324-13	TCGA-CJ-4912-01A-01R-1425-13	TCGA-A3-A6NN-01A-12R-A33A-13	TCGA-BP-4787-01A-01R-1304-13	TCGA-A3-3322-01A-02R-1324-13	TCGA-BP-4355-01A-01R-1288-13	TCGA-A3-3313-01A-02R-1324-13	TCGA-A3-3372-01A-02R-1324-13	TCGA-BP-5200-01A-01R-1425-13	TCGA-CJ-4644-01A-01R-1187-13	TCGA-CJ-4639-01A-01R-1187-13	TCGA-CJ-5683-01A-11R-1540-13	TCGA-B8-A54K-01A-11R-A33A-13	TCGA-CJ-4923-01A-01R-1425-13	TCGA-BP-4176-01A-02R-1288-13	TCGA-A3-3374-01A-02R-1324-13	TCGA-B0-4838-01A-01R-1304-13	TCGA-CW-6087-01A-11R-1671-13	TCGA-B0-5104-01A-01R-1419-13	TCGA-CZ-5459-01A-01R-1502-13	TCGA-CJ-4888-01A-01R-1762-13	TCGA-B0-4844-01A-01R-1276-13	TCGA-BP-5195-01A-02R-1425-13	TCGA-CW-6088-01A-11R-1671-13	TCGA-BP-5175-01A-01R-1425-13	TCGA-CW-5587-01A-01R-1540-13	TCGA-B0-5713-01A-11R-1671-13	TCGA-B8-A54F-01A-11R-A25Z-13	TCGA-B2-3924-01A-02R-A27D-13	TCGA-BP-4354-01A-02R-1288-13	TCGA-B0-4810-01A-01R-1502-13	TCGA-CZ-5467-01A-01R-1502-13	TCGA-BP-4342-01A-01R-1288-13	TCGA-BP-4968-01A-01R-1333-13	TCGA-B8-4154-01A-01T-1187-13	TCGA-BP-5196-01A-01R-1425-13	TCGA-CJ-4897-01A-03R-1425-13	TCGA-B0-5094-01A-01R-1419-13	TCGA-B0-4713-01A-01R-1276-13	TCGA-BP-4158-01A-02R-1288-13	TCGA-B0-5701-01A-11R-1540-13	TCGA-CZ-5986-01A-11R-1671-13	TCGA-B0-5120-01A-01R-1419-13	TCGA-A3-3311-01A-02R-1324-13	TCGA-CZ-5982-01A-11R-1671-13	TCGA-BP-5010-01A-02R-1419-13	TCGA-B8-4146-01B-11R-1671-13	TCGA-A3-3320-01A-01T-0860-13	TCGA-BP-4335-01A-01R-1288-13	TCGA-BP-5173-01A-01R-1425-13	TCGA-CJ-4903-01A-01R-1425-13	TCGA-BP-5174-01A-01R-1425-13	TCGA-B0-5697-01A-11R-1540-13	TCGA-BP-4346-01A-01R-1288-13	TCGA-B2-5635-01A-01R-A27D-13	TCGA-EU-5905-01A-11R-1671-13	TCGA-CJ-4878-01A-01R-1304-13	TCGA-B4-5378-01A-01R-1502-13	TCGA-A3-A8OX-01A-11R-A37P-13	TCGA-BP-4977-01A-01R-1333-13	TCGA-AK-3461-01A-02R-1276-13	TCGA-B2-5633-01A-01R-A27D-13	TCGA-BP-4341-01A-01R-1288-13	TCGA-BP-4976-01A-01R-1333-13	TCGA-B8-5553-01A-01R-1540-13	TCGA-CJ-4871-01A-01R-1304-13	TCGA-CZ-4866-01A-01R-1502-13	TCGA-BP-5176-01A-01R-1425-13	TCGA-AK-3429-01A-02R-1324-13	TCGA-CZ-4859-01A-02R-1425-13	TCGA-BP-5191-01A-01R-1425-13	TCGA-BP-4992-01A-01R-1762-13	TCGA-G6-A8L8-01A-21R-A37P-13	TCGA-A3-3378-01A-01T-0860-13	TCGA-BP-4162-01A-02R-1324-13	TCGA-B0-5100-01A-01R-1419-13	TCGA-BP-4334-01A-01R-1288-13	TCGA-CJ-4891-01A-01R-1762-13	TCGA-B8-4153-01B-11R-1671-13	TCGA-CJ-4900-01A-01R-1762-13	TCGA-BP-4338-01A-01R-1288-13	TCGA-BP-5186-01A-01R-1425-13	TCGA-BP-4353-01A-02R-1288-13	TCGA-A3-A8OU-01A-11R-A37P-13	TCGA-BP-5008-01A-01R-1333-13	TCGA-DV-5565-01A-01R-1540-13	TCGA-B4-5835-01A-11R-1671-13	TCGA-B0-5117-01A-01R-1419-13	TCGA-CJ-5681-01A-11R-1540-13	TCGA-B0-4811-01A-01R-1502-13	TCGA-BP-4777-01A-01R-1288-13	TCGA-CZ-4854-01A-01R-1762-13	TCGA-A3-3331-01A-02R-1324-13	TCGA-B0-4839-01A-01R-1304-13	TCGA-B0-5110-01A-01R-1419-13	TCGA-B0-4816-01A-01R-1502-13	TCGA-B8-A54D-01A-21R-A25Z-13	TCGA-B0-4845-01A-01R-1276-13	TCGA-B0-5402-01A-01R-1502-13	TCGA-CJ-5680-01A-11R-1540-13	TCGA-CZ-5456-01A-01R-1502-13	TCGA-BP-5007-01A-01R-1762-13	TCGA-DV-5573-01A-01R-1540-13	TCGA-B0-5711-01A-11R-1671-13	TCGA-DV-5574-01A-01R-1540-13	TCGA-A3-A8CQ-01A-11R-A37P-13	TCGA-CZ-5458-01A-01R-1502-13	TCGA-B2-3923-01B-10R-A27D-13	TCGA-B0-4712-01A-01R-1502-13	TCGA-B8-5549-01A-01R-1540-13	TCGA-CZ-4860-01A-01R-1304-13	TCGA-CJ-4642-01B-02R-1409-13	TCGA-DV-5567-01A-01R-1540-13	TCGA-CZ-5469-01A-01R-1502-13	TCGA-BP-5182-01A-01R-1425-13	TCGA-CJ-4637-01A-01R-1187-13	TCGA-BP-4761-01A-01R-1762-13	TCGA-BP-4961-01A-01R-1762-13	TCGA-BP-4167-01A-02R-1324-13	TCGA-CJ-5671-01A-11R-1540-13	TCGA-BP-4760-01A-02R-1419-13	TCGA-CW-6097-01A-11R-1671-13	TCGA-AK-3445-01A-02R-1276-13	TCGA-CZ-5987-01A-11R-1671-13	TCGA-B2-5633-01A-01R-1540-13	TCGA-CZ-4858-01A-01R-1304-13	TCGA-AK-3440-01A-02R-1276-13	TCGA-B0-5115-01A-01R-1419-13	TCGA-A3-3367-01A-02R-1419-13	TCGA-BP-4763-01A-01R-1288-13	TCGA-B8-4143-01A-01T-1187-13	TCGA-AK-3444-01A-01T-0860-13	TCGA-AK-3451-01A-02T-1187-13	TCGA-CJ-4882-01A-02R-1425-13	TCGA-B0-4819-01A-01R-1276-13	TCGA-MM-A564-01A-11R-A25Z-13	TCGA-BP-5168-01A-01R-1419-13	TCGA-CZ-5465-01A-01R-1502-13	TCGA-AK-3454-01A-02R-1276-13	TCGA-BP-4756-01A-01R-1288-13	TCGA-A3-3323-01A-02R-1324-13	TCGA-CZ-4864-01A-01R-1502-13	TCGA-BP-5199-01A-01R-1425-13	TCGA-BP-4991-01A-01R-1333-13	TCGA-CZ-4853-01A-01R-1425-13	TCGA-BP-4768-01A-01R-1288-13	TCGA-BP-4765-01A-01R-1288-13	TCGA-CZ-5462-01A-01R-1502-13	TCGA-B0-5107-01A-01R-1419-13	TCGA-B0-5400-01A-01R-1502-13	TCGA-DV-5568-01A-01R-1540-13	TCGA-BP-4789-01A-01R-1304-13	TCGA-B0-5099-01A-01R-1419-13	TCGA-BP-4326-01A-01R-1288-13	TCGA-DV-A4VZ-01A-11R-A25Z-13	TCGA-BP-4766-01A-01R-1288-13	TCGA-BP-4329-01A-02R-1288-13	TCGA-AK-3447-01A-01T-0860-13	TCGA-BP-4343-01A-02R-1288-13	TCGA-B0-4842-01A-02R-1419-13	TCGA-AK-3460-01A-02R-1276-13	TCGA-BP-4975-01A-01R-1762-13	TCGA-AK-3444-01A-02R-1324-13	TCGA-B4-5844-01A-11R-1671-13	TCGA-A3-3357-01A-02R-1419-13	TCGA-AK-3456-01A-02R-1324-13	TCGA-CJ-5678-01A-11R-1540-13	TCGA-A3-3376-01A-02R-1419-13	TCGA-CJ-4641-01A-01R-1187-13	TCGA-CJ-4895-01A-01R-1304-13	TCGA-B0-5707-01A-11R-1540-13	TCGA-A3-3383-01A-02R-1324-13	TCGA-A3-3382-01A-01T-0860-13	TCGA-CJ-4875-01A-01R-1762-13	TCGA-B0-5116-01A-02R-1419-13	TCGA-B2-4101-01A-02R-1276-13	TCGA-B0-5690-01A-11R-1540-13	TCGA-B0-4818-01A-01R-1502-13	TCGA-CZ-4861-01A-01R-1304-13	TCGA-CJ-4885-01A-01R-1304-13	TCGA-B8-4151-01A-01T-1187-13	TCGA-B8-A8YJ-01A-13R-A39B-13	TCGA-BP-5180-01A-01R-1425-13	TCGA-BP-4352-01A-01R-1288-13	TCGA-CJ-5679-01A-11R-1540-13	TCGA-CJ-4887-01A-01R-1762-13	TCGA-B8-A54I-01A-21R-A33A-13	TCGA-BP-4959-01A-01R-1333-13	TCGA-B0-4690-01A-01R-1276-13	TCGA-B0-5703-01A-11R-1540-13	TCGA-BP-4970-01A-01R-1762-13	TCGA-CJ-5689-01A-11R-1540-13	TCGA-CW-5591-01A-01R-1540-13	TCGA-B0-4822-01A-01R-1276-13	TCGA-B0-4691-01A-01R-1276-13	TCGA-B0-4841-01A-01R-1276-13	TCGA-G6-A8L7-01A-11R-A37P-13	TCGA-BP-4174-01A-02R-1288-13	TCGA-B0-4814-01A-01R-1276-13	TCGA-GK-A6C7-01A-11R-A33A-13	TCGA-BP-4985-01A-01R-1333-13	TCGA-AK-3465-01A-01T-0860-13	TCGA-AK-3431-01A-02R-1276-13	TCGA-A3-3307-01A-01T-0860-13	TCGA-BP-4989-01A-01R-1333-13	TCGA-BP-4983-01A-01R-1333-13	TCGA-A3-A6NL-01A-11R-A33A-13	TCGA-CZ-5454-01A-01R-1502-13	TCGA-CJ-4638-01A-01R-1187-13	TCGA-CJ-4916-01A-01R-1425-13	TCGA-B2-5635-01B-04R-A27D-13	TCGA-A3-3319-01A-02R-1324-13	TCGA-B0-5098-01A-01R-1419-13	TCGA-A3-3346-01A-01T-1192-13	TCGA-A3-3317-01A-01T-0860-13	TCGA-BP-5178-01A-01R-1425-13	TCGA-B0-5075-01A-01R-1762-13	TCGA-B0-5096-01A-01R-1419-13	TCGA-BP-4971-01A-01R-1762-13	TCGA-DV-5575-01A-01R-1540-13	TCGA-B0-4714-01A-01R-1276-13	TCGA-B0-4837-01A-01R-1304-13	TCGA-CJ-4643-01A-01R-1187-13	TCGA-BP-4965-01A-01R-1762-13	TCGA-B8-5165-01A-01R-1419-13	TCGA-B8-4619-01A-01R-1187-13	TCGA-B0-5709-01A-11R-1540-13	TCGA-B0-4852-01A-01R-1502-13	TCGA-B2-5636-01A-02R-1540-13	TCGA-B0-4700-01A-02R-1540-13	TCGA-B4-5838-01A-11R-1671-13	TCGA-BP-4345-01A-01R-1288-13	TCGA-CZ-5451-01A-01R-1502-13	TCGA-A3-3313-01A-01T-0860-13	TCGA-B2-5633-01B-04R-A27D-13	TCGA-BP-4166-01A-02R-1288-13	TCGA-B4-5843-01A-11R-1671-13	TCGA-BP-4770-01A-01R-1502-13	TCGA-A3-A8OW-01A-11R-A37P-13	TCGA-B0-4703-01A-01R-1276-13	TCGA-B0-4849-01A-01R-1276-13	TCGA-CZ-5452-01A-01R-1502-13	TCGA-BP-4982-01A-01R-1762-13	TCGA-CW-5588-01A-01R-1540-13	TCGA-B0-5085-01A-01R-1762-13	TCGA-CJ-6032-01A-11R-1671-13	TCGA-B0-5399-01A-01R-1502-13	TCGA-BP-5201-01A-01R-1425-13	TCGA-CJ-6030-01A-11R-1671-13	TCGA-B8-A54H-01A-11R-A33A-13	TCGA-BP-4769-01A-01R-1288-13	TCGA-A3-3317-01A-02R-1324-13	TCGA-A3-3380-01A-01T-0860-13	TCGA-B2-5635-01A-01R-1540-13	TCGA-BP-4969-01A-01R-1762-13	TCGA-BP-4995-01A-01R-1333-13	TCGA-B0-4836-01A-01R-1762-13	TCGA-BP-4344-01A-01R-1288-13	TCGA-B8-A54E-01A-11R-A25Z-13	TCGA-CJ-5677-01A-11R-1540-13	TCGA-B0-4834-01A-01R-1762-13	TCGA-B8-4622-01A-02R-1276-13	TCGA-CZ-4865-01A-02R-1502-13	TCGA-B0-5077-01A-01R-1333-13	TCGA-BP-5185-01A-01R-1425-13	TCGA-B0-4694-01A-01R-1276-13	TCGA-BP-4797-01A-01R-1762-13	TCGA-AS-3777-01A-01T-0860-13	TCGA-A3-3362-01A-02R-1324-13	TCGA-B0-5083-01A-02R-1419-13	TCGA-CJ-4881-01A-01R-1762-13	TCGA-CJ-5684-01A-11R-1540-13	TCGA-CW-5585-01A-01R-1540-13	TCGA-B0-5081-01A-01R-1333-13	TCGA-BP-4169-01A-02R-1288-13	TCGA-B8-4620-01A-01R-1187-13	TCGA-CZ-5453-01A-01R-1502-13	TCGA-CZ-5461-01A-01R-1502-13	TCGA-A3-3349-01A-01T-1187-13	TCGA-B0-5812-01A-11R-1671-13	TCGA-A3-3324-01A-01T-0860-13	TCGA-A3-3319-01A-01T-0860-13	TCGA-CJ-5672-01A-11R-1540-13	TCGA-BP-5001-01A-01R-1333-13	TCGA-A3-A8OV-01A-11R-A37P-13	TCGA-B0-5080-01A-01R-1502-13	TCGA-CJ-4884-01A-01R-1304-13	TCGA-B0-5700-01A-11R-1540-13	TCGA-B8-5546-01A-01R-1540-13	TCGA-B0-5702-01A-11R-1540-13	TCGA-BP-4337-01A-01R-1288-13	TCGA-CJ-6033-01A-11R-1671-13	TCGA-B0-5095-01A-01R-1419-13	TCGA-AK-3443-01A-01T-0860-13	TCGA-BP-4987-01A-01R-1762-13	TCGA-A3-3331-01A-01T-0860-13	TCGA-BP-4771-01A-01R-1762-13	TCGA-CJ-4901-01A-01R-1425-13	TCGA-A3-3370-01A-02R-1419-13	TCGA-BP-4981-01A-01R-1762-13	TCGA-CJ-4640-01A-01R-1187-13	TCGA-B4-5377-01A-01R-1502-13	TCGA-DV-A4VX-01A-11R-A25Z-13	TCGA-BP-5183-01A-01R-1425-13	TCGA-CJ-4892-01A-01R-1304-13	TCGA-CJ-4908-01A-01R-1425-13	TCGA-BP-5181-01A-01R-1425-13	TCGA-B0-4846-01A-01R-1276-13	TCGA-BP-5184-01A-01R-1425-13	TCGA-B0-5694-01A-11R-1540-13	TCGA-B0-5712-01A-11R-1671-13	TCGA-BP-4790-01A-01R-1762-13	TCGA-CW-5584-01A-01R-1540-13	TCGA-BP-4327-01A-01R-1288-13	TCGA-BP-4762-01A-02R-1288-13	TCGA-A3-3347-01A-02R-1324-13	TCGA-CJ-5682-01A-11R-1540-13	TCGA-CJ-4890-01A-01R-1304-13	TCGA-DV-A4W0-01A-11R-A25Z-13	TCGA-AK-3434-01A-02R-1276-13	TCGA-B8-5164-01A-01R-1419-13	TCGA-EU-5907-01A-11R-1671-13	TCGA-B0-4827-01A-02R-1419-13	TCGA-CZ-4857-01A-01R-1762-13	TCGA-A3-3363-01A-01T-0860-13	TCGA-BP-4960-01A-01R-1762-13	TCGA-A3-A6NI-01A-11R-A33A-13	TCGA-A3-3365-01A-01T-0860-13	TCGA-AK-3443-01A-02R-1324-13	TCGA-AK-3425-01A-02R-1276-13	TCGA-BP-5000-01A-01R-1762-13	TCGA-AK-3427-01A-01T-0860-13	TCGA-B0-4823-01A-02R-1419-13	TCGA-A3-3322-01A-01T-0860-13	TCGA-B0-5121-01A-02R-1419-13	TCGA-DV-5576-01A-01R-1540-13	TCGA-BP-4340-01A-01R-1762-13	TCGA-CJ-4920-01A-01R-1425-13	TCGA-CJ-4907-01A-01R-1425-13	TCGA-B2-A4SR-01A-11R-A25Z-13	TCGA-BP-5194-01A-02R-1425-13	TCGA-BP-4973-01A-01R-1333-13	TCGA-BP-4781-01A-01R-1304-13	TCGA-A3-3323-01A-01T-0860-13	TCGA-B0-4707-01A-01R-1276-13	TCGA-CZ-5985-01A-11R-1671-13	TCGA-CZ-5466-01A-01R-1502-13	TCGA-B8-A7U6-01A-12R-A37P-13	TCGA-B0-4693-01A-01R-1276-13	TCGA-A3-3372-01A-01T-0860-13	TCGA-CJ-4886-01A-01R-1304-13	TCGA-BP-5187-01A-01R-1425-13	TCGA-B0-4710-01A-01R-1502-13	TCGA-DV-A4W0-05A-11R-A25Z-13	TCGA-B2-5639-01A-01R-1540-13	TCGA-MM-A84U-01A-11R-A37P-13	TCGA-BP-4962-01A-01R-1333-13	TCGA-B4-5832-01A-11R-1671-13	TCGA-B0-4718-01A-01R-1276-13	TCGA-CZ-4856-01A-02R-1425-13	TCGA-B0-5693-01A-11R-1540-13	TCGA-CJ-4905-01A-02R-1425-13	TCGA-BP-4988-01A-01R-1333-13	TCGA-B8-A54J-01A-11R-A33A-13	TCGA-BP-4759-01A-01R-1762-13	TCGA-CJ-4899-01A-01R-1762-13	TCGA-B0-5691-01A-11R-1540-13	TCGA-BP-4347-01A-01R-1288-13	TCGA-CJ-5676-01A-11R-1540-13	TCGA-B0-4833-01A-01R-1304-13	TCGA-B0-5119-01A-02R-1419-13	TCGA-B0-4699-01A-01R-1276-13	TCGA-6D-AA2E-01A-11R-A37P-13	TCGA-CJ-4636-01A-01R-1187-13	TCGA-AK-3430-01A-01T-1187-13	TCGA-EU-5904-01A-11R-1671-13	TCGA-BP-4160-01A-02R-1288-13	TCGA-CW-6090-01A-11R-1671-13	TCGA-G6-A8L6-01A-11R-A37P-13	TCGA-BP-5198-01A-01R-1425-13	TCGA-CJ-4889-01A-01R-1304-13	TCGA-BP-4803-01A-01R-1304-13	TCGA-AK-3440-01A-01T-0860-13	TCGA-B8-5545-01A-01R-1671-13	TCGA-AK-3450-01A-02R-1276-13	TCGA-BP-4967-01A-01R-1333-13	TCGA-BP-4330-01A-01R-1288-13	TCGA-BP-4351-01A-01R-1288-13	TCGA-CZ-5455-01A-01R-1502-13	TCGA-CZ-5988-01A-11R-1671-13	TCGA-CZ-5460-01A-01R-1502-13	TCGA-A3-3308-01A-01T-0860-13	TCGA-CJ-4893-01A-01R-1304-13	TCGA-B0-5695-01A-11R-1540-13	TCGA-AK-3433-01A-02R-1276-13	TCGA-BP-4798-01A-01R-1304-13	TCGA-B8-A54G-01A-11R-A25Z-13	TCGA-CW-5590-01A-01R-1540-13	TCGA-CJ-4872-01A-01R-1304-13	TCGA-B0-4706-01A-01R-1502-13	TCGA-BP-4807-01A-01R-1304-13	TCGA-EU-5906-01A-11R-1671-13	TCGA-CZ-4862-01A-01R-1304-13	TCGA-BP-4776-01A-01R-1288-13	TCGA-AK-3465-01A-02R-1324-13	TCGA-CJ-4873-01A-01R-1304-13	TCGA-BP-5202-01A-02R-1425-13	TCGA-BP-4795-01A-02R-1419-13	TCGA-A3-3324-01A-02R-1324-13	TCGA-A3-3308-01A-02R-1324-13	TCGA-MW-A4EC-01A-11R-A25Z-13	TCGA-BP-4164-01A-02R-1324-13	TCGA-A3-3383-01A-01T-0860-13	TCGA-B2-4099-01A-02T-1187-13	TCGA-CJ-4869-01A-02R-1425-13	TCGA-BP-4998-01A-01R-1333-13	TCGA-B0-5084-01A-01R-1762-13	TCGA-BP-4161-01A-02R-1324-13	TCGA-G6-A5PC-01A-11R-A33A-13	TCGA-CJ-6028-01A-11R-1671-13	TCGA-CJ-5686-01A-11R-1671-13	TCGA-B0-4696-01A-01R-1276-13	TCGA-BP-4159-01A-02R-1288-13	TCGA-B0-5106-01A-01R-1419-13	TCGA-B0-4828-01A-01R-1276-13	TCGA-B0-4945-01A-01R-1419-13	TCGA-MM-A563-01A-11R-A25Z-13	TCGA-BP-4993-01A-02R-1419-13	TCGA-BP-5170-01A-01R-1425-13	TCGA-B0-4698-01A-01R-1502-13	TCGA-A3-3373-01A-02R-1419-13	TCGA-B2-3924-01B-03R-A27D-13	TCGA-DV-5566-01A-01R-1540-13	TCGA-AK-3455-01A-01T-0860-13	TCGA-BP-4986-01A-01R-1762-13	TCGA-AK-3428-01A-02R-1276-13	TCGA-B0-5705-01A-11R-1540-13	TCGA-B0-4824-01A-01R-1276-13	TCGA-A3-3320-01A-02R-1324-13	TCGA-B2-4098-01A-02R-1324-13	TCGA-B2-3924-01A-02R-1324-13	TCGA-B8-5552-01B-11R-1671-13	TCGA-CW-5589-01A-01R-1540-13	TCGA-BP-4782-01A-02R-1419-13	TCGA-A3-A6NJ-01A-12R-A33A-13	TCGA-CJ-4904-01A-02R-1425-13	TCGA-CJ-4902-01A-01R-1425-13	TCGA-CZ-5464-01A-01R-1502-13
hsa-miR-577	3.22848009832992	4.0834142250803	5.70400265585984	3.63912216224286	5.99785758584768	5.57608128067597	4.84517337599293	5.79118477306324	5.77933405980749	4.15113875041442	3.29922267426246	3.39204589576182	6.47789989855584	5.60773894548388	5.12230205925501	3.29933639879373	1.70815677021845	2.8958943152045	2.80162947326624	7.49037598248561	4.10651164370926	4.49466393227097	5.99490257482397	5.54688551052166	5.30281875256935	5.38054591427513	7.71539509358574	3.77200808621624	5.57999318520685	4.03136343404878	4.48848351714181	5.64671450920617	3.91877929621209	5.63882280124678	3.97177896418107	3.97595845100717	3.64848845233411	7.16204886834889	5.60534231661026	6.44046108668235	4.80460499935011	6.64369387745239	5.6500275166844	5.73005189030498	7.03283479068645	3.35942629014943	8.44776844694741	5.87145853352816	4.57399551274646	6.78187636813487	3.43487584957516	3.39728944077479	3.29963253878304	6.72642117839858	5.06081134267445	5.00509407881092	3.58288954252398	6.80614615872053	7.4707768062556	3.49061505352474	7.58620553813101	3.30732243220153	5.27603393149679	5.24024181109375	8.08510752338604	2.76793356523456	2.61296365674966	4.41414838996552	4.7219861392714	3.1582285947352	6.50805239982333	0.531358002884078	3.98677406640642	3.97202444877746	6.99704847489206	4.60857153317251	4.07501484520095	4.20804585663797	2.26906158103579	3.78307733390649	5.71241446927708	3.76254335904292	8.60336596881306	6.22485680859685	2.87496767962834	3.48356171161129	4.7805379302696	7.39968551774294	5.71117053912761	3.57423474832986	3.65068759801343	4.78278439254945	3.4185476757666	2.68464102606837	5.72696687193295	3.25220187919614	3.02151153031266	5.10358030485186	3.19712891952811	7.91613145507624	4.02802804009158	5.35605434345213	4.35386596427528	4.52749201939409	3.55442185773605	5.33145048697638	1.79415631386338	2.96286158841017	4.74519376014504	7.81968861812569	2.1221465609551	6.55760951460625	8.08043275762581	4.05808786313519	4.07044686279636	4.09853241129067	1.98466881943557	2.54922877968508	3.04772316334152	2.85065342635953	4.63729144100789	7.18372965597082	6.4013563858304	5.13001036406419	1.2751083902862	6.20724396137451	5.50476719663212	5.14740154553396	2.96424594428967	5.07363088856062	7.18156574533104	4.58758161897697	4.04510479947996	3.65955242292451	2.85207856279336	5.24187449672788	5.54781039614708	4.85536485912371	4.55239244238019	6.74704763343207	5.79547241595967	4.33059640292846	3.45286041399577	2.45575199240793	2.48753342653915	2.12144350279395	5.61539952301038	3.88979183486545	3.28011093187629	1.8929275892474	4.69316409222332	0	0.859241260484772	7.65108040124233	1.4688793844695	3.27106062328476	3.42732149399303	1.79947321683539	0	3.58241750727672	3.34161037004303	1.76977131617166	1.58902709323703	6.02735357630489	3.5177380375278	5.53191133916931	6.06065292036279	3.92040478554653	5.70348308938898	3.99798693829451	2.89807539782545	1.45784745697518	5.41037672376131	3.46162285018504	4.97269816747796	4.27376725778613	6.68810760642081	5.13287456314849	3.45537430647174	3.36375014196234	3.03434673540282	3.08531655205574	2.48427220922875	7.04967432669989	5.76362960891914	3.31847679444403	7.39643781274702	4.76987538956851	4.15553957986921	5.54314568423901	3.96337886596524	5.54358218271346	2.59894707343474	7.32699027637502	3.45310835153341	4.66649756511373	3.12159650760473	0	2.72875447226805	3.66164814249912	3.55913201232722	6.01519825548687	5.50753524884975	1.57185637732025	5.76264301250814	4.96448134681223	6.42823771641015	5.03721219889682	7.14995030168105	3.72543470120162	5.59876358285469	7.16189473463989	3.39113379003355	6.86601034065526	4.91410523711847	5.12781278009838	5.48335371847624	2.80187754762328	2.83415781368328	4.6127576468848	6.23675778967687	6.90712261040357	3.29695187701586	1.80361390792791	3.24114978184598	3.70624541113252	2.61718797230637	5.07824390593893	6.04976340070977	3.7251630903139	3.17010548733171	5.19638435964498	4.95823902927948	2.93031534667974	5.13962706632194	4.00131675981751	4.96597724664575	4.24441064761478	6.90710337743478	6.28845343436218	2.32574071225237	6.6202482758331	6.88744241087669	2.9812144391739	5.30401083055729	0	3.32177400682855	0.937171107665888	3.82927013346941	3.78521991803727	5.02243395353112	1.33904899575691	2.73170395181005	3.93983023904143	2.98766667104881	5.17639418746921	5.04261807451701	3.18948601942761	4.62886806122629	1.26865236838936	6.61474782477042	4.00678093618154	3.98704794698133	3.36385006355286	3.73764025699711	6.55499044821565	4.08879629341054	6.09626206392939	1.95246962809037	2.57841248617235	3.85727638992792	2.98234509436648	0.684137391284298	3.04809089727245	5.68788708898232	2.91365480310839	5.73184713047149	5.51406701367919	5.51130167191639	3.30375211313566	4.23301908387442	4.12058418628167	3.35184511279438	6.07184502822655	0	1.41430280012342	1.71479720867177	2.6101243336825	5.58444724636712	2.63152107834792	0.443256543289085	4.02847456063422	4.36434340378832	2.52323122735746	5.49465209315198	3.54905056424327	2.91196418234215	6.62051398065101	2.88220596882422	3.40556397897923	3.07485048418955	3.54002230812435	0.892966046296891	1.46374485580733	2.15456733167323	5.38711917582043	6.16397686780514	6.21725476093764	6.90611493854753	3.46192401534728	5.04412391662193	4.26246848789222	7.30730738472735	5.15861251554057	2.85174104723957	0.586081597919309	2.18806474192367	3.04964383555528	2.91387132761644	0.893072477634779	5.12301264795535	4.61018505942103	2.02929809476976	6.67176749279937	3.80557002901528	6.00034597989981	2.93186645486369	2.56768172818777	4.28689075586863	3.15003595471213	4.64348104029255	5.78581155235844	6.95630064431008	1.87001704984373	4.3773160493669	3.53349980843268	7.01605164920471	2.24688323182885	2.0398332475155	6.37672205746642	6.36972470783799	1.52671938053752	5.10971575634289	4.32267305450672	5.38397449172612	3.13112667439271	2.67213835855732	2.33075227603856	3.64472731452622	0.293288075769677	7.73385865335678	3.42591698973479	6.33165147983659	6.34800857448215	2.14287019176118	4.75949835329644	3.38251744259615	3.98456200907291	3.24547679996094	1.63110055627218	3.77375902022687	2.54913166362622	3.53472027944962	5.79960594047593	1.84015179969426	3.82704972084738	5.68934724956911	0.759275165530032	4.3880593166839	4.36099698502327	2.01884386950561	7.27760729187877	3.5016747979494	1.56181196362142	2.66986083762434	3.74349450261764	7.37885838327003	3.92705352954509	1.22867526024332	2.11851754324083	2.3490674220486	3.57809578811598	5.60172384899465	2.74634544707561	6.04091916320527	2.01253863939032	5.34135816645482	3.52585214067403	2.39481784969919	2.79474980510228	3.10480193780747	5.38640125118563	4.19372917143949	6.79248448210822	2.36904485077988	6.37672848124677	3.47480851291456	2.77513063043844	3.90744159987902	3.35899327574119	7.13016382248347	5.42010844136919	2.34122065992326	5.32347095329899	3.4752768835408	0.663347352171782	1.89251071120399	3.42698390988753	2.81215707233689	3.57630444747625	2.61785654927581	5.53556653054055	4.00219933436827	4.34039491808923	3.95041522195522	5.06384071084258	3.65822519543157	2.25300626554865	3.29687877430613	4.36211776366634	4.69042380052869	4.34825721003493	4.78245102734692	1.44479903401146	1.90912216074568	6.16926802488532	3.59301786004094	1.82861533503076	7.92121910563202	3.643617259692	4.52345280891221	3.84394365699723	4.28050502999242	3.72869113780197	4.283638834141	10.0998277521584	3.55078741110359	5.2137504800377	3.65850627664758	4.09967476669243	3.6919829831844	5.83829580154802	2.24720659328042	2.90660549089917	3.35121982802715	4.16574234197387	1.64205643088238	2.76134910801311	7.02092661790966	3.88000466329808	4.75776894416626	2.38775321784111	3.1287704806346	3.98057374922496	4.07880706467678	4.59718014127812	4.41700183337313	1.79063401621417	2.68993022953309	5.80325778122013	2.69398711658427	7.53936744385296	3.76147251366428	7.01754003307947	5.3125791407183	5.96887549374099	7.16910924741005	3.84393561945267	3.39770810222942	4.74849182554326	2.8409262319444	4.97588189314769	3.68043351138773	3.02731915914012	4.75940833660971	5.17536571225597	2.06455455283843	3.95695619717088	4.28636591315012	5.48690515393926	3.32693233824992	6.82920898077135	2.41440888832239	5.07897567066226	4.10804849799789	1.92737425908388	1.40107610745462	3.66135741068803	5.4791050702582	3.21243938150268	4.66172224123826	2.1901426281903	5.41338827789742	2.33016024157127	2.39948503385999	4.48578616805456	6.26572023867447	5.86528242393087	1.22966174746366	7.32505085261181	4.18753735976599	5.83793542306804	4.01476144016114	6.29735504970389	2.19800374257022	3.88710019796575	3.86492006062509	1.51190518402449	2.90175933672488	6.96217534520516	4.2092373351169	7.35972935805854	2.65034156692684	4.26103127647198	7.25183079301579	2.37327318715528	4.224293464742	4.47633761534745	3.1467314600869	4.84359096760556	3.63683571705672	2.82779951762292	5.86684518641681	2.11368483210486	4.60513100678034	2.09366090439895	5.73922461790995	3.66455451822726	3.89266690888814	5.72526808652916	4.70900548776873	2.07806086403903	6.94015735178744	3.20699822830148	5.28865386360517	4.74610258205399	5.07545219397019	4.32497833216525	3.53735571216448	4.89568699793575	0.838366908290736	2.2757454944944	3.88007129419137	3.03152417902167	6.50563865828899	2.24659840706236	1.37648154443685	4.54548100666412	2.72370577219858	6.88739001174114	5.39238096866081	2.4423885982831	3.53453478458258	3.4586082606355	5.35595113276292	3.91032780636051	4.47700050082053	3.91138575562712	3.15331506066982	4.18541781322842	4.12971411224815	3.43412524816583	8.29554396204511	4.25360812663329	1.59529788753525	3.81183782302265	2.8947463784461	2.61379023047255	5.22443200599009	4.34730777252639	4.68396363689483	5.65410668071996	5.17483302755325	3.56322525932093	4.17970371522071	5.82156940765737	6.16146045243656	3.54871773787849	5.26142400070757	6.32118040480411	6.89589029320333	6.38580684826512	4.17563637169413	2.71109596283645	0	4.824533154303	2.98730176328333	4.28161591399639	6.17240910604024	0	2.5137959279499	6.64931194387918	5.5406581243469	4.49823171658159	2.67194640088064	5.85418944018467	3.89445110244926	4.90357146726377	7.26533843505404	1.53236982808724	7.30347026140587	4.60133163724795	4.41970135409719	6.34711639229803	3.63655734153784	4.68380984455788	4.03513031803663	3.21652703689454	3.37391334221009	2.99696932340593	1.37698711013549	3.27827816460588	2.19633698558614	3.64115293362024	3.38735730168165	2.81081344743584
