# Supplementary material for: Oncogenic role and potential regulatory mechanism of fatty acid binding protein 5 based on a pan-cancer analysis
Source: Sci Rep. 2023 Mar 11;13:4060. doi: 10.1038/s41598-023-30695-9 (PMC10008585; doi:10.1038/s41598-023-30695-9)
Supplement: Supplementary file 1 — Supplementary Information. [file 41598_2023_30695_MOESM1_ESM.zip › Supplementary Data/╩2╛▌/15 miRNA╧α╣╪╨╘/KIRC/cor.sig - ╕▒▒╛.xls]

Gene	miRNA	cor	pvalue	logFC	diffPval
FABP5	hsa-miR-577	-0.219563751710444	4.60862133366731e-07	-0.898335878470221	4.28775766997132e-05
