# Supplementary material for: Oncogenic role and potential regulatory mechanism of fatty acid binding protein 5 based on a pan-cancer analysis
Source: Sci Rep. 2023 Mar 11;13:4060. doi: 10.1038/s41598-023-30695-9 (PMC10008585; doi:10.1038/s41598-023-30695-9)
Supplement: Supplementary file 1 — Supplementary Information. [file 41598_2023_30695_MOESM1_ESM.zip › Supplementary Data/╩2╛▌/15 miRNA╧α╣╪╨╘/KIRC/diffGeneExp.txt]

ID	TCGA-B0-5697-11A	TCGA-CZ-5454-11A	TCGA-CZ-5458-11A	TCGA-CJ-5672-11A	TCGA-CZ-5462-11A	TCGA-CZ-5453-11A	TCGA-CZ-5469-11A	TCGA-CW-5589-11A	TCGA-CJ-5677-11A	TCGA-CJ-5678-11A	TCGA-CZ-5465-11A	TCGA-B0-5705-11A	TCGA-A3-3387-11A	TCGA-CZ-4864-11A	TCGA-CZ-5984-11A	TCGA-CZ-5467-11A	TCGA-CZ-5461-11A	TCGA-CZ-4865-11A	TCGA-CZ-5987-11A	TCGA-CZ-5456-11A	TCGA-B8-4622-11A	TCGA-CJ-5681-11A	TCGA-B0-5712-11A	TCGA-CJ-5676-11A	TCGA-B0-5699-11A	TCGA-B8-5552-11A	TCGA-CW-6090-11A	TCGA-CZ-5466-11A	TCGA-B0-4712-11A	TCGA-CZ-5985-11A	TCGA-CW-5584-11A	TCGA-A3-3358-11A	TCGA-B8-4619-11A	TCGA-B0-5711-11A	TCGA-CJ-6033-11A	TCGA-CW-6087-11A	TCGA-B8-4620-11A	TCGA-CW-5581-11A	TCGA-B0-5691-11A	TCGA-CZ-5463-11A	TCGA-CJ-5680-11A	TCGA-CZ-5457-11A	TCGA-CZ-5470-11A	TCGA-CZ-4863-11A	TCGA-B2-5641-11A	TCGA-B0-5709-11A	TCGA-CZ-5988-11A	TCGA-B2-5636-11A	TCGA-CW-5580-11A
LINC02121	1.375923335	3.863419	3.634834	4.366464	3.967369	0.7244597	3.693604	5.054842293	2.410322601	4.591869746	3.045736	4.585853299	0.4607227	0.593713	2.678895	0.216425974	4.31979	1.041850768	0	1.158229	0.254418725	4.723082518	2.536023038	2.611847	5.177885243	0	3.591936104	3.206941	2.876065	4.427178206	0	1.485035836	4.094924	2.391864	5.521105	5.453846	1.415013623	3.5225945	2.774162149	1.394471	0.214261857	0.211563029	5.354954	0.407748624	0.545144505	3.770900147	4.895976958	3.126035	4.849360372
TMEM207	4.047322679	4.151097	2.451424	4.313058	2.351044	2.739606	0.971062	4.776544785	3.107278189	3.853418732	0.8761105	3.823454132	2.867547	2.717078	3.445476	3.044874248	2.58403	2.457560917	1.582849783	0.8572488	2.859399834	3.629815079	2.568633707	3.02508	3.963974781	0.015312796	3.686232899	3.084274	1.740344	4.510470511	1.088926442	3.878607268	4.23537	4.839965	5.337724	3.661494	1.327738476	3.95694533	3.838858969	3.177844	0.527922166	0.202620384	2.296253	0.011667717	2.123079466	3.163018634	5.074098452	3.357087	4.752481401
LINC02343	1.688538701	2.406262	1.974136	1.983569	2.596936	1.790298	2.01592	1.38585209	1.192290319	1.199126778	2.005733	2.157130472	0.7598957	0.4686808	1.221171	2.126930537	1.809564	1.487272963	0.342293376	1.413562	0.408327916	1.417147999	0.619283639	0.6043266	1.500893606	0.462063088	1.267359524	1.024764	1.480339	1.949515504	0.361586748	1.489882696	1.083341	1.813486	1.794591	2.314062	0.723798233	1.441000378	1.13178155	2.365459	0.68127544	1.237242187	2.413454	0.53749039	1.832572607	1.187923388	1.387730599	0.9455775	2.665848216
LINC01983	1.963930042	1.674578	2.904989	1.821222	1.966082	1.878051	3.142162	1.397141358	0.846006824	0.916882486	2.500802	1.661533075	0.9830827	0.7998084	1.2283	1.474831034	1.631208	2.7699753	0.62513537	2.300625	1.103357099	0.995303363	0.910390229	0.9190901	1.092664576	1.316739791	0.853331223	0.9876993	2.472486	0.809695798	0.365651014	2.074669849	1.004509	1.725364	0.9353679	1.347014	0.971916901	1.327718011	1.069518253	1.994549	0.150589186	2.61758517	1.16184	3.034658146	2.105172815	1.134177592	1.099133959	1.30615	1.834298031
BMPR1B-DT	0.986137239	1.692451	1.705599	1.560966	2.00009	1.789276	2.133901	1.101448759	0.483980114	0.774979614	2.015664	1.143405337	0.3189066	0.7943021	1.300437	1.140190254	1.912688	1.868824367	0.722956726	1.778173	1.204340436	1.108251826	0.80854891	0.5102391	1.018718417	1.020091792	0.7268271	1.068242	2.038763	0.698474079	0.320104038	0.831910773	0.890015	1.490099	1.135732	1.230702	0.875734473	0.703081562	1.035329908	2.187578	0.306700135	1.493612257	1.452304	2.093363445	1.139703701	0.974342488	1.096451889	1.069966	1.426300191
LINC01976	1.289023076	1.309343	2.90373	1.449056	1.874584	1.904837	3.446646	1.526799083	1.107847449	0.447908237	2.266399	1.700950234	0.6238111	0.8278796	0.5077821	1.311604267	1.752807	2.174180137	0.37251647	3.357166	0.898284484	0.768857342	0.398916587	0.5541862	0.955825347	0.650415806	1.177580032	0.6968005	1.565578	0.358431768	0.170380286	1.891180262	0.8222812	1.359641	1.009519	1.189545	0.516112135	1.168466985	1.007990456	2.290246	0.162892254	2.399506326	1.246319	2.607240768	2.101234459	1.22072465	0.628560476	0.8694772	1.564288689
LINC02437	3.727029048	4.269651	3.96704	3.952138	3.296736	3.919346	3.738706	2.895961583	2.842837231	2.031114926	3.029945	3.743754667	1.279342	1.858905	2.046793	3.567126601	2.710701	3.114694779	1.196125329	3.781751	0.631072581	2.720085191	1.65905772	1.574491	3.402115807	0	2.444194151	0.4632282	3.079987	3.290885107	0.483495802	2.669002856	2.014486	4.34201	3.91279	3.732344	0.717178638	3.125554782	2.651964256	3.976968	0.934402595	3.398055947	4.066748	0.90893816	4.393016849	2.631107042	3.274812922	2.100608	4.305711528
SIRLNT	1.331813936	2.097924	1.998722	2.088032	2.67818	1.036934	2.209563	1.1483297	0.857267808	0.201280173	3.270178	1.47923716	0.7126891	0.1023982	0.9522674	2.580698632	2.4459	2.18008004	0.045873976	2.631471	0.195010695	1.176871435	0.068346487	0.5140011	0.656812885	0.014013225	0.64803454	1.08182	2.293865	1.171607998	0.228773897	2.326602792	0.4905937	1.723153	1.730734	0.8298873	0.160812356	1.27441143	0.281676283	0.8153664	0.566215097	1.365997363	2.651417	0.941886822	3.005343439	0.706417242	1.034139894	0.2714461	2.168701406
LINC01571	1.412515045	2.977834	3.335135	2.964463	3.501218	3.087004	2.704784	1.322120937	0.495853736	0.549179647	2.869397	2.654370199	0.4428541	0.6119743	0.2912124	2.991932216	2.787923	2.339850563	1.614394802	2.997934	0.149323003	0.304032897	0.38469526	0.3919451	0.92201091	1.55654294	0.381484965	0.1832541	2.554019	1.656837018	0.361586748	2.067976968	0.5947736	2.891444	2.792025	2.74029	0.323430308	1.162896736	0.595077366	2.653504	0.406994452	2.747533972	3.244396	1.617505913	2.615970894	0.600473998	1.206876204	0.390083	2.9720452
NXPH2	3.004978747	0.09459088	0.2637666	1.487506	0.08121385	0.2270689	0.179098	1.995521712	3.052728136	2.777684252	0.2338932	1.165318846	1.737529	0.9149285	3.4238	0.037853833	0.5690287	0.11172874	0.869060855	0.05956844	1.402340651	3.276891138	1.290093556	2.251327	2.791971843	0.041767868	2.53637592	2.477619	0.1153475	1.703640078	2.81068373	1.868800913	1.60776	1.716914	0.485257	1.117705	1.668989077	2.677014066	2.294194521	0.4487532	1.464028887	0.072979263	0.2999318	0.063099229	1.117057576	2.239446036	2.497879144	2.160632	0.688611787
PRR35	3.672675724	3.018763	2.784706	2.928114	2.679529	3.14555	3.065229	2.543981232	2.624904293	2.338285706	3.083269	2.708625579	1.575461	2.062143	2.970283	2.742445884	3.098407	3.616957421	0.729239662	3.133326	1.423542618	3.336120665	1.70161614	1.4165	2.671772274	0.257286687	2.136971973	1.906213	4.165143	0.592795112	0.187919742	2.335474288	1.476258	2.726718	3.387471	2.497379	2.045679794	3.092558119	2.24502406	3.836448	0.538623458	3.148927688	2.023685	3.539521677	2.352935998	2.502186193	1.761927787	2.723659	3.180705972
ERVE-1	1.853770032	2.522965	3.170536	2.525431	2.38937	2.641204	3.771843	1.759813702	1.6054387	1.373280621	3.399347	2.586466049	1.206733	1.212163	1.742616	2.52303681	2.934899	2.952379827	1.214373537	2.239689	0.924104931	1.712491075	0.957121638	0.9152731	1.781716814	1.664283603	1.571610122	1.249383	2.783978	1.678380356	0.783085505	2.271299516	1.529221	2.634976	1.623387	1.83843	1.243045794	1.572557446	1.63062896	2.894379	0.704426844	2.754552495	2.561594	2.687569578	2.549875928	1.471833251	1.765867326	1.530958	2.582920652
RNU7-159P	2.749830351	0	0	1.214942	0	0	0	2.080803699	2.472163097	1.927240453	0	0.549395254	1.603563	0.8755408	2.934391	0	0.4485166	0	0	0	1.422074259	2.856272884	1.451092486	1.458629	1.809759044	0	2.501382947	1.542204	0	1.572511785	2.776083736	1.192705573	1.799865	1.860461	0.3877786	0.8905415	1.840192023	2.837178719	1.661132702	0	1.561844944	0	0	0	0.713582087	1.897699	2.463906935	2.915347	0.500994091
LINC01612	2.102725448	2.901243	2.273679	2.565585	2.738101	2.228623	3.397975	1.586813245	1.795818441	1.512433141	2.735231	2.167469164	0.9727942	1.164378	1.668856	2.396097855	3.015412	2.216753923	1.137203434	1.921951	1.248968032	2.256422725	1.187285614	1.255105	1.817980638	1.061546398	2.063155466	1.892185	2.581993	1.91319958	1.474394572	2.218642328	1.647367	2.066443	1.603271	1.868942	1.374064407	2.339858041	1.610339312	2.921158	1.023150541	2.080553845	2.528259	2.846480027	2.18672717	2.125535448	1.040178032	1.846117	1.79488738
LINC01802	1.504301498	1.022904	1.956906	0.8760955	0.3246644	0.7108326	2.38005	1.083664732	1.388310948	1.201046984	0.2205936	1.547455003	1.758114	0.5313465	1.65937	1.625535316	0.2564301	0.294847736	0.197468977	0.3269683	1.107632782	1.804176438	1.178132337	0.7651571	1.376675289	0.042004	1.643175485	2.441247	0.0999742	2.048272663	1.296500903	1.313930846	0.9860312	0.8526429	0.9365372	2.538074	0.440320549	1.804312575	0.96759628	1.490725	0.842785655	0.834115995	0.8021665	0.292570127	2.502091572	2.053462492	1.212955642	1.785214	0.735054334
VGLL1	0.519723953	3.095408	4.144732	2.681132	3.216479	3.343587	4.020854	0.58485819	0.349952936	0.616516485	4.117436	2.522483116	0.2900261	0.7193757	0.4292499	3.355856844	2.367127	5.277079202	0.858481228	4.205822	0.434475221	0.353377598	1.28998735	0.3477741	0.408887255	4.640010122	0.083023926	0.5126623	3.869997	0.432416618	0.894584301	0.968685482	0.5842643	2.19867	2.39727	2.310148	0.744047886	0.502309075	0.513132427	2.119682	0.466258034	4.782511407	3.241191	5.571656814	3.283950499	0.681011417	0.679095789	0.6007059	2.65810637
FAM245A	2.144814629	1.920578	2.080258	1.778721	2.582899	2.546565	1.976705	1.479830818	1.997136082	1.632223656	2.129816	1.697420227	2.190682	2.389637	2.059907	1.742308737	2.127382	1.982278212	1.15111833	2.411469	1.818145611	1.739368781	0.440143706	1.186743	1.975200813	0.463410739	2.351290765	1.744377	2.485464	2.260177465	1.070239502	2.994415157	1.943315	2.414885	1.730747	2.062261	0.567260847	2.028419115	1.727731697	2.344178	1.318989392	2.409786628	2.15904	1.821172027	1.970047618	2.540091459	1.864239249	2.190303	1.928530775
ATP6V1G3	4.93976657	3.69447	3.715236	4.482969	4.38556	2.725194	4.56436	3.793594064	4.631201223	4.415238879	4.556684	3.822120127	3.656429	2.775447	5.542395	4.215370384	3.242186	2.624414674	2.6072325	4.671732	3.579876305	5.519604112	3.604194651	3.398998	4.383616771	2.786644016	4.070294717	5.354649	4.413473	3.836186864	4.13670515	4.277759829	3.881562	3.680402	2.873687	4.140342	3.483219947	4.684366082	3.901838398	5.850844	3.697253018	4.267341358	3.665351	2.364815782	4.409031139	4.836468756	4.507805965	4.570745	3.21320899
FRMD7	2.175824296	1.160063	0.7744042	1.243562	1.275212	0.8053291	0.8098036	1.050104111	2.403091124	1.374279349	0.6353508	1.351480892	0.7098675	0.5336698	1.730306	0.698336303	1.026584	0.892405055	0.539924508	0.7081471	0.586196768	2.288249732	0.575125682	1.093085	1.388659751	0.013350205	1.487133863	1.205913	0.8937734	1.147423457	1.58078494	1.03510722	0.6302141	1.964882	1.591284	1.651742	0.566897966	1.794015872	1.179608025	2.386857	0.885924358	0.500435564	1.22551	0.050151095	0.680520768	1.284807666	1.839742262	1.347412	1.257059886
ATP12A	3.418185782	2.181894	1.908173	3.043489	3.497597	3.244937	1.85976	2.357251958	2.788288343	1.074663639	4.016971	3.211657011	2.429404	1.210129	3.050537	1.493888374	3.743942	2.25921868	1.323396496	1.390828	2.313694539	3.085317342	0.398480638	0.5253497	1.767475605	0.205453381	1.828472717	2.888735	1.367281	2.765043489	0.096806178	1.930994653	1.512634	1.533288	1.185265	0.9704151	1.102053574	3.101879091	3.104549016	2.023139	0.265948812	1.289172781	0.7331038	2.451760262	2.503595487	1.780426295	0.832546449	2.993938	3.128953527
AQP2	9.464122415	9.868081	10.7845	9.851653	10.84719	10.83398	10.65874	9.094095162	9.040816831	8.319493202	10.9296	9.638013649	7.406793	8.309039	8.942806	10.030221735	9.32872	10.624711749	7.674373298	10.3551	7.520707227	8.78234925	7.869476989	7.354874	9.353640351	7.849092377	9.497007956	7.731981	10.53054	8.886775594	5.13027834	8.36357155	8.260195	9.410296	8.739878	9.841602	8.449494844	9.026981421	9.251212695	10.402	5.080681321	11.216429918	10.1354	11.206325173	10.433786913	8.145909512	8.732643205	8.51247	9.649156416
GPC5	1.639176859	1.203972	3.521094	3.617445	3.3601	1.812723	2.069211	3.194626524	1.882229989	2.55962204	1.64484	1.686893146	1.298598	2.055294	2.381112	2.491196564	0.8136896	2.621002197	1.216743553	1.891817	1.748832674	2.267346992	1.778342729	2.384576	1.377328001	0.633370638	1.105073375	1.62473	1.934101	3.538582124	0.816967628	1.812015451	1.04435	4.189327	3.374717	3.186254	1.16528484	2.610306257	2.875820561	3.213829	0.795973849	0.56839924	1.748629	1.94164301	1.920217013	2.701066438	2.162494317	2.073792	3.380237554
GATA3-AS1	1.845609737	1.596396	2.38568	1.380398	1.61741	2.042023	2.914061	1.232658419	1.16704166	0.892493721	1.94448	1.12504225	1.136877	0.7911497	1.430426	1.762912858	1.548338	2.061999079	0.378849253	2.14244	0.87756607	1.342694032	0.884695201	0.6100927	1.311732137	0.821843012	0.910400054	0.9915441	2.107995	0.571929942	0.584622233	1.65601026	0.9633659	1.094887	1.442811	0.9594022	1.332034752	1.003976813	0.919845149	2.166857	0.539029457	2.609625834	1.253089	2.407911711	1.695921029	1.492184663	0.91491919	1.195257	1.590449671
DUSP9	6.437283179	6.582415	5.642465	6.587763	6.231805	5.502433	5.336368	6.182556994	5.017829546	5.26155092	4.997066	6.209506025	4.100936	4.652552	4.463088	5.750280788	5.905286	5.883903131	3.474383952	6.138207	3.860756175	5.450278853	4.431808165	3.869289	5.637942	0.531341556	4.488324486	3.987661	5.430111	5.149675165	2.604645455	5.080599933	4.437395	6.514556	7.290178	5.839534	3.641435374	5.968560054	5.115812315	6.301202	2.412232911	4.918574451	6.315352	2.390694954	5.50196707	5.126164643	5.490417364	4.933458	7.121632146
GP2	2.343626364	3.560728	2.832804	2.233725	1.227669	1.670504	1.273647	2.650514495	1.831237936	1.146591779	1.412454	2.347329249	0.8324579	1.541645	1.208924	1.661085491	1.452536	1.770068532	0.777236355	1.460903	0.465457659	0.781970103	1.517546016	0.9909619	1.811095803	0	1.94300693	0.197177	1.577206	2.057571605	0.291598636	2.063688535	1.561365	2.716972	3.112168	2.707531	0.36720039	1.655479692	2.0686423	2.276957	0.446886921	1.62449236	1.414962	0.101134678	2.73864392	1.719417543	1.70331505	1.603743	3.957629206
SLC9A4	4.13507852	2.476191	4.209479	3.313656	3.179214	3.877267	4.802295	3.749668251	3.368485638	3.485510937	5.244402	3.895297231	2.728099	2.760325	3.646912	2.967788826	2.475442	4.538684592	2.533860532	3.205471	3.280431061	4.5983056	3.350399002	2.933983	4.057960301	3.828300181	3.275076982	3.003866	4.810462	3.153728933	2.825123723	2.674754184	2.769508	4.466137	2.622394	2.540416	2.827371705	3.296197966	3.89317783	4.608149	1.47717155	3.601843946	3.125191	5.208083355	3.586950909	3.83306649	3.427771923	3.377354	3.928605284
UMOD	11.89603942	13.38656	12.3555	11.15975	12.31357	11.44124	11.2812	11.489032845	10.373013627	11.219006607	10.42653	11.619246501	9.553331	10.29324	9.74396	12.550637376	12.00802	10.965954279	9.392917989	11.22147	8.343442163	9.69960684	9.911765076	10.21585	11.621501874	1.135241957	10.508205701	8.204293	11.77221	11.240817448	7.27189722	10.84265162	10.25824	11.88407	13.04044	12.90758	8.832924593	11.509382197	10.767329899	12.80635	6.848449132	11.490214949	11.94219	4.554721454	11.618506142	10.542743277	10.777689406	10.14409	12.812085854
PVT1	0.064364341	0.08818814	0.06956069	0.0699945	0.04721851	0.06254137	0.05536422	0.127709534	0.083927073	0.175607015	0.07270286	0.080717388	0.09631686	0.1174179	0.1411336	0.092465064	0.1331934	0.19529785	0.279944284	0.09575166	0.217909761	0.803442307	0.297824986	0.2657792	0.064828893	0.211036261	0.089094341	0.2273965	0.1136772	0.081252839	0.284388268	0.105937572	0.1287912	0.09666358	0.161363	0.06125056	0.432453325	0.036409681	0.188784158	0.1559202	0.542464453	0.09029992	0.06553049	0.072275236	0.051179127	0.167464264	0.050044924	0.1844249	0.138493129
ACP3	4.029969402	3.944409	2.667741	3.842727	2.984271	4.460311	3.451489	4.428438014	3.877248627	3.851378536	3.70786	3.584467588	2.784907	4.087873	3.860136	2.889478105	3.218987	2.042391063	3.026399303	2.478766	3.797050316	3.189261472	3.216204433	3.302738	4.499247049	1.056366858	3.54710145	3.692144	3.394634	4.30952432	1.500533203	3.486078958	3.422092	4.948776	4.840965	3.370157	4.369935357	3.834294719	4.123817787	4.097904	2.003787414	2.674228262	3.309489	1.893162946	3.270198887	3.732426812	4.483386735	4.62817	3.507826757
MUC15	4.353812261	5.999362	6.048942	6.217827	5.704345	6.12092	5.786349	4.237817272	3.72288101	3.46681201	6.186241	5.547514012	2.514469	2.824438	3.81973	5.34864669	5.471265	5.161379183	3.068878912	5.643587	2.315635338	3.206210651	2.797919485	2.991496	4.17050004	3.707859511	3.207425247	3.141964	5.120401	4.586688699	2.406351044	3.993111688	2.988921	6.013795	5.386696	5.431293	3.144448143	4.47465459	3.785421894	5.662786	2.105267015	4.786017542	5.70596	5.435912864	5.486871132	3.242669726	4.550216811	3.089884	5.775795826
NELL1	3.520010601	4.820963	4.214621	4.19603	3.285601	3.701535	3.932124	3.711317648	2.88083014	3.281846601	3.808015	3.821054244	2.15024	1.733291	2.689043	3.214333979	3.211855	3.154018518	1.364613571	2.559454	1.600376763	2.965915527	2.133515105	2.478683	3.23414966	0.147544169	2.392252569	2.119673	2.015026	3.911694147	1.770441747	2.646018093	2.260652	4.408867	3.590391	2.764703	0.970376422	3.411023931	2.675006823	4.024735	0.8411466	2.314354379	4.591593	0.67824953	3.337580981	2.476635131	3.944214967	3.319859	4.46322008
SLC12A1	7.854705226	9.158211	8.665848	9.26945	8.781255	8.789889	8.19738	8.141286901	6.39656102	7.077986678	8.548299	8.983331862	5.652172	6.858853	6.290975	8.69906806	9.238986	7.838825229	6.056398678	8.079744	5.82579394	6.00401521	5.880592274	6.403325	7.98510026	0.455792814	7.281490936	5.501749	7.937883	8.517754089	3.562313861	7.191915701	6.513481	9.282543	8.989384	9.267804	5.712311075	7.897374851	7.382394599	9.072526	3.725912052	7.694804872	9.019867	4.64910411	8.687176196	6.929235997	8.134749201	6.979312	9.055057234
RALYL	2.605339947	2.211312	1.069296	2.349898	1.903336	1.731219	1.655555	2.541253678	2.486913787	2.525089464	1.71225	2.56407179	2.247537	2.041288	2.406954	1.740696151	3.020861	1.22206303	1.406581839	1.412112	2.198240959	2.397290873	1.423405612	2.176495	2.718181879	0.009790862	2.548708426	2.02714	1.908344	2.874436646	0.781832941	2.743339219	2.921861	2.935567	2.608323	2.721752	1.549608362	2.665227636	2.717869319	3.542118	1.184404824	1.166674835	2.161579	0.076438244	1.585903701	2.713476051	2.622992177	2.299725	2.383354005
SERPINA5	7.377785708	5.144061	5.832031	6.728027	7.082383	6.412721	6.933905	6.798090699	7.110192777	6.857781595	6.368691	6.653292274	6.118944	5.933502	7.242176	6.171515415	7.12763	5.640587561	5.27063315	6.786397	6.1113421	7.474151362	5.448006955	6.121171	7.057301191	2.869331459	6.869063843	6.534266	6.489125	6.452304979	5.082270597	5.72267338	6.037584	6.829515	5.976526	7.302761	6.296127928	7.034188506	6.745357318	6.57393	4.607871657	6.393023849	6.044187	4.467343337	7.090306517	6.954272108	7.239898005	6.808328	5.806438787
CDKN2A	0.020730377	0.05983156	0.01664929	0.04479952	0.1720403	0.01274923	0.02505742	0.035500875	0.046244673	0.051718189	0.03254	0.028446889	0.006005906	0.09993765	0.02019682	0.11204301	0.08058345	0.055384165	0.082800027	0.02199971	0.194516475	0.73001917	0.069940026	0.04446688	0.025658649	0.060504122	0	0.02139389	0.06121533	0	0.070759495	0.052180456	0.09908095	0.04020996	0.1044466	0.02188683	0.387353885	0.02649105	0.044007203	0.1068085	0.028529784	0.040360075	0.09028478	0.076316218	0.045547579	0.041640176	0.014288001	0.09069933	0.06294716
ATP1A1	9.201243567	10.12346	10.08511	10.16322	10.2761	10.06793	9.939095	9.482292169	9.046826315	8.800874514	9.900911	9.715743233	8.378754	8.762225	8.635323	10.258308209	9.742681	9.009841904	9.027943663	9.953293	8.088942247	8.929562465	8.189172717	8.816835	9.255439902	7.696119391	9.117954742	8.619782	9.907249	9.2574603	9.056437047	8.287294714	8.115781	9.92387	10.07018	10.10102	8.281939665	9.247289173	9.01193449	9.894023	8.445055547	10.290464012	10.09588	8.950748438	9.790941299	8.737468993	9.219257925	8.764364	10.117683942
OVCH2	2.667015377	2.719069	2.761375	2.175691	2.538324	2.328867	2.449382	2.135596271	2.089717224	2.527900309	2.931132	1.870299954	1.814286	1.826462	2.598499	1.863439508	2.53922	1.823610164	1.401149322	2.719342	2.505483746	2.281745181	1.777167396	1.429659	2.791743456	0.774324317	2.082398963	2.803874	2.676241	2.098555669	1.537076976	2.455799814	2.097426	2.338077	1.613663	1.969292	2.58339442	2.287052226	2.109664322	3.055951	1.186095184	2.145553201	1.532049	2.071829819	1.726176896	2.584639593	2.286702849	2.407317	1.732877647
MIR200CHG	1.950152059	1.709079	2.671143	1.868962	2.355942	1.573452	1.890932	1.465065928	1.255639773	1.34191829	1.934113	1.842445643	1.4066	1.126235	1.456122	2.534686858	1.091106	2.593152268	1.255922297	3.083292	1.651841087	1.602492186	1.733738148	1.414023	1.11450985	1.777370249	0.798219573	1.555918	3.106469	1.035030786	1.165765599	1.687409127	1.385176	1.518243	1.878417	1.692001	1.813204157	1.176748271	1.103861899	2.328005	1.128115467	3.36714727	1.956987	3.346435057	2.262185279	1.31557542	1.657321435	1.225018	1.613217755
HRG	3.670828428	4.351609	4.576356	4.411385	2.887064	3.890533	3.783791	3.624157524	3.626714124	3.707098434	3.695816	4.180523198	3.348341	2.740454	2.876353	3.409608109	3.63354	3.46238219	1.197556476	3.872992	1.784329471	3.13271371	2.25287209	2.718638	3.898205611	0.238938185	3.245823348	2.918753	3.480723	3.95748305	1.065492101	3.789718861	2.78521	4.410192	4.786368	4.276805	1.570741175	3.761528084	3.158468477	4.318881	0.794594515	2.998487465	4.490637	0.918244968	3.133572394	3.347083235	4.161120824	3.586638	4.227143393
LINC01606	2.11014577	1.418539	1.041137	2.177941	2.027252	1.673285	1.024264	2.021791318	1.70088796	1.457118457	1.632822	1.517642664	1.237083	1.527726	1.927264	1.115692585	1.607592	1.334727569	1.591097497	1.462448	1.121171986	1.783765323	1.164614336	1.155233	1.739373013	0.346042818	1.557826625	1.32196	1.347728	1.51460667	0.976258098	1.309714928	1.394777	1.98269	2.284224	1.829495	1.416295664	1.716812975	1.413899742	1.922438	1.32454268	0.52929746	1.587693	0.243646778	1.593334021	1.578648988	2.315759943	1.933247	2.577910657
TMEM45B	3.984924971	4.821425	4.936441	4.840462	5.19845	4.956193	4.920202	3.849146357	3.301036109	3.529715972	5.173047	4.834150688	2.628647	3.057598	3.59982	4.981487307	5.178345	5.13853444	3.198125365	4.995024	2.921835412	3.307664459	3.107931295	2.789432	3.677170512	4.557725503	3.261450076	3.332457	5.210682	3.649466342	3.250836715	3.666749514	3.217693	4.682007	4.246115	4.465742	2.935662228	3.683336108	3.453985921	5.208276	2.715836367	5.287541066	4.977385	5.536565776	4.668811972	3.52093042	3.61577277	3.329516	4.574134611
CA10	3.21829249	2.483618	1.329457	2.627411	1.767577	1.466966	1.321844	2.592285604	2.667151667	2.583078318	1.568849	2.567294494	1.91524	1.666625	2.540328	1.649330032	2.232193	1.503375466	1.721859294	1.824228	1.608842674	2.698697545	1.666532746	1.976534	2.819130434	0.034645185	2.200567066	2.246338	1.152382	2.111940934	1.683849655	1.75432835	2.011288	2.709679	2.64095	1.971084	1.845866496	2.614577011	2.344452953	2.736399	1.421519287	1.085670008	2.680568	0.185737245	2.54177341	2.437937383	2.819892196	2.159694	2.885971547
CLDN16	5.854192505	5.187672	3.293818	5.567352	4.392532	4.483727	2.548683	5.859902526	4.6290403	5.508046189	3.177007	5.593511531	3.879159	5.058047	4.647269	4.18431535	4.359989	4.398231621	4.733000395	2.883665	4.751262696	4.689961255	4.791050849	4.81334	5.620615757	1.671897534	5.532989342	4.834836	3.764417	5.81070778	3.815416126	4.492123305	4.865486	6.13385	6.252569	5.35523	4.252109437	5.72505907	5.400749316	5.39222	3.333811917	1.619119509	4.191211	1.413480144	3.525208368	5.095695379	5.484315019	4.91368	6.062669306
PAQR7	4.942932478	4.137942	4.403689	4.186073	4.339415	4.38478	4.993508	4.983909747	4.937983256	4.626880881	4.170623	4.415929267	4.622644	5.335232	4.129846	4.319900379	4.261627	4.815440068	3.945157396	4.330058	4.8493979	4.598903279	4.141220814	4.526958	4.89940189	5.010540203	5.411341399	4.660925	4.628757	4.906995655	4.569157299	5.150414128	4.645477	4.509932	4.491288	4.152477	4.129234496	5.200647673	4.612254956	4.137294	4.25467733	5.456843655	3.962399	5.104570062	4.359602499	4.958519708	4.555207887	5.016218	4.531491056
KNG1	8.704549702	9.101206	8.880471	9.149339	8.541947	8.466332	8.731668	8.405575415	7.932689254	8.170488539	8.847734	8.809550975	7.017288	7.064596	7.645375	8.363628684	7.934075	8.006711861	5.580247145	8.346392	6.276583596	8.087189537	6.702770528	6.606946	8.570825153	0.639437501	7.7875137	6.95058	7.157397	8.572934375	4.860496143	7.409802039	7.494169	9.11708	8.899982	8.637038	5.934068479	8.512923523	7.498780131	9.095209	4.547349801	7.673791359	9.129157	5.100134719	8.304869076	7.180821315	8.80594665	7.619138	9.12958574
IRX2	3.363776487	3.964171	3.334903	4.145005	3.827973	3.612364	3.686924	3.20584605	2.558091309	2.343728574	4.307706	3.797308745	1.376094	2.346822	2.430674	3.149290717	3.641635	3.427955445	2.452489955	3.694306	1.859239172	2.077215477	2.524119247	2.158254	2.997142421	2.583778704	2.13858945	1.865431	3.848371	2.873788559	1.772683156	2.650072704	1.785716	3.604573	4.093258	3.661629	2.721330769	2.998835182	2.919646522	4.055067	1.759719727	3.520623053	3.661324	2.377772604	4.29401479	2.57466372	2.739545962	2.875926	4.25726633
FXYD4	7.723728563	9.369657	9.072378	8.166975	9.244058	8.708836	9.099626	6.624065741	7.187288193	7.109580843	8.942745	7.641796345	5.172728	6.698725	6.736345	9.200931874	8.193598	10.24203462	6.468740194	9.05346	6.45348219	6.004909731	7.334938998	6.463284	6.500105153	8.29787279	6.941270608	6.167733	9.912292	6.673679407	5.406759564	7.509777006	6.160878	7.342918	8.391994	8.112485	6.895375916	6.653547502	6.847451974	8.492977	3.564495415	10.089595675	8.447089	10.001738297	8.85317436	6.46636847	6.399357002	6.667471	7.797337463
CLDN19	4.846327237	5.97602	5.722974	6.045647	6.226447	5.964217	5.904437	4.773130659	3.499952618	3.75458822	5.90758	5.86154504	2.936986	3.703262	3.354708	5.601867424	5.126006	5.262577112	3.897989477	5.991044	2.165690235	3.280794689	3.342937215	2.938516	4.548876683	3.71063999	3.711127698	2.450955	5.35768	4.681665109	2.53430031	4.587010864	3.303263	6.263627	5.476905	5.461268	2.975019717	4.853346436	4.029443693	5.920983	2.545732217	5.089139776	6.183531	4.382678357	6.080028192	3.781142086	4.601191406	3.588586	5.905894599
SCNN1G	6.174499193	6.808165	6.563304	6.490033	7.061047	5.781417	6.798588	6.187541239	5.583463432	5.262145794	7.142302	5.819968689	3.855087	4.729487	5.850625	4.091993984	6.236386	5.196574524	5.859778173	5.440419	4.610211072	6.016385027	5.665433071	4.758603	5.649015013	3.46245491	5.514529633	5.429973	7.687109	4.833741314	4.807241477	5.189426724	4.267544	6.315591	5.520621	5.367852	4.513342302	5.726875056	5.864250758	7.122371	4.059156876	7.077010982	5.550762	4.680289357	6.262670264	5.060377737	4.989296949	5.724507	6.548701622
KCNJ16	6.219629149	6.763424	6.261629	6.628164	6.50158	6.625446	6.42527	6.784077857	6.414019613	6.018124209	6.821659	6.486102377	6.022528	6.350568	6.106888	6.092173733	6.807094	6.133999186	6.396542179	6.367082	6.066518402	6.029645281	5.975570955	6.461984	6.32332941	5.884954933	6.729733283	6.311016	6.920711	6.498244026	6.351041246	6.292787162	6.255978	6.678959	6.386357	6.468819	6.42207566	6.395060942	6.507523128	6.841505	6.14890486	6.249565532	6.409047	5.649041354	6.51965559	6.28783013	6.478708561	6.18183	6.552046257
CDH16	8.206770783	8.868959	9.064184	8.802048	9.049388	8.804597	9.138367	8.305136421	7.970982896	7.799828668	9.145838	8.536474581	7.453055	7.700348	8.04625	9.186839434	8.565681	8.601543537	7.424056172	8.988325	7.332304446	8.479826084	7.275806648	7.749019	7.945035121	6.960906307	7.816468612	7.555613	9.530879	7.612532388	7.913257977	7.663506627	7.520216	8.593552	8.844592	8.766157	7.664406029	8.308655144	7.921040233	8.949466	7.831774521	8.908050072	8.400436	8.399919152	8.74150397	7.934434637	7.779859818	7.713076	8.927895403
ESRRB	3.445797392	4.699575	3.674881	5.143668	4.410496	4.572466	4.358317	3.446851302	2.731576642	2.790778446	4.606783	4.150933498	1.722714	1.960013	2.011789	4.110432611	3.663011	3.881460978	1.645269879	4.500773	1.096082625	2.485087465	1.676250093	1.881878	3.559267947	0.158056669	2.578032091	1.308765	3.50377	3.512600367	1.30230452	3.254633392	1.94953	4.565774	4.945424	4.678734	1.207500433	3.147092564	2.629313267	4.417765	1.205401443	4.461245316	5.113042	1.658273856	4.926926543	2.404410686	3.620138254	2.372678	4.627684452
TFAP2B	3.311173445	3.03405	3.006448	3.641262	3.341186	3.551312	3.718062	2.900013127	2.654168507	2.553194404	3.515598	3.688538064	1.550681	2.118802	2.493786	2.602039214	2.644325	3.30251094	1.896842092	3.370082	1.385343838	2.191323814	2.194402132	1.694555	2.789823327	2.305979859	2.504927123	2.007319	3.768197	2.769035168	1.709684524	2.254818147	1.860667	3.663236	3.54758	3.326761	1.834827348	3.109749581	2.628503897	3.335553	1.326141331	3.548589719	3.018019	2.655929684	3.491266149	2.596606182	2.806941735	2.732634	3.776460564
GSTM3	5.424410227	6.245923	6.633684	6.564081	6.096328	6.404516	7.264533	5.807943481	4.84318904	5.440768966	6.844795	6.502347631	4.907487	5.022735	5.0526	6.315955801	6.188719	6.977226914	4.306607655	6.581849	4.343889469	5.684002505	4.975323393	5.100751	4.462539942	5.013842637	5.096380952	3.855471	6.024927	5.175456941	4.619350226	5.077457242	4.502856	5.740424	5.918469	6.296183	4.609394859	4.525839137	5.027037381	5.955852	3.316531817	6.625958072	7.012714	6.518822973	6.711360879	5.192200304	5.37238809	5.017081	6.267755952
HSF4	0.476952262	0.3512822	0.05406222	0.2247847	0.09098866	0.2004309	0.05522916	0.320530348	0.468044603	0.248057342	0.1787581	0.256382681	0.6667853	0.6577379	0.6396725	0.074687897	0.1748512	0.389335178	0.085053151	0.1784116	0.363875467	1.229319016	0.475377887	0.3705329	0.315479007	0.046871963	0.604310351	0.2346483	0.1270896	0.308419691	0.255552488	1.032778785	0.8066136	0.3823553	0.526483	0.2454163	0.431125408	0.455751176	0.457765298	0.2636716	0.893929254	0.121010571	0.1388514	0.159982885	0.237563344	0.938471606	0.500177428	0.7721464	0.668936691
ELF5	2.410675993	2.775839	5.461418	3.330538	4.424183	5.259791	5.20456	2.001141765	1.688998839	1.426323908	5.754466	3.985282265	0.9622628	1.298425	2.170021	3.464452804	3.637738	5.831500622	1.306716837	4.658503	1.612497342	1.948482322	1.314258687	0.7778888	1.891224471	3.954065488	1.795477733	1.800108	4.638198	1.418099731	0.220884489	2.513433432	1.445426	2.197787	1.578609	2.519951	1.014778798	1.96708743	2.018433106	4.018695	0.387166216	5.049783699	4.345213	6.762525531	4.108315787	1.642416039	0.955738018	2.1633	3.465573611
TMEM238L	2.862538141	3.110666	3.873174	3.452888	1.591973	4.031212	3.607758	1.091661044	2.166443794	1.204080706	4.626371	3.598810308	0.9414727	0.2773494	1.983071	3.168846694	1.797478	4.005452691	0.723964962	3.423254	1.264764567	1.46200069	1.513344646	0.521846	2.517385153	3.515387114	1.276004432	2.276759	4.177426	2.245907166	0.692630496	1.576924015	0.8048568	2.582744	1.071865	1.748934	1.44103984	2.494862802	2.174197883	2.018313	0.371608427	4.094290585	1.450637	5.814921479	2.81850514	1.645322229	1.277909192	0.5776297	3.721522657
EPB41L5	3.886057399	3.473104	3.931331	3.618661	3.78917	3.697035	3.669964	3.761785356	3.886286497	3.579763992	3.818086	3.467801355	3.388763	3.246969	3.898304	3.542393787	3.787039	3.819794533	3.340720147	3.338327	3.13837198	3.722114559	3.409418744	3.567295	3.855960712	3.53560711	3.88311573	3.820886	3.627073	3.56473975	3.606276941	3.136696164	3.40067	3.739996	2.951276	3.493722	3.233281326	3.675027983	3.736746846	3.700941	3.946630128	3.544397594	3.086219	4.051732492	3.68406614	3.867260685	3.918592854	3.678654	3.576440757
KCNJ1	7.035402458	7.056425	6.693552	7.354007	7.389932	6.790607	6.915436	6.766636913	6.543509953	6.473360826	7.17273	6.770731303	5.62876	5.922634	6.36906	6.586168353	7.41577	6.396131195	5.096347995	6.760451	5.574450844	6.660311169	5.489152664	5.676149	6.65034412	1.641183837	6.094204024	6.135298	7.354412	6.917094772	5.052012534	5.952747082	5.984725	7.577877	7.540476	7.813025	5.797832113	6.844348993	6.420348556	7.492764	4.822392916	7.165446712	7.761591	3.750115962	7.005754715	6.203742504	6.592126181	6.11415	7.486377826
TRPV6	0.834175897	1.40965	1.383837	1.214919	1.209164	0.987529	2.215154	0.944892497	1.304640985	0.874525705	1.213984	1.077828283	0.5788816	0.5491909	1.010493	1.772174056	0.8751144	2.404958632	1.149274757	1.320076	0.505064486	0.980759957	1.252199711	1.392285	0.594290928	1.596385891	0.758282945	0.810523	2.020323	0.655168989	1.947079017	0.595897732	0.4404225	1.257507	1.057018	1.164025	0.908095482	0.790707712	0.840075017	1.009991	1.221939073	1.945917192	1.185957	1.790394667	1.137049805	0.750784984	0.917484854	0.7147666	1.668145912
HS6ST2	3.940626359	4.288955	3.528959	4.149943	3.907739	3.887009	3.232263	3.904721343	3.286203454	3.282495084	3.619823	4.29650374	2.653559	2.474438	3.056641	3.509578754	3.769789	3.589224394	2.605368936	3.193271	1.914494152	3.546652829	1.812006659	2.583814	3.965334317	1.581236298	3.317446109	1.946266	3.232808	3.831833554	1.810195869	3.105796415	2.951003	4.629171	4.701968	4.628249	1.825265178	3.880563512	3.374854547	4.579698	1.606164758	2.872071097	4.489958	0.829493506	3.042654328	3.254417715	4.021742587	3.036767	4.594934862
LINC02038	2.050033721	1.458927	2.473783	1.878918	2.331831	1.949974	1.926192	1.402723865	1.254154676	0.985126644	2.492856	1.712726009	1.637176	2.612266	1.45239	1.15197436	1.516509	2.905147141	2.172603488	1.365887	1.815114222	1.137817447	0.832256737	1.099626	1.152918665	2.415165052	2.459218982	1.341182	2.384208	1.531447773	1.479059159	1.939443708	1.719643	1.906637	1.20278	1.325631	0.792178973	1.513378526	1.202076207	1.560896	1.063178746	1.828520631	2.315449	3.232714781	2.584797824	1.654044622	1.482978783	1.388248	1.309207451
ESRRG	3.591062073	3.751603	3.255675	3.916384	4.117561	4.095805	3.565531	3.546618239	3.577346324	3.29204119	4.210233	3.949466743	2.989315	3.026073	3.423042	3.313976799	3.618227	2.93746044	2.897097013	3.188037	2.829060003	3.713573102	2.206233626	3.261285	3.730799388	2.27038189	3.630547526	3.09155	2.898025	3.899874648	2.765897202	3.21343692	3.123262	4.070914	2.890369	3.769589	2.445616819	3.853950018	3.247385837	3.857542	2.343175409	3.149515017	4.174438	2.281200119	3.782710074	3.259246928	3.845743862	3.074192	3.569438323
KLHL14	1.958535437	3.290468	3.095798	3.210583	3.472524	3.571583	4.267331	2.092638145	1.544825714	1.72291978	3.209291	2.521845184	1.057737	1.360634	1.803614	2.84615806	3.563607	3.817979431	2.240050705	2.568103	1.503771849	1.497589253	1.900041512	1.438355	1.76070091	2.934568054	1.952655853	1.816392	3.438685	1.964626743	1.948218237	1.797132347	1.001297	2.900692	2.422873	2.861994	1.773915211	2.103827491	1.806514482	3.250477	1.922929152	3.543968533	2.981512	4.300427298	2.988022128	1.590616632	1.944197905	1.756558	2.906370878
LINC00379	2.571261985	4.44236	3.131434	2.730488	4.441935	3.538883	2.992451	2.544489218	1.819613446	1.557001284	3.604784	3.658316786	1.530445	1.523755	1.780554	4.114277989	3.687561	2.360206715	2.497024837	2.954868	2.060747103	1.538974489	1.38206877	1.862169	2.223498858	2.461452668	1.50710937	0.8878743	3.088396	1.832010564	1.69126781	3.723997159	1.785326	3.937167	4.041849	4.33519	2.129631659	2.612403312	2.130029777	4.208645	1.388542943	1.734922508	4.036624	2.632141322	3.123669354	2.247156202	2.742459953	2.121047	4.354717624
LHX1-DT	3.577100141	2.536961	2.937383	2.496318	2.714462	2.479386	2.997516	3.100330339	3.477333018	3.088963387	2.629217	2.324763195	2.975344	2.382935	3.155516	2.122036301	2.785811	1.986773599	1.710054609	3.127572	1.926013376	3.504810188	2.439769311	2.69265	3.201420367	1.39379789	2.376333363	2.753898	2.972611	2.460338536	3.072715924	2.63997458	2.439771	2.405025	2.194519	1.812613	2.267659417	3.221128031	2.884054907	2.568932	2.592128595	2.580922121	2.57404	2.62138702	3.228688986	3.291637423	2.688188355	3.324396	2.516095753
WNT9B	1.423906788	1.271415	1.36589	1.053554	1.762768	2.134413	4.173746	1.620146528	0.96039671	1.549296309	2.505809	1.453667521	0.904701	1.157124	1.042098	1.623363904	1.656692	4.038102784	1.91199667	2.34935	1.074838403	0.426813576	2.253748022	1.257402	1.180246565	3.213834211	1.055995567	1.063455	2.125724	0.846417865	0.490633029	1.103666273	0.8396256	2.286219	0.3850048	0.8245727	1.115758088	0.880858431	1.746201636	2.012727	0.560681906	3.144461498	2.565603	4.229011001	1.227223391	1.652034849	0.604266904	1.273691	2.648003379
TMEM74B	0.238236005	0.3983001	0.2576557	0.1359938	0.174582	0.2664551	0.2284737	0.265639495	0.244069272	0.210747388	0.2440573	0.288111107	0.2484684	0.2548221	0.3517995	0.296067935	0.1670437	0.243649783	0.259071393	0.299549	0.260527214	0.564834184	0.338112869	0.1350149	0.276077969	0.134719537	0.1947995	0.209235	0.1837674	0.15156111	0.188398022	0.509799086	0.2027112	0.1909101	0.5445046	0.2816602	0.380342836	0.172554036	0.179350914	0.2310392	0.366814489	0.304090899	0.3994485	0.200342937	0.302599364	0.342195337	0.209101046	0.3509327	0.400882173
EMX1	4.53358708	4.214652	3.725781	4.449182	4.339834	4.040098	4.008968	3.999394028	4.217186221	3.628652522	4.023024	3.256089844	3.71659	3.273012	3.981942	3.586192717	4.292263	3.217542518	2.422894131	4.277569	2.659145825	4.234688213	2.861013041	3.028313	4.099798318	1.488885097	4.092820798	3.564584	4.80644	3.128361809	2.954725306	3.450075922	3.011214	3.790059	4.025851	3.851655	3.271757159	4.274049167	3.814446088	3.962954	2.601476109	3.923917976	3.200887	3.402336935	4.394142639	3.683802457	4.041075339	4.13712	3.899934824
ARMH4	3.70906099	2.531464	2.568952	3.041872	2.112961	2.465274	2.812254	3.12779922	3.717347723	4.016878782	2.279677	2.81392233	2.775309	2.246521	4.140194	2.020569075	2.263419	2.023569732	2.450325173	1.92343	2.250412149	3.557241521	3.274365407	3.026903	4.062926639	1.553960232	3.408023169	3.552191	1.607439	3.297344562	2.893216428	2.294059484	2.57852	3.313036	2.167614	2.670327	2.234097422	3.570830934	3.51433783	2.102519	3.254974861	1.583457286	2.380758	1.408032666	3.267422937	3.692976912	3.984156614	3.64316	2.312545294
APOC1	1.594016429	0.7959947	0.5021785	0.9247904	1.436863	0.4913825	0.5069251	1.178919726	1.724096492	1.652369275	0.9125836	0.879979468	1.79269	0.8042258	2.039477	0.627862075	0.809801	0.921874284	1.531259183	0.3853835	2.979363537	3.029264092	1.681894784	1.38247	0.937349818	1.181233884	1.027256023	2.198512	0.817324	0.922117597	2.718812674	2.038613893	2.273028	1.088448	1.386969	1.168107	2.34268612	0.947607937	1.242747462	1.141203	2.501723472	1.083812893	0.6622762	0.476763635	1.022387872	1.809756277	1.393712917	1.763801	0.739120676
DBT	3.309359427	3.340506	2.904029	3.266039	3.262907	3.411125	2.973916	3.401722643	3.320188574	2.908799929	3.334295	3.414047906	3.103328	3.021615	3.321655	2.727763279	3.496419	3.006703012	2.783833953	2.827196	2.915590963	3.201130358	2.486092645	2.961902	3.479745247	3.098889826	3.643563981	3.069933	3.350511	3.572175186	2.651162839	3.23430516	3.177961	3.745756	3.246892	3.652445	2.475780016	3.584690837	3.22250912	3.710183	2.679534633	2.678136002	3.087242	2.966011145	3.007966105	3.310155156	3.695556197	3.244431	3.394697732
PIP4K2C	5.327712866	5.264467	5.413487	5.239577	5.431441	5.43319	5.337157	5.118198867	4.98616909	4.87380128	5.458916	5.098464633	4.500748	4.883754	4.960274	5.23438329	5.477565	5.549957634	4.968468901	5.170608	4.575455171	5.008222869	4.863540135	4.846328	5.00527069	4.871801167	5.055443476	4.894465	5.65946	4.814390947	4.980435914	4.26909286	4.272831	5.179247	4.898821	5.107801	4.777339188	4.954855933	5.048492536	5.524523	4.737316521	5.534050215	5.000059	5.690696876	5.183598469	4.905809007	4.997879954	4.841573	5.215166417
PTGER1	3.249379592	3.606431	4.41115	3.581693	4.160584	4.091985	4.987585	2.377374169	2.088367117	2.517431999	3.270817	2.762019955	1.576551	2.380279	2.450649	4.337666501	3.056304	3.588362545	1.785522033	3.377607	2.670082158	2.390247881	2.047753164	2.110538	2.462046586	1.419262678	1.565239376	1.998648	4.660865	0.499232112	1.658447367	2.35711845	2.117316	2.732169	3.149114	2.9302	3.510475769	2.474783097	2.453586943	3.394657	1.759194149	4.742818562	3.454877	3.469674238	3.153950401	2.371015328	1.578224861	2.524846	4.309007173
IRX1	3.294603382	4.310216	3.61411	4.342169	3.825284	3.919533	4.377432	3.103586924	2.455803556	2.081163326	3.720024	3.610302325	1.571962	2.300795	2.382006	3.12963877	3.562052	3.345386626	2.543716204	3.895206	1.731395385	1.732863744	2.208153626	1.872629	2.868428641	1.56684156	1.813028112	1.369479	4.486049	2.208923274	1.977412097	3.087107434	1.694253	3.708498	4.584893	3.885916	2.472377171	2.823192333	2.640459872	4.07837	1.746141757	4.42912936	3.991209	2.231360335	4.688123084	2.507157098	2.704672377	2.818769	4.174872039
CLDN8	6.138938724	5.852592	7.010637	5.884289	6.739936	6.567421	6.723864	5.515772909	6.121254825	5.578391796	7.367388	5.787820454	5.036963	4.670255	6.122067	6.153474409	6.446061	7.605177274	3.809515107	7.071451	5.421157651	6.58790218	4.074660962	4.785398	5.894708356	6.120764606	6.038201483	5.915576	6.890366	5.438134717	4.482396413	5.799897644	5.149773	5.765344	5.173372	5.827677	5.083508263	6.045408457	5.484311311	6.422441	3.761200715	7.157388392	6.347503	8.431990601	6.179483866	5.858703607	5.740151669	5.49212	5.730288524
FAM3B	3.016332084	3.220181	3.311771	3.456973	2.913895	2.916842	3.929356	2.607430053	2.650922062	2.571274006	3.21351	2.619610466	2.584418	1.999309	2.616789	3.346223563	2.696147	3.467237686	2.084073817	3.487323	2.092212121	2.698047428	3.059399307	2.42527	2.293168882	3.313620148	2.661360467	2.57741	3.35789	2.052874358	2.641631466	2.925118205	2.262462	2.824066	3.640333	2.699937	2.913602841	2.500485184	2.156405944	3.52062	2.297420981	3.352974604	3.313229	3.988375571	2.939029054	2.665863026	2.168555359	2.137306	2.710773897
SOWAHA	2.667396712	2.748085	2.856125	2.883268	3.632518	3.283883	3.176757	2.539154177	2.174152464	2.202237682	3.247859	2.711139402	1.945396	2.189609	2.585787	2.624115239	3.19647	3.361885405	2.04050061	2.753867	1.830135464	2.499684683	1.309223926	1.852887	2.331716413	2.596378309	2.521741557	2.582151	2.866234	2.073704179	2.414614792	2.377346311	2.232032	2.842552	3.012176	2.928147	1.817454619	2.706586364	2.216643874	3.377901	1.531173266	3.329429249	3.115925	3.108341878	3.032884935	2.036083717	2.501528101	2.160265	3.313048383
SFRP1	6.964866668	6.9043	6.257178	7.287855	6.245503	6.653061	6.409728	7.122695545	6.385510321	7.269903863	6.059808	6.272311283	5.436707	7.023695	6.367457	6.221051856	6.59998	6.025660858	7.051506457	5.647169	6.989657117	6.265742466	6.938415144	6.962949	6.667928723	4.925659609	6.819104045	6.717127	5.863509	6.721420345	7.549959959	5.734963297	5.888654	6.937027	7.07609	6.269789	7.406791623	6.631767691	7.09205307	6.56135	5.652504415	6.111911167	7.682746	4.20096114	6.4651859	6.291193696	7.099226003	7.083062	7.033132003
EHF	2.986984374	5.194007	5.49836	5.077824	5.414934	5.580018	5.050043	3.45305003	2.971014246	2.999263267	6.152633	4.698304918	1.910228	2.893468	3.143054	5.220451033	5.034282	5.396253885	4.232673187	4.496424	2.456185583	2.117274215	2.670162657	3.098662	3.1771643	6.114633659	3.251357944	2.833739	5.071576	3.404490343	3.102871509	3.196944066	2.107536	4.531559	3.375869	4.109748	2.85798587	3.438974157	3.202716636	4.785433	2.391244281	4.633983209	5.305586	6.098946098	5.799735127	2.593474604	3.369098983	3.182707	4.775124606
COL4A6	1.508426226	2.356396	2.098165	2.121795	1.808484	1.711712	2.096019	1.838377185	1.658668894	1.234676563	2.134597	1.407711889	1.012605	0.711048	1.929482	1.820092701	1.823398	1.485265213	1.578391442	1.35069	1.26046947	1.869007141	2.476088129	1.349896	1.576981793	1.615474031	2.037740127	1.324816	2.393218	1.540759826	1.117891748	0.870904144	0.8534307	1.620767	1.492989	1.767849	1.656165972	1.832074197	2.037203868	1.816033	1.113929647	1.28037017	1.867061	1.519010064	2.74128571	1.215199234	1.606325995	1.655484	2.340745483
GPC3	5.340268088	6.778019	6.474342	6.272132	6.143973	6.523428	6.088937	5.190794031	4.839810115	4.321923212	5.866154	6.165154769	4.579056	5.158993	4.795274	5.608088383	6.127612	6.787989127	5.357364438	5.826481	4.778447464	5.762137969	4.90182689	4.59917	5.136562263	5.503106848	4.723959321	4.764366	5.573141	5.350008988	4.50844795	4.993090625	4.588773	6.338845	6.318915	5.633261	5.17885252	5.303486772	5.300887932	6.195687	4.147650415	5.629330322	6.966709	6.377579203	5.424503143	4.839467219	5.5218534	5.062849	6.784482265
ANXA9	4.316773781	4.028097	4.941078	4.367053	4.421095	4.415149	5.600221	4.722736721	4.510605582	4.000376934	4.940329	4.379926766	4.548485	4.069802	4.565933	4.283309336	3.724641	5.177967417	3.539698777	4.323069	3.735420811	4.647877853	3.843747787	4.442874	4.369849521	4.429272118	4.392054392	4.094223	5.066643	4.376751837	4.317531555	4.66828207	4.26109	4.584387	4.020086	4.274963	3.205042294	4.757722437	4.577546407	4.515274	3.867765009	4.076024794	4.501286	5.305205121	4.36131585	4.44549651	4.52301963	4.587379	4.9246574
RASL11B	3.448692471	3.199393	4.349339	4.251729	5.345821	4.636378	4.458863	3.891037656	3.528615412	3.20871644	6.072594	3.044000846	3.061654	3.033143	3.397235	2.495363124	4.133662	4.939668644	3.12898122	3.807973	3.479356682	3.333330568	4.13259073	3.239053	3.414539191	3.917753844	3.558581547	3.614179	5.164332	2.993102586	4.020558055	3.196470288	3.715707	3.983779	2.801354	4.489203	3.543218015	3.390177834	4.041213216	3.211893	3.142008756	4.556667336	5.000112	5.26001097	4.654041465	3.097805322	4.043190008	4.364209	3.564992562
WNK4	4.748177618	5.418715	4.460572	5.202006	4.784871	4.514065	4.212698	4.554586186	4.077799634	3.745886441	4.449579	4.983979819	2.754634	3.285868	3.627937	4.888863627	4.141247	4.009663528	2.601742391	4.801537	2.635579897	4.404265659	3.511434225	2.883602	4.500636699	0.673633291	3.729018809	2.502905	5.009777	4.115720842	1.587967906	3.796637207	2.999068	5.085069	5.35811	4.90654	3.143870522	4.484408718	4.09781979	5.261343	1.997671032	5.076783554	4.611928	1.904023958	4.990803088	3.808242387	4.012400565	4.166264	5.793116828
PRR15	3.942284122	4.259883	4.908973	3.760368	3.432919	4.773318	5.117673	3.760631948	3.330451089	3.23057339	4.80886	3.699323309	2.852636	2.915946	3.809132	4.351679232	3.667092	5.165262805	3.09772213	4.185446	3.293713751	4.10734052	3.495171768	2.807923	3.679959129	4.196725156	2.962220495	3.383447	5.109615	2.371489163	3.240973876	3.197730878	3.131538	3.119198	3.321957	3.282088	3.864106829	3.341637006	3.530263621	4.169154	2.350639085	6.192621695	2.919948	5.83519782	3.705946382	3.312229319	3.519438173	2.792584	3.985362002
PIK3C2G	2.270352241	1.566982	2.505363	2.411631	2.286263	2.145427	2.570217	1.940920513	2.303000289	1.543345923	3.019777	2.139799815	1.609409	1.222913	2.462457	2.076185437	1.945669	2.011120417	1.249015215	2.079239	1.569775941	2.215265607	1.262952484	1.302164	2.374509295	1.678498513	2.360813854	1.965436	2.278259	1.960582848	0.925884378	1.715439946	1.274847	2.122511	1.216008	1.990276	1.942746866	2.034661208	1.892007612	2.602786	0.886958337	2.337297833	1.945452	1.595596873	2.249834904	2.03978331	2.06901624	2.049444	2.193959418
HOXD8	5.773484517	5.619434	5.478612	5.545264	5.846771	5.699896	6.079847	5.300425007	5.379032307	4.904199267	6.116769	5.333658147	4.490567	4.615499	5.382773	5.167999949	5.744322	5.249010388	4.585212409	5.858745	4.522125519	5.586382078	4.578361705	4.564588	5.219364195	4.964949408	5.177754843	5.036151	6.305696	4.89141407	4.474558047	5.026666698	4.533781	5.605941	5.433279	5.530368	4.999408407	5.411738663	5.065183299	6.090437	4.06235972	5.590138857	5.841631	5.064799882	5.536950397	4.995619114	5.367210101	5.270423	5.454577599
GABRD	0.119897229	0.05970997	0.02977049	0.1456462	0.03007422	0.1195075	0.1092633	0.183768622	0.090869847	0.188169924	0.02744723	0.200431359	0.1291742	0.1117333	0.3705015	0.010426255	0.1059704	0.16738608	0.427446857	0.03280759	0.307624161	0.117042435	0.381539233	0.3254098	0.16462264	0.111218071	0.120087086	0.1087188	0.06407866	0.1561059	0.178470559	0.100789534	0.1107793	0.3975886	0.06981693	0.01967241	0.648066485	0.115326504	0.219562928	0.2539256	0.227011222	0.069764438	0.1386474	0.026156709	0.086417295	0.140489487	0.167244231	0.1859898	0.137682142
DDB2	1.406240314	1.619812	2.03881	1.904404	2.165868	2.152087	1.697411	1.750991807	1.495957026	1.717034811	2.208584	1.5308072	1.502244	1.731035	1.677915	1.811509386	1.749057	2.562971216	2.118383254	1.955955	1.931938528	2.151752432	2.072290918	1.859482	1.41875297	1.66770135	1.44750139	1.748294	1.773603	1.555634912	2.053613952	1.637959029	1.467228	1.861777	2.096165	1.549427	2.124259053	1.592170379	1.603421239	2.047974	2.489331177	2.31109807	2.342197	2.559101889	2.019411513	1.661286421	1.542835245	1.793474	1.855111786
CASR	4.678211702	5.959294	4.783394	5.510259	5.381752	5.30452	4.839949	5.053873891	3.899513342	4.217260977	5.358498	5.587507462	3.087572	3.610523	3.98103	5.019097554	4.80556	4.619591416	4.306224421	4.694905	3.052499326	3.772520861	3.936101537	3.481461	4.514719506	0.569235269	4.18167349	3.424194	4.854673	5.077302268	3.209083285	3.999098229	3.424869	5.419085	5.180308	5.156697	3.791695648	4.91166729	4.655770541	5.677437	3.027361261	4.602773316	5.503998	2.142566913	5.155032976	4.134777813	4.602353594	4.16354	5.658403245
MCCD1	5.412576399	3.986812	2.354602	3.927059	4.908566	2.488957	2.730907	4.255561617	4.854162835	4.854372889	2.835837	4.481124914	4.715005	4.612596	5.222268	3.173818355	4.813376	2.824743999	3.114072224	4.351209	5.761803644	5.221010441	2.704118337	4.04019	4.813900639	0.196117388	4.876392011	4.714792	3.910896	4.627100337	3.025019129	4.346653453	5.670232	4.529397	4.721687	5.664226	3.444210522	5.825148188	3.758526047	5.617544	2.191253289	2.099805964	2.929508	1.791784878	2.782010171	5.298736095	4.731095508	5.181065	4.406162521
SPAG4	0.834441595	0.7656472	0.7424045	0.8806139	1.241432	1.016875	1.175326	0.743335094	0.771002663	0.721537905	0.8068954	0.753870767	1.084494	1.111656	0.7668635	1.176996862	1.017495	1.16374814	0.819569023	1.391426	1.463304116	1.545214445	1.025314239	0.8803844	0.668612019	0.853625703	0.730148545	0.7636183	1.413684	0.385159574	1.198705263	1.201014403	0.9971654	0.8044634	0.9741659	0.9731215	1.287140128	0.68602506	0.636966612	0.8749328	1.906189178	1.42298953	0.9910309	1.349648447	0.824088214	0.934909486	0.621595569	1.027169	0.905642321
AIF1L	7.657715157	8.667047	9.171839	8.219473	8.95495	8.597454	8.770779	7.50930248	7.146192486	7.297292173	8.804925	7.873955945	6.618053	7.053322	7.227964	8.436420661	8.10612	8.460608789	6.980630614	8.542057	6.638636513	7.393772176	7.19441825	6.894474	7.161531523	7.306304931	7.142150123	7.054175	8.596038	7.074811619	7.117487379	7.245753539	6.69843	8.013014	7.379102	7.66208	7.094019421	7.420736282	7.127266168	8.256475	6.822687738	8.44010325	8.518565	8.605023353	8.444063402	7.103471264	7.452508797	6.98927	8.240219917
MECOM	4.993145376	5.032509	5.122049	5.233775	5.08596	5.232081	5.49995	4.668802488	4.65790125	4.295077062	5.543388	5.065596658	3.174833	3.990876	4.514719	4.628078278	4.954295	5.008571754	4.327487227	4.323623	3.770184242	4.584297273	4.24615261	3.91348	4.651994729	4.576001607	4.514572496	4.020169	5.716137	4.614953441	3.997395364	3.740699739	3.489245	5.225464	4.678026	4.83146	4.200975718	4.587451737	4.668829031	5.816182	3.517465221	5.073824619	4.972778	4.957337655	5.310992408	4.2089884	4.818428339	4.303969	4.915197839
RNF150	3.23929639	3.880963	3.234442	4.106643	3.778238	3.802837	3.555354	3.041054596	2.936869387	2.827681748	3.833106	3.56233457	1.906813	1.939264	3.098557	3.485170345	3.723168	3.614703578	3.070713768	3.479594	2.408365469	2.915457587	2.917580778	2.580684	3.123294308	2.479642739	2.799659957	2.446475	3.796199	3.05300666	2.594915411	2.471131396	2.055584	3.555535	3.163063	3.398788	2.832282957	3.128594729	3.13489708	4.084922	2.472381436	3.347213	3.791673	2.775585458	4.224446712	2.604440067	3.154327631	2.89216	3.625838663
ERVMER34-1	2.131211529	2.334575	3.455906	2.804856	2.992413	3.467625	3.850524	2.06804736	2.003267908	1.928212275	3.790172	1.93860674	1.186309	1.245429	1.669826	2.391301265	1.957344	3.032950289	1.367713921	3.089268	1.141212549	2.312213376	1.832614474	1.66162	2.219792501	2.878817672	2.532977511	1.495163	3.344203	2.007289718	2.111930622	1.474764178	1.606152	2.830957	1.49066	2.621774	1.262845012	2.215745306	2.078274477	2.141178	0.994558859	3.329209911	2.338474	3.907624225	3.359466063	1.661163492	2.15567238	1.98085	2.28404231
RPS6KA6	2.554830728	3.16514	3.025136	3.200604	3.043566	3.229476	2.732033	2.56469175	2.376937461	2.17567819	3.178475	2.845004117	1.459567	1.704772	2.434468	2.326229024	2.633154	2.886851374	2.144973927	2.615246	1.9139112	2.341984294	1.979929971	1.932768	2.602457007	2.721893756	2.416670465	2.173715	2.518609	2.529566805	1.870098594	2.001034862	1.786335	3.2792	2.66162	2.79436	1.991490362	2.420800296	2.33266461	3.028602	2.021099351	2.486690548	3.071866	2.631626289	3.128988812	2.082545944	2.545270034	2.092025	3.21189633
EFHD1	6.939560192	7.342563	7.276308	7.183134	6.833002	6.984802	7.21108	6.847264415	6.54718394	6.510129061	6.933304	6.630773026	6.119978	6.152941	6.688703	6.952078429	6.659906	6.325978448	5.812914513	7.002053	5.75613626	6.39601153	6.134408246	6.012115	6.653334784	5.034644363	6.496949521	6.124105	6.934962	6.711616432	5.981850108	6.170235972	6.075951	6.968668	6.834631	6.797959	5.843165277	6.722345407	6.706678514	6.951434	5.720198119	6.714502089	6.574553	5.315932128	7.042483026	6.526173453	6.671460347	6.368334	6.954127796
PRDM16	2.539872338	2.982113	2.64756	3.425027	2.929355	3.16943	2.976566	2.480070991	1.995290234	1.731099558	3.056814	3.028228692	1.23365	1.443984	1.98502	2.539069914	2.188293	2.55226973	1.482060555	3.037406	1.076498559	1.948186922	2.018784733	1.392116	2.312883428	1.494500884	1.895182476	1.374961	2.815324	2.18796708	1.589276472	1.692588905	1.054204	3.250938	2.376044	2.745791	1.209909331	2.473671417	2.232399252	3.005975	1.077288671	2.671775981	2.987445	2.202622613	3.573129306	1.65015749	2.050716553	2.009391	3.397008722
CLUL1	1.544411748	2.197827	1.951985	1.918275	2.377814	2.327603	1.950857	1.543404813	1.24415901	1.231124702	1.746647	1.969973328	1.219612	0.9871577	1.321671	2.24310673	2.121201	1.628729396	1.284623423	1.926717	0.904510565	0.961924164	0.778095104	1.14076	1.425739126	0.774908448	1.146922633	0.9800355	2.121045	1.026812985	0.84548658	1.115003254	0.8047498	1.882223	0.8991725	1.869159	0.927020728	1.091942279	1.445804645	2.158039	1.083739283	1.887581196	1.821584	1.017331695	2.017252244	1.320709446	1.293232708	1.138172	1.480474717
HSPA2	4.323301829	6.413597	6.886051	6.844339	6.266527	7.160109	7.404891	5.018516973	3.763285702	3.987763908	6.560418	5.971560551	3.436728	3.863088	3.507675	6.352845209	6.451321	6.82351437	4.097730638	7.449712	3.101336967	3.765918596	4.29087025	4.179191	5.100298356	5.495426071	3.357763165	3.044831	6.420156	4.634374338	3.659191881	4.788151007	3.523997	6.516314	5.71316	5.388358	4.023674758	4.482716073	3.908092963	5.759979	2.705427959	6.288051791	6.63881	6.969238628	6.915478022	3.532552344	5.13977847	3.514355	6.550462591
NRK	3.221438304	3.10001	2.784792	3.272487	2.917545	2.905839	2.23021	2.945739611	2.506535014	2.659071745	2.69659	3.534247642	1.557314	2.06585	2.511792	2.574795927	3.033004	2.333524817	2.266607168	2.194154	1.552982665	2.526416519	2.095291192	1.924337	3.119119193	1.622391631	2.821889898	1.830238	2.508376	3.219726711	1.189405151	1.996248684	1.876158	3.607515	3.207352	3.562111	1.830711425	3.082532788	2.717737454	3.243692	1.317315853	2.199642153	3.031711	0.878842586	3.078800501	2.513442383	3.039404875	2.51087	3.245049427
MAP6	2.603467501	1.813715	1.835212	1.824837	1.787712	1.955708	1.499499	2.102001069	2.281061247	2.676639755	1.878432	1.873607834	1.611131	1.596089	2.603006	1.812662919	1.807528	2.036456663	1.802580564	1.796918	1.43112692	2.289191823	2.678255896	2.055728	2.436575895	1.504568565	2.109583404	2.161929	2.024486	2.01318855	2.187379372	1.653968523	1.911784	1.877076	1.885839	1.714406	1.862485599	2.344240648	2.236913374	1.972926	1.885989603	2.11167363	1.804936	2.083042034	2.167864254	2.446607382	2.5873295	2.701894	1.571794127
SLC52A3	2.642434699	3.150714	3.244908	3.316296	3.252362	3.374248	3.30394	3.034086138	3.248655188	2.62715836	4.272585	2.666001844	2.545591	2.109738	3.132279	3.268126932	3.043499	3.514219392	2.585700126	3.604895	2.038304531	3.30361562	3.051317639	3.603967	2.22162843	3.398372436	2.661274837	2.893933	4.248709	2.218008995	3.803240119	1.971417488	2.15758	2.529802	2.741714	2.740286	2.781365138	2.865430163	2.479895093	3.061747	2.701838166	3.433475951	3.204929	3.513943426	3.7456729	2.247703246	2.596102775	2.89117	2.722554098
PRDM16-DT	3.910118785	5.027869	4.51959	4.850178	4.138875	4.732036	4.788595	3.571914206	3.414264331	2.327048635	4.201311	4.150880657	2.273317	2.133211	3.06144	4.538199405	3.53219	4.095228714	1.261428889	4.538802	1.155350647	3.209791445	2.20461331	1.604003	3.579135204	1.106551705	2.647325	1.90488	3.971712	2.652945734	1.123504389	3.905261392	2.141381	4.434638	4.237224	4.087278	1.545472631	3.303229167	2.876772876	4.354338	1.524769039	4.128857056	4.20038	2.536009518	4.956592384	3.011274564	3.109759912	3.108861	5.266273803
CYS1	7.374972136	7.753978	6.870916	7.335394	7.531421	7.152358	6.928638	7.394501292	6.91294146	6.661797988	7.197294	7.150379147	6.162651	6.528056	6.681836	7.176780154	6.892219	7.032776016	6.37671536	7.187982	6.170232756	6.774234825	6.562258522	6.210163	7.073798064	6.320207043	6.329661994	6.463956	7.938559	6.694986242	6.707125708	6.67630086	6.532431	7.382523	7.921446	6.73129	6.614263478	7.045646589	6.591996084	7.538184	6.601106558	7.11016407	7.496406	6.400743354	7.087378457	6.640965593	6.62625463	6.842796	7.477308442
GABRA2	1.119615198	1.660943	2.296806	1.707552	2.062177	2.606973	2.531278	1.248148496	1.1514618	1.191156106	3.220952	1.988655249	0.8904525	0.5143672	1.086023	1.40494192	1.62814	2.559865838	1.126455553	1.845082	0.92666281	1.537799847	1.566628574	1.079381	1.283409187	2.893680374	0.966348026	1.394038	2.515098	0.954392269	0.973602871	1.06296457	0.4985006	2.221452	0.935005	1.32698	0.581317362	0.95587822	1.089505623	2.043694	0.793621374	2.00053218	1.792285	2.922348658	2.106719234	1.235971328	1.112984684	1.286983	1.855782491
GGT6	5.104250069	4.946846	5.285454	5.260821	5.554663	5.185163	5.417565	5.162289828	4.984216808	4.758205395	4.929003	5.22771568	5.41886	5.277313	4.750071	5.458139875	5.117764	4.659269592	3.172656537	5.728843	4.292385502	4.868611657	3.485330394	4.145447	4.818157877	2.327093215	4.867376769	4.473805	4.959373	4.627235263	3.785320861	5.149270221	4.876773	5.222375	5.278557	5.465055	3.155894617	5.177965985	4.587183394	5.205473	2.98351393	4.793436394	5.367639	4.063791746	5.265873999	4.841993983	4.816910358	4.728104	5.236446305
PRKAR2B	2.158015994	2.854195	3.966659	3.030593	3.497516	4.270679	3.698781	2.313592014	2.668871188	2.438363281	3.853861	2.914240287	1.92363	1.821638	2.692134	2.753159668	3.277057	4.413342113	2.587408679	3.453077	2.559727503	2.828513697	2.901183437	2.132936	2.575494157	4.26350186	2.305273119	2.523667	2.93136	2.134313982	2.318982689	2.40520308	2.241811	3.05822	3.32983	2.812692	2.762662706	2.075249122	2.731235316	2.844167	2.482662952	3.275208871	4.372296	3.598777827	3.797900595	2.57172077	2.382891072	2.211649	3.482364228
DCAF11	4.69653803	4.816363	4.707037	4.71114	5.227658	4.855624	5.005234	4.698690236	4.451315237	4.271713214	4.904321	4.493990051	4.398076	4.5608	4.410549	4.801163372	4.7288	4.962821325	4.194438648	4.808365	4.311578032	4.354894105	3.951578713	4.263235	4.578235747	3.988177189	4.604578707	4.482253	5.036008	4.564420716	4.201916267	4.328102288	4.369094	4.816645	4.582999	4.625346	4.175892891	4.628334905	4.407687014	4.980097	4.089868229	5.161668622	4.903022	5.001281179	4.740755426	4.511805623	4.62885764	4.481778	4.763477847
RASSF8	3.656018079	3.422225	3.923541	4.006718	3.663004	4.546937	3.894032	3.531776056	3.61552032	3.441622481	4.447062	3.556068213	3.298473	3.210675	3.684038	3.374056433	3.655573	3.750502196	3.449970174	3.449026	3.491346074	3.559349915	3.232739703	3.617757	3.813855755	3.953804568	3.847260964	3.493824	3.307009	3.590544042	3.083821152	3.237386356	3.287157	3.731343	2.948651	3.439773	3.094041359	3.512358458	3.620954049	3.740156	3.607777785	3.207447556	4.34901	3.481568612	4.424858586	3.385256026	3.575307842	3.407087	3.679764011
KCNJ10	5.433320271	5.513769	4.434378	5.537101	5.030059	4.888144	5.036213	5.237229049	4.954647984	4.921339066	4.492273	5.233561813	3.944365	3.706843	4.479666	4.680124322	4.4439	4.633641118	3.432675334	5.232512	3.28214217	5.26957144	3.671075689	4.078365	5.029784195	0.163092069	4.950812571	3.923694	4.376548	5.298322337	2.994366775	4.022342336	3.731485	5.701191	5.588601	5.308515	3.301111507	5.315421848	4.886862607	5.295078	2.533396598	4.841279558	5.603457	2.238388599	4.929367103	4.64097027	5.226179269	4.504944	5.810534875
PEG3	1.993684347	2.026991	2.244274	2.693759	2.677692	1.893548	2.306957	1.68117111	1.708384826	1.387433254	2.859379	2.607944534	1.267403	1.155181	1.838702	1.760194081	2.52027	2.458776636	1.70246922	2.360205	1.028142473	2.443823911	1.630334434	1.170053	1.713449291	1.584993539	1.756724964	1.266484	2.005296	1.759256717	1.118227104	1.469903211	0.9538661	2.17478	1.395081	1.874253	1.195646086	1.916704472	1.925392223	2.037567	1.111777992	1.666906793	2.487392	1.785945154	3.0225135	1.373513864	1.92786356	1.655138	2.224906602
SPTBN2	5.251515892	5.985519	5.601492	6.07	5.635176	5.195675	6.040514	4.821146784	4.903190121	4.102570663	6.091693	5.413673939	3.007589	3.446511	4.981772	5.649272721	4.934223	5.147458127	3.968992642	5.635019	3.010335701	5.071620888	3.875640597	3.991244	4.182087099	5.089920903	4.146952331	3.735098	7.016205	3.6713487	4.876860178	3.910170963	2.518413	4.826192	4.490958	3.98866	3.187514044	4.754312845	4.541872284	5.756183	3.994192449	6.325114445	4.378269	5.540348445	5.998750514	3.978381668	3.823143373	4.701595	5.142715798
CARMIL1	3.409508731	3.552394	3.262436	3.62817	3.61662	3.619891	3.527236	3.315701544	3.203824282	3.20477739	3.930563	3.580863312	2.973219	2.721719	3.299759	3.009932256	3.159995	3.546445261	3.539236599	2.956567	2.5341314	3.22090983	3.321302242	3.077189	3.096072012	3.705922611	3.580085162	2.993147	3.750506	3.089169958	3.445183758	2.781286506	2.677749	3.848715	3.348217	3.41277	3.267171943	3.445678002	3.409439429	3.579116	3.292194854	3.353171157	3.348931	3.625209565	3.963850397	3.233266635	3.283533127	3.18844	3.698551625
ARRB2	2.328296157	2.301455	2.153134	2.336421	2.394823	2.104913	2.335665	2.596047654	2.499583555	2.405176368	1.880568	2.272563017	2.9167	2.898606	2.637892	2.351548858	2.263232	2.548832976	2.982196597	2.070449	3.098500623	2.711101444	2.816841325	2.917482	2.414381489	2.844912558	2.429762571	2.716312	1.85405	2.362754809	3.03357165	2.823050352	2.700947	2.350022	2.603412	2.417937	3.386804158	2.433998968	3.058773491	2.4419	3.162500125	2.742022334	2.485038	1.979006514	2.169305242	2.750217968	2.36841588	2.776134	2.279054498
DEPTOR	5.081338117	5.972729	4.611024	5.346055	5.622471	4.797977	4.977189	5.098851089	4.634737751	4.519084095	4.942217	4.964157195	4.417738	4.942005	4.721822	5.195451564	5.061317	4.06244482	5.578767897	4.655498	4.672330652	4.501832142	4.55713408	5.140344	5.051680339	5.010945233	4.766330338	4.698315	5.898518	4.899650669	4.983969546	4.35035444	4.654143	5.313321	5.526938	4.881369	5.465724656	4.641379824	4.775678278	5.188644	4.660068688	4.948798097	5.001243	4.272936665	4.935942903	4.758630068	4.809822309	4.849487	5.100187582
TREM2	0.543734691	0.3963871	0.08982866	0.4714892	1.176981	0.5070075	0.3397245	0.860812187	0.665986403	0.807628207	0.5811151	0.608662725	0.6724014	0.9859901	0.7145302	0.799671296	0.8187728	0.888275089	1.221040923	0.3826557	2.765853401	0.494871096	0.95591692	0.9471994	0.319959255	2.218660236	0.322030933	1.225739	0.743308	0.464731047	2.352538252	0.974273175	1.511095	0.5205828	1.033961	0.7248123	2.617856151	0.488466483	1.167856635	0.7057198	1.89381684	0.895222721	0.8912206	1.14625981	0.387314061	0.993110652	0.437368449	1.445941	0.947539814
SIGLEC8	0.037514786	0.004625827	0.009115546	0.03072993	0.03648933	0.01737711	0	0.061745104	0.042148439	0.04946229	0.02229084	0.057663107	0.05639699	0.2181008	0.04105957	0.018961537	0.02548755	0.038034044	0.111890704	0.01005283	0.458799687	0.03659653	0.164907785	0.0954152	0.008808589	0.095203593	0.013777465	0.3000031	0	0.043876791	0.118736905	0.104901842	0.122957	0.09571554	0.01729326	0.01199296	0.597382095	0.053735594	0.12731246	0.0514604	0.170466305	0	0.02738919	0	0	0.062700696	0.029108365	0.1483049	0.08526667
LINC01762	2.301259477	3.243591	2.505678	2.769651	2.956578	2.535201	2.45643	2.291216636	1.817138406	1.533521187	2.032589	2.481943117	1.514971	1.368514	1.631755	2.66905361	2.581112	2.12317059	1.416149965	2.656577	0.967236199	2.15714426	1.431673353	1.392384	2.13449545	0.207166614	2.116402746	1.041417	2.384381	2.490505043	1.260999526	2.610810711	1.69216	3.125726	3.22518	3.708815	1.172571366	2.056555833	1.697318602	2.635185	1.270849478	2.670618431	2.882471	0.763971515	2.727001394	2.01398988	2.600738173	1.979984	3.242916475
MTURN	5.54025217	5.971496	5.730143	6.289321	6.181385	6.066367	5.981183	5.577235192	5.100755662	4.917099795	6.193236	5.836646156	4.206912	4.487035	4.862229	5.6970272	5.903354	5.58191771	4.193146489	5.976133	3.92106453	5.168779671	4.573861452	4.507078	5.442363522	4.309696363	5.018591937	4.480494	5.885484	5.612096079	4.160036318	4.783874799	4.155419	6.06013	6.075549	6.289648	4.088396636	5.41292885	5.047416071	6.180835	3.517783308	5.75089556	6.467931	4.82401265	6.251351704	4.724684635	5.446515859	4.863173	6.418415229
SFTA1P	0	0	0	0.02500354	0	0.02346835	0.1756631	0.055825455	0	0	0.1307075	0	0	0.02370341	0	0.237627794	0	0.030961111	0.177561779	0.2269315	0	0.073348011	0.135315537	0.0732048	0	0.352724374	0.055139663	0.05853032	0.2536291	0.044526826	0	0.106423256	0.1355511	0.02489667	0.06896147	0	0.227392097	0	0	0	0.031593827	0.188757572	0.02228053	0.412742693	0.071483157	0.051121301	0	0	0
FOXCUT	2.495947859	1.423309	1.459628	2.462103	1.453085	1.489439	1.777984	1.951776815	2.375045636	2.079455794	1.268193	1.423683604	2.473903	1.114744	2.835843	1.572267002	1.726076	1.277712271	0.998779536	2.045974	0.858473235	2.843441319	2.338851549	1.974481	2.670240145	0.54990835	2.146173316	2.549761	1.256955	1.577678891	1.853600932	1.212071526	1.300585	1.94776	1.931064	1.689616	1.138270174	2.627523542	2.052426502	1.298673	1.846546128	1.444211849	1.277136	0.912834136	2.419115668	2.016306272	2.611363595	2.174621	1.031099826
KLHL13	3.110262816	3.862623	2.455707	3.442042	3.656336	3.050281	2.594038	3.104460023	2.487065456	2.926899784	2.923752	3.161595083	2.367683	3.136	2.961765	3.145693557	3.608441	2.774458838	3.896640043	2.661053	3.36208115	2.655903938	2.847675418	3.139874	2.84389266	3.231183623	3.147774342	3.05734	3.817106	3.103221873	3.797198745	2.407068858	2.589003	3.307845	3.273698	3.225671	3.50590677	2.979542433	2.871310701	3.734318	3.772801675	2.460082262	3.612657	2.207958199	2.852186639	3.002413567	2.956515857	2.822983	3.333080249
AP1M2	5.316657144	5.601315	5.658568	5.301307	5.915844	5.446522	5.783465	5.015345004	4.536917801	4.56384804	5.611527	5.229438638	5.073999	5.088905	4.980161	5.738567635	5.328777	5.503334504	4.813513695	5.736004	4.177402896	4.639092317	4.413191273	4.562006	5.009008824	4.721085058	4.622028956	4.979347	6.100429	4.821032516	5.003070041	5.27122612	5.006668	5.257519	5.575448	5.3794	4.507151718	4.876368998	4.712667055	5.466822	3.947248963	6.128549617	5.37468	6.013983397	5.259525501	4.812262352	4.898744277	4.677612	5.332654147
CLDN10	4.911801333	6.14968	6.11994	5.465535	6.136251	5.85017	6.166734	5.358605863	4.489729513	4.635985792	5.720568	5.106940302	5.07279	5.03886	4.30156	5.933933576	5.752843	5.066750861	4.976117827	5.969879	4.787685373	4.258311444	3.756479564	4.507743	5.024553283	4.013803712	4.899108706	4.525632	5.759064	5.263084081	3.93481366	5.631715121	5.281699	5.799414	5.918372	5.424017	4.569069992	5.123170327	4.872248538	5.644872	3.789812259	5.849901831	6.166166	5.517465481	5.631361543	4.953613933	5.145106647	4.673578	5.618154583
BSND	4.336298839	4.55494	5.066544	4.400173	4.689517	4.562245	4.905085	3.932273384	3.798590164	3.459769682	5.027538	4.255518953	3.190569	2.865187	3.47911	4.858391653	4.600811	4.326221607	2.234105348	5.138217	2.106153895	4.194603888	2.304993582	2.649093	3.905299586	1.551574866	3.416770581	2.835451	4.042463	3.634857838	2.556705318	3.096621897	3.078205	4.431102	4.414499	4.607541	1.967474537	3.828925	3.644417307	4.721711	1.722876279	4.762599654	4.202691	4.472915222	4.652780157	3.353486444	3.62699594	3.153312	5.297042984
SCNN1B	5.113036719	5.184891	5.737515	5.353094	5.491176	5.076541	5.569503	5.093775107	4.586284712	4.497435019	5.982735	4.639254713	3.68219	3.147697	4.92179	4.223273935	4.882019	3.908695198	3.283833807	5.851352	3.589939322	5.308076811	3.898881324	3.492004	4.664598921	2.049314224	3.970659898	4.33354	6.054085	4.047817922	2.904819803	3.945877909	3.708217	4.911755	4.48091	4.338493	3.439397263	4.806427412	4.226592	5.604589	2.569062895	4.932575455	4.541485	4.422039964	5.474730451	4.00987255	4.01919365	4.210464	5.256738783
EPCAM	6.766478407	7.678672	8.008614	7.576127	8.036547	7.697364	8.259116	6.969655025	6.676974282	6.606700187	7.981349	7.028124389	6.2042	6.303717	6.723333	7.575642742	7.449088	7.13583893	7.044363356	7.674468	6.443639446	6.833701327	6.710625415	6.845823	6.441400419	7.518269129	6.753240452	7.025173	8.076546	6.467501934	7.07502465	6.572514636	6.170385	7.425902	7.17225	7.231043	6.647663862	6.696835874	6.608039404	7.539778	6.61556984	7.803253645	7.602357	7.516516039	7.543403322	6.682061532	6.812074169	6.575622	7.396165042
HADH	5.929950253	5.16275	5.072904	5.266175	5.56161	5.235291	5.27299	6.254249438	6.156099653	5.829393729	5.190939	5.334325749	7.016878	6.633378	5.802107	5.178658798	5.862842	5.141129489	5.011855424	4.922295	6.092915307	5.633048957	4.812461746	6.222633	6.125426325	4.291799959	6.586496756	6.272186	5.093827	6.097087232	5.322142078	6.817758258	6.859652	5.928613	5.160744	5.495128	4.778615714	6.186283585	6.102959027	5.502537	4.905393655	4.952499081	5.501933	4.974892045	4.905836079	6.38929564	6.192711917	6.090439	5.257452177
HLA-F	2.642183047	3.091937	2.272863	2.336331	3.239013	3.41904	2.39245	2.762073665	2.573084379	3.10889327	2.397802	2.452530798	2.519323	2.862398	2.872834	3.11575372	2.452899	2.865878819	2.969340456	1.927343	3.744172708	2.495449416	3.629112668	2.81597	2.6368173	2.389060035	2.1428258	3.096631	2.597016	2.324419315	3.351819764	2.628116136	3.338245	2.456761	3.457702	1.903145	4.476878677	2.444550001	3.187959371	3.094822	3.609128391	3.303834396	2.560472	2.18935333	2.409409816	3.317998651	2.64484324	3.094272	2.678272765
RANBP3L	3.169694579	4.660437	5.834483	4.878108	5.462324	6.302683	5.188558	3.340616412	2.645068137	2.859588583	5.965497	4.965675957	2.180599	2.651238	3.078862	4.534794989	4.430542	5.639837354	2.64835803	5.281617	2.85286757	2.46727435	2.390382246	2.373633	3.189819921	4.032018708	2.940584546	2.587282	3.940553	3.66485845	1.49704376	4.124285291	2.404196	5.043508	3.236568	4.41326	2.776475245	3.358357678	2.799592212	5.063369	1.444935137	4.751305104	6.169578	4.641155541	6.173659488	2.895616747	4.050182254	2.624006	4.670569826
KLRG2	0.956862075	3.878844	3.954648	3.172632	3.355229	4.517844	4.116546	1.247603951	1.064276232	0.835034376	3.904303	2.672561443	0.865514	0.6945043	1.049264	3.350140876	2.943685	4.697026673	1.505406687	3.661831	0.684139033	0.860591129	1.120695474	0.7471358	1.079817607	3.068915404	0.698868058	1.045895	3.554564	0.757742291	2.234557018	1.871033662	0.5642335	2.851759	2.372172	2.809843	1.687576707	0.949453972	1.140102272	2.270858	2.066133525	4.123919257	2.019346	5.350757471	3.652458678	1.119847172	1.07590192	0.445991	2.972404958
NOL3	2.409716518	2.048994	1.534922	1.989412	1.824435	2.045909	1.578064	2.092425999	2.22853229	1.970964171	1.394848	1.829716911	2.361924	2.369734	2.318381	1.864213189	1.969603	1.911977981	1.74799757	1.984368	1.721260558	2.530710202	2.583748993	2.155618	2.248424654	1.019811393	1.945824489	1.983356	1.509921	1.852013269	2.074629986	2.241908682	2.418398	2.273479	2.462435	1.687321	2.296472786	2.092367256	1.960717048	1.859918	2.753754844	2.050486083	1.954674	1.916274902	2.029558766	2.424572267	1.929064789	2.465177	2.254786222
TMEM178A	3.701154513	2.810529	4.456382	3.462294	3.598727	3.594124	4.453589	4.14193629	3.698493033	4.518664038	3.714122	2.555900205	2.868371	1.806741	4.107648	2.979005676	2.164351	2.920479722	2.14628492	3.600672	2.492995965	4.742418075	3.703379488	3.742233	3.064729562	2.973789606	3.009442069	3.796993	4.017327	2.667205662	4.181967271	2.827829155	2.543026	3.463122	2.75351	2.466697	2.939581679	3.9574089	3.304950842	2.659876	3.528966261	3.014848021	2.949937	4.086619716	4.352364708	3.274898669	3.332099392	3.336862	3.583098508
NHLRC4	3.321735657	3.049808	3.213869	2.85982	3.603647	2.929834	3.954421	2.684988195	2.851012567	2.440573211	3.293061	2.906478309	1.777324	1.865077	2.985863	2.801626317	3.658931	3.677046002	1.325606803	3.639282	2.119159805	3.080613831	1.901600107	1.446369	2.50992769	1.374514514	2.429496522	2.584418	4.308467	1.533875863	1.520783328	2.885744862	1.821362	2.562745	2.965717	2.239444	2.365993708	3.04617646	2.343881723	3.931038	1.070916258	3.668383705	3.177843	3.922728912	2.89637254	2.347215749	2.050294699	2.777485	2.889065556
COL5A3	0.402476795	0.6960624	0.6386023	0.4628428	0.148349	0.440143	0.3863971	0.446692814	0.370128394	0.171721805	0.3579693	0.603466988	0.5566737	0.4601396	1.555512	0.244133854	0.4856697	0.426379967	1.250353581	0.542604	0.252551533	0.483656355	1.300501926	0.5536043	0.421688711	1.26356734	0.27722972	0.4137573	0.3601295	0.427110638	0.346359977	0.421747485	0.2088618	0.4841677	0.8401758	0.323053	0.820811635	0.324877175	0.775264411	0.9771596	0.835034378	0.682101973	0.4206635	0.278004765	0.438908694	0.511658918	0.444292137	0.6790517	0.602786709
ERMP1	4.676918072	6.018055	6.736945	5.880814	6.332568	6.639896	6.746633	4.722039269	4.825483321	4.71115077	6.849164	5.774638872	3.848598	4.071719	4.923329	6.068067064	5.809986	6.339276908	5.08026541	5.984375	4.293581286	5.237068356	4.320025592	4.340196	4.743757569	7.195374965	4.471031435	4.440561	6.472018	4.426367663	4.711905516	4.212534267	3.626415	5.417939	4.834013	5.509975	4.482039859	4.768338695	4.551059835	5.848951	4.21778277	6.218659192	5.491644	7.261100465	6.454961726	4.260760284	4.761475111	4.478308	5.359235415
SLC15A2	2.689630012	3.168515	2.937813	2.712811	3.124923	3.040398	2.386219	3.188661445	2.226840889	2.365939032	3.303808	3.409349687	2.262413	2.487598	2.756806	3.058667037	3.343979	3.244338156	2.688843106	2.352224	2.853002597	2.690213513	2.684048853	2.350527	2.864463632	3.320401098	2.184272726	2.103632	2.654839	3.200323797	1.582327267	2.517873065	2.601046	3.511332	3.456193	3.303084	2.842079564	2.827979279	2.907092372	3.403037	2.365835755	2.358064029	3.300003	3.214992195	2.666821981	2.711037553	2.398874574	2.660457	3.661783378
SCARB1	1.094787368	1.324053	0.9296873	1.282266	1.353644	1.176848	1.27054	1.357472995	1.418925326	1.026364571	1.441369	1.388724208	1.547115	1.903418	1.26504	1.326775376	1.47586	1.595626412	1.550516117	1.49218	1.611483445	2.446703429	1.60489288	1.458777	1.159826356	1.260144215	1.484546946	1.373049	1.23819	0.917349008	1.949631106	1.44215525	1.17565	1.692484	1.722232	1.485604	1.618382663	1.423032722	1.486966201	1.311837	2.307245243	1.42980076	1.129014	1.336291533	1.254769461	1.610838758	1.025218693	1.491751	1.106953223
SLC2A12	2.460992751	2.012103	2.176337	2.044795	1.700304	2.208096	1.92634	2.187488196	2.192136448	2.36403901	1.793727	3.269591879	1.818102	1.537269	2.663879	1.258678903	2.250036	2.49696997	1.291612542	1.580151	1.560019484	2.456801561	1.696606538	1.71666	2.68941829	0.922698334	2.426395336	2.332298	1.405468	2.512604404	1.666990504	1.883524943	1.770099	2.651947	1.573851	1.837593	1.567321999	3.098984621	2.102869825	2.539447	1.623936757	1.333992955	2.110695	2.210704187	2.032079586	2.413690587	2.940722071	2.319645	2.086279867
COL4A4	3.583242739	3.873136	4.346424	3.63551	3.198815	4.058212	3.931264	3.423548999	3.663501026	3.221454403	4.335562	3.835051746	2.739373	2.951883	3.984753	3.740935326	3.145176	4.21704721	3.871094892	3.330189	2.921802977	3.466054378	3.193182269	3.422274	3.627802215	4.728979089	3.466274916	3.618625	3.422452	3.493099503	3.931369124	2.611151017	2.449039	3.58539	3.064478	3.112604	3.591816263	3.481153218	3.849764401	3.53527	3.365118515	3.897902675	2.909633	4.417810279	3.926658041	3.246997102	3.661810474	3.550823	3.475729997
AK3	5.225230885	5.925372	5.724032	5.920812	6.050918	5.901025	5.496873	5.412817709	4.973137148	5.255667897	5.572876	5.412449137	5.061951	4.920341	4.917176	5.817848108	5.879835	5.468294242	4.965499326	5.420331	5.485080108	4.870316956	4.667026987	4.867674	5.098126087	5.422786674	5.170962965	5.176593	5.756229	5.191336246	5.275520093	5.438985551	4.937572	5.958538	5.24622	5.218974	4.553627619	5.035418057	5.098997268	6.280072	4.972988424	5.441432996	5.791916	4.82811608	5.701155361	5.414136767	5.107481914	5.015517	5.853081966
LRRC2	2.566102115	2.532051	2.302346	2.669009	2.227796	2.536132	2.295742	2.007176137	2.594239233	2.243384091	2.176187	2.499211798	1.327539	1.207535	2.321215	2.368448789	2.463586	2.076700629	1.819261569	2.130924	1.105805769	2.309168498	2.189856283	1.995939	2.523487366	1.211907377	2.129124707	2.204239	1.765881	1.968305316	1.420804149	1.694613922	1.486397	2.536651	2.173013	2.406912	1.426833443	2.075275708	1.925661849	2.213097	1.80506059	2.218932991	2.30367	1.126812846	2.852775253	1.874101178	2.560027473	1.808882	2.562769873
CHL1	2.376886199	3.040625	3.367497	2.701742	3.213758	3.431214	2.756417	2.583928347	2.442839645	2.323181661	3.62594	3.449330277	2.53621	2.487911	2.686476	2.845220217	2.968886	3.284160711	2.798905963	2.706189	2.701197931	2.316227087	2.714680214	2.645866	2.693828665	4.252097084	2.752737923	2.851743	2.8981	2.58269954	1.802225391	2.356171841	2.864612	3.095701	2.636801	2.674448	3.037776128	2.619923653	2.802619781	3.512973	3.098196485	2.898529263	3.210035	3.645384144	2.171619851	2.909731978	3.005228989	2.570864	2.542947782
SIM2	2.511606781	3.723775	3.353629	3.663076	3.238003	3.31132	3.258825	2.37122733	1.505234392	1.401388894	3.475405	3.424067659	0.7421044	1.382902	1.089871	3.173559521	2.703323	2.944802465	2.247802694	3.368839	0.642212864	0.969516676	1.402696318	0.9549833	2.066137377	2.377375876	1.637598653	0.7487825	3.108716	2.391918378	0.919220741	2.345208471	0.9893972	3.730027	3.590826	3.387902	0.933226684	2.09988818	1.886320544	3.221115	1.121075119	3.235603554	3.285315	1.971818715	3.759577511	1.515581177	2.295874856	1.787142	4.13942303
TCF21	4.185098805	1.903492	1.77408	3.240065	2.601405	3.618594	2.201558	3.416660272	4.207530595	4.077845074	2.833321	3.535822021	3.174974	2.734928	4.212604	1.601290796	2.646316	4.616534282	3.218858534	2.181788	3.003707341	4.076697485	3.573449482	3.821988	3.948235931	2.517511368	3.595570107	4.267606	1.075677	3.190273224	3.666676335	2.990936939	3.226928	3.356479	2.313269	2.354745	3.279898043	4.007249879	3.860565187	2.752913	3.612985427	2.968016069	3.867376	3.715378675	3.245829653	4.081765031	4.18078172	3.899324	2.890292713
HLA-B	7.72641555	8.222743	7.784344	7.654585	8.829873	8.893492	7.696823	8.002175482	7.856284186	8.323584195	7.592675	7.408832419	7.610191	7.527141	8.27696	8.291849016	7.284693	8.054249432	8.722103277	7.390202	8.823080758	7.756063412	8.688596334	8.293301	7.816817133	7.813734396	7.113790662	8.395918	8.406717	7.370498159	8.834296367	7.135551827	8.503518	7.667534	8.435288	7.139689	9.84225444	7.704265119	8.085385319	8.158944	8.465486315	8.750087472	8.215284	7.853657574	7.631442376	7.867052098	7.49731406	7.73282	7.929164387
MTCP1	0.447005447	0.5254331	0.3924036	0.4778969	0.3194868	0.461498	0.3927017	0.26418378	0.353578134	0.24482955	0.3476328	0.310644291	0.3399953	0.4007558	0.2861955	0.502071727	0.5208082	0.440388053	0.368249845	0.3829929	0.322823493	0.48736859	0.364764855	0.2839637	0.200863952	0.488585375	0.406695101	0.2782163	0.4999689	0.345037889	0.485733644	0.37104037	0.3105306	0.3986472	0.4002344	0.4183609	0.401697884	0.256435432	0.315687585	0.535359	0.478465173	0.291171199	0.3475212	0.328389497	0.530555671	0.385377857	0.316112085	0.3872827	0.571844753
RAB11FIP4	2.661290932	2.34783	2.339566	2.499613	2.410852	2.67235	2.800295	2.649868725	2.43323526	2.010417885	2.765866	2.103016207	1.8547	2.055932	2.136854	2.19616161	2.287487	2.732368221	1.650514423	2.10412	1.445526637	2.074041248	1.542054424	1.677877	2.327945183	2.071104809	2.398208533	1.965108	2.606949	2.589200168	2.217171966	1.83872108	1.64569	2.407043	2.122116	2.334735	1.53254071	2.587468131	2.235001801	2.35531	1.554801984	2.587653731	2.213235	2.915264623	2.680177429	1.929481417	2.539364042	2.099897	2.531701792
MAL	8.308815876	8.91077	9.23076	8.765122	9.226223	9.177238	9.1121	8.024038946	7.740566692	7.829763348	8.970625	8.339018238	7.003585	7.005672	7.650904	9.211098295	8.462312	8.884207258	6.633271869	9.497911	7.026501683	8.236801452	7.691135131	6.893389	7.737031324	6.755889332	7.236578814	7.522267	9.612708	7.315364313	7.64113346	7.644346842	7.153057	8.339261	8.57816	8.878643	7.801391645	7.937957397	7.409712298	8.704113	7.255889439	9.452329632	8.592307	9.710785929	8.862485009	7.755218291	7.428856427	7.556514	8.582629948
PRMT6	4.08463423	4.06982	4.102718	3.977246	4.520544	4.248178	4.353977	3.823434362	3.87455164	3.771835716	4.273243	3.6280029	3.520956	3.509168	3.866264	3.641808048	4.14291	4.328548603	3.545298379	4.05715	3.90430522	3.787335186	3.537251692	3.685042	3.669245154	4.213627991	3.481761451	3.827575	4.413665	3.311425075	3.977442584	3.61769984	3.446464	4.100266	4.136134	3.837512	3.774059815	3.897954349	3.68204946	4.14506	3.639444496	4.390870036	4.409657	4.351067237	3.894924022	3.721963362	3.666057652	3.583522	4.013796359
CROT	3.038918109	3.388179	3.284763	3.285066	3.700515	3.439975	3.447116	3.114626114	2.976265718	2.930328684	3.819388	3.210363228	2.674132	3.02283	3.172539	3.078196982	3.120394	3.7909453	2.925949924	2.896927	3.084001338	2.999800688	2.974671073	3.001444	3.088213964	4.525429555	3.105745913	3.09355	3.602284	3.039604944	2.958761451	2.740713685	2.86065	3.429965	3.004899	3.180711	2.920565178	3.055730917	3.103781161	3.535724	2.79178936	3.71696261	3.618948	3.893579108	3.399645059	3.062681315	3.031770436	3.096499	3.342445699
CLCNKA	5.344045949	7.319014	7.192495	7.250261	7.619036	7.482144	7.59654	5.374195063	4.479699873	4.536922514	7.020145	6.398804896	4.043745	3.340583	4.254963	7.617545514	6.722712	6.450376213	2.93971036	7.822756	2.931153578	4.968006265	3.42537466	3.412565	5.214978865	1.297469001	4.616713454	2.990255	7.043301	4.523202768	2.920973244	4.939095285	3.72121	6.646672	6.066074	7.152577	2.32984442	4.974877652	4.177552032	7.372211	3.224576178	7.212385833	6.941559	5.659324011	7.387330868	4.771604826	4.644773261	3.721723	6.941416216
NAT8L	3.933784423	4.213658	4.055105	4.614583	4.254559	4.139124	4.184927	3.687912846	3.089562942	2.61703502	3.736501	4.105002979	1.879384	2.265423	2.421731	4.072141444	3.944288	4.077977735	1.340956058	4.475584	1.332507903	3.240403681	2.13698633	1.980058	3.357365917	0.272510109	2.406434217	1.707338	3.612443	2.711467926	2.20504159	2.514800118	1.561992	4.279843	4.682482	3.77095	1.470600341	3.533530217	2.690242907	3.740871	1.452981	3.844714124	4.485384	1.881930069	4.746485485	2.376756327	2.940098037	2.702667	5.12539099
LINC01230	1.73972822	2.299326	2.421404	2.035625	1.87659	1.263629	3.027171	1.212573497	1.685940829	1.417178176	2.399312	1.373277053	1.543718	0.4069832	1.744835	3.312723897	1.650467	1.192789293	0.789883792	2.617579	0.934541549	1.638285546	0.976212821	1.41485	1.329227068	1.246412896	1.19910239	1.442802	2.064987	0.938772826	2.382279427	1.716177889	1.07968	1.082361	0.8314542	1.186857	1.024399466	1.458560854	1.311953946	3.874603	1.758857184	3.084269541	1.111244	1.281136122	1.992172924	1.641343618	1.196883491	1.184224	1.197003457
CHGB	4.211937504	4.127479	4.151968	3.873479	3.402965	2.465136	4.692847	2.666918685	2.551153851	1.952658754	3.357791	3.725990982	1.854506	2.361634	3.812534	2.108274913	2.845793	2.248154704	2.23410485	1.948691	1.764448539	2.505798309	2.543428338	1.771596	3.201057579	1.652157118	1.902061723	2.20415	3.14887	2.710137156	1.081117379	1.706323228	1.59131	2.753532	2.014252	2.11531	2.199343061	2.753782943	2.327987874	3.646723	0.905485159	2.613875609	2.036011	2.072869577	1.960215053	3.455894671	2.388837269	1.442058	4.118073578
TMEM164	3.682183194	3.931101	3.83945	3.963799	4.223998	3.938466	3.832064	3.604771931	3.541467573	3.241193749	4.078861	3.823597588	2.776985	3.02469	3.328542	3.846062046	3.844584	3.828069314	3.260175458	3.639859	2.963353598	3.694013103	3.15271852	3.10429	3.475681925	3.291638187	3.421657636	3.10254	3.995743	3.308351584	3.221520327	2.791777571	2.543692	3.861033	3.697626	4.155727	3.224743553	3.641165604	3.421148965	4.054205	3.194313256	4.221991828	3.91059	4.121481037	4.128070453	3.087007418	3.308566764	3.327174	4.018568242
TYRP1	3.373229604	2.772086	2.877312	3.286241	1.734929	2.602664	1.8622	3.046248101	2.007075651	2.901196711	1.649907	3.844510421	1.771324	1.705658	1.599819	1.967880345	1.919483	2.493868222	1.681631895	1.732657	1.248045374	2.295409729	2.21213038	2.200643	2.940330165	0.163208692	2.017947184	1.529696	1.508824	3.500746663	1.1421135	2.911911672	2.286927	4.691843	3.890422	2.803737	0.513674474	3.149833048	2.33259019	3.671025	0.891512077	2.280750819	3.205845	0.022495918	1.503147178	2.379029049	3.532671578	1.981549	3.768714252
ARHGAP24	4.810116577	5.218307	4.529226	5.028529	5.120492	4.963351	5.163586	4.897184177	4.543315136	4.469554755	5.09035	4.839121122	4.526466	4.725742	4.597657	4.364959338	5.148007	4.349832733	4.190219682	4.512562	4.08840155	4.27484934	3.795873435	4.605769	4.82889261	3.200448755	5.000643664	4.500432	5.175671	4.927435259	4.304733077	4.768894639	4.469312	5.121419	4.721973	4.655002	3.935848468	4.915821312	4.620978563	5.332326	4.413569939	4.547281538	4.962422	4.221605187	4.884840451	4.811588751	4.98351532	4.587405	4.860121826
PSMB8	4.201380129	4.860137	4.541849	4.307867	5.610599	5.142663	4.427874	4.343447872	4.075805038	4.379708514	4.555154	4.052450154	4.208824	4.194097	4.274482	4.949161277	4.33576	4.844754852	4.933672787	4.546024	5.031648894	4.104676229	4.739811217	4.666331	4.03840419	4.523917845	3.547649176	4.614254	5.108227	3.614907816	5.105247757	4.601591172	4.736542	4.307391	5.034599	4.280022	5.511330356	3.887261052	4.395084058	4.671602	4.91506128	5.264355895	4.765577	5.05882959	4.232583725	4.457228606	3.922686487	4.398212	4.361972243
TNNI1	2.238619374	0.5245999	0.6399814	1.357514	0.7589521	0.8135603	0.9466533	1.906109824	2.122584659	2.488940745	0.8179278	1.128191439	1.885739	0.9654131	2.479439	0.450106546	0.5530977	0.881382697	1.174745826	0.7261571	0.925758372	2.219409198	1.476203515	1.853291	2.256629884	0.964063291	1.774152374	1.992704	1.208996	1.302985023	1.644243132	1.430431584	1.608122	1.621935	1.238481	1.165842	0.96857922	2.082720388	1.905987109	0.4459415	1.858728939	0.526796264	0.6977501	0.935568236	1.620500734	2.052037358	2.074696449	1.933056	0.7782478
NPTX2	0.039416662	0.1436204	0.1847442	0.1894623	0.06179504	0.4802188	0.4440815	0.199299749	0.182779086	0.087959339	0.2538195	0.086687941	0.223617	0.1746512	0.05723602	0.709479795	0.336117	0.231601134	0.739697152	0.1886338	0.204054163	0.584687901	1.293619202	0.1766989	0.174766154	0.582007368	0.118697159	0.2588992	0.3253907	0.516208464	0.06778003	0.065236949	0.04825478	0.1714771	0.1476564	0.1558722	0.267061682	0.15451592	0.149419643	0.1890238	0.03271244	0.212084903	0.6528681	0.478978119	0.194959786	0.03986991	0.219446809	0.2146193	0.140674584
EPN3	2.513610202	2.770283	3.726646	2.858625	3.342364	3.154209	3.392834	2.213375542	2.311080488	2.115126592	3.504882	2.748421937	1.560262	1.245654	2.335158	3.177818904	2.640496	3.048556743	0.911818402	3.697125	0.861258123	2.766521682	1.18936248	1.511333	2.073414402	2.378673416	2.018374972	1.613368	3.566059	1.584345797	1.815490907	1.91098943	1.054733	2.91113	2.92019	2.768393	1.060538685	2.543592658	1.556084221	3.011536	1.061934052	3.690613222	2.794683	3.498460009	3.693199905	1.787317792	1.864203655	2.225809	2.911527807
NLRC5	0.88869242	1.193292	0.7294586	0.916388	0.8964928	1.083318	0.8708225	0.838845193	1.131985761	0.813720436	0.5890678	0.837114258	0.6681571	0.7777639	1.04737	0.867249308	0.6801714	0.956847165	1.411390304	0.6151141	0.708376729	0.950347764	1.285255019	1.069293	0.965909462	0.871493925	0.83583133	0.7974056	0.8743672	0.832443408	1.381109128	0.88720855	0.8785919	0.9711404	0.9652629	0.7906194	1.201858705	0.811118839	1.349388293	1.214213	1.873862474	0.98349254	0.599522	0.463385011	1.055056351	1.289383827	0.796984247	1.32442	1.026492617
SDS	0.196480296	0.1876412	0.06137693	0.1433524	0.1913865	0.09514847	0.1387158	0.160767838	0.248097307	0.250021159	0.06939489	0.175110167	0.2536817	0.5464886	0.2908113	0.33401151	0.3710684	0.109566868	1.197277311	0.1026748	0.272462443	0.157278122	0.218482227	0.3350901	0.133441714	1.087916619	0.119076169	0.3718778	0.1803577	0.112951293	0.591447856	0.188061494	0.5466673	0.142764	0.2207889	0.1333834	0.874887989	0.137608628	0.328225107	0.1458828	0.62361543	0.119360655	0.09591311	0.124282504	0.037586328	0.404156441	0.202261282	0.3565179	0.21216278
ADH1C	4.001090533	4.41179	4.638238	3.669367	3.806497	4.646159	4.536238	3.455874492	2.149530638	3.15795069	5.224998	4.599503856	1.942906	3.600422	3.34287	3.24383583	4.997814	6.08228644	2.814664638	4.600376	4.051064526	1.648568094	3.15291549	2.04453	3.330956768	4.25116841	3.372572799	4.132518	5.148971	2.686094412	1.193443021	3.746181915	2.918994	3.319438	4.690661	3.155837	4.095918691	2.666366386	3.89469269	4.702578	0.817485042	4.722039016	2.892182	6.918059994	3.374915126	2.885845198	2.863461527	3.252853	4.469935907
PROM2	5.412435165	5.255411	5.10548	5.461826	5.386767	5.139848	5.268631	4.771652014	4.439063131	4.427937989	5.027767	5.484039826	3.84925	3.872668	4.54372	5.366234939	5.366781	5.182693215	3.402481339	5.417833	2.934310489	5.00265893	3.655368465	3.376381	5.011191118	4.645962155	4.485855232	3.476154	5.340067	4.665126782	3.158057048	4.176854334	3.660494	5.460959	5.422904	5.657519	4.144940834	5.023903957	4.406619892	5.611591	3.080816149	5.003011241	5.076151	4.721260762	5.351060684	4.419043254	4.964724276	4.248619	5.755939916
CCDC181	1.495193144	1.755147	1.823613	1.504495	1.769554	1.452313	2.064105	1.210813195	1.541281425	1.719686853	1.990219	1.460466696	1.18108	1.119422	1.364811	1.814422763	1.791935	1.961862171	1.557407358	1.698098	1.611652453	1.439477167	1.473003376	1.89784	1.558971166	2.144365147	1.840393198	1.643998	2.297492	1.368582764	1.884421566	1.480906004	1.585282	1.746077	1.498032	1.154628	1.666519139	1.420067222	1.520027045	1.64851	1.93362494	1.760212681	1.672645	1.607977977	1.661466934	1.719671911	1.35666882	1.793376	1.649891112
KCNK13	2.447612948	2.823166	2.381807	3.289209	3.705459	2.927397	3.088872	2.732188413	2.053019768	2.131945988	3.60515	3.031769375	1.372762	1.257144	2.180476	2.382404209	2.867359	2.359337142	1.636467406	2.443573	1.515106255	2.030297691	1.796033838	1.804491	2.120897567	1.189307256	2.020923532	1.882964	2.687316	2.485680195	1.805349997	2.015231779	1.38222	3.06129	3.200867	2.518104	1.439825708	2.672617963	2.258349466	2.918301	1.058881007	2.785012208	3.803727	1.36503639	3.518622488	2.013720113	2.044879472	2.232719	3.827042107
ST8SIA4	0.44828715	0.3920763	0.2813473	0.4069026	0.603856	0.5542067	0.3272652	0.680687652	0.735863628	0.783829411	0.356509	0.513666622	0.5005492	0.5750124	0.8438045	0.257695861	0.5528692	0.487626144	1.22161937	0.3025005	1.416960004	0.856045981	1.013534134	0.9846486	0.674021386	2.128323423	0.448922917	1.193805	0.2541064	0.481046813	0.964687994	0.561322293	0.6976866	0.6874991	0.5924354	0.3582669	1.513171763	0.449328126	1.181654504	0.5903432	1.021080508	0.391385903	0.6063943	0.30843114	0.495439774	0.733997147	0.4862384	0.8819982	0.422430922
DOK3	0.323375237	0.3235111	0.3412127	0.3850086	0.4075533	0.390498	0.3449072	0.530278256	0.444393994	0.576867517	0.4145187	0.469311119	0.6188653	0.7172729	0.4808819	0.321299077	0.4936219	0.532368041	0.923284501	0.4616737	0.783663033	0.611714046	0.939273687	0.8800313	0.424816832	0.96010663	0.261603894	0.5706327	0.3853509	0.284925992	0.910898236	0.486455788	0.5222683	0.4653854	0.5577158	0.5114872	1.051758132	0.311838378	0.7701326	0.5581632	1.010823382	0.63145926	0.4680473	0.410619141	0.475995115	0.509583933	0.33759275	0.7893576	0.581662187
SLC48A1	4.050591252	4.700609	4.485163	4.532549	4.410553	4.755695	4.716829	4.06887313	4.086300538	4.125854437	4.659275	4.119053989	3.497927	3.634991	3.705457	4.517872932	4.241078	4.906816452	3.652812453	4.960452	3.483845537	3.828922001	4.292282547	3.676754	4.065076535	3.625749511	3.898719422	3.970049	4.926758	3.660006955	5.239613494	3.617199023	3.303821	4.343371	4.43164	4.119053	4.024160488	4.035416455	3.861900645	3.967446	4.329487753	4.879726666	4.263728	5.639335101	4.718861434	3.914248614	3.724472584	3.842707	4.461988352
FECH	5.4899275	4.786656	4.713798	5.228393	5.293859	5.116529	4.325751	5.01817776	3.567436566	4.112559471	5.286011	5.55114007	4.276651	4.475397	4.190046	4.74793648	4.831862	4.673603676	3.70296939	4.600129	3.726015851	4.446812658	3.753335235	3.921579	4.837282222	3.153792205	4.814996949	3.904648	4.594799	5.184951015	3.492785874	4.60939497	4.426471	5.691876	4.902242	5.002002	3.193680729	5.094329938	4.477531366	5.650554	3.260933511	3.821374413	5.424469	3.499488518	4.559825108	4.667901337	4.94499347	4.416153	5.482662413
FER1L4	0.009934796	0.06495155	0.01115005	0.01727606	0.008055069	0.02023753	0.02195683	0.017058752	0.082365433	0.024924018	0.01756928	0.049437508	0.05358825	0.08978409	0.03359328	0.011082631	0.03201675	0.141130127	0.051949035	0.07894531	0.036002131	0.512770363	0.119548297	0.06327517	0.042624772	0.199443777	0.052296758	0.02043564	0.06232674	0.007769416	0.070391987	0.098067522	0.1546353	0.04472512	0.1772648	0.07588656	0.149020823	0.012708734	0.070034727	0.02622539	0.413420492	0.027954477	0.01921214	0.081825107	0.043523665	0.084860538	0.063701274	0.07734549	0.095097014
GAS6-AS1	0.065724726	0.09516182	0.1015076	0.1135603	0.08721217	0.1375717	0.1633721	0.098849626	0.141065159	0.136425801	0.08207857	0.108572923	0.1218998	0.2058907	0.1733763	0.129124363	0.1874562	0.264083725	0.169727724	0.1361556	0.199338859	0.24447489	0.238750658	0.1402149	0.06121311	0.081600918	0.106211219	0.1792717	0.1752019	0.090691188	0.16532773	0.122952363	0.1140726	0.1281875	0.1252232	0.06254655	0.456240593	0.093753001	0.218135164	0.1880283	0.289135091	0.095622012	0.06924831	0.194505139	0.258761018	0.142912257	0.084201079	0.2181692	0.10246895
FAM167A	3.229894725	3.883927	3.191672	3.343453	3.897565	3.304012	3.768795	3.147465758	2.94705081	2.713641786	3.263575	3.036543401	1.739617	2.588618	2.427732	3.319840447	3.815831	2.831129304	2.416588629	2.965495	1.971471467	2.716381735	2.562490212	2.029541	2.635276858	1.824524236	2.57906651	1.990865	4.0222	3.039662876	2.155564672	2.049694137	2.163589	3.315306	3.153435	3.189505	2.670636591	3.042048848	2.881116057	3.805293	2.623030696	3.874588672	3.25942	2.856919385	3.296357102	2.762280345	2.613368119	2.566498	3.880694207
COL26A1	1.144686121	3.316728	3.806184	2.732428	3.188009	4.066858	3.361255	1.562025777	0.921137429	1.205814565	3.593667	2.373991027	0.9072662	0.7698572	0.873039	2.849543303	2.25444	2.726929484	1.690746716	4.170093	0.488078656	1.615919557	1.68890852	1.147367	1.088194866	2.769990725	0.916084423	0.694375	2.927393	0.884001562	1.182621637	1.564447364	0.7918985	1.855595	1.704728	1.697586	0.903251891	0.908410219	1.073561253	2.635394	0.766653852	3.174639793	1.816678	4.284410422	2.906672144	1.126113718	1.115869342	0.7798618	2.635994406
PDE1A	4.264180125	5.743219	5.115603	5.466832	5.643833	5.820762	5.224613	4.461957005	3.681894941	4.028824956	5.439646	5.089529644	3.175599	3.767066	3.853695	5.175666976	4.985594	4.642959361	4.042994627	4.923071	4.053670239	3.986247068	3.806907986	3.837497	4.270684825	3.012218732	3.740851693	3.639339	4.93289	4.548255993	3.279717332	4.883033694	3.526434	5.596321	5.184748	5.149262	4.396765658	4.163125226	3.861869931	5.567048	2.688965428	5.04590863	5.705308	4.341415159	5.434560363	3.731250799	4.42605617	3.511812	5.459493167
LINC01543	2.229460391	4.682495	3.861301	3.636761	4.197757	3.739095	4.272709	1.8488035	0.84864183	0.90903703	3.570005	3.361081498	0.7155429	0.7197435	0.204859	4.02584049	4.066077	2.652975118	0.56854571	4.11759	0.216607869	0.515979409	0.289080311	0.275946	1.745025046	0	0.9228989	0.1320012	3.652822	2.215632141	0.240432817	2.896088091	1.097492	4.002678	3.679372	3.270062	0	2.232424043	0.803154171	3.635719	0.253544281	3.036003281	4.997363	0.770183062	3.579406557	0.755839528	2.789179609	0.8599181	3.760882919
COL4A5	2.65999291	3.310397	3.239929	3.070164	2.965792	3.089564	3.167599	2.834018048	2.759564913	2.515879294	3.550804	2.761902071	1.932422	1.575123	3.003476	2.682311708	2.917397	2.956575281	2.975029361	2.616695	2.099184521	2.894863704	3.197234879	2.60194	2.85924374	3.542059065	2.796154401	2.424403	3.141133	2.472433332	2.265535586	1.859897491	1.726764	3.096251	2.402296	2.613418	2.570642761	2.792102476	2.890831359	3.005094	2.208343794	2.490849793	2.761852	2.938266705	3.388611094	2.295901962	2.83621027	2.587658	2.982551023
LILRB1	0.16397712	0.1766185	0.1321612	0.1385891	0.5486054	0.2994786	0.08297081	0.399578054	0.310192008	0.439073404	0.1863035	0.337949348	0.2294576	0.4596174	0.3840912	0.273879399	0.3595216	0.384214569	1.096033794	0.1683911	0.685037218	0.247424988	0.727407164	0.7576307	0.266489292	1.120621528	0.236480268	0.6226709	0.2390892	0.212549648	0.90466669	0.438698517	0.5614799	0.4199803	0.5643036	0.2108036	1.115776425	0.295818663	0.72427152	0.4792976	0.802709404	0.483547807	0.2647381	0.196769636	0.210640309	0.481059262	0.265163133	0.6945321	0.348857527
MFSD4A	5.940735739	7.428983	7.500441	7.320306	7.275881	7.664798	7.234457	5.967355166	4.988376589	5.182365985	7.181837	7.091812175	4.199263	4.506845	4.599738	7.320290736	6.863595	6.91740388	3.577718447	7.339178	4.00782872	5.127722403	3.803107861	4.309988	5.87505559	1.068173947	4.785312991	3.895886	6.270812	5.936328266	2.750298057	5.70774459	4.015696	7.533327	6.514842	6.829624	3.477256298	5.783783405	4.820527568	6.890504	2.482917507	6.231682389	7.776977	4.54312438	7.457819151	4.871486048	5.760689861	4.663359	7.601451991
TAP1	2.693706802	3.614625	3.411299	3.097188	4.181927	4.241845	3.598588	3.051851264	3.081980282	3.160523545	3.2321	3.082796474	2.785229	3.03428	3.268311	4.189532808	3.339633	3.801686622	3.779864738	3.360396	3.771584991	2.97045824	3.685975918	3.500218	2.791177001	3.535339664	2.609083658	3.39367	3.733221	2.512404085	3.948492025	2.839983827	3.397836	2.950293	3.426508	2.876342	4.643752285	2.820333453	3.242520777	3.293709	4.011458173	3.978015925	3.392684	3.41930316	3.15923042	3.106321217	2.797594981	3.185188	3.220624919
ADGRF3	1.330735962	2.045736	1.827954	2.083994	1.947421	1.964817	2.065567	1.032560976	0.905357518	0.651192306	1.323077	1.774681098	0.7132398	0.4066827	1.021638	2.07512782	2.073153	1.366925171	0.457185768	1.607658	0.21747045	1.173142849	0.371029171	0.4029866	1.126454475	0.601814853	0.906206281	0.4227983	1.529524	1.150270555	0.331272766	1.10799974	0.646496	2.083256	1.441377	1.724318	0.409948022	1.174257817	0.709076967	1.331622	0.427796763	1.643736675	1.963886	1.324352356	2.102690186	0.843666092	0.836155842	0.7010811	1.529991936
FAM222A	3.126323777	2.929529	2.848398	3.566933	3.285555	2.832987	3.284208	2.427453692	2.724938642	1.998931423	2.93848	2.964494543	1.875226	1.668787	2.214163	3.787433727	2.999505	2.884833074	1.328557148	3.309189	1.248910089	2.856694826	1.587644006	1.572042	2.685180918	0.76685924	1.977802953	1.611722	2.963919	1.944081668	1.474248931	2.045136578	1.738052	3.008879	3.635102	3.339259	1.795652221	2.404534789	2.237900084	2.685875	1.529181444	3.203615589	3.384229	1.77659881	3.394828537	1.971407291	2.601770449	2.120998	3.582053892
CADPS2	4.241462425	4.3775	4.588643	4.514043	4.64943	4.47263	4.393902	4.101070213	3.996824869	4.065703103	5.187277	4.42448442	3.527613	3.390796	4.233879	3.960463675	4.20077	3.870995292	3.900293039	3.971885	3.696776497	4.063780366	4.264403652	4.10385	4.028542395	4.200271301	4.01316567	4.072364	4.910058	3.722011489	3.871590652	3.412308899	3.236263	4.518631	3.778438	3.924602	3.862869257	4.196691719	3.938417956	4.759929	3.581980897	4.242159619	4.720752	3.785092023	4.947309515	3.763582895	3.845142594	4.020739	4.437029993
CXCR4	2.824775261	3.099148	1.904135	2.723579	2.991482	2.959505	2.332139	2.971649217	2.747051525	4.319677602	2.586483	3.89998158	2.958315	3.212017	2.871521	2.281160477	3.097247	2.479817114	4.7572095	3.169257	4.96620724	3.190937956	5.535686499	4.153163	3.190552516	4.641230438	3.008260656	4.671589	2.504382	3.182595749	4.344039574	3.30330484	4.481867	3.98008	3.705335	2.433957	5.789914364	3.368017499	5.159599692	3.953408	4.613126996	2.742888862	3.52345	1.740756688	1.828165046	3.914464239	2.836189667	4.023995	4.302561897
C1orf226	2.665181924	3.607586	2.408839	3.307413	2.815101	2.953746	3.523301	2.591717042	2.840483221	2.462009873	2.960815	3.128949125	1.977046	1.768174	2.553561	2.737983303	3.514577	2.807422092	2.618909975	2.767835	1.703365183	2.701579544	2.482613666	2.430088	2.70328724	2.590240445	2.579841244	2.070838	3.53641	2.622340462	2.940534984	2.02282059	1.751792	3.199606	2.601732	2.66004	2.528475768	2.723361102	2.456993638	3.312484	2.255146505	2.649222045	2.710658	2.680803207	3.176371704	2.455255667	2.885305691	2.218987	3.204432833
SLC15A4	2.092256377	2.779165	2.520933	2.631017	2.935214	2.853882	2.617817	2.365808784	2.341436964	2.36413205	2.850461	2.362751743	2.04664	2.160226	2.320423	2.43683443	2.52485	2.473260843	2.855884455	2.700189	2.460007677	2.321493112	2.863318746	2.747417	2.140729292	2.876787113	2.224452587	2.444187	2.532131	2.04036394	2.776845739	2.024261621	2.100894	2.677469	2.494983	2.425119	2.871282704	2.146201802	2.492805594	2.674586	3.090783344	2.50723437	3.003553	2.654695969	2.950000048	2.322831614	2.336031479	2.240389	2.61942642
FAM81A	1.882934599	2.131925	2.511085	2.149471	2.962524	2.522642	2.292816	1.84208144	1.858498591	1.77717324	3.489623	2.286617131	1.277702	1.517277	2.12397	1.769440561	2.088314	2.429977625	1.360578907	2.342122	1.38163061	1.968535975	1.898720636	1.793164	2.165126975	1.947049259	1.789703614	1.95291	3.180918	1.583457647	1.109290894	1.483986841	1.326566	2.316839	1.986041	2.138315	1.681952248	1.912645769	1.723899444	2.801279	1.354005888	2.753651529	2.84179	3.081737086	2.660723204	1.612586999	1.716503124	1.9399	2.481521514
FAM171A1	5.331109181	5.768766	5.418822	5.762121	5.766616	5.615904	5.524024	5.193652507	4.572811236	4.50721269	5.723321	5.678110053	3.610516	4.106464	4.476882	5.293971261	5.258982	5.105042362	4.538273299	5.585232	3.644656461	4.737748942	4.646354672	4.116566	4.708228039	3.726793937	4.87568059	4.418407	5.700828	4.956284199	4.451322381	4.29313105	3.520912	5.797698	5.656073	5.717399	4.047983021	5.213974066	4.569017491	5.714812	4.342384622	5.495468426	5.885732	4.284581558	5.887499738	4.413498588	4.83877437	4.484751	5.863622172
HILPDA	1.346890504	1.732092	1.078448	1.711758	1.963031	1.977879	2.101481	1.535018557	1.620078674	1.337193996	1.804304	1.447992131	2.052915	1.548457	1.514712	2.178363256	1.87375	1.764708286	2.432398466	1.616986	1.64761125	2.61497417	2.415039544	2.117218	1.476399326	1.722021304	1.269709916	1.669853	1.842551	1.363390523	2.081580875	1.900863067	1.87818	2.17638	1.94983	1.686444	1.924258448	1.393821563	1.539985875	1.722155	3.461520349	1.768168437	2.112226	1.744858842	1.726573085	1.652331812	1.74951224	1.532176	1.830058327
GATA3	5.059088198	4.686692	4.856831	5.021445	4.65401	4.65892	5.171181	4.465013693	4.674404715	4.04304145	5.725774	5.007396217	3.470811	3.359362	4.364281	4.371356188	4.745329	5.341078931	3.54830314	4.862423	3.780477413	4.827068234	4.38262397	3.473229	4.244250184	5.309376853	4.509698023	3.996743	5.908747	3.441733784	4.207649256	3.753406984	3.238127	4.616635	4.654537	4.476793	3.467037004	4.713759885	4.434831052	5.288084	3.114349124	5.217977032	4.278465	5.490687768	5.333363448	4.126896921	4.107554079	4.733745	5.0735483
COBLL1	4.525423611	4.897441	5.319208	4.940709	5.06047	5.169413	4.831115	4.300846938	4.177692132	3.874706864	5.663644	4.674633797	3.139494	3.537828	4.41906	4.573795915	4.583437	4.811956198	3.61415351	4.501453	3.078677146	4.317281515	3.755189246	3.449268	4.275666128	4.553541733	4.346625562	3.72844	5.045016	3.869838301	3.369388505	3.547079418	3.23417	4.851621	4.022021	4.880277	3.597206853	4.088355548	4.034159849	5.254085	3.043822917	4.893936568	4.952651	4.76495778	5.519134332	3.860409839	4.175495674	4.087181	4.666742312
LINC00645	3.616505355	3.410708	3.140628	3.67092	3.887132	3.494042	3.418178	2.820313048	3.034000491	2.585678918	3.189738	3.62985703	2.380142	2.29229	2.625107	2.635156089	3.449023	3.119688294	1.732686264	3.501818	2.180813742	3.112246882	1.654431991	2.30728	3.206738262	0.128329179	3.439762932	2.192929	2.891872	3.348395566	1.496416815	2.915554311	2.486513	4.193506	3.392611	3.541219	2.020681829	3.511816788	2.460348785	3.918863	1.184594137	2.87163197	3.958556	1.057418987	3.424038585	3.107831165	3.662407618	3.180002	3.57907547
S100A2	4.610583684	6.271246	5.660519	4.850805	4.698135	3.267775	4.640536	5.322048021	6.331444483	4.600012596	4.17805	3.91488978	5.537346	5.437863	5.484343	8.037358486	4.571274	4.713388994	6.470314322	4.651091	5.235938849	4.877060378	6.237927387	7.015384	3.951898097	6.514720207	3.334493225	5.992896	6.796645	3.815162342	7.220006434	3.688392716	6.114375	4.180656	5.715294	4.234289	6.583021357	4.011534872	5.14179055	4.819575	5.256716777	4.942020208	5.060804	4.402899777	3.752893962	4.919682885	4.629732756	4.44187	4.380440473
PTPN13	4.29871392	4.74551	4.339273	4.698494	4.109041	4.50915	4.328239	4.180023731	4.242351093	3.557082445	5.181684	4.460866798	3.198409	3.300389	4.153009	3.581828036	4.109196	4.123339446	3.950564932	3.336535	2.995078774	3.777824279	3.84872951	3.636268	4.246911667	4.608866882	4.369190898	3.757042	4.7346	4.022705884	3.790274586	3.346487212	2.986347	4.433798	3.825357	4.012966	3.691275638	4.211958853	4.300601031	4.844814	3.882654898	3.758354406	4.267505	4.297094765	4.947885828	3.853189461	4.073597203	4.084632	4.35631712
MARVELD2	3.537111392	4.157311	4.249497	4.331161	4.430233	4.171837	3.9758	3.568203672	3.316602083	2.770337059	4.256438	4.497960621	2.649031	2.693272	2.888399	3.799877322	4.278349	3.655497897	3.253415004	4.133814	2.46808217	3.161957216	2.51589474	2.968113	3.350866102	3.229837594	3.221970147	2.825191	4.140896	3.351397471	2.971252183	3.012190826	2.500818	4.361143	3.80198	4.32066	2.917409396	3.799823961	3.169295096	4.291146	3.012186381	3.901254556	4.202129	3.374276267	4.47595566	3.138746417	3.506204842	3.290405	4.114896918
F11	3.203745018	4.120911	3.762446	3.970521	3.791647	3.751224	4.188456	3.506427893	3.252163085	2.043839511	3.768322	4.355844281	3.174891	2.91788	2.595374	3.289758439	4.068052	3.334910559	1.766439127	3.371057	1.729285764	2.638046233	1.104740172	2.510153	3.280536257	0.09612077	3.316016842	2.063008	2.091246	3.870868254	0.958577409	3.29072676	2.508064	4.407513	3.977166	4.238295	1.472808442	3.456850087	3.061511097	4.314057	0.894081828	3.037825552	3.825184	0.640846613	3.828659082	3.186178812	4.062000099	3.124175	4.360070795
CPAMD8	2.162528085	3.902084	3.205039	3.496382	3.764068	2.739353	2.930912	2.557114897	1.90800911	1.450775961	3.208029	2.460404256	1.445125	1.752044	2.430062	3.406811923	2.665462	3.226581324	2.318788728	2.59181	1.113734482	2.305080497	2.484470367	2.281642	1.942898324	3.23481126	2.072838149	1.790928	4.251109	1.948122293	3.182350006	1.669388082	1.258862	2.833138	2.395863	2.229372	1.935967355	1.815186909	2.446780796	3.248361	2.214166056	2.852064737	3.010176	1.96028687	3.35918293	2.06321548	1.670879484	1.79982	3.431840986
AVPR2	3.223526485	2.545606	3.673191	3.145985	3.606641	3.719941	3.753587	2.601410622	2.034590931	2.272452289	4.499323	3.369884791	1.208722	1.833174	2.257571	3.221911205	3.06906	5.03174407	1.054808474	4.332115	1.68374274	2.985457261	1.903070621	1.297315	2.292698222	2.739625858	1.610036297	1.849656	4.263895	1.604518598	1.683002108	1.893635878	1.766604	2.959035	2.859176	2.954379	1.7202234	2.603879235	2.04064587	3.235535	1.011028254	4.550264453	3.504843	5.190694431	3.487466707	2.300697703	1.560987375	2.600306	3.345834008
WLS	5.152678011	6.321678	5.680937	5.751488	6.033462	5.517258	5.804616	5.603774096	5.352200437	5.168574585	5.823595	5.470144846	5.026996	5.379601	5.129021	5.917071654	5.816605	5.167576006	5.7023733	5.631632	5.225306588	5.28924068	5.26137785	5.53474	5.221711489	4.954496733	5.303498072	5.125941	5.861687	5.216066319	5.562793142	5.092237207	4.864194	5.631003	5.929573	5.630241	5.247270024	5.462152347	5.385861869	5.989999	5.393083867	5.48993421	5.991958	4.703945392	5.634788724	5.38868166	5.366883334	5.34494	5.79161052
CGN	3.854309307	4.565095	4.732	4.19801	4.207856	4.011992	4.637755	4.014546724	3.788580525	3.171524202	4.596967	4.185479945	3.313565	3.727646	3.444453	4.429126089	3.744963	4.268352088	3.371003594	3.939925	2.374921602	3.408296736	3.151980664	3.028998	3.629977928	4.06003225	3.654169655	3.356965	4.16641	3.860747247	3.928203717	3.351331933	2.728679	3.918459	3.907862	3.766263	2.786740662	4.058356384	3.67565864	3.660356	3.648981641	4.318106022	4.069302	4.194711375	4.448530194	3.546098964	3.693457676	3.914475	4.36933424
FAM83B	1.615437639	2.489121	2.342336	2.442607	2.550945	2.704094	3.094874	1.662120235	1.828947425	1.240011737	2.902622	2.491305983	1.334858	1.035548	1.549444	2.740450461	2.814664	2.618443551	1.920566114	2.24874	1.131180501	1.603408476	1.213609385	1.369114	1.572658737	3.12402371	1.595702083	1.527142	2.422403	1.780265233	1.648857549	1.298649656	0.9794752	2.294631	1.466144	2.082217	1.12909307	1.947144178	1.576369082	2.857129	0.93082383	2.194201215	2.15394	2.409839171	2.653638098	1.120447753	1.713161901	1.390184	2.173555148
EPB41L4B	2.282333928	2.789638	2.540087	2.823201	2.963498	2.845756	2.771943	2.070061957	2.041969505	1.590424052	2.877992	2.525925389	1.156099	1.20812	2.085937	2.573759249	2.843804	2.66231652	1.391107147	2.584481	1.340986754	2.370748311	1.331511558	1.240079	2.024563874	2.260227825	1.908977809	1.617535	2.61769	2.016102444	1.326296235	1.533367752	1.186472	2.496943	2.43217	2.434132	1.530327752	2.127716821	1.992092152	2.646841	1.210772052	2.500988415	2.712674	3.103912943	2.648881189	1.652349648	2.119921553	1.727424	2.635978428
MRAP2	1.570041529	1.503476	1.782915	1.58991	1.787527	1.22928	2.106187	1.978589509	2.07107282	1.733949616	2.226746	1.322790366	1.558751	1.54742	1.323284	1.722147671	1.632309	2.567051361	1.918124364	2.335531	1.917037389	1.817926507	3.020173375	2.132934	2.175630763	3.091014059	1.739393125	1.529791	2.058839	1.76033639	1.845703426	1.571295708	1.608253	1.936898	2.30794	1.489178	2.143522503	1.802074201	2.153132889	1.403869	1.345995436	2.785455597	1.750837	4.346517254	1.89090466	1.945751786	1.930435009	1.686127	1.222257583
LDHB	8.767567879	9.117981	8.93597	8.865787	9.506656	8.799906	8.866121	8.909126903	8.525357035	8.423919157	8.764931	8.725853845	8.597104	8.918399	8.409812	9.08881425	9.378324	8.149846765	8.294751519	8.930262	8.495866508	8.569286384	7.782402082	8.652893	8.690377985	7.762876567	8.884929911	8.899899	9.137803	8.77930196	8.423316878	8.617821659	8.59114	9.128195	9.28574	9.391272	7.817281203	8.793372034	8.526889459	9.078591	8.160838263	8.815517951	9.219126	7.791438237	8.501134999	8.729357847	8.772165803	8.636653	8.997365226
CNTN1	2.795578101	1.712885	1.877098	2.847243	2.348432	2.772202	1.366956	2.643862253	2.636395051	2.738807473	2.523978	3.047907495	1.722278	2.706202	2.840856	1.24376735	2.195923	3.594879592	3.285129625	1.360962	2.754122355	2.256608229	3.262774196	2.89474	3.283635978	2.63542091	2.847514799	2.894135	1.121312	2.975461741	2.249221077	2.090419412	2.137229	2.750303	2.502728	2.602118	2.920367658	2.757214709	3.526497206	2.970766	2.28546554	1.260157719	3.07064	2.498701267	1.796132561	2.531306682	2.636678244	2.981595	3.016131937
STAC3	0.494182179	0.2852715	0.281857	0.2575218	0.512255	0.2796275	0.2101445	0.534440936	0.571322405	0.337813901	0.1606414	0.402913176	0.5340924	0.548876	0.5589073	0.205955804	0.3926405	0.395320892	0.802586268	0.1588099	0.692521457	0.608540271	0.768496743	0.7640234	0.483788844	0.759525833	0.431255571	0.5838407	0.2521487	0.482440173	0.964750358	0.606891147	0.5265552	0.4809352	0.7124015	0.4300634	1.344487345	0.535784593	0.940251327	0.3775196	1.039836055	0.448470614	0.3009651	0.124005823	0.167394642	0.700410709	0.517712023	0.6673662	0.379501985
AMPH	1.075845882	2.313183	2.800753	1.566708	1.928545	2.391633	2.908153	0.698897971	0.784749069	0.722816301	2.43297	1.670009771	0.5056423	0.3767604	0.7596028	2.033526808	1.553573	2.251118896	0.914386946	2.164059	0.566013025	0.661570573	0.927565809	0.4695611	0.77093766	0.688269055	0.827595098	0.4040474	1.083134	0.918715236	0.405973986	1.217899012	0.4478774	2.171468	1.213896	1.871163	0.516573969	1.072554827	0.853372549	1.968117	1.024287826	1.979749421	2.678154	0.964457658	2.764822331	0.722275832	1.006558724	0.6202614	2.065482099
SUSD4	3.331021354	4.245293	4.617357	4.285222	4.666507	4.017089	4.284579	3.382276232	2.563145212	2.616490722	4.116503	3.817172616	1.602153	2.16889	2.47114	3.998873511	3.855798	3.860796078	2.456817122	4.272183	1.840981897	2.810420821	2.466329057	2.086827	3.099325903	2.824150506	2.50353176	2.28321	4.38124	3.005804203	1.760075377	2.541969597	2.059702	4.073599	3.89794	3.725636	2.564191927	2.989292471	2.689949938	4.318112	1.389043975	4.051509123	4.371637	4.232616342	4.28204182	2.474444283	3.353459851	2.24809	4.236055122
FAM169A	1.632557704	1.764467	2.358461	1.593681	1.530344	2.555518	3.165934	1.594087834	1.640262215	1.447543561	2.359853	1.907679614	1.173583	1.229403	1.413394	1.722207288	2.260486	3.486660178	1.740279731	1.280148	1.347907501	1.767578329	1.238224166	1.202719	1.69944737	3.43834774	1.563672662	1.335789	2.089756	1.499324955	1.242883854	1.129777411	1.1277	1.763803	0.936714	1.221084	1.143333794	1.488926063	1.504520984	2.082672	0.822778307	2.621086805	1.426859	3.877415172	1.564414923	1.264457622	1.619485047	1.390631	1.500450384
TSPAN8	3.879012782	6.595633	5.324853	5.524376	6.122463	5.205678	5.452533	4.142951747	3.251152339	3.237280036	5.107014	4.210262411	2.613242	3.152857	3.328114	5.511839498	5.128581	4.688402264	4.270029094	5.721064	3.249184888	3.001786247	3.507395895	2.683114	3.460340939	1.95027009	3.003245279	3.642615	5.195561	3.924001568	2.946660452	4.045724377	3.436256	5.358938	6.161486	5.222541	4.882512303	3.870936362	3.486131606	5.336434	3.085640076	5.116457085	6.435609	2.962783596	5.475446219	3.651804523	4.096247022	3.214542	5.396827481
TNNC1	2.982195977	1.990289	2.629534	2.811513	2.214831	2.210947	2.815375	3.282765678	2.7240355	3.173427095	1.889661	2.352914787	3.486022	2.205098	2.354674	2.04852205	1.833752	2.314516202	1.315441332	2.945093	2.133620187	3.492253236	4.030906817	3.003414	2.903905484	1.174223003	2.049330801	3.190669	2.372078	2.346827247	3.331612209	2.900534624	2.894036	3.282364	2.946999	2.114839	2.167697746	2.676218505	2.911234669	1.859569	2.277754109	1.958210017	2.265703	2.41652105	2.566823036	3.037641045	3.32736336	2.871755	2.026607316
SORT1	4.793315832	5.446847	5.54408	5.636144	5.855211	5.77385	5.750022	5.029023877	5.12330898	4.996500444	5.949936	5.408974573	4.18649	4.531016	4.984476	5.533547467	5.253585	5.857294814	5.230126954	5.430169	4.592435722	4.684581466	5.109234702	4.83853	5.073010831	5.823408457	5.09477027	4.826132	5.492327	4.870469897	5.14409294	4.269275996	4.134764	5.363459	5.046024	5.420866	4.933725758	4.863605331	5.001420721	5.21809	4.980558033	5.887400626	5.670015	6.442093439	5.944838788	4.7469842	5.047071813	5.025079	5.298922387
SNRPN	5.552967573	5.848221	6.138917	5.6474	6.265825	6.295106	6.312481	5.414445849	5.297156282	5.338039393	6.204355	5.417995886	5.456111	5.129279	5.219724	6.03967232	5.865925	6.193463142	4.93513718	6.286133	5.491531677	5.331820931	5.003942533	5.120823	5.235404844	4.910528647	5.277688295	5.233581	6.267628	5.143349384	5.179930205	5.794737093	5.608411	5.655492	5.751449	5.680156	5.328125407	5.349628827	5.131699848	5.916698	5.003193979	6.441244575	6.30611	6.326925025	5.808121385	5.525272602	5.278599953	5.250566	5.596024248
LIPH	2.640106758	4.160595	4.85109	4.176474	4.468991	3.994586	4.545155	2.808679245	2.421156285	2.452407717	4.761548	3.640517213	1.556232	2.040403	2.623754	3.865610718	3.63574	3.979645544	2.399011969	4.070274	1.776283314	2.396178859	2.138181826	2.01113	2.582395495	4.466451657	2.201193258	2.424118	4.906302	2.214303387	2.471102693	2.681505674	1.865619	3.369731	2.928716	3.26812	2.403013097	2.4861662	2.225202727	4.237262	1.500308405	4.520158431	3.652735	4.684657093	4.605785692	2.17510798	2.352734457	2.332187	3.320427441
ADGRF1	2.905710039	4.518715	4.701222	4.23873	4.593499	3.547847	4.421806	2.790233795	3.118819758	2.376595808	4.253249	3.492895042	2.013555	1.736729	3.066024	4.174293045	3.484472	3.960462726	3.129177516	4.257789	1.914415428	2.856172609	2.50981041	2.63053	2.583152755	4.508139276	2.604130161	2.716618	4.602374	1.981578014	3.482780436	2.725811579	1.822736	3.523147	3.015965	3.638139	2.138089045	2.567126033	2.431026223	4.583303	2.364494489	4.919913106	3.937838	4.547748804	4.488022559	2.555966319	2.695800791	2.347589	3.79117375
GAL3ST3	1.622548574	3.045635	2.677951	2.76329	3.308156	2.883814	2.671335	1.694010464	0.980051026	1.12733028	2.465338	2.150525031	0.6818121	0.7011227	1.001729	2.90340424	1.542788	2.359333336	0.739818206	3.076505	0.81193348	1.260353717	1.178200258	0.8848508	1.567897757	0.636233875	0.81588778	0.6737454	1.801448	1.018763104	1.418923947	1.773133542	0.7940421	2.775401	2.63268	2.819678	1.542583148	1.555878353	1.263179307	2.160481	1.09495629	2.673391915	2.786334	1.070051434	3.39536938	1.094541636	1.130666825	0.8419911	3.337669897
SAP30	1.314537422	1.771794	1.761531	1.612769	1.775225	1.75173	1.644297	1.371476674	1.535625941	1.380709957	1.286944	1.366399428	1.550427	1.753573	1.463052	1.76308371	2.014362	2.129461157	2.049069483	1.856167	2.165805732	2.135684972	2.407447078	1.891469	1.296614769	2.839349353	1.353860803	1.820246	1.54314	1.396171866	2.051753527	1.765817302	1.658371	1.656496	1.730097	1.34145	3.176353276	1.333079339	1.849644401	1.574015	2.488302601	1.926608427	2.112448	2.231640167	1.702254175	1.765916955	1.49972794	1.477747	2.160670583
FREM1	2.689972244	3.030482	2.867782	2.793877	2.654959	2.724475	2.832739	2.606268049	2.616674738	1.858587277	3.199252	3.198245516	1.90959	1.517713	2.786108	2.366094363	2.532663	2.730943301	2.158472182	2.431523	1.476364319	2.641602566	2.121848382	1.904919	2.578953276	1.692653375	2.599191815	1.985372	2.32651	2.53822009	1.852740142	2.104360405	1.702363	3.0108	2.266256	2.400113	1.862497825	2.634738424	2.475086664	3.554686	1.728455099	2.271451103	2.481411	1.648399725	2.865322714	2.379582006	2.682300843	2.263187	2.975184542
FABP6	0.075636531	0.0857543	0.1866759	0.1600152	0.2742241	0.1506093	0.1905232	0.056178241	0.112049492	0.112959748	0.08899317	0.119559775	0.1487425	0.1520527	0.1608806	0.132392449	0.2083645	0.214253684	0.031351614	0.1561296	0.075438568	0.316100349	0.127460045	0.01669805	0.09320347	0.369637769	0.055488199	0.03953253	0.1189891	0.144250153	0.189308122	0.20676621	0.03144134	0.08188032	0.1138711	0.1104862	0.095892971	0	0.116067144	0.2471501	0.062904696	0.262192643	0.2736366	0.16506624	0.205856748	0.255334146	0.052437489	0.07536275	0.047080822
TNFRSF14	2.567981111	2.344563	2.195642	2.033303	2.37689	2.587092	2.247362	2.362367211	2.566288127	2.643030736	2.127067	2.285890717	3.044557	3.283247	2.714078	2.404578784	1.817485	2.940038853	2.433993513	2.476959	2.933196593	2.504191824	2.59238756	2.687226	2.416155453	2.139540438	2.714347637	2.664893	2.509112	2.145563147	2.878528845	3.092182195	2.966556	2.356315	2.870196	2.098156	3.033227129	2.820267839	2.603704563	2.292372	2.902759466	2.677601731	2.394759	2.941059724	2.395413195	2.924251771	2.432789845	2.854098	2.526088561
RASSF10	2.657133724	1.865742	1.62916	2.950404	2.917127	1.991616	1.825034	2.399141216	2.204902523	2.01038663	2.67279	2.746953504	1.178506	1.596956	2.309194	2.387882997	2.076173	1.970716544	1.23536539	2.279819	1.325706513	1.898782057	1.815355187	1.330985	2.281259028	0.620515636	1.542130536	2.130448	1.971627	1.581717976	1.729104976	1.669963549	1.114853	2.84818	3.076586	2.437004	1.748864273	2.548807854	2.285002287	1.93045	1.563029587	2.25894506	3.045206	0.541467468	2.945508037	1.986158596	1.808763856	2.352735	3.065482818
IDH2-DT	1.234548391	1.962493	1.990013	1.132436	1.766569	1.505935	1.774561	1.175410923	0.694113366	1.785728864	1.171054	2.202269423	0.9756616	0.5233949	0.7550208	2.094065839	1.865065	1.068768894	0.282264176	1.699786	0.435125396	1.063538174	0.332964679	1.048782	0.82037798	0.120415172	0.42529296	0.7116066	1.465637	0.923311307	0.494333003	1.483628617	1.108276	1.485357	1.632473	1.966421	0.104491499	1.052014433	0.388496771	1.725349	1.050752995	1.488863999	1.778641	0.300826496	1.326912898	0.810533862	0.887201167	0.8759411	1.650349717
LZTS3	3.958969616	4.223968	4.804313	4.254558	4.558093	4.601458	4.723552	4.042723694	3.606560652	3.330331763	4.248252	3.930024605	3.788033	3.639573	3.612378	4.597009089	3.742982	4.754302615	3.16247536	4.650591	3.112366175	3.583682566	2.978419299	3.491242	3.743867776	2.994729974	3.551089859	3.302888	3.793746	3.345672713	3.570970765	4.113822399	3.717554	4.197854	4.118175	3.807557	2.960947388	3.961292241	3.48703496	3.828538	3.907525309	4.664527856	4.825831	4.531562356	4.465065659	3.628474834	3.646649477	3.740444	4.472442936
ERBB4	3.270069468	2.805288	1.832051	2.889074	2.82541	2.123259	0.9629553	3.291126542	2.837260674	2.808513534	1.698836	2.707945728	1.650622	2.240455	2.718386	1.559141516	2.377112	1.798901824	2.762721302	1.395662	2.011055285	2.980415113	2.374229935	2.557607	3.252448053	0.569555161	2.684795276	2.368048	2.217252	3.187051786	2.40297895	1.849265003	1.746429	3.21562	3.133913	2.926525	2.763544806	3.098665728	3.167214037	3.024932	2.107754211	0.875065296	2.554573	0.573814432	2.592753651	2.398405427	2.989648087	2.766986	3.23140033
SLC20A2	3.484828776	4.363444	4.751046	3.988856	4.068879	4.255559	4.579079	3.723536012	3.366588416	3.00463984	4.653786	3.608845724	2.729979	3.288167	3.185631	4.117630673	3.893557	4.016056137	3.956841365	3.580301	2.878567881	3.08562373	4.112007232	3.300042	3.517823996	3.666810654	3.176847756	3.199826	4.204659	3.508954175	3.550663108	2.981202741	2.891834	3.604887	3.510826	3.436045	3.315892665	3.467639531	3.472337986	4.166846	3.456859163	4.056530295	4.102505	4.061869295	4.092592492	3.131027539	3.283801185	3.2921	3.860556927
MPP7	3.101939763	3.835923	4.286284	4.150363	4.198829	4.32326	4.49578	3.050914598	2.819534658	2.68171999	4.728692	3.75504747	2.785499	2.579742	3.101883	3.747707974	3.972707	4.279664911	2.875808919	3.87831	2.697078981	2.929465942	3.010939201	2.638106	3.147827207	3.878448809	3.167211571	2.90525	3.757599	2.989643695	2.811350885	3.192817621	2.61335	3.833421	2.937229	3.369842	2.285189891	3.10220213	2.904784239	4.070798	2.446217517	3.794994989	4.346486	3.740941242	4.517134062	2.888802661	3.102220689	2.656216	3.595064892
PAQR5	4.792136243	5.272119	5.074393	5.154833	5.154388	4.904617	4.715537	4.836958818	4.603511402	4.377177643	5.091552	5.044770796	4.776614	4.553553	4.369627	4.772891753	4.73269	4.138082625	4.076174119	4.551569	4.226468901	4.633183484	3.480258858	4.370726	4.655196866	4.073455315	4.966531037	4.584471	4.247929	4.898144314	4.215538074	4.803408342	4.484489	5.22279	4.421013	4.828754	3.578008579	4.850065172	4.626515419	4.977555	4.211855775	4.490431652	4.819353	3.624898813	5.026344624	4.626499111	4.676083183	4.541917	5.226952514
OVOL2	0.963919709	1.615813	1.405728	1.616029	1.329107	1.146083	1.331647	0.842660556	0.92634502	0.811887115	1.545103	1.194170808	0.6148454	0.9336528	0.7367466	0.91629322	1.207689	1.431934294	0.847591617	1.896049	0.583003913	0.806630579	0.509658897	1.020043	1.247953156	1.085706312	0.722919863	0.7686949	1.514846	1.001243215	0.920021855	1.113521863	0.7718664	1.266847	1.416948	0.9356555	1.097745414	1.099918588	0.880217591	1.482415	0.983959902	1.381932528	1.14946	1.6830514	1.440718025	1.03499806	1.116878061	1.02373	1.463379352
CDCA2	0.052983634	0.129364	0.07235379	0.07847329	0.0978093	0.1179806	0.1336135	0.17140518	0.169007717	0.090431865	0.1138649	0.12199043	0.1029092	0.1794137	0.1188793	0.055697221	0.2093819	0.073165059	0.218580224	0.1026698	0.272449737	1.585556655	0.109167988	0.1562989	0.117002162	1.501082863	0.118553082	0.1933616	0.136491	0.121278372	0.435810734	0.099493617	0.2272774	0.2483519	0.1021684	0.1789749	0.104414119	0.058048255	0.236081168	0.126536	1.171336685	0.054376831	0.09968219	0.152278031	0.043280721	0.133976277	0.092411194	0.1477163	0.09203039
PTCSC3	3.11782708	2.371106	3.282376	2.432894	2.894693	2.837188	2.416584	2.046106469	1.476933065	2.276882418	3.09866	2.634263893	1.870534	2.376221	2.016542	1.49174326	2.765606	1.702640078	1.334957098	2.827128	2.073810775	1.667111731	0.853584586	1.774251	2.491977742	0.038519719	2.761659596	1.850025	2.546352	2.075688717	1.645189647	1.724060557	2.645003	3.359178	1.573161	2.592103	1.291435084	2.069126364	2.262994987	2.998376	0.932443891	1.761232458	2.13248	1.415738153	2.269420562	2.592689273	2.28866757	2.262674	2.820382246
PLPPR1	3.570180108	3.073688	2.560083	3.015324	3.349495	2.969356	2.613466	3.085980693	3.272064011	3.607908149	3.222933	3.652999942	4.276058	3.618706	3.59631	2.512749396	3.162664	2.461201417	2.355898772	2.906233	3.239878416	3.625359587	1.385007976	3.697919	3.2022992	0.275675622	4.191112886	3.102889	2.590261	3.60200437	2.808459023	3.832756431	3.964302	3.300952	3.045059	3.651736	1.594777302	3.738014622	3.299233672	3.596895	2.872791568	2.48563316	3.275975	0.88943807	2.772620338	3.641828552	3.480756621	2.983954	3.243105972
CGNL1	6.198609259	5.631908	5.54084	6.274918	5.484236	5.682946	5.890239	6.017048071	6.216254422	6.084134125	5.348374	5.672771587	5.784475	5.606761	5.742225	5.734072279	5.67286	5.327551099	5.014458383	5.410079	4.774028461	5.674650611	4.637572963	5.475795	5.95043865	4.089756223	6.369339583	5.466635	5.513339	6.288042517	5.825007691	5.352946211	5.028216	5.584542	5.475314	5.515594	4.359070509	6.296309215	6.241310483	5.963596	5.331367624	5.639047235	5.343406	4.921160751	6.215227667	5.793205453	6.153543329	6.1843	5.693884614
CA8	1.658086626	1.44386	3.777533	2.063589	2.860825	4.068546	3.087779	1.303304419	2.537621614	1.864741621	3.657659	1.285995551	1.57826	0.6695922	1.35274	2.918916368	1.245014	5.256498312	1.485286931	3.236875	0.708311257	1.851869373	1.095428668	1.135776	1.336057466	3.9897938	1.402849002	1.810215	0.9340727	1.19604827	2.28103013	1.979350635	1.150268	1.445273	0.9844921	1.095882	1.797493593	1.467418392	1.630015589	1.20912	1.825621889	4.283139078	3.37495	5.177313775	3.474910281	1.139603323	2.100769975	1.430086	1.600271421
SLC1A4	0.814303817	1.256906	0.8264997	1.070335	1.052409	1.296537	1.055508	1.158509061	1.121938671	1.175807365	0.6792139	1.036922396	0.882233	1.202526	1.066947	0.865706645	1.571791	1.506360392	1.746263418	1.163384	1.499779862	1.934923259	2.362809192	1.263139	1.039217825	1.963156648	1.054165855	1.224944	0.8811763	1.061156746	1.408337597	0.955463733	1.006469	1.378871	1.196771	0.9857709	1.923642262	1.131470658	1.282994201	0.9617978	1.644163347	1.200348426	1.588547	1.293069073	1.280547811	1.150529365	0.851278837	1.401467	1.025035264
F11-AS1	1.500413395	2.160026	2.050535	2.004553	1.923256	2.029967	2.071689	1.633054919	1.583604813	0.761204234	2.066367	2.303334122	1.508061	1.079916	1.033053	1.691876666	2.246542	1.523769897	0.534025578	2.205229	0.689999823	1.151960366	0.290739181	1.07801	1.61489957	0.032855988	1.580299711	0.669545	0.9643066	1.933342424	0.208466835	1.514535528	1.183525	2.447283	2.393498	2.341888	0.47260789	1.666890134	1.385621054	2.315305	0.308552564	1.319232748	2.195044	0.18377973	1.968247904	1.384987422	2.079921411	1.328974	2.41982041
LHX1	2.382301663	1.326631	1.31754	1.691081	2.570298	1.199161	1.473132	2.265755219	2.782972781	1.817383923	1.920797	1.482961159	1.858527	1.53083	2.005704	2.049414666	2.055152	1.228354384	1.353715665	1.484678	1.262652246	2.88417958	1.615364214	2.202503	1.954583883	1.296220077	2.513955208	1.647464	2.485255	1.369914706	2.859054145	1.810058867	1.408578	1.454394	2.099557	1.874839	1.536455789	2.421899957	2.069847955	1.885229	1.809074168	1.164188402	2.285875	1.098695888	2.602835986	1.983455161	2.136787143	2.90104	1.68698788
GAL3ST4	0.331375216	0.4871919	0.2465625	0.6064517	0.4890252	0.6186269	0.2907431	0.635350746	0.673542246	0.703027083	0.4278248	0.823562111	0.4564205	0.7694242	0.64701	0.29927742	0.5385862	0.990944978	1.017056664	0.5429076	1.474100665	0.751453433	1.408645379	0.7605075	0.647057545	1.2470893	0.373605478	0.7692828	0.2792693	0.636819282	1.017908856	0.589340113	0.7018757	0.6674753	0.4197535	0.5379881	1.426382325	0.534766692	0.882252789	0.8972432	1.405595843	0.567599598	0.710983	0.946830909	0.48240452	0.834846794	0.390389603	0.9573421	0.563059894
PAPPA	1.829967388	3.161955	2.611862	2.302923	2.689468	2.31547	2.767838	2.108859973	2.52031288	1.982477129	2.14145	1.698589821	1.617842	2.467531	1.992106	2.39654336	3.420188	2.146336649	3.50993601	1.778758	1.973857484	1.617215557	2.396598322	2.840436	2.762910909	2.863722825	2.847654912	1.693496	2.877155	2.146258346	2.719810715	1.421728951	2.058905	2.87274	1.410709	2.834084	2.393902212	2.067705538	2.773629864	2.922864	3.483581279	2.619870203	1.646168	2.390335455	2.993171192	2.101310064	2.443515357	2.595277	1.49883293
AQP6	3.059605879	4.804341	5.856317	4.561734	4.885338	4.010861	5.910016	2.087512709	3.142810883	2.325070869	4.894466	4.140963013	2.64055	1.852304	3.356073	6.304648153	3.93181	3.499417638	2.614799689	5.645532	2.221236651	4.043213927	2.575833431	4.050884	2.313794772	1.821092573	3.088233594	3.070323	5.483789	1.728951957	4.981282021	3.358925542	2.0233	3.675713	2.972287	4.445799	2.253782353	2.980738999	2.237859659	6.121574	3.295165599	5.78406414	4.499405	3.413581032	5.437644027	2.75500572	2.322744225	2.110832	3.926792934
RALBP1	4.977968215	5.469363	6.055825	5.43141	5.38234	6.008853	6.48653	4.960065636	5.013095326	4.653362492	6.178756	5.386332649	4.126545	4.266716	5.084856	5.699929109	5.623788	6.554457845	4.603915108	5.504177	4.532955678	5.027132655	4.724873286	4.560371	4.983225016	6.008268411	5.023046645	4.844156	6.293873	4.666851513	4.914378599	4.286367955	4.059084	4.899901	4.691376	4.73901	4.910541725	5.016992509	5.151524378	5.735595	4.793630543	6.503454558	5.462254	7.130185096	5.556985599	4.505389422	4.787555024	4.841244	5.084516439
EYA4	1.019338519	2.002105	2.690438	1.826023	2.444889	2.900541	2.788734	1.060566368	1.216793618	0.87309827	3.655408	2.142634917	0.5727166	0.9479082	0.9891824	1.586004722	2.220438	3.557740609	1.305307029	1.702604	0.958243138	1.136921371	0.975241665	0.7235504	1.020494632	2.635404251	1.335375279	1.217685	3.077757	1.068572341	0.512656802	1.119955118	0.8301306	1.628523	0.8696341	1.177479	0.816562796	1.064444574	1.426612969	3.06083	1.041642375	2.461701484	2.335869	4.011114691	2.446327566	1.17508605	0.609834705	1.287352	1.800879022
MYO3B	2.081708646	3.33283	3.180195	3.197903	3.102694	2.932806	3.041259	2.194890706	1.902077689	1.891711605	3.379371	3.304177984	1.239806	1.409097	1.859464	2.733862685	2.594814	3.234076046	2.04279756	2.743451	0.922383973	1.832653775	1.708303181	1.367081	2.507232911	3.375231571	2.174222311	1.245847	3.147059	2.496417061	1.449259953	2.042368953	1.287906	3.146831	2.732431	3.309916	1.358297534	2.218840115	2.411878041	3.390327	1.213202932	2.991077646	3.097	3.196988651	2.925838514	2.123381856	2.592788749	1.88827	3.448535586
NIPAL1	1.90309436	2.036663	2.948366	2.649351	3.14324	3.114334	2.833313	1.998126557	1.732409121	1.73633522	4.108119	2.176471797	1.266981	1.358077	1.467114	3.077970992	2.817147	3.985571168	1.70153201	2.394567	1.928234188	1.920123885	1.716939932	1.740652	1.780069599	4.403890826	1.578190247	1.82605	3.567721	1.553532631	1.452482062	1.469272159	1.877653	2.437549	1.455025	2.029867	2.741375152	1.364864884	1.786986225	2.729599	1.088933475	2.902565712	2.656856	4.434125057	3.374707633	1.718374306	1.609945627	2.146407	2.22475325
MYO6	4.520239438	4.792313	4.487328	4.866862	4.842958	4.784056	4.614302	4.96393768	5.13172214	4.682959742	4.927809	4.575967988	4.735099	4.905293	4.864528	4.593546462	4.873708	4.724271638	5.121785512	4.077739	4.842938999	4.434876195	4.269382864	5.032961	4.601694741	5.681864325	5.407704062	5.026121	5.02748	4.896140365	5.233519816	4.552943209	4.561325	4.648318	4.302943	4.720592	4.497468138	4.873836879	4.964611433	4.844182	5.433068375	4.943087311	4.498853	5.11386885	4.965244802	4.935721565	4.765527354	5.002991	4.546435817
PRRG2	2.977378431	3.43703	3.509978	3.197124	3.663262	3.130247	3.536626	3.032546564	2.61817783	2.843391503	3.299538	2.822341075	2.892028	2.777495	2.7471	3.566029955	2.743097	3.077257131	2.905830761	3.284908	2.607347323	2.469343252	2.5942151	2.893127	2.787132633	2.672969554	2.718319897	2.7462	3.428427	2.75324118	3.229542324	3.261278014	2.935267	3.299737	3.520518	3.024129	2.430140334	3.052845763	2.444390583	3.098763	2.682198538	3.733182876	3.214447	3.304878606	3.493392006	2.796071132	2.668405645	2.707521	3.168379257
MAPK4	2.629345768	1.322254	1.005377	1.869838	1.05517	0.9798807	1.129227	2.509533323	2.368438848	2.260495801	1.018881	1.537773777	1.639017	2.28259	1.952489	0.893227499	1.592903	0.890383658	1.264785114	0.7049576	1.321290516	2.888297514	2.296946597	2.143819	2.360061587	0.283927206	2.31529744	1.485931	1.550305	2.43452982	2.537311914	1.192064824	1.917177	2.447176	1.720953	1.918664	2.102394811	2.232454645	2.486489319	1.934638	1.193848816	0.669624339	1.095584	0.342118163	1.326756471	1.864927621	2.582818755	2.089538	1.656356938
SGPP1	4.662265154	4.429337	4.861469	4.452917	4.659535	4.826625	4.881665	4.725440031	4.788103193	4.372405289	5.048293	4.454907023	4.541321	4.791397	4.575311	4.175559084	4.768136	4.287066117	4.578507952	3.872886	5.059041911	4.952896046	4.411745532	4.933775	4.539668836	4.881470728	5.208894614	4.907717	5.00904	4.486733444	4.629822442	4.571455257	4.698906	4.576958	3.661001	4.458868	4.640656529	4.78353941	4.537434156	5.151197	4.299091112	4.595765987	4.497897	4.344066901	4.165850265	4.586955866	4.666303391	4.48455	4.277754653
ACSL4	5.451279441	4.87096	4.431522	5.150657	4.842462	5.065629	4.73575	5.407783555	5.132922779	5.07062167	4.68882	4.499940444	4.464099	5.287213	5.317749	4.756609041	4.849952	4.927097056	6.202148423	3.950304	6.114447187	5.372226908	5.384912807	5.80923	5.14367777	6.710427968	5.325630576	5.913686	5.387031	5.155841057	5.707338735	4.163964896	4.995086	4.982206	4.99755	5.027211	6.495936647	4.9273799	5.494405901	4.953853	5.388952501	5.016693008	4.633954	4.894243478	4.739530869	5.256051072	4.964120385	5.082529	4.490065051
CCDC186	2.845120902	3.326024	3.070096	3.481552	3.460117	3.659957	3.234462	2.970008476	2.866435344	2.59833406	3.80509	3.274344052	2.783061	2.762277	2.944465	2.768466144	3.417267	3.318043089	3.067553228	2.779665	2.777918996	2.463260622	2.494777558	2.862788	3.019040464	3.960320191	3.423983116	2.89326	3.190513	3.115581522	2.669286044	2.776058791	2.609511	3.44055	2.434592	3.055121	2.694871226	2.987453383	2.983716297	3.466641	2.762783835	2.941043802	3.358102	3.300262035	3.549808019	2.732490676	3.284047765	2.704725	3.170281386
AMFR	5.51112738	6.440439	6.610718	6.409329	6.736416	6.640734	6.874231	5.485118957	5.596641613	5.473911198	6.712391	5.756860925	5.349286	5.183917	5.440997	6.683054817	6.006026	6.058384589	5.466519413	6.886537	5.142447236	5.497343087	5.155229502	5.573426	5.393558023	5.575644426	5.499976915	5.398234	6.522181	5.23434728	5.867411294	5.509054982	5.117742	5.934207	5.614838	5.869693	5.358980651	5.541228476	5.316602043	6.060931	5.50465112	6.793694413	6.69139	6.417574783	6.72437883	5.26533491	5.502456549	5.390434	5.880108132
DYNLL2	5.485938924	5.328625	5.148098	5.435461	5.286676	5.134637	5.553937	5.462267291	5.538810471	5.236199369	4.888417	5.268978535	4.915449	5.211066	5.313286	5.167536657	5.772893	5.195403622	4.918193114	5.363593	4.74229295	5.158085257	5.03325628	4.873026	5.474462368	4.990530934	5.207400323	5.067314	5.594047	5.289100863	5.119648954	4.860538043	4.849028	5.27819	5.329011	5.068983	4.688462406	5.323133172	5.243026271	5.214693	4.906332317	5.393237985	5.315537	5.256903484	5.309313175	5.23769537	5.252662847	5.466094	5.309123887
SLC25A33	2.774328627	2.458039	3.391872	2.362168	2.403681	2.640246	2.781221	2.570706718	2.232502069	1.973496308	2.244193	2.398422953	2.426678	2.469529	2.039717	3.086842752	2.719696	2.262455627	2.013970265	3.319988	2.11045262	2.507773325	1.853757252	2.197335	2.566349041	1.678513456	2.303249009	2.093114	2.256427	2.623894759	1.60954914	2.471328558	2.861646	2.813193	2.317194	2.721937	2.228925056	2.254857256	2.58277589	2.501049	1.557169432	2.665176011	2.07621	1.9297392	2.294684133	2.331937114	2.667895459	2.050357	3.203005357
CALCA	0.754450011	3.619321	4.782997	4.160866	4.628032	4.0086	5.620733	0.618950738	1.335762288	0.794992241	3.590988	3.388554213	1.361761	0.5776948	0.2979944	5.559018716	3.46599	3.126068677	1.015383749	5.597524	0.338303914	1.798609241	0.221581257	0.8189601	0.560279355	2.621796214	0.612635313	0.9195235	4.624814	0.402841909	1.187952637	2.710272385	0.4954479	2.947538	1.036473	2.639363	0.460406965	0.68940171	0.228780512	3.745845	0.62707904	5.386450866	3.348359	3.425841748	4.958358292	0.900793225	0.619695774	0.4506567	1.383416712
ITGAX	0.134122767	0.2854845	0.1104374	0.1828291	0.3832526	0.2986006	0.08022389	0.477187101	0.557547535	0.450279498	0.1229938	0.394857058	0.3162346	0.3905758	0.3565799	0.231382915	0.2472681	0.275907656	1.273250462	0.1744215	0.851045787	0.345549963	0.96743574	0.768086	0.206314012	1.239245308	0.288674843	0.6379948	0.2327402	0.268046093	1.561144081	0.586396211	0.6599824	0.374016	0.6410589	0.1846973	1.420865053	0.314784034	1.367435976	0.3339348	2.452413024	0.40709344	0.1879969	0.167357495	0.178607951	0.695319342	0.318086527	1.0557	0.500635049
CA9	0.087501241	0.09366641	0.1639547	0.1563464	0.1418978	0.2343832	0.2033729	0.186986215	0.091766061	0.179456513	0.2265134	0.096028353	0.09069487	0.3195134	0.1500836	0.127118323	0.3067341	0.394503052	0.146900591	0.1628483	0.216779913	2.721986237	0.536720726	0.2857954	0.097305121	0.090534361	0.05163678	0.2785758	0.3099871	0.062089453	0.270616196	0.067276158	0.06498043	1.37604	0.2703224	0.1620519	0.580142466	0.067691671	0.159351872	0.2056762	4.504145907	0.156266139	0.1868706	0.350033732	0.130960802	0.235261833	0.072586159	0.141156	0.127613567
SIM1	3.290542172	3.863107	4.629286	4.071411	3.812273	4.568242	4.409621	3.034447737	3.248123612	2.582189079	5.16046	4.068184424	1.805073	1.933879	2.922645	3.44594662	3.784735	3.810135832	2.620129586	4.336193	1.764943073	3.006539141	2.178781529	2.225348	3.069735153	3.319523536	2.854753791	2.583869	3.628231	3.165824461	2.574118871	2.666511884	1.56726	4.429839	2.933269	3.475222	1.937096005	3.130484147	2.82621384	3.870904	1.984475399	3.324381743	4.33272	3.360800227	4.818725438	2.612780216	3.177020692	2.696475	3.75313721
EGF	6.718028106	7.366413	7.147836	7.332804	6.237468	6.461041	7.079816	6.469184625	5.812683975	5.30147333	6.703999	7.387330015	4.837944	4.078261	5.419715	6.864818492	5.844522	6.057981631	2.740827374	5.935212	3.148331304	6.483399339	2.977987218	4.318581	7.019623903	0.430826786	6.060355332	3.906563	5.359918	6.773963003	1.596698577	5.733390438	4.97639	7.55522	7.010464	6.729843	2.041305666	7.182769317	5.443504161	6.3501	1.418779284	5.631561808	7.008217	2.849633214	6.894771098	5.29238138	7.070655099	5.241026	6.699977903
HSD11B2	8.466479333	7.669735	7.373425	7.616589	7.56187	7.411426	7.968463	7.936401618	8.233418652	7.713486008	7.599702	7.591386419	7.459921	6.733733	8.042638	7.730582123	7.427554	7.243537006	5.683645814	8.006189	6.664176698	8.909427307	7.172438577	6.926332	7.912979017	3.670790719	7.646372264	7.630734	8.450567	7.243418723	5.757609703	7.338638628	7.014014	7.647735	7.292461	7.648671	7.16324511	8.304815214	7.468680007	8.235587	6.080337925	7.487698449	6.658541	7.54581932	7.608852034	7.810976933	7.420092435	7.747852	7.775867657
NETO2	0.645163329	0.9786303	0.8355307	0.9202742	0.9381769	1.118424	1.079653	0.526789765	0.699658066	0.735778578	1.352004	0.689438269	0.4407089	0.3909927	1.037293	0.906749907	1.152113	1.20583366	1.412119386	1.128005	1.077846013	1.29501476	0.737491026	0.9040061	0.637407611	1.774250112	0.498589359	0.6994486	1.079726	0.641147659	0.822477366	0.476766589	0.5821541	0.8635995	0.5384027	0.7233814	0.883452276	0.65417858	0.73109891	0.9565334	1.62090326	1.183586205	0.9371658	1.201520759	0.955042485	0.680323001	0.634967119	0.5975538	0.666011575
HOMER1	1.990165806	2.858359	3.935488	3.00636	2.811192	3.247628	3.892855	2.082207606	1.744132451	1.68514728	3.485627	2.803045472	2.295368	1.640183	1.849288	4.2157645	2.794986	2.86548727	2.49502426	2.503225	2.054631027	2.30691811	1.693234151	1.878741	1.821316366	3.083112336	1.629440886	1.671707	2.458463	1.978089138	1.69973824	1.761307548	2.053299	2.312526	2.082091	2.242253	1.771269679	1.849584452	1.760762175	2.517967	1.703242758	2.736251787	3.29123	3.165916424	3.032355061	1.651829328	2.409474466	1.485632	2.702877969
HLA-A	7.250484731	8.112989	7.49794	7.684737	8.336801	8.075481	7.725849	7.615751158	7.824670992	8.172458786	8.113264	7.504389654	7.888871	7.420594	8.00178	8.160963683	7.306528	7.629863955	8.453881462	7.997124	8.402831284	7.591415623	8.559066889	8.004597	7.64114064	7.054170973	7.310217944	8.469647	8.558755	7.446213804	9.087987564	7.271446319	8.014504	7.781034	8.825031	7.681883	9.250679811	7.697299955	7.941903496	7.884271	8.186676708	7.95332365	7.857069	7.332366457	7.871017171	7.946932241	7.255377713	7.946498	8.273978264
USP46-DT	2.25891149	2.654421	2.881132	2.850893	2.824594	2.852177	3.4078	2.419942979	2.110686595	1.738495094	3.069846	2.302947254	2.445156	2.183669	2.115669	2.326650665	2.347069	2.868826088	2.272300766	2.303133	1.653716929	1.947398924	1.969590108	2.090298	2.385434859	3.005857007	2.569432727	2.111743	2.529694	2.399093319	2.174001516	2.015339419	1.95889	2.909193	1.656614	2.209289	1.601967208	2.212917225	2.384634222	2.559633	1.824150963	2.594356189	2.587488	3.169852712	2.815137659	2.280162083	2.226380008	2.135867	2.616733641
SLC4A1	6.416279313	6.094403	6.042439	6.204543	5.421655	4.679947	6.103773	5.369445234	5.966151834	5.741202242	6.676888	5.633151692	4.847353	3.90993	6.397747	5.728934445	5.267622	3.734944057	3.111384385	6.397007	3.967833226	7.311687126	3.85743355	4.953483	6.229956534	3.054680091	5.378103558	5.407348	6.033062	4.809221917	5.053021308	4.385944466	4.265228	5.451507	4.058508	5.401292	3.594062563	6.257842937	5.229321333	7.325675	4.194422386	5.687192863	4.249274	4.064182753	5.945380031	5.530477763	5.632717835	5.21763	4.631076732
RHBDF2	1.207298267	1.566588	1.178987	1.488659	1.675888	1.525798	1.570404	1.473975149	1.638534857	1.209218541	1.380005	1.370352357	1.202565	1.270599	1.418186	1.823214531	1.188979	1.744766888	2.096232445	1.597927	1.506388733	1.633734156	1.902891494	1.887048	1.211285073	1.639449326	1.094896701	1.343731	1.615881	0.921817986	2.491941387	1.128228538	1.149646	1.517672	1.655842	1.394279	2.393859918	1.142663275	1.703507165	1.45744	2.707460815	1.897507924	1.46599	1.718449852	1.735130546	1.541108131	1.148309712	1.517967	1.64542961
CAV2	2.579753214	2.957013	2.998091	2.624549	2.69691	2.756373	2.240339	2.748268932	2.578830891	2.958078746	2.431621	2.584823677	2.247773	1.924632	2.611351	2.33230556	2.403908	2.869104498	3.372394028	2.538966	2.554535492	2.520382246	4.324719775	3.204337	2.697006278	3.803593287	2.370546936	3.253665	2.922825	2.352519766	2.994115004	2.127513004	2.066319	2.944712	2.709982	1.829807	3.054420609	2.194171648	2.536780165	2.564994	2.682631658	2.316138488	3.154538	2.518465878	2.788951818	2.278518501	2.435796544	2.026983	2.837038829
THRB	2.963624659	3.039868	2.828923	3.218157	2.961363	3.136165	2.632408	2.85904745	2.789035605	2.648969926	3.395893	3.411577284	2.496416	2.260823	2.984869	2.473044652	2.9948	2.766153706	2.470517438	2.420519	2.234796227	2.759004737	2.702186461	2.284267	2.878770078	2.779321913	2.954525637	2.232102	2.5742	3.221251844	1.99494539	2.511658297	2.313117	3.265309	2.584682	2.921671	2.232279358	3.134852176	2.823471717	3.036413	2.012876666	2.198426101	3.307685	2.741285952	3.481515403	2.653122106	3.106666645	2.761387	3.182622209
MAN1A1	5.470239173	6.362631	6.42024	6.120398	6.164625	6.509557	6.413206	5.91821085	5.563407546	5.294721472	6.726422	5.769748717	5.075145	5.305235	5.548702	5.719029634	6.019988	6.629484572	5.712172997	5.719613	5.772791403	5.453695467	5.319918289	5.389456	5.675247964	6.940369565	5.827663535	5.691795	5.776075	5.511138426	5.092663125	5.30496742	5.164839	5.90053	5.972005	5.839739	5.395742472	5.73129613	5.780256585	5.914145	5.200463729	6.192733986	6.326618	6.804946734	6.324134217	5.38293195	5.739840405	5.463499	6.209549284
LTB4R	0.423790945	0.6738163	0.4930163	0.4281899	0.295599	0.5813737	0.835287	0.482137868	0.535215648	0.444610218	0.5612082	0.561926947	0.5269304	0.591756	0.4675044	0.636310033	0.5861765	0.839338501	0.764449398	0.5477793	0.442746932	1.07616585	0.619779733	0.6897834	0.421431906	0.901938942	0.469916116	0.4043458	0.3813646	0.368024143	0.619291943	0.656090665	0.5051767	0.5214494	0.6184805	0.3876642	0.819213732	0.334026621	0.651288973	0.6297616	0.921900164	0.701799971	0.5406488	0.788114922	0.53475658	0.714033245	0.419798537	0.6146994	0.690636328
CD300A	0.311542856	0.5890525	0.4187096	0.5078293	1.192327	0.9014048	0.4005605	0.855003772	0.735506997	0.699142304	0.6121101	0.672423669	0.6209365	0.9874056	0.5516755	0.999711547	1.268919	1.115621044	2.236644181	0.5644184	1.793230941	0.814144742	1.468314742	1.506599	0.597738187	2.241095052	0.372431563	1.338541	0.5144605	0.60359749	1.70864001	1.205339882	1.151956	0.7382017	1.406762	0.752671	2.576251103	0.488732923	1.441175435	1.027449	1.545207878	1.525958924	1.0608	0.937275257	0.514326773	0.919510748	0.436056833	1.161881	0.848184933
STC2	0.812772598	0.3017719	0.1694576	0.2796429	0.3335669	0.2022495	0.7222744	1.025614399	1.778836641	1.081635599	0.2230378	0.956190357	1.733427	1.490235	1.229268	0.533332699	0.6809411	0.323755849	1.254250349	0.2443192	1.016541407	2.999293379	0.922051597	0.9526062	1.150626701	0.53486233	1.773200083	1.228879	0.1978334	1.332299293	0.903068783	1.440398867	1.067973	0.9214665	0.7432316	0.6269153	0.809668478	1.510538425	0.991755985	0.3511738	1.522892188	0.425390844	0.1285922	0.206018052	0.159021992	1.501777723	1.118136572	1.691874	0.189947617
SSC4D	2.070545363	1.678088	2.594745	1.701411	2.09678	2.647555	3.338606	1.992255069	1.784716409	1.516434375	2.649942	1.940681495	1.534179	1.574379	1.79861	2.014662541	1.360559	2.481697989	1.724264519	2.495868	1.304699658	2.207777455	1.860635471	2.125925	1.764426958	2.400719858	1.503314677	1.583017	2.623106	1.142140909	2.704769468	1.271414103	1.224869	1.95391	1.491023	1.808343	1.632258845	1.58457912	1.772788511	2.255848	1.605323837	2.661035988	1.882169	3.444311299	1.777200697	1.84326628	1.643625006	1.570808	2.093923329
TAF1D	1.705786964	1.720001	1.421858	1.633743	1.403797	1.717822	1.546039	1.990365004	1.925483161	1.446000306	1.756736	1.473179672	1.86403	1.797812	2.1012	1.349292545	1.633977	1.92249532	2.104768265	1.255674	2.108441103	2.329115432	2.262417451	2.255655	1.641370267	2.783444652	2.021770858	1.973222	1.726912	1.793054482	2.289745872	2.098626844	2.16689	1.866429	1.827823	1.695946	2.384487134	1.683847388	2.070671254	1.690475	2.431583889	1.504803408	1.538814	1.74726123	1.697213038	2.072159026	1.997657138	1.999534	1.962819859
FOXC1	4.200394489	5.148027	4.956349	5.216141	5.091806	5.015942	4.501627	4.164560717	4.126813764	3.777519299	5.309839	4.790125095	3.082394	3.0892	3.897344	4.513811991	4.978304	4.578235963	3.988262672	4.830826	2.729913186	3.953667061	4.513139577	3.425409	4.418181439	4.828381929	3.707016649	4.091031	4.761496	3.987801963	3.601855756	3.640705102	3.089535	5.233636	4.721223	4.972417	3.603205184	4.122572679	3.787037304	4.852806	3.902394186	4.520203708	5.235453	3.293532347	5.090576576	3.724224247	4.231030259	3.625289	4.976764267
MPPED2	1.858696416	2.446963	2.53692	2.186785	2.876388	2.651111	2.577052	1.670004381	1.753636135	1.704476364	3.026792	2.164963342	1.045522	0.8954608	2.253749	1.839739935	2.340259	2.773311064	1.35781239	2.56372	1.263079678	2.098363451	1.128373496	1.296546	1.77953571	2.749044233	1.641346714	1.600104	2.977267	1.535761278	1.50173607	1.616676057	1.17288	2.391152	1.541171	1.919143	1.358823097	1.829611501	1.611932521	2.666905	1.227536316	2.784152673	2.278291	3.315659263	2.522417673	1.663041591	1.753005872	1.60537	2.352206041
ABHD17C	3.803963456	4.016028	3.46302	3.944407	4.092997	3.980899	3.762467	3.309149845	3.008973779	2.943219171	3.776221	3.565367725	2.144249	2.392854	2.938751	3.504395329	3.932398	3.383428927	2.788329887	3.531544	2.321015108	3.290181197	2.843696821	2.589167	3.119165442	3.145170024	3.055049648	2.77769	4.213461	3.13568128	2.970832966	2.833260579	2.270631	3.846476	4.196323	3.971527	2.504853489	3.176341766	3.052451408	3.937187	2.651326082	3.545215038	4.203465	2.285100948	3.820235475	2.866923363	3.304473836	2.633668	4.042873899
INHBB	0.62996951	1.884459	1.275523	0.902521	0.7137998	0.5535807	3.132953	1.037787583	1.347821856	1.248452562	0.5596103	0.722658988	0.7060036	0.4684383	1.210579	2.092436395	1.908956	0.759319608	2.904732912	1.49573	0.560278067	0.828235672	2.576877034	1.917868	0.923768903	2.3044811	0.34557427	1.655228	1.532842	1.132199491	0.809647043	0.4378253	0.5101846	1.066748	1.452331	0.4074414	1.676806852	0.498904216	1.083049352	0.4888441	2.671290705	1.179482987	0.3484014	0.522767445	0.56842004	1.356501916	0.753456431	0.3589477	0.66218891
PARVG	0.084496779	0.2097327	0.08772578	0.149048	0.3722986	0.344043	0.1289039	0.294011931	0.29426266	0.516805052	0.1032006	0.343572932	0.2558351	0.465858	0.2683932	0.299854392	0.352586	0.429140935	0.836597034	0.1204761	0.94229817	0.293816411	0.818042572	0.670609	0.118034346	0.768323955	0.10981765	0.5938886	0.1503399	0.147266497	0.91548546	0.323044514	0.4762162	0.2586026	0.4942911	0.2907002	1.296979755	0.18779403	0.842232504	0.3453876	0.688215729	0.484246133	0.3868434	0.127461031	0.129553578	0.392238021	0.213232871	0.6067412	0.350589438
TNFAIP6	0.074375957	0.09888358	0.09762377	0.1536897	0.1662942	0.1340118	0.2142637	0.280551281	0.571639529	0.748840267	0.1800164	0.137623119	0.3105471	0.5609419	0.4613655	0.520000102	0.6921199	0.188379977	1.219089968	0.05953148	1.482308716	0.301204983	1.375900715	0.2905736	0.102717851	1.954893184	0.067879992	0.5433679	0.1310185	0.086803859	0.766027412	0.280449356	0.3517564	0.9027145	0.2109014	0.1049231	1.362089828	0.355510755	0.254586134	0.1015503	1.133351663	0.09644862	0.244585	0.282083858	0.070732107	0.342112649	0.14945154	0.3746087	0.10213583
SYT7	2.588144773	3.685419	2.913252	4.017873	3.800633	3.848656	3.874446	2.514860996	2.139379902	2.024396261	3.398701	3.517339434	1.534065	1.309094	1.69601	4.219717545	3.824022	3.59173603	1.379776845	3.735655	0.814951603	2.303887934	1.368282353	1.441647	2.298064496	1.56286739	1.815520443	1.264999	3.722496	2.280157129	1.855921654	2.065986566	1.550912	3.643925	3.423783	4.037228	1.114132465	2.32554751	2.020446344	4.190998	1.602276768	3.390025851	3.658826	2.530545752	4.299128719	1.880934979	2.066333715	1.745887	3.949456014
NDUFA4L2	1.692799676	2.963707	2.398535	2.287754	2.054926	2.469176	2.811179	1.755928023	1.65266949	1.688940238	2.161971	2.129050518	1.622364	2.273859	2.457147	2.399425775	2.183002	2.682996385	2.260373226	3.315125	2.401343423	1.690771521	3.050622002	1.503391	1.803867156	2.087047154	0.845601804	1.724577	2.897383	1.322260865	1.539300256	2.284202688	1.662713	3.708032	2.782465	1.803396	3.504490425	1.543766453	1.900111914	2.899379	1.683619268	2.373611462	2.777503	2.782209651	2.528987824	1.706590584	1.518852254	1.846854	2.299185699
ODF3B	0.795082053	0.7724149	0.2429792	0.5604225	0.8326976	0.5859067	0.3187077	0.872047675	0.58868872	0.511705543	0.1609453	0.5294011	0.7373503	0.8691084	0.9223135	1.010721117	0.7924112	0.585609196	1.328509122	0.3983459	1.169384695	0.711310343	1.444772763	1.242604	0.533379321	0.502150354	0.353544211	0.8108109	1.046516	0.315794583	1.68110891	1.040331451	1.095487	0.6536045	1.7871	0.4582459	2.822232756	0.504243442	1.118186779	0.8750383	2.141363356	0.862682005	0.4539422	0.218495888	0.559866503	1.137365546	0.616979208	1.092598	0.829856319
NUPR2	3.381354382	3.331864	3.64764	3.277215	3.131293	3.313615	3.685399	2.580688793	2.637526827	2.629506289	3.302138	2.706607129	2.548855	2.209769	3.189363	3.894142206	3.14641	3.932888617	1.184116478	3.525636	2.527742371	3.040541512	1.847252914	1.954725	2.613710695	2.071397011	1.97331455	3.064315	4.169128	1.692814029	2.470196881	3.14293724	2.964384	2.710637	3.695279	3.266907	2.989661956	2.712485209	2.385396048	3.724819	1.84031452	3.557301991	3.242795	4.137006663	2.79102048	2.831872099	2.487668674	2.824077	3.230888138
ABCA4	0.544369802	2.470832	5.342066	3.08184	3.418709	4.69035	4.747865	0.75012904	0.751853649	0.39400903	4.721696	2.500840914	0.3730367	0.4399257	0.6855902	4.048848983	2.643556	4.248366151	0.898193995	3.826387	0.251543279	0.422482914	0.7141622	0.3811436	0.547712822	3.038409366	0.368770817	0.4520852	4.467055	0.65363632	0.762606495	1.561423566	0.3507149	1.806588	1.248229	1.522887	0.45488831	0.458561652	0.5275135	2.318806	0.655922936	3.498032565	3.002441	4.78982479	4.444404711	0.682180347	0.626452161	0.5669779	1.99629875
CLCNKB	7.62965855	7.063833	6.638835	6.962424	6.93488	5.382738	6.304011	6.568931961	7.19984045	7.014635704	5.768058	7.235105981	6.402024	5.901622	6.717072	6.644081124	6.054349	5.652925981	5.640444018	6.142153	6.052908219	7.770066072	5.459795698	5.93407	7.054172517	2.313012957	6.32702946	7.042803	5.403697	6.902416596	5.566849934	6.103173706	5.669478	7.645718	7.109109	7.539768	5.523933593	7.5071668	6.439952519	7.87844	4.994450077	5.369938872	6.903849	2.757243127	5.912440506	6.673211121	7.051536684	6.711699	6.743848302
TNFRSF4	0.38225401	0.6652262	0.6257958	0.4319705	0.3329441	0.707178	1.238073	0.412759536	0.317080589	0.441540126	0.3395708	0.379114341	0.2108882	0.336987	0.6564978	0.915084694	0.7734533	0.907762991	0.632060714	0.7836592	0.421014855	0.425666865	0.676233971	0.5811519	0.468495095	0.525985488	0.133880079	0.386144	0.6072335	0.040470211	0.570187025	0.751249523	0.5030956	0.6783858	0.8389696	0.2721883	1.049015599	0.203512434	0.532282278	0.7196514	1.377160825	0.873866992	0.3747769	0.530159382	0.378147762	0.712270141	0.278343579	0.5394063	0.600298458
ZFAS1	3.478833119	3.624385	4.007693	3.555335	4.342865	4.268532	3.938429	3.948428965	3.222403624	3.949325251	4.008081	3.563813366	4.206588	3.432953	3.638645	3.649906687	3.677802	4.650183336	4.003394987	4.004995	4.352346674	3.961032138	4.392483967	3.892654	3.346103769	4.241089603	3.116250508	4.223403	3.89865	3.481808647	4.27267587	4.693723953	4.096789	3.938107	3.637815	3.198213	4.459892084	3.317368882	3.66741543	3.943536	3.970711757	4.164913535	4.437535	4.407990937	3.851328424	3.767879714	3.65341578	3.456375	3.751588352
RNF43	2.18257861	2.683696	2.561594	2.84655	2.916316	2.670711	2.536968	1.916651095	1.942382672	1.692255029	3.046694	2.765268081	1.21028	1.423586	1.531395	1.93747139	2.394077	2.541473071	1.660039429	2.889114	0.979177945	1.962842169	1.472169909	1.294822	1.837822944	2.515159313	1.977220944	1.3753	2.638541	2.017868115	1.527238598	1.752221479	0.9735371	2.814314	2.376644	2.525544	1.147409407	2.19143642	1.806525351	2.808935	1.366406064	2.558554967	2.585674	2.349184242	2.886258736	1.754517839	1.852856485	1.730496	3.04424936
VTCN1	3.178170467	4.323255	4.371378	3.901327	5.03715	3.995825	3.206477	4.78414791	2.658967585	3.102582347	4.796795	4.058613331	2.665743	3.011698	2.903421	3.729600834	3.993988	3.747468821	4.870368483	4.358536	3.506216696	4.30637736	5.09787139	4.25778	2.58905766	5.350456458	2.623333036	3.926093	5.689725	2.827380974	6.17541902	2.844479192	3.133842	3.980882	4.020463	3.905224	3.692414464	2.803852532	3.454515967	4.779237	4.81016837	4.356760973	3.636025	4.683313641	3.787762036	3.839708147	2.538802367	3.456897	4.706427159
MPP5	4.00267826	3.279168	3.268741	3.628461	3.504251	3.515403	3.438135	3.885763354	4.135869369	3.894349523	3.703802	3.337565388	3.917606	3.715588	4.177376	3.040246187	3.596407	3.7887118	3.39190862	2.813691	3.734619039	4.03113214	3.239802318	3.907497	4.169140145	4.12686159	4.226470593	4.160902	3.484494	3.833129616	3.571368409	3.832759639	3.824533	3.726365	2.770976	3.33792	3.209958823	4.057594458	3.869174794	3.419847	3.694203995	3.210011799	3.396666	4.075410971	3.753297216	3.978223921	4.164134731	3.955387	3.200673811
LINC02568	0.767563002	1.437199	1.922024	1.901819	2.058083	2.485607	1.781346	0.763658295	0.785487992	0.437510822	2.589892	1.602148949	0.4653138	0.5327963	0.5910075	2.380657039	1.742833	1.454055323	0.705492387	2.393862	0.659087912	0.672334331	0.540612094	0.5715522	0.556077071	0.352924818	0.762030465	0.6196756	1.405552	0.926131449	0.352185867	1.291505573	0.6234194	1.325262	1.230248	1.027594	0.442263997	0.77442331	0.75126325	1.583336	0.809133662	2.304766033	2.422391	0.857578619	2.412239849	0.540792604	0.711579944	0.6086547	1.832940433
PLXDC1	0.350098028	0.8107707	0.6859866	0.5567636	0.7880268	0.9796515	0.7080617	0.771863595	0.49955802	0.574157719	0.608097	1.032381343	0.508351	0.6990096	0.9294535	0.515615659	0.8735877	1.096084517	1.205756378	1.074929	1.082763467	0.30183648	1.353137289	1.032693	0.67879181	1.182133089	0.660417479	0.7472143	0.3911979	0.497388582	1.021608262	0.773109248	0.5692805	0.8897663	0.2826169	0.3016387	1.268113369	0.42393539	1.46914092	1.19417	1.21971017	0.553624492	1.03988	0.673043021	0.742894396	0.897159384	0.477627099	0.8295616	0.91998324
C2orf15	1.851226175	2.182243	2.093163	2.101986	2.770164	2.523498	2.250873	1.987965825	1.652290866	1.434043098	2.582383	1.936714675	1.325593	1.566093	1.702403	2.070178935	2.404392	2.06407183	1.641938088	2.353661	1.661859767	1.346828384	1.296835599	1.586039	1.649966141	2.220395681	1.759479825	1.625697	2.790915	1.762147003	1.974620988	1.810599949	1.716287	2.429444	2.066814	2.264225	1.372268284	1.651385833	1.686807894	2.589519	1.475235957	2.508342117	2.495883	2.484302128	2.310783815	1.663807414	1.887751611	1.596059	2.256722437
FDX1	4.746756009	3.862396	4.339825	4.031093	4.243895	4.067368	4.136488	4.228585546	4.279421998	4.304670297	4.197329	3.923191995	4.590319	4.111636	4.283511	4.18610526	4.260663	4.361975424	3.606772976	3.974929	4.453701966	4.484752156	3.549970458	4.175977	4.269593708	4.228061801	4.445567774	4.438316	4.16461	4.241349065	3.715764266	4.259902034	4.595399	4.025618	3.882851	4.197773	3.618068706	4.339337502	4.20923265	4.004072	3.503290627	4.258273955	3.892379	4.255445084	3.718518408	4.417370999	4.258232271	4.06619	3.922535041
TMPRSS4	1.261936699	1.515528	2.081224	1.171904	2.621798	2.344523	2.03266	1.8800322	1.425046041	1.412155649	2.529748	1.48669052	1.220733	2.82931	1.73007	2.270508986	1.494697	2.776811453	2.265913826	1.690042	2.442147996	1.123836038	2.192588608	1.655732	1.295353069	3.436137029	1.507332963	2.54305	3.275788	1.051665805	1.841949952	1.887765007	1.579009	1.191932	1.550714	1.351215	3.80160389	0.948165245	1.843128563	1.953532	2.122600469	2.224519608	1.573258	3.376063964	1.87182518	1.735763396	0.995661091	2.080087	1.674332785
ZPLD2P	1.92146807	1.457171	1.456668	1.554976	1.341208	1.23185	1.86953	1.725898321	1.885812134	1.491725159	1.46066	1.531603935	1.885132	1.37935	1.726571	1.458668891	1.547702	1.286178371	0.948303168	1.790691	1.192737925	1.626250592	0.926082263	1.390761	1.520238183	0.436661928	1.503637399	1.550305	1.693534	1.518141724	1.076011883	1.999256917	1.849594	1.586096	1.642031	1.426574	0.983841129	1.711601039	1.525776436	1.707254	1.325657494	1.41102885	1.456601	1.048643174	1.302775532	1.839078644	1.702611479	1.640402	1.782516039
DANCR	4.663304236	4.586656	4.900357	4.422739	4.696656	4.458932	5.203295	4.544190173	4.150967232	4.145609852	4.56876	4.189622991	4.389828	4.238844	4.226605	4.564874377	4.611086	4.200011788	3.487696538	4.962482	4.110256258	4.241504891	3.782927452	4.314677	4.35612494	2.976381435	4.022105389	4.313134	5.058846	4.159770966	4.283035089	4.451591521	4.309852	4.607377	4.764106	4.572757	3.586942966	4.207544871	3.849106644	4.733054	3.774339082	4.641544	4.330063	4.359175502	4.387004169	4.29984069	4.178863039	4.008356	4.438898261
PSMB9	1.969557676	2.688534	2.112261	2.166379	3.468222	2.850485	2.341868	2.32975393	2.100860374	2.605668385	2.060159	2.21080172	1.889147	2.208488	2.654066	2.623412428	2.282018	3.094052559	3.132003506	2.003534	3.376235189	2.278553781	3.395715673	2.629323	2.188753111	2.392322637	1.666347991	2.778871	2.97477	2.08248367	3.020303781	2.617819846	2.959555	2.186998	2.899227	1.945636	4.062010223	2.221128889	2.590576535	2.466548	3.096590653	3.093194186	2.630232	3.082582459	2.254262903	2.528185189	2.057530188	2.520913	2.325892313
NR0B2	5.008998006	3.790292	3.368491	3.708287	3.225374	3.999206	3.257324	3.203166069	3.829314322	2.720328164	3.620272	4.078641578	4.827874	1.877687	2.77545	4.852163745	2.78378	3.690976161	2.132424781	4.163294	2.387951301	5.485396836	2.803038773	2.528786	3.848599184	2.355211068	2.791253354	2.61111	3.771955	2.810278745	1.334387193	3.101958425	3.139007	3.146619	3.708592	3.53342	3.144524399	3.130146942	2.365844104	3.973535	2.002391772	4.658701867	3.492104	4.563247724	3.335477024	3.164893215	3.767280351	2.503538	3.658078641
DPP9	2.213492897	2.4933	2.267556	2.453631	1.814073	2.237108	2.13755	2.325052292	2.446664251	2.011264873	2.298464	2.407758805	2.095522	2.133668	2.312755	2.40801025	2.113374	2.20687329	2.361235825	2.466852	1.714579538	2.50107167	2.516033852	2.283779	2.265994028	2.083111859	2.107674533	1.758157	2.377755	1.990332197	2.626757718	2.052586069	2.095951	2.482241	2.659313	2.398863	2.356963154	2.308555347	2.23460432	2.321758	3.054885233	2.230670628	2.113185	1.986274981	2.616582657	2.288396688	2.191859018	2.365272	2.555035045
RASAL3	0.306217156	0.4812472	0.2958049	0.4078234	0.4822596	0.4448648	0.351002	0.625801079	0.796073435	0.773012373	0.3103009	0.503279358	0.3965457	0.4918965	0.4211346	0.409921265	0.3725141	0.358738622	1.076544471	0.2036119	0.991172685	0.564234975	1.327332862	1.007405	0.475065475	0.959045591	0.36290127	0.7557479	0.3477534	0.280265899	1.460007032	0.362063058	0.6353869	0.5129071	0.9677333	0.4752715	1.482559633	0.392617939	1.136095584	0.5586159	1.171390574	0.600265662	0.4745705	0.279185601	0.350996209	0.660603229	0.367304441	1.01444	0.569421249
NR3C2	3.809738003	4.043171	3.420321	3.90398	3.846483	4.057322	3.541676	3.540191226	3.624726795	3.52126257	4.345487	3.857111974	2.558918	2.890074	3.858441	3.453398353	4.36671	3.933591814	3.233082319	3.035375	2.983715217	3.606512455	3.256618294	3.119874	3.73092636	3.13621233	3.558967461	3.375617	4.166745	3.62373046	3.048044037	2.757992583	2.652327	3.883355	3.357764	3.485968	3.007706575	3.792088519	3.634179723	4.276011	2.947318639	3.170482717	3.393888	4.25407814	3.637453762	3.294091263	3.381280969	3.455753	3.80206515
CTNNAL1	4.454030887	4.331617	4.563623	4.751098	5.1686	4.764766	4.515646	4.608972836	4.332764689	4.343222994	4.440524	4.357084755	3.910628	3.843079	4.263816	4.333454725	4.66028	4.129578378	4.788363258	4.34174	4.572733492	4.594389205	4.556833644	4.358571	4.386137846	3.641363071	4.274464022	4.530793	4.562985	4.025520684	4.374280095	4.255260728	4.127659	4.992816	4.65115	4.397133	4.264336706	4.30513344	4.555216114	4.561819	4.414774481	4.7381456	4.724014	3.763468063	4.427195515	4.316894074	4.426999336	4.185475	4.621066402
PLCL1	4.260481403	4.685408	4.42419	4.741823	4.469413	4.292521	3.953383	4.569940731	4.090474025	4.085402821	4.457285	4.6427089	3.588802	3.650825	4.126987	3.830163909	4.419617	3.614731403	3.475043659	3.966483	3.590925962	3.874231085	3.24606672	3.456907	4.45069153	1.369093392	4.365474802	3.903973	3.398862	4.682512553	3.343401611	3.908376654	3.898481	5.008693	4.228069	4.43196	3.296519755	4.402324218	4.050996456	4.811399	3.385105301	3.250466803	4.41675	1.645778207	4.261523198	3.868256772	4.67092588	3.863581	4.443760447
LAD1	4.61721522	4.602301	4.455931	4.647519	4.773829	4.246716	5.33386	4.892163489	4.869059743	4.401208689	4.540628	4.647143128	5.043458	4.754005	4.525478	4.951304326	4.491212	5.099373512	4.885873806	4.611589	4.088766478	4.495030728	4.091901893	4.991609	4.114743456	5.309902442	4.800865843	4.619752	5.280638	4.888359216	5.485392003	4.751637419	4.284207	4.757626	4.56458	4.488851	4.133388072	5.174903239	4.30702396	3.895437	5.015064688	5.143615834	4.199057	5.674276236	4.589622584	4.617874369	4.921391191	4.808186	4.841075695
GRAMD1A	2.437760054	2.947006	2.476318	2.486666	2.168101	2.386007	2.565225	2.511825369	2.594925723	2.248523053	2.270364	2.38387695	2.35648	2.131397	2.492372	2.914140807	2.177932	2.517137298	2.881536602	2.764501	2.161477369	2.573584992	2.996728328	2.890891	2.479132267	2.359484551	2.272884011	2.189901	2.198301	1.824550844	3.31666487	2.304822468	2.033729	2.596247	2.811524	2.057575	2.863602192	2.336387828	2.603415092	2.270909	3.399705228	2.367113781	2.107631	2.442152208	2.564117529	2.659227292	2.169494802	2.457727	2.724208797
TACSTD2	5.827930177	8.236432	9.726883	7.505388	8.635909	8.458441	8.868359	5.997697923	5.682271934	5.50750003	8.322876	7.519406691	4.936749	5.620473	5.58082	9.36632704	7.929707	8.370133475	6.430713337	9.022799	5.333028592	5.601952096	6.34946468	5.969759	5.306860269	8.024330396	4.72596521	5.741861	8.674842	4.820185401	6.864231057	6.240637047	4.906125	6.798707	6.741555	7.055539	6.812853032	5.562375005	5.353924629	7.750022	5.965187349	9.185434452	8.086646	9.294012747	8.179118247	5.533854076	5.244156675	5.234445	7.164015648
SHMT2	3.78786284	2.967175	2.723411	3.078071	3.240173	3.061667	2.83066	4.144084021	3.903468632	3.733980733	2.966216	3.50456547	4.19476	4.25603	3.724694	2.959418094	3.333677	3.02445064	3.832473344	2.702408	4.276080089	4.085422938	3.53770737	3.872698	3.821113315	3.191289047	4.31669391	4.049839	2.928651	4.144692502	3.996711015	4.057799775	4.325268	3.641408	3.475198	3.06755	3.412932632	4.244136032	3.883535938	3.010486	3.750181023	3.414604624	3.24595	3.131756436	2.84949097	4.278198193	3.667508624	3.995225	3.102214187
DAG1	5.21945607	5.220474	4.976148	5.208556	5.295644	5.194362	4.814853	5.310428778	5.211226255	5.289618294	5.347289	5.084558616	4.331362	4.616927	5.3483	4.866312224	4.913305	5.090588029	4.878361594	4.592793	4.489488495	5.353646599	5.386756799	4.722379	5.478908985	4.495518808	4.911173353	4.996175	5.308576	4.977061202	5.179404609	4.042592198	4.307442	5.259738	5.037256	5.035959	5.045602676	5.367477471	5.090572777	5.500703	5.039521598	4.961276253	5.009219	4.918622273	5.377727562	4.993409882	5.026817386	5.263121	5.088241683
TAPBP	4.425452975	4.941455	4.650316	4.628923	4.771393	4.713803	4.595384	4.750580104	4.697782443	4.68564682	4.339712	4.85695476	4.055429	4.14646	4.654588	4.803070335	4.250785	5.013772642	4.918577132	4.999252	4.418143716	4.998967532	5.119110968	4.824212	4.624143853	4.881293686	4.129913146	4.219624	5.057436	3.833103997	5.475162576	4.282420702	4.23103	4.974911	4.793853	4.902542	5.487005516	4.480359774	4.75522332	4.550175	5.73299992	5.349910082	4.24862	4.785740852	5.209446168	4.797731998	4.142418335	4.779434	4.976674428
PIK3R5	0.126732529	0.1451248	0.06606917	0.1086489	0.2220363	0.2564463	0.08491795	0.37358849	0.348739583	0.317636195	0.1161924	0.313939436	0.4240035	0.4383713	0.2887284	0.195747263	0.2777946	0.317333126	0.920372078	0.07878287	0.731552066	0.257450534	0.838209574	0.6176475	0.168886115	1.02969406	0.196525578	0.5497593	0.1374948	0.230026028	0.991430396	0.312229193	0.5404503	0.2223454	0.3734833	0.3284601	1.228289282	0.276304053	1.016565311	0.3265138	0.787164405	0.34583647	0.2852454	0.125461521	0.141517426	0.421859529	0.171571647	0.7212896	0.418016179
SLC12A3	7.923905576	0.8447184	2.725047	5.596634	1.214682	2.627936	2.680367	6.942447674	7.607167416	7.137414477	2.119555	5.349402682	6.659422	5.68225	7.506403	1.173667136	3.936989	1.45025695	4.291848976	2.400625	5.360106292	8.209122831	6.120836542	6.092456	7.581583865	0.926041728	7.279956109	6.283264	4.284848	6.756004576	4.761713761	5.941598309	5.513666	6.108479	4.784011	5.582622	5.572257089	7.564306419	6.844142315	1.76003	3.638350457	1.666756482	1.245432	3.486879681	5.442721861	7.383478702	7.310505856	7.057333	2.522653982
NAP1L2	3.122137616	3.551256	3.660122	3.200403	3.744461	3.220013	4.198498	2.880106236	3.140046888	2.83475467	3.431339	3.088307274	2.046226	2.344603	2.951807	3.711825919	4.203977	3.861317062	2.44161389	3.72431	2.816457098	3.185672403	2.757956316	2.555382	2.852416854	3.130234762	2.856113676	2.869226	3.816899	2.78141874	2.688744841	2.358028836	2.223702	3.309449	3.029965	3.094466	2.78177275	3.194738134	2.921728032	3.512373	2.364588239	3.163974297	3.334192	3.493073574	2.910473958	2.671062175	2.898104227	3.082721	3.496536062
CMTM4	5.065254614	4.95556	5.038955	5.331944	5.123679	5.165917	5.038524	4.988025402	4.809565849	4.593979461	5.250095	5.327340527	4.334725	4.388618	4.733626	4.892231933	5.368279	4.874700382	3.906031688	4.753138	4.075359139	4.801183896	3.570764974	4.205971	5.123170963	3.985666806	5.140363053	4.285864	5.000319	5.083761872	4.406233035	4.280019763	3.891919	5.323334	4.790551	5.461206	3.289062257	5.027563951	4.787615357	5.358125	3.936148604	4.695164126	5.218521	4.606771111	5.554179263	4.294349652	5.02911546	4.704942	5.228590534
AREL1	3.481283285	3.719433	3.35783	3.745564	4.08269	3.803503	3.549511	3.453501308	3.2985804	3.026398589	3.968187	3.517196079	2.93263	3.153986	3.247184	3.307395348	3.496062	3.596917155	3.550655917	3.279593	3.050961374	3.316133833	3.113114556	3.254631	3.309694046	3.387861864	3.550797221	3.192	3.670781	3.299167291	3.598967629	2.86568568	2.706457	3.756573	3.30367	3.776375	3.012187143	3.426378281	3.381835117	3.909985	3.445631857	3.552755597	3.733698	3.240825484	3.831080481	3.157913932	3.387584581	3.302462	3.702872665
CD300LF	0.05471931	0.1361426	0.09728222	0.1471882	0.3635637	0.2790258	0.04976615	0.279628585	0.292498623	0.311829761	0.05656192	0.355288547	0.191646	0.4865858	0.2083015	0.240241117	0.439031	0.180500697	1.03785741	0.1675201	1.022401179	0.190766886	0.533843876	0.5312776	0.159405702	1.128877449	0.207746946	0.5644678	0.223879	0.11009288	0.980719958	0.373089647	0.3481832	0.2185512	0.4651297	0.3718101	1.698580487	0.188038459	0.711402056	0.4258837	0.720844266	0.265523607	0.1610753	0.244881707	0.064738577	0.392714719	0.225858797	0.5622822	0.162363825
FLRT1	1.530075191	2.271116	1.598477	2.445282	2.534821	2.688354	2.068538	1.258701274	1.279960915	0.941292314	1.845755	2.385172294	0.8555393	0.7011121	1.068508	2.24902533	1.417735	1.858213025	0.539323183	1.725827	0.367469872	0.970326851	0.498032759	0.8365649	1.755006619	0.055370949	0.987249871	0.3998333	0.9984259	1.318454966	0.271007493	1.332911479	0.7332851	3.06947	1.661834	2.273247	0.531738918	1.568267467	1.518223078	1.904661	0.28043549	1.555126751	2.383193	0.405498242	3.007609003	0.76476431	1.527112007	1.096316	3.307107118
MAP3K15	1.55681898	1.995177	1.564172	1.734167	1.482265	1.498518	1.46398	1.308446425	1.120334224	0.890099502	1.40781	1.574525958	0.634348	0.8391096	1.136047	1.333672057	1.525012	1.180401932	0.940480651	1.36632	0.487758139	1.157714471	0.75183336	0.736722	1.490241823	0.731503151	1.271859949	0.5842301	1.672544	1.289630988	0.715549493	0.826513555	0.6024008	1.898285	1.342076	1.646208	0.695919737	1.329714671	1.210652024	1.582617	0.567927107	1.021344086	1.314283	0.905047382	1.610621634	1.010842562	1.492886442	1.062358	1.848344323
FATE1	0.280124121	0.1309278	0	0.01825893	0.09261154	0.1158818	0.1144239	0.315359862	0.10175493	0.627928458	0.08075796	0.14694342	0.1166719	0.1170058	0.1555691	0.018697928	0.1168387	0.044894832	0.162561559	0	0.232494776	0.250947359	0.228893783	0.3251682	0.172245889	0.020645432	0.136642296	0.2276604	0.03328273	0.15598321	0.345586216	0.290539595	0.3094504	0.4383846	0.192424	0.1195855	0.431087483	0.10411661	0.282196209	0.03403284	0.615705069	0.054069063	0.06399294	0.03130592	0.151887834	0.409778097	0.138133672	0.1776159	0.116424193
FCGR3A	0.833782099	1.93978	1.309164	1.357747	3.180271	1.906914	0.9870673	2.466324392	2.029068371	2.147562733	1.199949	1.67029838	1.837742	2.643973	2.26932	2.397375691	2.748564	2.042787122	4.465500407	0.8104121	3.548380036	1.594752104	2.319158372	2.577271	1.372798762	4.592167683	1.216945987	2.432109	1.670155	1.907341531	3.591190511	2.007540887	2.388	2.095095	2.937024	2.274361	4.799654537	1.446389904	2.691179478	2.184557	3.374162563	2.809688043	2.434526	0.717553689	1.465381375	2.417738939	1.557205897	2.537688	1.818378301
TMPRSS2	4.576803962	4.814807	5.187143	4.907276	4.815818	4.653513	5.199613	4.25028733	4.57436783	3.884346319	5.392961	4.626131702	3.592773	3.194662	4.598069	5.10240613	4.255669	4.839869746	3.025818903	5.099118	2.675839479	5.008139982	3.224034101	3.654731	4.112386365	4.062954977	4.008038406	3.958505	5.208572	3.743541574	3.870412534	3.645878398	2.73552	4.297658	3.97726	4.341233	3.078964643	4.495130144	3.858841125	4.950008	3.260378989	5.112938873	4.39547	5.5601891	4.880294612	3.948375636	4.121111764	3.959931	4.678023832
SCNN1A	6.204586864	6.606117	6.715467	6.565044	6.700468	6.532926	6.863322	6.232892013	5.942668012	5.574257681	6.65277	6.284856918	5.025726	5.372355	5.725762	6.874713034	6.291552	6.359505369	5.473542448	6.663607	4.540901658	6.051640188	5.480096959	5.658158	5.829877712	4.884371335	5.268279431	5.509618	7.142576	5.590039954	6.033404767	5.029550029	4.770176	6.279638	6.326894	6.601771	5.517427012	5.940814769	5.554489857	6.993129	5.24198792	6.858455221	5.951429	6.491695828	6.613256424	5.549506125	5.512013067	5.515342	6.568445414
ILDR1	3.241603491	4.228553	3.85395	3.893523	4.160977	3.978222	4.070753	3.562601733	3.129566736	3.202853887	4.01371	3.951383539	2.196508	2.805116	3.033322	4.028935244	4.172346	4.000244351	3.297614549	4.104641	2.54735239	3.100938398	2.851124383	2.856135	3.108039055	4.072764516	2.971186705	2.877996	4.554978	2.993419146	3.498077707	2.743349153	2.424499	3.864186	4.041003	3.927569	3.168587653	3.509011372	2.990433819	4.112303	3.124936369	4.048364808	3.770297	4.142058312	3.998750571	3.066763443	3.043386034	3.002259	4.099275191
TFCP2L1	5.634891263	5.605984	4.833818	5.558653	5.365668	5.372136	5.316572	5.526246625	5.689385933	5.033744084	5.692975	5.24687495	4.775939	4.864017	5.310009	5.222541273	5.164465	5.13987654	4.437731772	4.89597	4.418450622	5.275548776	4.612002179	5.140069	5.584981301	4.054628684	5.613273677	4.831228	5.86629	5.379488156	5.479945002	4.316757634	4.684729	5.253136	5.074154	5.524205	4.535274782	5.591211256	5.726583425	5.717129	4.663976506	5.438476258	4.945966	5.10675238	5.587676275	5.02107829	5.419731515	5.494992	5.669318664
DOC2A	0.032453454	0.1414461	0.2154683	0.07175415	0.06681304	0.1080033	0.1301698	0.06095479	0.065332334	0.014119873	0.1348339	0.111686995	0.05176759	0.05695385	0.03385384	0.319712705	0.08140647	0.250749312	0.028423944	0.2959977	0.01858439	0.147646061	0.050819902	0.01513158	0.03020179	0.03088691	0.060207292	0.01684109	0.08453526	0.059224213	0.048047799	0.207984762	0.02850538	0.150573	0.2442413	0.1707401	0.126038977	0.04869917	0.066843434	0.1158639	0.215934085	0.153870547	0.08735602	0.099444733	0.107247079	0.112501419	0.019217854	0.08833077	0.243997694
MAGI3	2.752618644	2.993771	2.62435	3.120698	2.860602	3.064205	3.015861	2.528768876	2.678821384	2.288748575	3.399249	2.82426546	1.90295	1.9222	2.746582	2.446686869	3.026523	2.781963505	2.550424661	2.416033	1.663053404	2.505478216	2.195593546	2.07906	2.587215449	3.065617045	2.550404739	2.302193	3.138361	2.464403417	2.175075059	2.17107768	1.865121	2.98314	2.194862	2.547806	1.999677373	2.649364887	2.530801572	3.183469	2.357940557	2.729801068	3.024507	2.952078028	3.381405753	2.385117231	2.468608955	2.511602	2.952165042
FOLR3	2.731182632	2.78388	2.426771	2.67781	2.995456	1.872151	1.5942	2.200953055	2.05052359	1.706484667	1.313534	2.363921532	2.073205	1.420867	2.622614	2.285890566	2.643164	2.075889789	1.788529125	2.589548	1.591776241	2.337951206	1.894386982	1.731147	2.185039767	0.483827369	1.755223787	1.817568	1.903802	1.941422466	2.329711174	2.699655987	1.466562	3.131171	3.706236	3.574374	1.884925463	2.056825292	1.682178902	2.464244	1.85837527	1.509703162	2.965131	0.800080655	2.252605904	1.659561829	2.261911465	1.718783	3.38547161
PNCK	0.102779205	0.06489373	0.05859871	0.04569861	0.03972897	0.05344292	0.02837648	0.113312239	0.102808251	0.116093574	0.06497645	0.075356157	0.1642801	0.1363369	0.08805407	0.073394305	0.06880476	0.16752355	0.164209422	0.07349666	0.151160851	0.387408302	0.648187961	0.1494273	0.059301056	0.080881584	0.119903952	0.122904	0.0280838	0.047761532	0.127784949	0.113980501	0.1967182	0.1808063	0.1588816	0.07668694	0.123061808	0.135518877	0.096849052	0.06382961	0.226296605	0.053147986	0.1157858	0.127479355	0.033338725	0.115034696	0.1002202	0.1106255	0.060709615
CD68	0.216846893	0.0910313	0.06475785	0.02674637	0.199656	0.1291121	0.08884946	0.233833383	0.297534496	0.212627216	0.1020627	0.227312998	0.2305086	0.6965174	0.2145108	0.313542393	0.2077883	0.20763177	0.369664014	0.1524068	0.372913242	0.26866301	0.341001572	0.3191709	0.246476851	0.28547571	0.196546561	0.2593814	0.1487084	0.209848604	0.271559202	0.348390168	0.2335668	0.1202811	0.2745578	0.1010499	1.306844229	0.253875834	0.303199044	0.1745179	0.747905452	0.185419592	0.1662812	0.21554626	0.229183914	0.374055097	0.161046577	0.4014122	0.137446165
FMO5	3.501260908	2.624505	2.399908	2.549373	2.616887	2.566977	2.398936	3.852541831	3.170161525	1.886590623	2.517095	2.425775107	3.363453	3.808293	2.475714	2.043012259	2.803708	2.244509571	2.531155356	1.864356	3.456705386	2.536247132	1.606461527	2.46543	3.573376136	2.026512548	4.482142893	3.100524	2.088725	4.088377347	1.758828306	3.997820162	3.789896	3.823383	2.964667	2.821543	1.633490899	3.759965609	3.142029375	3.394762	1.692866207	1.930113194	2.654852	2.720345061	2.389088128	3.320623015	3.62654899	3.492918	3.004809277
TAGLN3	1.751522455	1.649828	2.672533	2.04993	1.75744	1.902671	2.565451	2.189457058	1.083902327	1.834796098	1.523388	1.723493649	2.513206	1.619753	0.8349051	1.882026889	1.221386	1.721874117	0.625333635	2.367303	1.143695592	0.506656257	1.056982981	1.413871	3.126184677	0.883969504	1.463817856	1.469576	1.115303	2.458630476	2.063294108	2.048956633	1.600914	2.741002	1.613685	1.384581	1.151136043	2.135229103	0.866726544	0.6586846	1.775419975	1.759089891	1.655998	1.813292851	2.285810683	0.935293609	1.358229877	1.044742	1.816569312
SEMA6D	3.71002162	3.330656	3.468215	4.634752	3.68122	3.772392	3.371239	3.807938763	3.090707388	2.985499131	3.899863	4.599716498	1.788096	2.2702	2.55587	2.691088216	3.109142	3.469115233	1.943727551	3.341047	1.660242889	3.135830895	2.598904926	2.003927	3.363864057	1.127033627	3.165019159	1.915637	2.955281	3.873117916	1.747574286	2.97351017	1.943446	4.543897	3.880883	4.206017	1.441730699	3.812068041	3.029807612	3.919832	1.36607543	3.49723348	4.37903	1.656472169	4.347075921	2.772217447	3.449015778	2.983215	4.649773607
P2RX7	0.552813773	0.3045552	0.1722861	0.4403917	0.6434226	0.3762064	0.1258768	0.552573859	0.57682662	0.802048187	0.3287861	0.584954462	0.3038673	0.54323	0.707298	0.234503594	0.346052	0.522894618	0.860867231	0.1582626	0.924160086	0.845506628	1.027550698	0.5185022	0.661089693	1.186482511	0.557610427	0.7520032	0.1859773	0.440992906	0.833091718	0.6387751	0.6282236	0.6585533	0.3396521	0.3766247	1.090794897	0.505374785	1.173122314	0.6270874	1.359064771	0.460966488	0.58468	0.492684035	0.314071023	0.894080651	0.586011561	0.9134332	0.440839949
CWH43	2.906045582	2.924328	2.878497	2.532604	2.537245	2.389817	3.279351	2.604438063	3.228541724	2.573997777	3.406802	3.303535257	2.330122	2.309765	3.319091	2.486301843	2.848598	1.984997346	1.725179342	2.056058	2.37524413	3.079110265	1.760698265	2.910008	2.413031634	1.838007577	2.918321106	2.816008	2.662148	2.335955225	2.328327624	2.233504031	1.496984	2.973369	1.949962	2.802487	2.480340323	2.851755994	2.519835988	3.06059	2.240341145	2.150499346	2.678004	2.137022731	2.766145886	3.275823095	2.577830782	2.741804	2.599646688
CTH	3.541168472	2.771022	2.948439	2.296884	2.208306	2.309817	2.577586	3.153996169	2.962639706	2.310305361	2.060155	2.470203731	3.10821	3.48531	2.698752	2.231386777	2.659788	3.688044795	1.83332015	2.184431	2.90298762	2.844841149	1.658537558	2.291506	3.164205363	2.347654061	3.561747179	2.817687	2.483154	3.278128334	2.033887852	2.917486756	3.087541	2.99595	2.612696	2.786447	1.456978521	3.110239739	2.936445115	2.531241	1.839452783	2.104777977	1.847275	3.04655352	1.820017864	3.246359585	3.313544044	2.903776	2.39654266
PLOD3	3.116200136	3.316527	3.024047	3.14784	2.956467	3.110032	3.169207	3.490494361	3.224420406	3.210723214	2.958606	2.956896536	2.826815	3.149066	3.210109	3.278660811	2.794912	2.971089011	3.540133429	3.055786	3.151446757	3.747749815	3.510675474	3.493792	3.169310305	3.036279277	3.008064682	3.141012	3.207347	2.803852673	3.850434224	2.705891138	2.798235	3.0572	3.42855	3.068871	3.567130423	3.220033321	3.167199803	2.862352	4.003472487	3.539316499	2.945301	3.135467901	3.31075799	3.137329922	2.836463627	3.244602	3.172154454
FAM78A	0.327062774	0.3578255	0.2060332	0.3734731	0.4436504	0.4147634	0.2685405	0.662440444	0.663656425	0.71687515	0.4450924	0.468924773	0.409697	0.3875947	0.639407	0.264112982	0.3228313	0.397619874	0.891930332	0.3265692	0.9155687	0.964846196	1.130857354	0.9236962	0.565886538	1.073300529	0.449108614	0.901766	0.2522749	0.341538135	1.480634925	0.43074916	0.5291291	0.5111861	0.7497226	0.4749833	1.126453622	0.534667252	1.135535962	0.3966296	1.057780561	0.472098838	0.5674218	0.399002199	0.526147348	0.567105572	0.460577185	1.100062	0.471130632
CORO2B	3.144178345	2.16743	2.309316	2.663984	2.405158	2.757765	2.393032	2.535485917	3.261578296	2.900245691	2.420443	2.259352591	2.02078	1.907142	3.195212	1.923985567	2.28662	2.546848185	2.341414282	2.639208	1.876790523	2.919619671	2.854282949	2.564272	3.146420442	2.152925496	2.461876688	2.706412	2.483664	2.415538987	2.764884481	1.785608435	2.199199	2.849819	2.212414	2.531127	2.538275887	2.747133876	2.817418625	2.466834	3.254967776	2.822154934	2.197727	2.613596348	2.875931395	2.993698765	2.926161637	2.98984	2.170764597
GABARAPL1	6.933369746	7.02269	6.735352	6.631124	6.259919	6.178904	6.828539	6.467305747	6.635924887	6.213288945	5.960785	6.156857275	6.157807	6.620271	6.444785	7.185328591	6.663128	6.062717664	6.076465258	6.271947	5.502485578	6.379888619	5.83391268	6.379361	6.495390282	6.31245076	6.607260227	6.160689	7.096028	6.258329417	6.327775313	5.870066847	5.920553	6.507837	6.688832	6.430239	5.851789961	6.214496008	6.073157778	6.711136	5.764728229	6.392592208	6.584129	5.627594747	6.206780875	6.315628899	6.83892537	6.281411	6.467558882
CCDC160	2.235787597	3.01694	2.736564	3.00863	3.573118	3.450473	2.62841	2.44621807	1.85136024	1.964978322	3.278386	2.72478161	1.650232	1.74063	1.92439	2.521567615	3.22276	2.637965723	2.015402195	2.66704	2.04209572	1.629270187	1.991874432	1.867725	2.181697434	2.61728261	1.953363852	2.126364	3.038959	2.415581536	2.197367189	2.507784582	2.063739	3.180418	3.164817	3.165202	2.249169378	2.186445866	2.295370719	2.892548	1.976996016	2.675785319	3.421872	2.149086358	3.289332169	2.038508305	2.334520248	1.757024	3.345932331
FGD5-AS1	5.379947805	5.751244	5.861754	5.719965	6.030425	6.093916	5.846802	5.364664822	5.269796676	5.261142852	6.06222	5.534367844	4.9884	5.086555	5.203333	5.309006702	5.752896	6.118883206	5.331192056	5.667112	5.300164621	5.080083619	5.389088031	5.252814	5.248253766	5.649833218	5.436677986	5.395426	5.828314	5.136875757	5.414428857	5.867546222	5.199575	5.737399	5.10114	5.095043	5.45072223	5.162362558	5.371073438	5.876229	5.489360106	5.48312087	6.216355	5.899575892	5.793452778	5.321041272	5.471700303	5.082232	5.798934457
PROX1	2.057487958	3.527241	4.092293	4.22013	4.19928	4.053382	4.150639	1.56660621	1.993351223	1.316216535	4.406062	3.834273391	0.6058441	0.3912857	0.8299025	2.595760274	2.909353	3.791088299	1.40432893	4.312692	0.389873891	1.342134782	1.361202968	0.5814095	1.95361804	2.39195105	1.267562696	0.6146813	3.037654	2.159821741	0.374686328	2.310374042	0.4698032	4.063408	2.910083	3.157372	0.460830743	2.055273288	1.018168438	3.473081	0.60318545	4.065508028	4.049525	3.052210271	4.572745168	1.260762066	2.22792946	1.085523	3.319232301
KCNQ1	4.767010349	4.83701	5.027083	5.089985	5.269695	5.011886	5.461719	4.549033539	4.111317812	3.888577236	4.824245	4.95359805	3.640321	3.543948	4.074268	5.465583568	4.457881	5.12236432	3.532011915	5.162024	3.094653692	4.408611424	3.681679602	3.729462	4.203202567	3.965883583	3.827280833	3.904106	5.191147	3.994889689	4.462894997	3.628518324	3.350026	4.827384	4.785921	4.906235	3.818443816	4.362908188	3.731018751	4.989291	3.52940996	5.199788253	4.863694	4.821993314	5.169382876	3.953562725	3.94824252	3.782407	5.112226574
MRPL33	4.990530529	5.629458	5.867527	5.209857	5.863228	5.657812	5.69675	4.867425997	4.689863045	4.522352426	5.459124	5.001014775	4.826009	4.341728	4.766704	5.696709985	5.426193	5.410190337	4.899437688	5.190387	4.916102161	4.86205558	5.148600977	4.675132	4.608521963	5.36346797	4.379925026	4.916097	5.418266	4.5878894	5.229920079	5.534525947	5.033208	5.282519	4.864864	5.343779	5.081153471	4.486159299	4.469582473	5.341825	4.698549418	5.703213283	5.681411	5.842765819	5.268483764	4.820919232	4.86612276	4.521863	5.429333929
SLC16A3	2.119585444	2.194239	2.619648	2.133055	1.943207	1.948337	3.077439	1.541756413	1.966114392	1.57683913	1.819314	1.782015902	1.278255	1.312873	1.784893	3.5766039	2.096307	3.257071381	2.298771621	3.125632	1.76310363	2.659622012	2.005605964	1.646921	1.901285063	2.633364608	1.061805492	1.482276	2.76003	0.662124922	2.938699714	0.962224561	1.427997	1.371243	1.959263	1.281934	2.486435683	1.30414046	1.4768284	2.44455	2.840600934	3.428138035	1.554734	3.050033456	1.850629467	1.40794663	1.089528979	1.276552	1.680967728
ATP6V1H	4.623509369	4.680497	4.498228	4.701646	4.912317	4.672545	4.61228	4.555800878	4.434136397	4.34749806	4.83513	4.447416965	4.193199	4.172741	4.595194	4.655430171	4.857956	4.158283295	4.090986483	4.743548	4.153619827	4.703781626	3.956404169	4.285576	4.489379969	3.78764422	4.447449242	4.396044	4.902257	4.29159587	4.352224552	4.306175185	4.257658	4.722318	4.493834	4.843759	4.089204217	4.501558664	4.316407068	4.930741	4.106446441	4.523569922	4.576711	4.194855237	4.627003353	4.4889303	4.531512993	4.312984	4.612849059
BMP7	2.980408945	1.598414	1.961091	2.063604	1.185422	1.354966	1.401911	2.650243631	2.775529932	2.393638846	1.353928	1.916024902	2.256953	1.335424	3.138502	1.374339538	1.64911	1.60051939	1.212154583	1.581607	0.971642208	3.265975499	2.059855198	2.21304	2.784327462	1.486625014	2.083256304	2.453201	1.238721	1.97540985	2.297523549	1.608297704	1.775492	2.324715	2.077877	1.989294	1.715315767	2.719388239	2.165093396	0.9577107	2.23529789	1.213992151	1.019709	1.599936723	1.963331147	2.410215137	2.626908241	2.328749	1.618942071
GRIK3	0.109012343	0.01157802	0.01284798	0.06848277	0.001447984	0.07998251	0.001802537	0.053936812	0.07619746	0.259299719	0.02271682	0.056289043	0.0556036	0.157253	0.1389483	0.007959265	0.03819893	0.012036466	0.12905602	0.01259989	0.100438006	0.135799423	0.820179933	0.0230172	0.162317885	0.028379233	0.055364368	0.03794653	0.005344725	0.18035635	0.033252143	0.050300067	0.1023989	0.2091009	0.02434599	0.0482826	0.09211682	0.067096389	0.12168683	0.02712709	0.041346052	0	0.1277218	0.015020948	0.019677381	0.076325883	0.095155994	0.1954459	0.038059707
EVL	1.943828828	1.769984	1.529903	1.694003	1.518566	1.47633	1.302344	1.925858184	1.823857532	1.686864672	1.353995	1.64768212	1.557515	1.509285	1.918265	1.313341803	1.325975	1.504665989	2.016398774	1.512903	1.569927133	2.484022116	2.45498693	1.988264	1.778227098	1.358318611	1.544986331	1.716998	1.228151	1.373164157	2.209419507	1.696222203	1.773779	1.875296	2.092705	1.538694	2.139795709	1.696643641	2.222441326	1.75151	2.320578004	1.410032858	1.54672	0.850980868	1.691506618	1.986473132	1.66647666	2.017473	2.058839454
SLC4A9	3.706398069	2.181292	1.674633	2.533335	1.544046	0.7784604	1.995375	2.605519055	3.685518689	2.604377626	2.597641	2.300098502	2.96831	1.467475	3.61705	1.754299005	1.133643	1.070348221	1.116233413	2.102297	1.900406201	3.95788391	2.115666817	2.446527	2.689169556	0.480582019	3.276316565	3.260271	1.949785	2.675295407	2.649220408	2.596858554	2.88323	2.419421	1.535451	2.565349	1.678417675	3.517290536	2.750079159	2.672361	2.524138875	1.708179595	1.678206	0.623111567	2.383557196	3.659064768	3.116845643	2.8564	1.954247163
PDHB	4.485585358	4.628004	4.773582	4.521656	5.117625	4.608394	4.757311	4.56920384	4.289174708	4.306807501	4.779215	4.427429253	4.360146	4.418122	4.479567	4.647692911	4.803771	4.566117136	4.339526386	4.72721	4.409084414	4.398219732	4.163184046	4.435664	4.274246732	3.997833977	4.403580904	4.572117	4.761367	4.337188752	4.556133135	4.574617051	4.372937	4.724338	4.744119	4.823187	3.998274652	4.400526885	4.423321613	4.74506	4.177142754	4.60529109	4.608085	4.46439675	4.359887776	4.599529492	4.44948439	4.317825	4.551576217
C1QTNF6	0.601702428	0.9683798	0.4363053	0.6112329	0.4462145	0.4591876	0.6359025	0.704705173	0.839675375	0.391647534	0.5005391	0.631448946	0.548599	0.504264	0.7404531	0.808808634	0.6906461	0.740904825	1.423636329	0.7077437	0.619673496	1.124614543	1.047224544	1.129319	0.540063097	1.349802838	0.568988813	0.563997	0.8938372	0.436161225	1.437556646	0.592452442	0.5023138	0.6126791	0.907097	0.5905609	0.97865074	0.546440562	0.74482461	0.7288911	1.395957333	0.614567708	0.572096	0.64124498	0.642424924	0.795367058	0.605742599	0.8958939	0.848025255
PARD3B	3.000067247	2.340524	2.796244	2.710584	2.237937	2.581756	2.601688	2.613116571	2.819506401	2.703500187	2.887325	2.533481897	2.101919	1.895457	2.956358	2.038699747	2.18672	2.541544355	2.380452694	2.180298	1.706194968	2.748972935	2.963662137	2.409363	2.985360485	2.315588866	2.668790296	2.628031	1.987844	2.581853751	2.39754114	1.907972302	1.871047	2.746143	1.925003	2.27416	2.066968253	2.666571247	2.863520737	2.396494	2.656075464	2.190512607	2.393273	2.406685245	2.896545238	2.628214477	2.848870394	2.645316	2.254741382
SNHG12	0.518940287	0.7104335	0.5618311	0.597865	0.3004229	0.6944201	0.5756612	0.57352851	0.676726027	0.372688416	0.4571582	0.53279408	0.6867333	0.6585572	0.7110908	0.478599419	0.2840077	0.862150006	0.634859656	0.6152623	0.360324361	1.229536678	0.877263324	0.8175407	0.439937648	0.710149497	0.740937296	0.3354066	0.5707091	0.391452019	0.759358773	0.946032847	0.6984274	0.5880467	0.7234186	0.6987936	0.877361584	0.446023299	0.843261979	0.5704175	1.419215752	0.593742029	0.5852655	0.744568349	0.907047317	0.99169089	0.619051064	0.9407911	0.922700999
MLKL	0.806112715	1.358229	0.9182655	0.8718134	1.004351	1.051978	1.318809	0.922901701	1.14120266	1.319729935	0.7932652	0.960932515	0.7393666	0.7125574	1.131022	1.02453545	1.254689	1.129347684	1.778424811	0.8088585	0.914973116	1.074261298	1.571711699	1.204513	1.122399442	1.622607131	0.642742697	1.034997	1.004706	0.695388006	1.54338944	0.928552399	1.136518	1.076021	1.255358	1.059038	1.685230155	0.696123137	1.210941321	0.7122637	1.651564331	1.195233698	1.042082	0.915479401	1.051960923	1.029839004	1.089408596	1.271821	1.308345611
ADAP2	1.420253241	0.9272146	0.6291899	0.9528747	1.056789	1.056115	0.6811239	1.624325579	1.874063355	1.601730864	0.7383	1.372962305	1.917887	1.836048	1.678581	0.788407973	1.546031	1.412815481	1.97034747	0.6701874	2.104071459	1.400648157	1.815156084	1.917922	1.415515959	1.878986515	1.796917752	1.89832	0.7828513	1.445417288	2.190321999	1.97198493	1.844772	1.53226	1.175895	1.406934	2.225382016	1.727030891	2.106275758	1.549765	2.202049907	1.154672464	1.07625	0.778118276	0.777447683	1.931040393	1.570690982	2.194963	1.18482301
SQOR	2.865855664	2.992488	2.719082	2.846012	3.296916	3.115916	2.916409	3.146980031	3.197536038	3.150504207	2.84957	2.647750194	3.101827	3.386279	3.250664	3.052312239	3.127364	3.041071307	3.393239463	2.896848	3.572866243	2.947510185	3.59775432	3.333924	2.957338291	2.971746563	3.183450012	3.618424	3.312705	2.84468799	3.6170151	3.263519333	3.277301	2.993612	3.062729	2.711562	3.604724594	3.111769926	3.095479603	3.06538	3.754134011	3.253642587	3.04999	3.393384146	2.841294828	3.388714964	3.03432818	3.242538	2.561103465
IL2RB	0.315441548	0.4154128	0.1931532	0.3150115	0.3619397	0.4490878	0.23903	0.554594501	0.613571651	0.842676611	0.3865692	0.615329852	0.2857153	0.4471655	0.5112236	0.29059989	0.6172239	0.503999856	1.667368004	0.2833436	1.380854442	0.382207367	1.336944633	1.161473	0.536435181	1.439758743	0.383248174	1.287028	0.4258209	0.398047728	1.713846369	0.633437625	0.764215	0.7679736	1.116034	0.2390576	1.412709634	0.529864589	1.244503447	0.6245423	0.987195101	0.500998441	0.5463077	0.19231825	0.36872282	0.701633914	0.286897661	1.078802	0.524220408
VIM	5.866535752	6.216174	6.008043	6.179783	5.878056	6.461365	6.072862	6.538522213	6.273416746	6.677287871	5.751426	5.987367758	5.525855	6.197493	6.710427	6.295019846	6.378742	6.656842022	7.611307045	6.016513	7.222057269	6.628075745	8.72641585	6.865957	6.322123597	7.40334776	5.593005668	7.157435	6.101829	5.817371432	7.550443059	5.701644007	5.889368	6.518935	6.538088	5.295781	7.886439331	6.032678261	6.767812573	6.391036	8.681468845	6.378680056	6.841292	6.78205661	6.390043473	6.792441563	6.001511094	6.74111	6.17931395
MAL2	6.087477946	6.720824	7.809603	7.006293	7.212469	7.808277	7.722533	5.881918009	5.726331771	5.88174845	7.869512	6.438918398	4.960806	5.017147	5.83544	7.083093846	6.884638	7.824435335	5.466352024	7.236556	5.598055935	5.658485513	5.548887988	5.219204	5.865799665	7.985812099	5.819194316	5.844618	7.48351	5.596865005	5.609293934	5.731033437	5.510022	6.262467	6.051937	6.473093	6.072023987	5.618322367	5.735128118	6.887742	5.105566186	7.801538471	6.99245	8.353953107	7.106481638	5.715249251	5.735722351	5.528694	6.423430498
ADK	3.361022673	3.826829	4.278298	3.876134	4.440374	4.255984	4.379538	3.481074787	3.120381314	3.223697154	4.281679	3.536020702	3.397804	3.279146	3.253135	3.774415003	3.896102	4.37698047	3.235257653	4.035984	3.779247732	3.325615055	3.374765731	3.31038	3.292078092	4.025987131	3.446942458	3.436197	4.104851	3.24612798	3.489189372	3.752890224	3.598774	3.887077	3.547772	3.634905	3.213267602	3.202827531	3.251830539	4.054442	3.228727464	4.076068963	4.18995	4.209493774	3.889876674	3.589970894	3.330517078	3.133903	3.684393459
TNFRSF10B	2.538573867	3.12167	3.647798	2.743406	2.621833	3.205846	2.853453	2.742033916	2.911644872	2.319449294	2.55101	2.807350399	3.01049	3.200393	3.040779	4.329115353	3.517984	3.457911329	3.443054108	2.841715	2.92565761	3.134654465	3.066273478	3.059619	2.529598773	3.531349961	3.110425456	3.008386	3.211047	2.637077022	3.582552129	2.667101398	2.843047	2.824918	2.798411	2.599927	3.59688931	2.817676016	2.997412698	2.803841	4.209695538	2.774326308	2.618712	3.165016554	2.86545939	3.081199909	2.638064203	2.959205	2.718530764
ESM1	4.022428407	1.167993	1.248528	2.94346	1.793959	1.914873	1.590823	3.234971042	3.165201624	3.153350382	1.492508	2.952083951	3.133089	2.81049	4.038015	1.496355698	1.454517	1.538430012	3.110765564	2.565601	2.984957405	3.773308546	2.375452682	3.906712	3.922868258	2.632269735	3.383094873	3.855458	0.3439353	4.461303647	3.070718903	2.554204516	3.417846	2.767904	1.218255	2.93257	1.910960867	3.843065457	3.306292111	1.595705	3.738221143	2.190526172	1.440366	0.756462558	2.290894869	3.549545697	3.596370122	3.135551	1.96836772
SLC4A11	1.756865026	4.077521	6.010316	4.240254	4.012029	5.423634	5.828162	1.608782011	2.324281226	1.493549595	4.352661	3.95432837	1.812906	1.161176	2.052392	4.722919682	4.00835	5.835470838	1.001860091	5.670635	0.734209365	2.054527398	1.000823069	1.441833	2.182841627	3.799280171	1.297266258	1.932897	4.5856	1.569269902	1.978826495	2.36487433	0.805562	3.489738	2.055777	3.491614	1.38261557	1.890597504	1.709304135	2.691843	1.784440598	5.239889651	3.263756	6.900729193	5.022212596	1.861336462	2.023971577	1.433822	3.063688099
WASF3	2.554636767	2.801114	2.671151	2.881509	2.779325	3.296599	2.680751	2.564545189	2.480311808	2.337900269	2.971998	2.713331418	2.314482	2.185547	2.702534	2.255918095	2.788283	3.226408068	2.773089394	2.630678	2.018068736	2.501718744	2.781080474	2.198841	2.518290289	2.892086207	2.446352042	2.334771	2.528344	2.376371956	2.261279466	2.336312712	1.88471	2.997175	2.129029	2.141626	2.2449033	2.55866616	2.653487195	2.941529	2.564188679	2.758230945	2.954387	3.182962807	2.907244536	2.397147639	2.470054516	2.34258	2.836670267
HK2-DT	0.229390747	0.2146646	0.2026135	0.1136232	0.2514699	0.2063178	0.2958307	0.258801111	0.160324907	0.264840934	0.1876437	0.147676883	0.1659818	0.1714309	0.1563434	0.157556991	0.3559603	0.355705119	0.724432595	0.07025425	0.228820912	0.646456192	0.500611718	0.449914	0.214444447	0.638188349	0.032561215	0.2752952	0.1539488	0.052039785	0.52139421	0.083799006	0.0809551	0.1401058	0.3313341	0.1102696	0.378586057	0.084313621	0.196997477	0.09381375	0.376690343	0.280934061	0.2855172	0.328609807	0.162268976	0.185696419	0.154621069	0.2897506	0.231186343
ERBB2	5.030504479	5.866198	5.610677	5.5118	5.5372	5.447408	5.60548	5.295724614	5.096565567	4.558118888	5.661028	5.217268894	4.446666	4.567142	4.884369	5.551396104	4.91347	5.661142769	4.584231992	5.453327	4.205084808	4.831107697	4.792802014	4.517409	4.906418161	4.715840034	4.935625194	4.67896	5.701857	4.866697971	5.148748555	4.71073996	4.170625	5.153217	5.330527	5.110499	4.597934769	5.424665426	4.75649075	5.479444	4.864440038	5.728709553	5.47137	5.827327228	5.617298822	4.784728726	4.864978115	4.884457	5.496078062
VEGFA	4.160863576	3.295154	3.048665	3.405914	2.563032	2.693977	2.725131	3.389175831	4.289933666	3.859930802	2.900608	3.325845179	3.573773	3.002922	4.16948	3.305380028	2.825331	2.686859906	2.645607642	3.606377	2.558247916	4.518662066	3.333570137	3.462792	4.116468273	3.224504467	3.731619655	3.69639	2.229345	3.365216359	3.083991946	3.265293418	3.300414	3.51492	3.198467	3.022717	2.981812116	3.841753294	3.460770372	2.743951	4.039086792	2.062887415	2.708495	2.317620508	3.565048986	3.900245672	3.862544836	3.987525	3.355510068
SMIM5	3.819419944	3.460821	3.73125	3.458825	3.39645	3.194189	3.811829	2.86049092	3.185679084	2.085857417	3.575665	3.045341134	2.336729	2.004984	3.315716	3.407918805	2.397831	3.172437711	1.394610632	3.639384	2.068767236	3.373709184	2.556733371	1.536739	2.983191614	1.925660807	2.36971665	2.56373	4.212586	2.362623438	2.101779748	3.022140485	2.454351	3.120906	2.30726	2.843283	2.213332263	2.784713833	2.770189927	4.258348	1.208623504	3.983154584	2.760663	3.567429544	3.146291247	3.151140478	2.669855744	2.548935	3.481479366
COLGALT1	2.741994557	3.345886	3.144162	3.111569	3.334881	3.103259	3.276292	3.02957089	3.109246552	2.972495054	3.127432	2.92271598	2.649384	2.891685	3.203838	3.242975665	3.183219	3.332356624	3.814329585	3.255869	3.246843321	3.632410113	4.00330993	3.315747	2.795145156	3.546756952	2.752933405	3.086929	3.112869	2.540059998	3.889413483	2.747309797	2.484229	3.13186	3.357206	3.036262	3.669886298	2.886234233	3.23125283	3.26436	4.326750776	3.766615811	3.464233	2.952429088	3.142935023	3.08105436	2.835432268	3.169929	3.21320899
ZNF503	5.0859601	4.179105	3.633748	4.681431	4.586608	3.901223	4.499411	4.363612271	4.715033775	4.229174789	4.725247	4.573057721	3.435629	3.359199	4.274116	3.544829416	3.584529	4.547095526	2.632975462	3.868608	3.379781624	4.427530415	3.706077028	3.553473	4.306961582	3.635230926	4.236851022	4.13022	5.291965	2.6048563	4.196355944	3.840604431	3.252211	4.081877	5.00699	4.499659	3.153062539	4.687059369	3.941110467	4.704051	4.023389426	4.799077983	4.59839	3.129239917	4.430616589	4.311614487	3.766504379	5.055485	4.40627677
KIAA1522	4.896420703	5.211546	5.045214	5.468939	5.15549	5.07682	4.965736	5.02958851	4.745514109	4.148335221	5.184496	4.936593899	4.28526	4.273563	4.468272	4.903479834	4.849599	5.085431451	4.412135029	5.172346	3.640035174	4.526269231	4.392295957	4.504714	4.557791185	4.791839918	4.539037361	4.097501	5.388721	4.251982639	5.09677201	4.303826428	3.915034	5.17848	5.083981	4.924679	4.046640656	4.782676236	4.589842119	5.077214	4.797929522	5.313436315	4.903218	4.849851065	5.585197233	4.369123654	4.52321571	4.564428	5.266268748
KRBA1	1.665299319	1.588499	1.450147	1.680435	1.485262	1.6719	1.268597	1.564244381	1.383371307	1.056990434	1.501714	1.487328985	1.14274	1.025114	1.422755	1.386281858	1.28702	1.43544889	1.319003939	1.572126	0.713723565	1.570039592	1.478819927	1.247076	1.340238612	1.132752106	1.203347086	0.9688791	1.491495	1.048759334	1.71519166	1.283316275	0.9786912	1.84011	1.807574	1.440199	1.318422901	1.495100067	1.331444973	1.578875	1.696920947	1.523165428	1.455389	1.170808072	1.850160145	1.235051535	1.308812274	1.427631	1.949571586
KIF13B	4.027019547	4.289716	4.286351	4.331893	4.056504	4.190618	4.535694	4.162773768	4.135763091	3.741299815	4.488391	4.150111484	3.488314	3.786881	3.750361	3.966323161	4.017724	4.365486514	3.862497154	3.871118	3.440865731	3.651799564	3.49938117	3.87613	3.962516341	4.265951308	4.076468071	3.513248	4.488483	3.851421719	4.088298305	3.352662459	3.121291	3.959998	3.71407	3.709913	3.166964458	4.042383996	4.112957204	4.446267	4.00794878	4.204260096	3.877391	4.43690908	4.631269667	3.729695896	3.828484013	3.996184	4.082781094
RAB42	0.497679707	0.3299036	0.5147231	0.3861406	0.4907703	0.3715829	0.1432285	0.458975684	0.502690016	0.556903542	0.3660016	0.467027121	0.5498202	0.6987964	0.5752305	0.469761442	0.5878105	0.915292393	0.798265548	0.2048499	0.572665211	0.90934994	0.872940665	0.4831755	0.381709154	0.574386422	0.299010085	0.5938602	0.5105803	0.265594404	1.05179563	0.468816398	0.4854106	0.4585571	0.4149731	0.3958279	0.993347895	0.392648177	0.619914277	0.3178808	0.74349388	0.315136212	0.7438732	1.048192786	0.348201109	0.505864613	0.500852296	0.7607381	0.353312644
SLC13A2	4.191568268	1.133077	1.05076	2.221946	2.040076	2.343012	1.466386	5.652633477	5.066361392	4.217055185	1.460723	3.531590548	5.516767	6.267809	4.088658	2.187298041	3.580609	2.010855504	2.850931703	1.280736	5.414700025	4.351446927	1.607538143	4.196878	4.945637134	0.801054265	5.748778524	4.823658	1.496961	5.495913692	2.672216632	5.246978548	5.628248	4.18636	3.840274	4.646473	2.626319005	5.428627409	4.975380421	2.836609	3.332674185	1.198116961	1.406169	1.853323727	0.797307422	5.421951425	5.053736164	5.018736	3.040083096
DGCR5	0.4128380745	0.025519405	0.07136907	0.1610708	0.05159171	0.06161775	0.165851345	0.6424610485	0.595573564	0.206308489	0.0371662	0.26709023	0.6511968	0.50200705	0.34819135	0.045714321	0.31023425	0.085570358	0.3367885935	0.27954545	0.439151517	0.4434954635	0.212201425	0.34350565	0.4277479555	0.0120440945	0.594036238	0.36560225	0.11237232	0.398677886	0.275361967	0.545640975	0.70064795	0.31365005	0.24998905	0.1969347	0.146518481	0.58545214	0.6311271445	0.10762015	0.5852680015	0.0846947605	0.07076927	0.1447067065	0.055439021	0.581036024	0.5034067495	0.4173595	0.193558555
TRPM2	0.204920831	0.2322497	0.07786671	0.1663038	0.3408597	0.3570581	0.2120883	0.38978833	0.338056897	0.313499233	0.2704567	0.347255928	0.3037209	0.4688282	0.3143841	0.275777347	0.2289212	0.439646637	0.776689803	0.1189979	0.688814863	0.369164234	0.632067999	0.540741	0.216855099	0.867874941	0.15209487	0.4351629	0.198351	0.140424779	0.786468518	0.286832509	0.3977678	0.2760383	0.3426028	0.2598934	1.049505341	0.245440892	0.805031819	0.3886053	0.537363015	0.458887607	0.3975271	0.26714182	0.138270829	0.338783706	0.214931772	0.537558	0.540962057
PSMB8-AS1	1.704272573	2.457912	2.249465	1.714325	2.632007	2.558506	2.234523	1.602824801	1.667357697	1.954189423	1.832846	1.778292589	1.580199	1.547496	2.132965	2.402237956	1.818074	2.104270021	2.475419753	2.036548	2.429675908	1.707211687	2.368671246	2.239636	1.580530699	2.13146738	1.441241109	2.217823	2.087706	1.731749458	2.221029984	2.206711177	2.050214	1.853209	2.329903	1.825334	3.099629275	1.547123516	2.130951401	2.197602	2.50130892	2.173517292	2.113344	1.616903464	1.71256415	2.132891096	1.759190863	1.798899	2.051995533
TYMP	1.789517944	1.887626	0.6727887	1.395483	2.838821	1.845209	1.048365	2.132865146	2.162223604	2.013758181	0.8828773	1.542702139	1.838976	2.371864	2.312694	2.26045302	2.363119	1.802781681	3.406774716	1.241157	3.12607349	1.558787231	2.883539422	2.89324	1.736009295	2.687968042	1.100829223	2.288297	2.601378	1.01153476	3.85145087	1.692267698	2.392343	1.50119	2.809736	1.169162	4.240875955	1.616400803	2.806249971	2.364271	3.800010536	2.481310459	1.88907	0.865172542	1.371477028	2.449527858	1.449107043	2.568008	1.82858177
DGKD	1.09709114	0.9700162	0.7170758	1.077858	0.5697109	0.9763026	1.04142	1.126034806	1.355362595	0.834027458	0.987577	1.071321263	0.9246636	0.9432821	1.187326	0.788297987	0.9074651	1.116793462	1.441931243	0.8935813	0.874580445	1.474046275	1.665596502	1.260112	1.112840256	1.20450308	1.223036907	0.9584327	0.7948145	0.940719007	1.598640254	0.821247261	0.8421041	1.105695	0.9699752	0.8165916	1.269596168	1.074750133	1.376745416	0.8945154	1.638324915	0.708458304	0.797173	0.982532545	1.142676477	1.076247185	1.116724306	1.347316	1.091880447
MFSD6L	1.609837025	2.269402	2.556404	1.980165	2.267355	2.137879	2.427398	1.574655199	1.480373864	1.435218804	2.31373	1.541450038	0.919454	0.9473677	1.530939	2.209085809	1.775247	2.282084072	1.550124182	2.380056	1.227881967	1.399595224	1.487549667	1.259099	1.280364251	1.86436186	1.223439706	1.46142	2.696609	1.090876403	1.891520048	0.941097987	0.919007	1.555106	1.894376	1.692448	1.702508181	1.420859248	1.143340383	2.234913	1.036403018	2.721250045	2.072258	3.041466484	2.026201479	1.284257125	1.195237448	1.408526	1.91705924
EDA2R	0.451669816	0.8246521	0.6533505	1.244616	1.133776	1.319577	0.458787	0.604899978	0.809801928	0.709924378	1.302056	1.03405054	0.618107	0.8178256	0.9288526	0.971721595	1.005409	2.429784723	0.865268361	0.7336991	1.25050377	0.686071757	1.185615078	0.9693046	0.573718398	1.565582778	0.634694659	1.112715	1.589627	0.869981355	1.154588291	0.596755968	0.6272271	1.045144	0.81441	0.7677507	1.632775366	0.817311425	0.907120183	1.293602	1.932347912	1.196957142	1.351674	1.827573497	1.338956363	0.979716259	0.501139406	0.94438	0.608853526
SLC16A5	3.247693895	5.452275	4.969064	5.053696	4.977381	5.142596	5.307045	3.422341724	3.820877169	2.607518514	5.212578	4.240510249	2.444443	3.713812	3.313254	5.949382252	4.19734	6.19893221	3.841625713	5.441078	2.986374628	3.123364241	3.823429503	3.607175	2.658195909	5.318135845	2.475260949	3.109018	6.487135	2.461876233	4.471674198	3.377683421	2.578486	3.776706	4.419163	4.334383	4.068697416	2.841590529	2.939759808	4.686855	3.843640274	6.112424496	4.491141	6.219215336	5.085556504	3.033207466	2.429406237	3.096347	4.641931953
FOXI1	4.958338752	4.675861	4.717107	4.97548	4.736106	3.128441	5.491225	3.669206826	5.184060976	4.054477943	5.161656	4.26037339	3.673058	2.206321	4.320912	5.090038918	3.950666	3.767493004	2.750473816	5.712675	2.241731245	5.229014756	3.533107852	4.164028	4.16123567	4.086239574	3.882284762	4.202303	5.772745	3.350681643	5.229000101	3.752978298	2.809863	3.891583	3.425141	4.399472	3.232130873	4.163858521	3.604234576	4.932371	4.117445894	5.444402315	4.353829	2.853988407	5.350521243	4.492996011	3.870147774	4.362745	4.385563906
TJP3	2.573481539	2.50715	3.171848	2.568298	2.852765	2.57604	3.31133	2.452988964	2.491078535	1.91700314	2.938856	2.688069756	1.820047	2.00129	2.217424	3.204862129	1.994005	3.68613819	1.54110498	3.210242	1.450821854	2.211609169	1.713733313	1.691559	2.269732708	2.317998065	1.885561326	1.994755	2.850314	1.657051152	2.175591899	1.840146033	1.206356	2.717464	3.017933	2.437189	2.074611345	2.571978191	1.873848997	2.468804	2.254739257	3.676801118	2.667357	3.559221065	3.058064559	2.080622133	2.154915127	2.012367	3.133700213
PCCB	3.873132205	3.612062	3.757229	3.66978	3.724024	3.74639	3.81975	3.975785176	3.717940218	3.606809778	3.915751	3.875120358	4.221775	4.371228	3.708296	3.632868188	3.842452	3.665331879	3.406645771	3.334936	3.914128905	3.820215184	2.761121162	3.85101	3.810551338	2.897942388	4.17955268	3.930807	4.014486	3.87992631	3.519014659	4.12191134	4.07497	4.108506	3.571964	3.824768	2.953149366	4.140537414	3.728906191	4.207977	3.181421118	3.652941997	3.595361	4.115113501	3.527522831	4.178350579	3.93204439	3.905842	3.559011783
MIR4435-2HG	0.545432504	1.085838	1.114078	1.12581	0.9391273	0.8089458	1.062534	0.851816023	0.904483093	0.673405325	0.6999506	0.667417943	0.9005954	0.8822432	0.8281711	1.935991882	0.9942671	0.803592831	1.708581235	0.9553807	1.058714001	0.863511841	1.719446451	1.493538	0.487602815	1.632041244	0.400957299	1.029359	1.366867	0.458807379	1.816309014	0.72815521	1.124142	0.7468604	1.124926	0.6648966	1.641882691	0.444676698	0.83546173	1.087059	1.471939541	1.28977006	0.9799601	0.856481764	0.876130142	0.781718999	0.501468529	0.6981027	0.706135524
C5orf46	0	0.01187634	0	0.01590066	0	0	0	0	0	0.018384748	0	0	0	0.04474989	0	0	0.01317652	0.039142668	0	0	0.094404308	0	0.08724028	0.04683563	0	0.053283869	0.017706487	0.01256743	0	0.056223933	0	0	0	0	0	0.01541579	0	0	0	0.02965809	0	0	0.01416413	0	0	0	0	0.01815915	0
BTN3A1	2.196694669	2.439496	1.982981	1.881832	2.844229	2.438793	2.194656	1.953045362	2.172526824	2.606477143	2.465725	2.490788626	2.178195	1.802674	2.430258	2.137775533	1.979146	2.533326602	2.543831	1.46822	2.461951808	2.276269311	2.417321727	2.171697	2.234990413	2.61739054	2.267564249	2.493798	2.038281	2.008300896	2.358706248	2.427552006	2.444428	2.294007	1.865402	2.040436	3.269554224	2.135897229	2.624403843	2.539474	2.938263091	2.293289067	2.449293	2.753700599	2.243944742	2.736075272	2.236597644	2.373875	2.169620128
GNLY	0.104734205	0.2713611	0.1229168	0.1354726	0.3443206	0.1050961	0.1421903	0.370591763	0.848888656	0.755971747	0.1652679	0.166635835	0.2285455	0.5397634	0.3896198	0.237261521	0.743555	0.295921159	1.355560717	0.6002592	0.721188063	0.333815097	1.857130882	0.7632383	0.512448096	0.348763	0.343998971	0.5027219	0.5082281	0.338889225	0.725805764	0.886900812	0.4540227	0.5926022	1.44868	0.06724934	0.801494882	0.267573752	0.291289114	0.5960855	0.616128117	0.358148397	0.3860017	0.065222419	0.192866291	0.520006377	0.135999251	0.4306106	0.481862095
IL20RB	0.13925967	0.07523639	0.05746709	0.1074132	0.09178741	0.1079418	0.05782073	0.137082646	0.097194807	0.115110947	0.07027133	0.128236379	0.07192398	0.06637792	0.1519269	0.071614407	0.1079617	0.193917421	0.16875246	0.05083476	0.105410812	0.454811696	0.417261048	0.1357054	0.06642326	0.104302188	0.159483112	0.1205814	0.1974762	0.187244067	0.150554699	0.133180415	0.1287339	0.1069669	0.1074369	0.04559789	0.268882211	0.079661534	0.109513444	0.08689756	0.4325467	0.114728254	0.1157755	0.239611221	0.07881088	0.095381016	0.085396195	0.1387664	0.10844841
MTMR10	4.083258819	4.157144	3.987793	4.438766	4.362019	4.313193	4.114577	4.292974386	3.841440103	3.632574239	4.65505	3.882168789	3.000143	3.303514	3.7594	3.642789023	3.949281	4.416205919	3.701571013	3.448685	3.39830475	3.710418236	4.003989445	3.716039	3.718383972	4.236224295	3.950441297	3.666698	4.381471	3.661717406	4.300749428	3.416410913	3.216101	4.47234	3.617264	4.098503	3.533850669	3.623337078	3.761135608	4.277774	4.026045555	3.782340564	3.954209	4.497475754	4.517071428	4.037172408	3.819999521	3.898853	4.365826959
RAB25	4.306151382	5.349647	5.315209	4.819405	5.485934	5.152405	5.405384	4.222934055	3.895194216	3.786223713	5.272353	4.219044383	3.267678	3.703943	3.973572	5.394199288	4.791077	5.463605858	4.639896512	5.49123	3.294892586	4.127864094	3.971831124	3.798319	4.134437871	5.057160738	3.719097143	3.833856	5.656294	4.048494307	4.469584729	4.157443568	3.567199	4.869361	5.142521	4.969289	3.950018488	4.081036283	3.769926166	5.15087	3.527810151	5.936573216	5.019203	5.647782901	4.95660052	3.860946159	4.272199168	3.619206	4.898079997
KDF1	3.349094604	3.598072	3.365148	3.533209	3.670506	3.469833	3.430082	3.428928389	3.009324777	2.802123401	3.568471	3.191148828	3.081229	2.784091	2.97583	3.357533307	3.470795	3.628426571	2.929345063	3.668005	2.580982083	2.915100561	2.741599019	2.985991	2.945697101	2.670982091	2.751874179	2.696583	3.947456	2.688775765	3.30896969	3.112274898	2.988624	3.413056	3.732795	3.525896	3.014211611	3.162382858	2.883007947	3.461871	3.064901021	3.662179135	3.544793	3.538985886	3.486864454	2.999898315	3.051920547	2.727349	3.62380684
PPP1R1B	1.026039508	1.276339	0.101412	1.107212	1.381418	0.4584573	0.3905414	1.442872945	1.003327727	1.547015888	0.2038774	0.831287301	0.5182777	1.586349	1.437582	1.347418774	1.429122	1.920843458	2.406351	0.862333	2.124865179	1.039459222	2.220162925	1.723809	0.842524332	0.606438547	0.700190545	1.658216	1.574215	1.030590535	0.999653094	0.645751139	1.20219	0.7617601	2.923577	1.80109	2.128547373	0.616254635	1.687786341	0.890708	2.615852929	0.573795413	1.025465	0.879020953	0.459004248	1.620759099	0.540161317	1.215804	1.3125446
LINC02381	5.107270744	5.886833	5.212857	5.614475	5.660683	5.383553	4.790077	4.889536953	4.158513067	4.605752776	5.213798	5.274968994	3.57082	3.850921	4.094413	5.001460161	5.440149	5.155871556	3.841678653	5.720152	3.58678104	4.279311095	4.472084901	3.734803	4.947045983	3.168434494	4.204482115	3.825022	5.44046	4.537744444	4.069533758	4.722679552	4.093668	5.887819	6.25686	5.938203	4.335300754	4.68123608	4.404377507	5.782099	3.886852708	5.127673492	5.806096	4.03106274	5.510910723	4.400161275	4.568230291	4.340861	5.781191666
SYNJ2BP	4.276530237	4.066586	3.904572	4.541233	4.188852	4.40977	4.017048	4.174634742	4.129393836	3.86969312	4.785922	4.363351237	3.678034	3.585865	4.281658	3.787073959	4.175439	3.930086947	3.863829839	3.797812	3.500156112	4.044164981	3.748104746	3.969436	4.291757407	4.357006242	4.38561961	3.772694	4.392518	4.308303637	3.764948468	3.697478164	3.714192	4.583186	3.872648	4.506657	3.325739316	4.120470228	4.354035756	4.671021	3.913853828	3.854176183	3.885763	3.882136566	4.525675663	4.049781118	4.36138191	4.232677	4.364705373
ST6GAL1	5.350554958	7.207407	7.242564	6.346475	6.942201	6.416551	7.496468	5.294303678	5.725863612	5.410476393	6.619793	5.498713928	3.886984	4.794674	5.475233	6.463433604	6.662113	5.904738224	5.575100459	6.210266	4.912108373	5.123531281	5.634899202	5.19981	5.380048762	4.367134143	5.70576862	4.822435	7.359936	5.414546743	4.755847715	4.853166639	4.645043	5.870954	5.271991	6.323558	5.916449342	5.390350141	5.555995291	7.059284	4.610099122	7.147135898	5.760622	6.073624365	6.323166128	4.734194019	5.516234162	4.728994	6.085488086
ADM	4.028693552	3.32998	4.683831	2.841717	2.281709	2.124321	2.642951	3.218757222	4.210881798	3.0912374	3.044082	4.092030068	4.629931	3.054268	3.618596	5.938878229	2.678598	3.003350138	3.082409506	4.287959	2.99797157	5.475199085	3.307492591	4.356033	3.58622649	1.338668893	2.875045838	3.634293	1.194501	3.222068979	2.985307797	2.78256793	3.379528	3.152629	2.95082	2.827104	3.191122966	3.395920988	2.69905875	3.092829	3.501505069	2.544710123	2.858375	1.339940367	2.036205954	3.685055536	4.000363661	3.668824	3.221080129
OSTM1-AS1	0.008701944	0	0	0	0	0	0.01052745	0.006424581	0.006533282	0	0	0.005992207	0	0.01077385	0	0.011641567	0	0	0	0	0	0	0	0	0	0	0	0	0	0	0	0	0	0	0	0	0	0	0	0	0	0	0	0.004905716	0	0	0.008975507	0	0
ENO2	1.628929938	2.846886	3.403597	2.597394	2.922467	3.153108	3.165507	1.590604239	1.745581118	2.194203899	3.39242	2.30943498	1.032926	1.747288	1.653295	3.141322468	2.709212	3.732900856	2.361643791	3.268142	1.558815936	3.343887968	3.138679635	1.627185	1.423845257	2.941222176	1.081263615	1.738365	3.070643	1.50655873	2.216384589	1.689439416	0.8833739	2.0956	2.327542	1.920486	2.535122343	1.185418141	1.808513873	2.052087	4.118605545	3.718869756	3.222404	3.699503008	2.531510452	1.405111802	1.389777351	1.613316	2.205020244
OPHN1	1.803723638	2.211611	2.831068	2.269078	2.38944	2.857058	3.018963	1.746242101	1.76412261	1.477588678	3.268948	2.190284968	1.268895	1.351147	1.925118	2.158786329	2.265643	3.977466663	1.930145744	1.789177	1.610682295	1.847134803	1.613544051	1.331063	1.926239616	2.744197809	1.891471648	1.358186	2.279732	1.811205396	1.485095785	1.563492678	1.249961	2.196031	1.164438	1.811028	1.609979401	1.876896332	1.925939543	2.237769	1.570535696	2.487463872	2.526975	3.205362695	2.993810603	1.648807329	1.796115337	1.866722	2.125405776
CLEC2D	0.331322525	0.4606901	0.4795983	0.383163	0.4159819	0.5480546	0.4317433	0.309376353	0.465302055	0.425395504	0.5646799	0.423049859	0.159386	0.2640503	0.386296	0.269064459	0.3296613	0.423235858	0.605924628	0.3422366	0.801141605	0.428085702	0.809708642	0.5552397	0.233719306	1.122400273	0.392555082	0.5136167	0.3424549	0.220805307	0.87305111	0.535819616	0.5540176	0.5643844	0.6139156	0.4691413	0.972380224	0.261732234	0.769221969	0.4596109	0.636242174	0.380808999	0.5592333	0.304423944	0.575710418	0.45257534	0.242083313	0.6213748	0.621399048
FABP7	0.021921959	0.03721536	0.02633165	0.02859733	0.0985743	0.1418171	0.01330855	0.032228397	0.008262231	0.112481733	0.01299721	0.007578344	0.03770496	0.01361973	0	0.02928238	0.01190662	0.026631662	0	0.03475632	0	0.33491549	0.086694016	0	0.020395824	0.024307651	0.016002422	0.02822414	0.0897647	0.012888614	0.009558749	0	0.01349949	0.09056114	0.06909723	0.01393112	0	0.021058735	0.031877047	0.04660321	0.071363696	0.042663411	0.1231548	0.024660978	0	0.022175583	0.011348223	0.01641177	0.013549586
SLC26A7	4.590666342	3.964025	4.888985	4.385003	4.031961	3.212164	4.799365	3.688138595	4.307246966	4.034051436	4.725144	4.475156558	3.769885	2.568857	5.027101	4.356077129	3.242973	3.231734342	2.402860779	3.666328	3.560835825	5.306614299	2.960673124	3.667669	4.133176695	2.493290484	4.085776536	4.368228	3.692525	3.205166142	4.000085785	3.788319389	3.368135	3.732043	2.416891	4.455085	3.016989974	3.887752321	3.762796691	5.267632	2.94404967	3.288528831	3.753442	2.20772542	5.037772919	3.99302331	4.11318429	3.891312	3.224766991
MYEOV	0.023841711	0.1127045	0.09331529	0.01043978	0.023187	0.0146688	0.1990277	0.023454173	0.076108912	0.029998369	0.05118006	0.005502291	0.006912604	0.03433729	0.04608936	0.128265227	0.03428684	0.10648086	0.048243725	0.008482688	0.054884826	0.486286869	0.080234764	0.04100623	0.022182954	0.483985272	0.028895922	0.05676984	0.08390679	0.00936255	0.034378143	0.037737472	0	0.04113775	0.06455801	0.01012085	0.060119433	0.007674969	0.013963339	0.01465283	0.791794652	0.081433576	0.04137581	0.061817899	0.03756166	0.03734371	0	0.02375386	0.014739894
LYPD6B	1.267053702	2.800786	3.024455	2.452902	2.883303	2.556028	2.624243	1.611190383	1.359732876	1.177070022	3.051324	2.331941701	0.9226026	1.216804	1.258106	2.622518508	2.302399	3.385167901	1.155363776	3.065806	1.046837351	1.362698784	1.520823262	0.9651349	1.010442239	2.342761318	0.784218428	1.200192	3.197485	1.587819385	1.000194718	2.034589037	1.090137	2.269445	2.48637	2.483925	1.325496878	1.309492151	1.251109835	2.773089	0.842609327	2.856446187	3.13175	3.521797707	2.72176423	1.1121226	1.397181811	0.9980551	2.681810443
OXGR1	1.605069722	2.318156	2.296232	2.555354	2.539784	1.914482	2.891928	1.381272781	2.230984301	1.257294045	3.362402	1.825785827	0.9790822	0.7619567	2.336579	2.464035835	1.705578	1.506586528	0.648385572	2.691968	0.840884603	2.234875938	0.530857488	1.282153	1.885583646	1.715300456	1.821576368	2.133872	2.612058	1.129382523	1.742489895	1.480979356	0.7359596	1.428845	0.8919347	1.936284	0.715303269	1.910974788	1.355376114	3.187101	0.75645539	2.604250634	2.04821	1.844503398	2.744031377	1.142586093	1.493049077	1.571394	1.099196581
HOXB9	4.149059455	5.41742	5.621264	4.877074	5.345562	5.204748	5.999853	3.964100715	4.055319504	3.758221415	5.126683	4.881625617	3.122776	3.245877	3.755802	5.094171551	5.098395	5.438006862	4.351862367	5.745827	3.259765946	4.168440838	3.966577187	3.594288	3.596738918	4.738428765	3.512936723	3.788367	5.983771	3.536554856	4.614043687	3.5032899	2.834065	4.434727	4.600527	4.878909	4.126694789	3.796132196	3.674589513	5.382945	3.992180319	6.155473595	4.964646	5.821724679	5.051852511	3.680381366	3.805214003	3.556823	4.959772837
SLC9A2	2.640406139	1.605113	2.091329	2.065307	1.50809	2.396097	2.869841	2.323699476	2.562991316	2.273970772	3.303052	2.269034548	2.183648	2.151913	2.784994	1.36853317	2.058646	3.08647383	1.458289183	1.309436	2.225148443	3.275366691	1.780677511	2.058573	2.657505167	2.535415831	2.636812125	2.371167	2.949912	2.021494772	1.970265439	1.946464346	1.981345	2.223123	1.51417	1.872997	2.274051929	2.648946119	2.542425549	3.16077	1.221658631	1.761246055	1.720427	3.540539608	2.264666847	2.515868319	2.299864599	2.626791	1.842980153
RAP1GAP	5.463560616	6.825681	6.669363	6.713753	7.190754	6.533804	6.393015	5.180412057	4.611209264	4.311102079	6.073414	6.33020233	4.636007	4.345954	4.836394	7.086762104	5.740459	5.649125519	4.17211194	7.050233	3.62513845	4.92608107	3.933450321	4.380939	5.046179489	3.082205428	4.450947077	4.148829	5.907534	4.956451627	4.729059449	5.170536314	4.006809	6.495068	5.886279	6.46814	3.563071552	5.131557599	4.442286495	6.026727	4.171645677	6.14264418	6.387471	5.038272456	6.925607702	4.673772091	4.791106092	4.230487	6.825477402
PHYHD1	4.477115649	3.977585	3.848054	3.973809	3.97544	3.468713	3.513559	4.26322846	4.142599896	3.857104322	3.791572	3.707729792	3.852982	3.869122	3.876482	3.866019795	3.669313	3.72556364	3.352081428	4.237847	3.921693331	3.781469715	2.089614735	3.500786	4.093883579	2.5193774	4.066652644	3.707718	3.910433	3.81169542	3.812704444	4.209146108	4.041489	4.158229	4.12623	3.970328	3.610612048	4.176074789	3.876417968	3.855029	3.542746753	3.609660181	3.694971	3.16583719	3.644654305	4.188315323	3.931313689	4.000502	3.81223683
MYDGF	4.17401223	4.693923	4.737087	4.376036	4.875774	4.535406	4.775526	4.390247585	4.188763299	4.357607309	4.445997	4.014706522	4.562077	4.493089	4.26738	4.804411469	4.498489	4.647307927	4.893685602	4.860625	4.617457365	4.614605078	4.976420463	4.484386	3.988400715	4.405519722	3.882150474	4.39915	4.803191	3.946162845	4.765947256	4.686625361	4.702364	4.304185	4.944658	4.165909	5.266935416	4.23059957	4.188886988	4.393879	5.184557563	4.944344697	4.964121	4.654716119	4.380187175	4.503471987	4.049655545	4.460589	4.478014521
MIR210HG	0.93945217	1.262831	1.638288	1.106346	1.766208	1.417977	1.429639	0.923051665	0.641815917	0.521735412	1.408163	0.905219342	0.5527157	0.6494511	0.5782348	1.286864219	0.9043995	1.935407847	0.526777652	2.099734	0.47079844	1.42009018	0.536054562	0.3824906	0.796026528	0.689251169	0.464856409	0.4847998	1.224417	0.46435843	0.475775657	0.965794853	0.6850218	1.31484	1.529273	1.215946	0.590257887	0.594382877	0.681637209	1.219403	1.240855045	2.171254585	1.388598	2.127258924	1.168489092	0.705878217	0.595024691	0.6209397	1.523230842
LINC01187	3.681686798	2.498705	2.670812	3.014447	2.118837	1.253262	2.927884	2.445609428	3.903197136	2.49474529	3.537307	2.563480866	3.100633	1.55861	3.775313	2.93841029	1.531303	1.987391525	1.238343983	2.334467	1.535661679	3.535685156	1.906122443	2.407112	2.761802408	1.311695105	3.392369343	2.575534	2.400932	2.54727397	2.772031462	3.686732882	2.757697	2.164744	1.173702	2.184634	1.754414123	3.108891842	3.002038881	4.019855	2.927118034	2.546370054	1.893647	1.058188033	3.278096088	3.665280506	3.415887441	3.311617	2.310415233
OAT	5.862285935	4.821449	5.079985	4.959962	5.263375	4.996945	4.828811	5.34949733	5.50403719	5.153016353	5.121452	4.787818015	5.250872	5.804521	4.89719	4.705714512	5.203839	4.739731811	5.001313522	4.437477	5.674485022	4.963819168	4.951587666	4.973104	5.318029963	4.607994103	6.397049828	5.405265	4.631403	5.52857166	4.657145187	5.272771333	5.294604	5.252805	4.789667	4.940381	4.569155472	5.384163511	5.319609864	5.214319	4.525655125	4.416603908	5.247245	4.31774311	4.527371195	5.519244595	5.781293477	5.191766	5.049304734
HS3ST2	0	0.1700505	0.03844262	0.05198331	0.08197153	0.1353212	0.02773453	0.033732467	0.025799449	0.109493781	0.01360801	0.039246554	0.04916005	0.156047	0.008425151	0.097321885	0.1542207	0.046166924	0.160659981	0.07185906	0.214013499	0.011235598	0.359541268	0.08735608	0.031910294	0.138593761	0.008401137	0.1365941	0.1003449	0.013494337	0.078188964	0.064750661	0.0827974	0.05176317	0.06217283	0.07845519	0.167149073	0	0.116666364	0.04876688	0.154253214	0.116119024	0.1163507	0.038551372	0.043286177	0.046060898	0.023666641	0.08393439	0.103144862
RHCG	6.722992236	6.235736	6.291528	5.77037	6.05103	4.936684	6.248135	5.775382551	6.355047438	6.16068854	7.028619	5.655414241	6.190936	4.008236	7.189194	7.008181512	5.077706	4.214065954	3.650190389	6.264755	5.1467484	7.791284201	3.715549191	5.03013	6.349462145	3.842674306	5.926661929	6.007972	6.340057	5.438583408	4.003531355	5.48089816	5.353002	5.717548	4.15989	6.252131	5.004274157	6.561460227	5.564149285	6.780207	4.187367132	5.794442236	5.116886	4.42618954	6.065887332	6.30547993	6.012084019	5.6385	4.238933991
PML	2.030533304	2.514327	2.131201	2.332152	2.272861	2.410349	2.446601	2.115709597	2.095657096	2.068929626	2.089622	2.268290832	1.761243	1.899274	2.209762	2.218382451	2.179338	2.872484705	2.821969137	2.535189	2.039202165	2.049425247	2.799514234	2.27157	2.127444293	2.689711247	1.799474672	2.007443	2.721995	1.817232491	2.875227222	1.931251466	1.802489	2.339764	2.356811	1.928096	2.909633481	2.048749997	2.439950135	2.265408	3.088920994	2.671601748	2.24301	2.524229939	2.418414743	2.190790844	1.850343861	2.255939	2.568256782
IGSF6	0.257163301	0.39427	0.2308949	0.6021731	1.016757	0.7437392	0.2374989	0.828988724	0.878452522	0.823288456	0.3945529	0.806104463	0.6199897	0.6621326	0.6706646	0.392623991	0.8429331	0.720323867	1.505376544	0.2565397	1.354349717	0.512691907	1.45847558	1.25166	0.492498562	2.263483753	0.408562713	1.388162	0.4783247	0.53656607	1.751445959	1.279534299	1.14574	0.9088711	0.7455807	1.363907	1.806938572	0.557097386	1.589077994	0.9708128	1.35160734	0.911421592	0.5572641	0.348209458	0.524118045	1.119319292	0.543450357	1.579276	0.990985163
SIGLEC10	0.155625943	0.3024994	0.2565015	0.2280797	0.6738191	0.3981898	0.1054609	0.436076997	0.386957712	0.653579274	0.1736579	0.513057916	0.4006574	0.3061305	0.387245	0.433855866	0.4830026	0.169594704	1.182176694	0.4401561	1.247651535	0.289436068	0.884479361	0.9467448	0.199482676	1.249638988	0.226634256	0.9053616	0.2969634	0.263365555	1.138635534	0.515372455	0.5680985	0.489643	0.4040989	0.2036237	2.02715495	0.272423171	0.880487091	0.7901183	0.947824926	0.371822755	0.2736094	0.198490806	0.29536054	0.539281797	0.283766578	0.8274225	0.62670641
TYMS	2.191597959	1.203427	0.8877963	1.231909	1.391594	1.108618	0.5313124	2.16166033	2.108088209	1.990788288	0.8910833	1.565733947	2.391742	2.118301	1.742992	0.980964045	1.73724	1.609215294	2.250404266	0.7580666	2.749681505	3.310600114	1.884635672	1.954089	2.040376336	3.223192718	2.529457735	2.23017	1.309651	1.726516891	2.790279848	1.994751366	2.488016	2.054417	1.666812	1.581732	2.000458002	1.860301544	2.098210522	1.526227	2.635887538	1.03930112	1.182467	1.85527258	0.943762413	2.227692964	1.808664479	2.135107	1.235619964
TSPAN6	4.333904369	5.25059	5.359069	5.034395	5.580719	5.574228	5.476005	4.674220373	4.016517369	4.323587233	5.417888	4.749011657	3.957809	4.193983	4.202989	4.814473475	5.314211	5.311988138	4.278784559	5.446111	4.726376951	4.280296902	4.18388323	4.438097	4.270079893	4.785465333	4.315227442	4.620282	5.154064	4.208237395	4.471825368	4.627507974	4.282319	5.282934	4.879749	5.042242	4.327738726	4.378173972	4.355502113	5.272914	4.443215103	4.957998275	5.784096	5.019455162	4.898215332	4.49457985	4.49339323	4.125006	5.07397877
LINC01094	0.172983265	0.1285251	0.0483126	0.1816448	0.26663	0.1429609	0.08984191	0.229326133	0.26514361	0.247802463	0.1325201	0.196685137	0.2281725	0.433746	0.258783	0.086245004	0.2758129	0.200714786	0.714796192	0.124546	0.975963672	0.1055682	0.448205283	0.5037163	0.211562526	1.044656417	0.134817198	0.5280401	0.1003887	0.125983883	0.640824393	0.412434095	0.5551232	0.2270662	0.1674865	0.3386932	0.887062816	0.234753144	0.592700109	0.2518918	0.702201177	0.216422707	0.351597	0.147410996	0.164776188	0.26932209	0.149914519	0.2705115	0.269022779
CHP1	6.231758805	5.4971	5.866816	5.814943	5.685666	5.769824	5.635196	6.013119209	6.057514643	5.969403269	5.684399	5.560552216	5.787675	6.148315	5.853573	5.799065799	5.668201	5.777968635	5.663189267	5.55482	6.143177079	5.881668085	5.562834175	5.929199	6.125901989	6.03184802	6.280351175	5.901705	5.967555	5.881653021	6.18776891	5.684413895	5.697372	5.915827	5.709887	5.684174	5.925340965	5.910678983	5.797641855	5.568492	5.844904436	6.052769258	5.474935	6.150128243	5.627313606	5.984046643	6.125070523	5.769438	5.426089571
SAMD12	1.779425419	2.074022	1.864464	2.245547	2.427338	2.319509	2.041495	1.94984252	2.028355583	1.840355179	2.655807	2.099637084	1.264204	1.504846	1.961155	1.642969815	1.987959	2.409431427	2.187234759	1.825311	1.609135334	1.549722066	1.961991093	1.945696	1.780585067	3.417883903	1.979460858	1.732896	3.116604	1.672293016	2.319752867	1.36871115	1.20429	2.071342	1.887567	2.028528	1.88358182	1.7975281	1.98347285	2.246285	2.182707888	2.306906751	2.051376	3.070516377	2.637116722	1.674528524	1.81624439	1.83393	1.8901561
STX4	2.911589747	2.882732	3.0831	2.789262	3.140824	2.714239	3.000425	2.983668602	2.886946097	2.627658063	2.880211	2.690176459	2.718045	2.785478	2.954095	2.901918459	2.570339	2.97891588	3.101199668	2.984798	2.735326937	2.699046665	3.160833079	3.02223	2.674922656	2.366357332	2.425558322	2.769836	2.598905	2.471002835	3.247645038	2.674846897	2.611847	2.752161	3.21918	2.325213	3.129067228	2.699003185	2.917441635	2.63197	3.529271333	3.229453014	3.080251	2.857605656	2.962588573	2.87675087	2.565167125	2.920367	3.012534479
CLDN14	1.997816145	3.442231	3.812208	2.406629	2.298131	1.818674	1.978925	1.748405451	1.605459012	1.22322879	2.361922	2.971569202	0.7515707	1.322516	1.86042	4.963162528	2.091113	1.509341625	2.351954561	3.201518	0.553097387	0.80109736	1.338545822	1.373576	1.451948637	0.741182415	0.764315183	1.443096	2.699076	1.823686544	0.927974907	1.282177681	1.011334	2.859279	3.481064	2.286345	2.049794767	2.225457846	1.326649816	2.582871	1.398600785	1.901469207	2.667019	0.575734543	2.0887704	1.521616747	1.283739316	1.22656	3.022083376
GRHL2	2.26340851	3.212518	2.44915	3.200403	2.850505	3.127636	3.198334	2.06366973	2.164342831	1.76166653	3.196938	2.871068771	1.170963	1.32366	2.112162	2.443553971	3.15464	3.082851849	2.084341886	2.644824	1.014923017	2.05630529	1.794391215	1.655859	2.034110564	3.076792751	1.949345666	1.539416	3.578522	2.029368236	1.76299509	1.736280541	1.152543	2.926415	2.510409	2.692994	1.715352163	2.164039356	1.944949629	2.883272	1.41026183	2.704213433	2.80225	3.441019697	3.309336799	1.724960183	2.041837501	1.913891	2.804730244
SEMA3B-AS1	2.818697926	3.972983	4.025248	2.938326	2.921918	2.369725	4.036357	2.543909993	2.433949045	2.063070971	2.541178	2.648687895	2.090577	2.483699	2.205146	4.278793178	3.382795	3.507876487	1.094138016	3.885195	2.802682284	2.800207657	1.844076701	1.817914	2.376932669	1.590418603	1.639473902	2.01063	3.755867	2.090588131	1.725556839	2.785857384	2.512051	2.985141	3.201964	3.029577	1.784794841	2.609523616	1.889381399	3.526473	1.557807056	3.328208851	2.56725	3.438931831	2.479628106	2.273177058	2.171694676	2.202006	3.223328316
SLC25A35	2.543138695	2.477816	2.327785	2.363109	2.336673	2.405737	2.465128	1.97725257	2.046831842	1.983934858	2.362637	2.111648153	1.713686	1.751512	2.114966	2.501140998	2.476532	1.932486323	1.653413092	2.412569	1.594692445	2.373233263	1.533967414	1.673843	2.075286613	1.65668154	2.142730337	1.660021	2.885144	1.810013215	1.730072368	1.579868384	1.650221	2.133348	1.832293	2.183405	1.716094612	2.280927765	1.917464011	2.518791	1.623428113	2.488453661	1.515503	2.565126074	2.379730637	2.214029227	1.976519431	1.852346	2.125057699
GAPDH	9.048182744	8.587216	8.917504	8.769988	9.375595	8.964745	9.235104	9.061240558	8.67143299	8.556916367	8.919397	8.717285137	9.129771	9.304019	8.526512	9.232915926	9.23863	9.146463251	8.809068908	9.495167	9.034635349	9.183389588	8.309314236	8.828306	8.949197843	8.356568999	8.972635818	8.962709	9.603041	8.894585878	8.976415404	9.050427908	9.202905	9.117351	8.978505	8.938136	8.371472749	8.87194451	8.560174846	8.987576	9.204707577	9.511802513	8.90477	9.468233975	8.527088978	8.893274982	8.710970313	8.904721	8.525465969
TRPV2	1.315129376	1.193553	0.8037335	1.194896	0.9938529	1.11397	1.178926	1.393146695	1.418173813	1.751772544	0.7705119	1.294910113	1.203387	1.256183	1.891974	1.061245561	1.349392	1.397566416	2.175395623	0.9040515	2.078962901	1.81576359	2.501295489	1.802233	1.488176595	1.689190228	1.00597593	1.766528	0.6562082	1.132057908	2.063579028	1.147746302	1.315639	1.344189	1.38359	1.01767	2.371793718	1.216204696	1.909210468	1.40852	1.959931548	1.059695864	1.500097	1.017275462	0.99617766	1.572607534	1.229987716	1.690932	1.285734528
ACOT11	2.508650677	2.193097	2.557008	2.285717	2.83149	2.600919	2.507402	2.475046817	2.121269553	2.123678937	2.260732	2.698728857	2.616422	2.631347	1.788863	2.347292876	1.8933	2.395470082	1.436640845	2.585137	1.744074446	2.040913759	1.585032967	1.468507	2.607774338	1.080769697	2.844023659	2.088515	2.554989	2.864033574	1.85951776	2.4945836	2.099134	2.726513	2.329488	3.094502	1.072374689	2.843209968	1.916600839	2.731212	1.93558621	2.506258753	2.079952	2.083811175	2.626739155	2.356071678	2.35422706	2.384713	2.523927848
B4GALNT3	3.085275884	2.994904	3.410585	3.093669	3.027171	2.625299	3.182885	2.488530593	2.957083449	2.085275927	2.629109	2.557384929	2.112286	1.432636	3.112948	2.845585582	2.35112	2.820289921	1.882501554	3.318753	1.254554794	3.527844898	1.891787329	1.840515	2.81361643	1.493450077	2.129891456	1.925141	2.373926	2.235249777	2.590632936	1.856377566	1.255682	2.812789	2.060056	2.34501	2.129865087	3.035555537	2.239935786	2.503184	1.604119574	3.270993282	3.028366	1.842288525	3.711225365	2.195533936	2.526409301	2.114753	2.924927703
OVOL1	2.027333984	2.342529	4.554663	1.731157	2.6431	2.182917	2.492472	2.026490787	1.902862928	1.443610088	3.30454	3.077798249	1.821147	1.961294	1.802971	3.372305548	2.569674	2.700891958	1.419130388	3.393029	1.058159219	1.630130173	1.207205349	1.594932	1.478255883	1.266035304	1.624356934	1.471283	2.051713	2.012141912	1.732393915	1.52846423	1.668489	2.323458	2.217545	2.1876	1.666937985	2.209971377	1.561116611	1.648036	1.231291688	1.594964157	2.972057	1.475590943	2.489947685	1.634218268	2.04765925	1.839379	2.764485106
PDP2	2.786132845	2.596468	1.688863	2.755456	2.26727	2.479564	2.148529	2.642524076	2.632741518	2.480039048	2.415349	2.345248855	2.376585	2.160634	2.425114	1.908298845	2.946238	2.296127688	1.905174495	2.370911	1.711969164	2.382012395	1.595442531	2.163501	2.648621215	1.877710695	3.047951869	2.167918	2.111106	2.583336104	1.833887192	2.300685176	2.052774	2.917777	2.644556	2.871847	1.389344795	2.677007896	2.460674328	2.244459	1.838348937	1.858688292	1.828607	1.997453597	2.980796156	2.378508341	2.70080908	2.799697	2.722092599
RASD1	6.299739727	8.515635	7.526325	7.572243	7.164016	7.508635	7.824259	5.977812358	6.692803653	5.439694923	7.073814	7.302280002	5.801051	5.487633	6.024047	8.108397944	7.260423	7.014305979	5.7900766	8.102043	5.5352546	5.215916022	6.613664503	5.462505	6.365204844	7.034184041	5.581790158	6.148145	8.21403	5.792400871	6.472989454	5.131617558	6.148523	6.051745	6.541846	5.679115	6.681518218	6.041602331	5.9264181	6.00524	6.09084182	7.523423255	6.424089	8.02602733	6.273506428	5.758894623	6.052963893	5.548366	7.569673545
SUCLG2	5.934342193	5.640352	5.5536	5.681061	6.039501	5.716837	5.304949	6.174120165	5.971983282	5.716677766	5.433643	5.812178056	6.15504	6.083374	5.740326	5.439623135	5.789541	5.346215057	5.48793712	5.106567	6.048203835	5.635621027	4.934794861	5.793524	5.900889427	5.425009329	6.441138863	6.090279	5.690752	5.965279419	5.098645257	6.128895847	6.33379	6.080192	5.636305	5.922071	5.188230259	6.062941473	5.843646763	5.995305	5.087942404	5.183262651	5.752119	4.936032677	4.960955209	6.00412417	6.127567113	5.671199	5.719615759
PLPP4	2.202759557	2.338106	1.877451	2.363394	1.829416	1.452329	1.562937	2.417240587	2.653715975	2.259579658	1.889034	2.381193913	2.625237	1.933382	2.541221	1.510386563	2.261001	1.343454405	1.654853859	1.643457	2.151280603	2.967748557	2.170618773	2.762273	2.434634293	0.58693081	2.457247491	2.467009	1.911165	2.082912443	2.606420418	2.794922894	2.332644	2.84637	2.37817	2.09167	2.829852727	2.437148898	2.282475238	2.515101	2.61689641	1.033761099	1.85395	0.494061943	1.904893447	2.666765922	2.234243929	2.660862	2.80718614
TMEM213	6.536181144	6.06451	6.639732	6.511625	6.785854	6.032835	6.695684	5.847620536	6.146490816	5.942650561	7.279637	6.28941875	5.48708	4.562447	6.813938	6.629417046	5.694614	5.593908303	4.715884691	6.146597	4.713352522	6.692102861	5.208737585	5.359686	6.269550742	4.548508036	6.109490634	5.985299	6.280811	5.750647252	5.362566748	5.904082264	5.386544	6.502901	5.762097	6.158051	4.934265127	6.233913846	5.607926463	6.843172	4.760865011	6.50896633	6.492103	5.470253258	7.046113529	6.11024405	6.093462478	5.887583	5.996946302
SLFN13	0.513575423	1.408064	1.58154	1.149055	1.624886	1.527242	1.49002	0.890497431	0.552767553	0.359344555	1.496037	1.064837429	0.4167248	0.596212	0.6559819	1.673561223	1.436183	0.982010178	1.153992114	1.384855	0.842044681	0.648578472	1.041705117	0.66746	0.641526629	1.824690837	0.720215837	0.76373	1.137567	0.481547855	0.847151473	0.780574947	0.8009502	1.201553	1.131415	0.9554442	1.408717462	0.567125849	0.711610342	1.339456	0.76765555	1.319857677	1.408568	1.252560362	1.620699744	0.754439964	0.694996202	0.6709815	1.406782568
TMEM72	6.562147509	6.647325	6.201335	6.589439	6.860106	6.455129	6.21883	6.155605758	5.542849513	5.489684337	6.271795	6.422591898	4.469854	5.132914	5.635759	5.890100115	6.518148	5.799610607	4.261279451	6.158762	4.003218	5.80229053	4.719887275	4.371958	5.958012498	0.830398245	5.6211568	4.834035	6.517702	5.862841858	4.042718142	5.465345617	4.731886	6.787039	6.817666	6.701661	4.367257663	6.14734218	5.47695423	6.937455	4.048291684	5.899758725	6.620006	3.828143219	6.689768612	5.744103342	5.957023558	5.472481	6.851854927
OLFM4	1.329920393	0.3771773	0.2727844	1.433705	0.5416269	0.1626928	0.3001367	2.582174749	2.148702161	2.36623863	0.5753132	0.854711009	2.12844	1.508138	2.978829	1.366503103	0.8194779	0.211508222	2.971035904	0.2339332	1.661784767	2.936907815	1.690104015	2.536989	1.719236265	2.49161885	1.326074895	3.131165	1.60521	0.55896634	6.608832305	0.812909331	1.723201	2.201412	1.52653	2.052316	1.893510109	1.958623559	1.401068293	0.8188868	7.36377563	1.293264815	0.8457475	0.123390439	0.746623183	5.05632856	1.966283954	1.282648	0.818985035
CD72	0.237402866	0.4285438	0.3211314	0.3495927	0.5026375	0.3645613	0.5561995	0.327464234	0.250619506	0.377008439	0.365129	0.287648246	0.2726263	0.2842712	0.188637	0.407369678	0.3338737	0.454449163	0.884290636	0.2348785	0.77699017	0.22455848	0.717335071	0.5774808	0.141744223	0.696522391	0.297660831	0.3741264	0.1659627	0.167239455	0.901214721	0.411010744	0.6489815	0.3663403	0.408715	0.3221124	1.140732659	0.176719884	0.679147607	0.2948032	0.725680848	0.463451889	0.4614565	0.313918572	0.453195125	0.387174605	0.282524109	0.4576539	0.530809458
FGF9	4.088469711	3.629107	3.102245	3.903078	3.563401	3.006281	3.139883	2.951263366	3.266960179	3.622954459	3.54657	4.403070373	2.259325	2.070717	3.343367	2.403711536	4.045916	2.883398755	1.582259411	3.81978	1.501266852	3.451977811	1.915112037	2.306458	3.631039285	0.578780703	3.904025594	2.79576	3.119655	3.864357784	2.017358905	2.976670918	1.924794	4.704093	4.044488	3.828414	1.563805491	4.326702157	2.916462324	4.461456	1.468670591	2.483060025	3.801412	0.589897604	3.467282774	3.419607248	3.580596365	3.023943	3.597442203
MCF2L-AS1	2.360595833	1.932701	1.800812	1.804438	1.950943	1.777606	2.111028	1.681284421	1.881536114	1.792122907	2.119685	2.002418176	1.459489	1.316161	1.774614	1.876212084	1.771106	1.525961954	1.326804481	1.938815	0.886234423	2.031867115	1.070524799	1.469864	1.939852475	0.797284119	1.504679546	1.47054	2.41672	1.406188288	1.826602867	1.211390858	1.176764	1.743527	1.7148	1.795879	1.034681536	1.910934147	1.325710684	2.379874	1.031617013	1.968360595	1.542032	2.175531745	2.062117412	1.612305877	1.612343429	1.91134	1.342865793
ANGPTL4	1.089175728	1.835319	3.360668	3.445777	1.85195	3.148064	3.110947	2.103029601	2.164968287	1.439589359	3.94744	2.062817483	3.041307	1.821035	1.920173	5.784550017	3.428804	3.679063515	4.649542671	3.264823	1.448214938	2.334982656	2.292397113	3.573885	1.524998199	3.565363246	0.74352345	1.616918	1.91146	1.789071655	3.271752496	2.205838811	2.273061	2.50946	3.169274	1.147819	3.18769223	1.355893945	1.813322443	0.7881337	3.838631342	4.221859845	3.913606	3.374410557	3.215312158	1.988416144	1.789252332	1.421542	2.743957412
CCDC88B	0.189518164	0.3310455	0.2041306	0.2649368	0.30476	0.3047783	0.3011784	0.373944013	0.360625242	0.309137409	0.2451406	0.355450543	0.3160876	0.3039248	0.399076	0.373425026	0.337111	0.688951902	0.540312061	0.3911033	0.587384535	0.636863985	0.827283668	0.5685965	0.260798803	0.755374085	0.171213444	0.4892101	0.4661167	0.133523141	0.896854929	0.372116354	0.4887914	0.2079219	0.7199995	0.2401381	1.160606088	0.274343868	0.719586861	0.4751715	0.794740842	0.725577699	0.283797	0.663851157	0.248653691	0.364483116	0.201610667	0.6433414	0.420445096
SOSTDC1	3.455955299	4.8947	5.431385	4.354468	4.649846	4.76757	5.190414	3.829211916	2.583145241	3.072338892	5.363902	4.539614438	2.670691	3.891696	2.359976	4.177894745	3.976456	4.415477524	3.033273133	4.897186	3.016420573	2.853226303	3.117146857	3.800842	3.773425876	3.000694222	3.417266216	3.489253	4.033173	4.004191127	3.119754371	4.010672244	2.738253	4.984258	4.745366	4.751402	3.129754685	3.956524332	3.175413287	4.57854	2.725697248	4.508636224	4.943038	3.022746246	4.456736234	2.795047657	3.736224213	3.274491	4.582076785
MAN1C1	3.199113956	3.388283	2.916504	3.217255	3.065845	3.098933	3.285233	3.122415884	3.262433934	3.154393038	2.916872	2.7920831	3.214319	3.541204	3.230506	3.210423838	3.504708	2.741836164	3.008790103	3.03393	3.05852885	3.213606855	2.905026213	3.473161	3.083514732	2.408815665	3.08815153	2.699231	3.480094	2.583317995	2.959941467	2.883448728	2.980077	2.820456	2.39385	3.05707	3.103603907	3.07599409	3.715393455	3.348639	2.769806369	3.090609333	2.620517	2.338534888	3.084948195	2.952315112	2.93537602	3.965451	2.931560541
NXPH4	0.532895422	0.8021107	0.4335643	0.6167741	0.5764058	0.5387998	0.5903698	0.523179651	0.424930718	0.10230813	0.8738024	1.044419834	0.3434493	0.2828936	0.1914729	0.591991606	0.7241577	0.201281167	0.452820467	0.648204	0.0815109	1.357849872	0.425365149	0.2726044	0.492078903	0.14769402	0.351594885	0.09786477	0.394167	0.140747036	0.473005773	0.234042731	0.1625761	0.8952603	1.178089	0.7980077	0.184509452	0.447640135	0.41630109	0.5264359	0.462585327	0.549260871	0.4213855	0.336290798	0.299421774	0.471475116	0.454955565	0.4619756	1.063179516
BCAM	7.119263367	7.82856	8.004219	7.633657	7.174101	7.659931	8.135938	7.251677031	6.876121371	6.885621909	7.278179	7.245267868	6.4189	6.178121	7.088323	7.966703871	6.632514	7.244016019	6.595774849	8.167335	5.719555681	7.074792264	6.974741929	6.975096	7.016642692	6.990504047	5.885513576	6.31978	8.217772	5.685283944	7.600548415	6.291531958	6.256592	7.187698	7.516146	6.623482	6.749820908	6.989875547	6.535969633	6.87335	7.054335201	7.869684817	7.034648	7.550482322	7.644251549	6.724526093	6.697499039	6.448892	7.399849536
AHNAK2	0.162270938	0.2554181	0.1355472	0.3103801	0.1864099	0.2970013	0.3441116	0.669147451	0.462694684	0.427726608	0.2918873	0.345046667	0.1786243	0.4470302	0.4193432	0.292762293	0.6043494	0.512893225	0.906588868	0.1927365	0.941001304	0.939542078	1.930068756	0.6805765	0.316374239	0.735598705	0.173841002	0.770877	0.3507541	0.298108936	0.624787103	0.168930064	0.09163951	0.3847457	0.1584868	0.1302461	1.505722561	0.375213901	0.63591139	0.3369689	1.792913336	0.155925708	0.4715377	0.358259826	0.238352921	0.361085633	0.219236966	0.6433834	0.215534536
TMIGD3	0.164840668	0.3084335	0.1414975	0.260428	0.2593111	0.2559887	0.1722349	0.622179459	0.307426861	0.229691399	0.1964003	0.23799834	0.7522017	1.234264	0.4585099	0.220595341	0.3642976	0.497383	0.841858622	0.1163994	1.781383609	0.125388393	0.704869856	0.6926172	0.292913646	0.912060339	0.204907362	0.5088257	0.1453026	0.329389407	0.775245985	0.73289068	0.7826857	0.3751639	0.2005928	0.549123	1.701715562	0.164415467	0.941961862	0.4609779	0.90094858	0.461740078	0.7462205	0.377181007	0.179705494	0.516173478	0.343609932	0.5925219	0.716052546
BTC	2.275504775	2.614573	2.826159	2.450364	2.735669	2.687049	2.681145	2.320170793	1.785806882	1.695433936	2.993726	2.369731981	1.522359	1.559746	2.042933	2.348205811	2.611163	2.694841125	1.741098058	2.46663	1.840504996	1.976876218	2.427576797	1.671137	2.267147616	2.970229578	1.85609593	1.946917	2.785502	2.012197649	1.707894799	2.065174453	1.688034	2.941388	2.275868	2.643816	2.512559331	2.235927995	1.879483005	2.862856	1.58584342	2.55102043	2.68871	2.986791831	2.43926454	2.028977899	2.136421086	1.979143	3.015964384
ESRP1	2.745511257	3.791739	3.463763	3.690275	3.727742	3.573326	3.537681	2.622385702	2.753454191	2.558459952	3.981608	3.462118395	1.904959	2.118116	2.684832	3.116575383	3.769698	3.522096418	2.808623214	3.246664	2.085021056	2.673782077	2.3385925	2.417316	2.622652142	4.220654992	2.590079548	2.507222	3.97038	2.597349432	2.677537846	2.258726582	1.855927	3.301118	3.280725	3.206141	2.822043628	2.811239836	2.453707894	3.682768	1.907858245	3.485111703	3.624373	3.978723305	3.671161849	2.347196291	2.743342436	2.567162	3.394039426
TTC21B-AS1	0.011730866	0.02279325	0.06103718	0.06769162	0.01707747	0.02860994	0.03521342	0.025835051	0.008809651	0.008883828	0.0343957	0.039957764	0.05004782	0.02172606	0.01710827	0.038905065	0.01900002	0.056220819	0.014350861	0.03703676	0.023304848	0.04523035	0	0.03025051	0.053750584	0.017324042	0.025514419	0.02411432	0.06888008	0.027352558	0.030361817	0.0659136	0.01439218	0.07470534	0.03199228	0.04410564	0	0.04455093	0.027240318	0.06352446	0.03849198	0.037977532	0.01364609	0.083731863	0.03317767	0.007922216	0.024097874	0.01749588	0.028747936
HACD3	4.726082027	5.348242	5.573022	5.307015	5.744966	5.669544	5.724297	4.87557816	4.751219203	4.674984121	5.712154	5.018709317	4.680293	4.466287	4.685594	5.369885112	5.441704	5.533661645	4.897615898	5.517539	4.775567238	4.928349414	4.579059102	4.717661	4.663361036	5.764730919	4.944328524	4.871548	5.860495	4.689362471	4.887701438	4.650277553	4.647503	5.20223	4.650889	5.084646	4.723272439	4.800762809	4.835829241	5.363832	4.612132398	5.569718883	5.507352	6.1118221	5.489297541	4.798821933	4.827898962	4.737579	5.015173115
BMPR1B	2.6869453	3.271405	3.354455	3.358088	3.733068	3.831945	3.855185	2.606825282	2.301409524	1.9804919	4.548524	2.748991579	1.321468	1.513485	2.373441	2.687323257	2.95879	3.67343523	1.899409134	3.061576	1.568849986	2.603015594	2.040805128	1.504705	2.70683129	3.659322582	2.504252584	2.333536	3.842725	2.050149324	1.700261892	2.146991007	1.671714	2.797205	2.012609	2.526004	1.496115675	2.228308077	2.56715189	4.004909	1.314733524	3.609698046	2.943696	4.569891324	3.931782114	2.118625697	1.971424784	2.413194	2.91990476
TSPYL1	6.444387415	6.098392	6.086674	6.442909	6.337095	6.435527	6.347595	6.476821686	6.296025322	6.31628547	6.380659	6.29329674	6.052058	6.094368	6.048345	6.248306029	6.515397	6.565988881	5.825950784	6.07494	6.264537333	6.202476822	5.848428272	5.99666	6.494139574	6.193323168	6.338510191	6.102521	6.659527	6.254088533	6.044234058	6.057766277	6.148462	6.425197	5.913013	6.063516	5.969150315	6.413871562	6.353255083	6.349985	5.764819049	6.341567687	6.307175	6.62196358	6.276886099	6.269473514	6.195320587	6.284414	6.275790048
GHITM	7.545956179	7.198911	7.439885	7.330024	7.747685	7.589355	7.412838	7.5908165	7.352764447	7.288951424	7.457895	7.194034211	7.680821	7.819736	7.486138	7.471469876	7.768283	7.287772486	7.012714267	7.244644	7.603653676	7.310578154	6.6894758	7.372263	7.515629349	6.726634124	7.759020671	7.721304	7.478609	7.455287858	7.019264676	7.720045889	7.872842	7.554139	7.409727	7.601276	6.793275825	7.467710745	7.356609339	7.584514	6.821267398	7.341248866	7.414335	7.374404213	7.0052814	7.590642918	7.616859673	7.372532	7.198563983
PHYKPL	2.058912261	1.862926	1.863375	1.817751	1.838003	2.079724	1.978671	2.065900385	2.035367747	1.62110711	1.626512	1.711201539	2.10986	2.118694	2.09746	1.963223589	1.689401	1.820734766	1.795508359	1.821078	1.941446192	1.930502986	1.907381454	1.867821	1.959484041	1.373343025	2.407601856	1.730401	1.624277	1.818081253	2.027808255	2.287786675	2.160452	2.062191	2.149299	1.91969	1.896500121	2.028323259	1.967267442	1.708154	2.413069371	1.656272959	1.711145	1.124148601	1.817117831	2.256097449	1.924023739	2.218265	2.161167772
LAPTM5	2.678727613	2.97142	2.069848	2.722624	4.141348	3.626346	2.631539	3.673521795	3.446431171	4.119704252	2.792192	3.656190775	3.706228	4.126529	3.610819	3.527141534	3.761335	3.960870799	5.7979335	2.898042	5.991088781	3.358463706	5.13424109	4.888108	3.137524272	5.848785265	2.721327874	4.78823	2.396151	2.834165192	5.362705079	3.759154452	4.590507	3.368228	3.849393	3.308824	6.028715669	2.976952525	5.054456758	3.992798	4.690904261	4.284622505	4.100442	3.13521669	3.093720745	3.85199489	3.142452886	4.344698	3.863819951
LCP2	0.733866074	0.9374857	0.9981701	0.8698186	1.153802	1.33377	1.267967	1.13300052	1.279472737	1.498568753	0.7083085	1.203566686	1.003363	1.480967	1.115592	1.275479059	1.617094	1.209164128	2.323850365	0.8977571	1.973430937	0.957441767	1.846101997	1.863708	1.036258519	2.395500849	0.764993412	1.530194	0.7188196	0.973153969	2.01315361	1.096948365	1.562794	1.319456	0.8498872	0.984982	2.717403696	1.092461562	2.016383651	1.300078	1.761052239	1.080797518	1.143921	0.659435753	0.899401319	1.28044518	0.944773978	1.601021	1.315522007
IKBIP	1.679118948	1.838308	2.102704	1.987281	2.379131	2.403825	2.175119	2.278754854	2.123382369	2.088364787	2.444068	1.592417072	1.799641	1.743945	1.907817	1.679684339	2.046394	2.438191584	3.038730013	1.889751	2.882463762	2.319657253	2.4529722	2.6051	1.687294623	3.599275071	1.710661878	2.681238	1.772263	1.503197232	3.124182345	1.85165811	2.045974	2.082777	2.266618	1.973811	3.107035107	1.991802052	2.065474785	1.689352	2.774021348	2.220792131	2.557	2.692711167	2.101817592	2.281108211	1.759420324	2.437167	1.895580076
ZDHHC2	3.510222568	4.50738	4.82502	4.704044	5.04427	5.167875	4.899367	4.017379932	3.724426952	3.451226749	5.097812	4.26919797	3.69528	3.416813	3.55227	4.519037073	4.747934	4.653570205	3.958108999	4.790429	4.115604639	3.830257247	3.391492601	3.674464	3.854579439	5.321769356	3.897587652	3.816432	4.532978	3.640973136	3.860997105	4.246629917	3.546574	4.581258	3.871892	4.338044	3.961088406	3.788353719	3.7989675	4.462988	3.68183865	4.73875814	5.055729	4.703061415	4.811987072	3.573414772	3.834395635	3.404967	4.440917083
NKG7	0.937938324	1.129083	0.8356155	1.135815	1.339775	0.9900969	0.4772298	1.636518692	1.999829404	2.462561015	0.7985114	0.988014301	1.222003	1.757023	1.235358	1.403363315	1.516918	0.997531517	3.219453456	1.615018	3.252752342	1.597308529	2.929836595	2.465115	1.467527967	1.721148253	1.085918315	2.599534	1.313272	1.405707804	3.068610383	2.001980627	2.429918	1.933846	3.771638	1.023839	2.669415028	1.519128648	2.036599475	1.864331	2.082856593	1.653263673	1.821722	0.575743076	1.157346438	1.643436534	0.924925689	1.723873	1.171635933
PLA2G4F	3.494778361	2.7631	2.562437	2.591434	3.06435	2.77459	2.747295	2.824543948	2.696233482	2.658800297	2.797518	3.105409097	2.261971	2.471759	3.201623	2.932759095	2.834033	3.022539987	1.794086279	2.766752	1.956207864	3.504861703	2.45478123	2.114529	2.881144541	1.771987162	2.945929424	2.481094	4.008801	2.530404475	2.057142737	2.12335289	2.153808	2.594241	2.349842	3.064669	2.835700729	3.237647794	2.78366965	3.844873	1.803437786	3.028104945	2.12233	3.589239045	2.605629115	3.035347255	2.745853158	2.850683	2.869859155
FCER1G	1.581650789	2.344182	1.47646	2.031267	3.968134	2.830237	1.846534	2.857775199	2.762578129	3.319312299	2.176738	2.920816559	2.651418	3.359022	2.787333	2.728663018	3.468911	3.542280691	4.836004464	2.116081	4.333757811	2.50849624	3.97620053	3.975575	2.145589735	4.905859062	1.905370549	3.947113	2.263653	2.303387418	4.104091127	3.314984486	3.589832	2.955137	3.362053	3.249771	5.022668435	2.402132377	3.925996599	3.798453	3.864024556	3.947176173	3.602458	1.955513578	1.917570008	3.305046155	2.391227069	3.570253	3.387667008
PLA2G7	0.127994991	0.1772031	0.1101825	0.1300724	0.3051386	0.0711809	0.09576549	0.305373586	0.226675437	0.209109987	0.09358646	0.25274737	0.1810453	0.1065232	0.4371711	0.086947301	0.4105372	0.283824533	1.588271851	0.04660652	1.03464786	0.264300696	0.471597272	0.4659611	0.093693427	2.57461462	0.104460882	0.8074888	0.2376313	0.034449822	0.935837468	0.259113262	0.6150919	0.1901885	0.2379348	0.2343538	0.922203604	0.083242011	0.629942396	0.1634823	0.779839337	0.094040549	0.1711954	0.135746666	0.055421785	0.346120961	0.17325463	0.5781718	0.204726677
RASD2	0.557099126	0.4257158	0.273958	0.3426796	0.1035219	0.2886331	0.4507772	0.396247532	0.783200791	0.607180305	0.1296938	0.445873429	0.3920714	0.84197	0.6894065	0.400189117	0.5133577	0.451475513	1.081828215	0.3032806	1.026980266	0.913365743	1.102940064	0.5348342	0.623600877	0.502447014	0.258448292	0.4166961	0.1928038	0.395819805	0.832931835	0.254301925	0.5144368	0.4879216	0.3500164	0.3109165	1.401205929	0.26991086	0.765717675	0.3146839	1.196815668	0.296275063	0.3088097	0.267020433	0.260221166	0.506980074	0.317584455	1.078191	0.461761889
MYO1F	0.34888282	0.3667366	0.2599836	0.287323	0.601936	0.4510401	0.2081902	0.837904006	0.805426336	0.754844322	0.2499024	0.636488033	0.8330961	0.7583273	0.6401994	0.585423736	0.5342438	0.533882571	1.61809399	0.2935116	1.433158369	0.468337358	1.320909892	1.1549	0.46870012	1.568594871	0.465492558	1.067324	0.3522143	0.438331704	1.720252731	0.866190539	0.8195719	0.5949292	1.006133	0.6129663	1.901189442	0.580097935	1.476906032	0.7581737	1.40946272	0.716513747	0.4980256	0.391959255	0.327917146	0.857717562	0.451930443	1.202475	0.720108018
ATP6V1C2	4.005979861	2.88754	3.477711	3.158276	2.958821	2.446411	3.266781	2.78181051	3.879824786	2.660789634	3.505041	2.659135382	2.735765	1.806866	3.97456	3.642615249	2.452026	2.163864954	1.732631426	2.858046	1.660739985	3.925683684	1.994598439	2.431511	3.187339176	1.380543429	3.335480825	2.9066	2.868589	2.556505746	3.083092586	2.609383929	2.608784	2.897979	1.984221	3.23652	2.179444234	3.388593022	3.028249952	4.520756	2.75897882	2.424410191	2.435649	1.558529442	3.300970056	3.347427202	3.243477418	3.014282	2.545040439
TYROBP	2.317151231	3.068325	2.201948	2.544039	4.172041	3.39286	2.276973	3.460085261	3.255629089	3.837107767	2.372422	3.429454469	4.139593	4.042368	3.845322	3.572940559	3.665628	4.013345113	5.351850435	2.452519	5.592753084	2.725472008	4.64461537	4.428119	2.871133022	4.710287094	1.951701257	4.5434	2.501217	2.475444514	4.875372995	4.418965927	4.594417	3.213152	4.231998	3.296928	6.39023946	2.82844005	4.587064986	4.017254	4.732548769	4.283608432	3.992391	2.862837229	2.303512094	3.849750643	2.769609248	4.006458	3.776162174
SUCLG1	6.225382808	5.425595	5.344503	5.575859	5.90735	5.221125	5.439019	6.477896794	6.506070505	6.155928253	5.429813	5.605218535	7.501499	6.721573	6.384481	5.51975019	6.149764	4.974385814	4.946918825	5.262382	6.007215376	6.213043356	4.637629811	6.525947	6.301759308	3.662857705	6.812522342	6.459448	5.562904	6.161243402	5.714520298	7.323257504	7.299675	6.070605	5.662229	6.252969	4.818630068	6.387633764	6.022849805	5.794421	5.019742906	5.423979819	5.514159	4.76374648	5.14003209	6.58863851	6.469637876	6.497206	5.39931136
LINC02303	2.674779747	0.06282545	0.09798377	0.7990601	0.2465637	0.2100729	0.04704833	1.651366288	1.364577753	3.197920951	0.07580644	0.58723524	2.784116	2.408392	2.635688	0.182007573	0.2117525	0.180509421	0.61962604	0.3681869	3.496555108	1.759417932	0.248495157	1.994555	2.607086448	0.038453266	4.072577111	3.341911	0.3973682	2.742460454	0.481609257	3.071090905	2.738059	0.5138	0.4339934	1.241932	0.432575804	1.795743884	0.694209333	0.2779787	0.184010698	0.903639675	0.06004804	0.244893288	0.353240248	1.997072636	3.277995372	3.276382	0.063506994
RDH10	4.57999766	4.89009	5.926194	4.39895	4.53101	5.47767	5.614218	4.372609365	4.349360715	3.895785242	5.690853	4.895281898	4.341809	4.312912	4.331362	5.294874165	4.685124	5.93769126	5.103161881	4.674915	4.308049958	4.190211194	4.593639698	4.396597	4.197200172	5.741784194	4.506153235	4.105338	5.108738	4.119613654	3.99284345	4.240312073	4.097793	4.21888	3.764151	4.047519	4.464877201	4.243480476	4.229997685	4.855017	3.680980055	6.175427333	4.645941	6.166322134	4.959652209	4.270886378	4.079226261	3.93436	4.622628054
GCGR	3.76392096	2.935829	2.963468	3.082233	3.396399	3.264155	2.673215	2.491936409	2.458352046	1.929058758	2.465883	3.300544761	2.283038	1.734345	2.286607	2.964270121	2.115788	2.81293898	1.456138055	2.92637	1.180163124	3.006869489	1.250413127	1.541376	2.600099293	0.080259395	2.064412652	1.49359	2.072922	2.223706059	1.626245399	2.724259765	1.784554	3.451149	3.077059	3.442836	1.277027367	2.841906199	1.671362593	2.717665	1.790605644	3.034871378	3.016507	0.469427559	3.459513022	2.611375285	2.743408825	1.980657	4.001022692
RHBG	3.566398404	2.211133	2.124247	2.570461	1.749306	2.265688	2.476664	2.57848507	3.539654061	2.105018535	3.4899	2.429525322	2.291862	1.801502	2.864423	2.389864116	1.915829	2.249736005	1.083200119	2.558136	2.390120833	3.759831977	1.924778272	2.100481	2.930657966	1.12927058	2.338111005	2.421891	2.098796	2.511868423	2.068629877	2.738392121	2.539493	2.784751	2.255584	2.573583	2.097291876	3.316705812	2.471754335	3.392882	2.438657498	2.037730445	1.571706	2.02343912	2.947410004	3.415185365	2.660762139	2.871755	2.422241102
RN7SL138P	1.064552869	0.3998284	0.3162747	0.3622633	0.3191995	0.4404523	0.1790447	0.894455169	1.138175708	0.868526418	0.1750824	0.888339664	1.049423	0.8207709	1.081607	0.256888451	0.4377309	0.869028774	0.985583448	0.3007369	0.367695919	0.888749982	1.28982342	1.060698	0.624176437	0.810406248	1.079430344	0.6095672	0.2844309	0.821853969	1.402102723	0.928089961	1.280805	0.8138482	0.8475297	0.8718992	0.947948531	0.640670848	1.263981667	0.4400371	1.10081625	0.561181482	0.3745852	0.317088689	0.500485683	1.416104724	0.982449238	1.334827	0.343779355
PRSS22	1.059982532	2.687922	3.099262	1.967711	1.87291	1.762646	2.578372	1.150482976	1.450410274	0.637861108	2.322662	1.789019843	0.5988043	0.9133981	0.9746546	3.944852432	1.255508	1.975003582	1.733238514	2.935642	0.477841369	1.252320163	1.588624551	1.517027	0.928334487	2.901679884	0.624573485	0.6785998	2.006675	0.664095481	2.118626243	1.375589173	0.7732431	1.434508	1.551079	1.307352	1.274266844	0.78457896	0.820477827	1.458054	1.45725378	2.57308791	1.507609	1.947485525	2.198470285	1.151516053	0.776514104	0.9026485	2.342271068
LINC00551	1.179247169	0.9054025	0.3997952	1.034045	0.8556506	1.32485	0.1355605	1.220374014	1.783348448	1.668433056	0.4619656	0.696159182	0.8314955	0.7305743	1.879745	0.192222801	0.8203057	0.338090035	0.703605653	0.3848706	1.328221238	1.50158775	1.960303547	1.499718	1.975994373	0.882015263	1.350815426	1.725524	1.0669	1.110657568	1.510081347	1.644700153	1.106449	1.229466	1.054829	1.033775	1.350903594	1.177931681	1.49177246	0.2530974	1.560209848	0.080341381	0.4012362	0.544188068	1.184250299	1.943271746	1.515929529	1.739373	0.700459935
PPM1K	3.249596249	3.043418	2.63026	2.589832	2.272718	2.696495	2.662818	2.555243966	2.732609849	2.071843957	2.721828	2.701035955	2.032866	2.671632	2.683654	2.632168115	3.016105	2.474091762	1.995129323	2.654456	1.971432506	2.289393561	2.08009222	2.166858	2.84620133	2.074112539	3.21233431	2.234628	2.530222	3.08207621	1.91403177	2.622514197	2.397654	3.460643	3.626781	3.733017	2.368732262	2.755631994	2.586952842	2.915555	1.824814135	2.538525608	2.646982	2.046158605	2.8913274	2.727909053	2.914205568	2.86202	3.325152947
LILRB4	0.170453618	0.1329833	0.04954494	0.1194304	0.5432755	0.3183908	0.08124474	0.504635675	0.341876997	0.378095937	0.1596802	0.362981775	0.3653988	0.7438982	0.5200409	0.240263599	0.3943927	0.286334205	1.038946298	0.1211464	1.121048805	0.319416098	0.635440703	0.6968838	0.362229976	1.388924845	0.245036936	0.8264613	0.1437463	0.264435385	1.279270443	0.439244265	0.6446295	0.2959869	0.2550406	0.3751707	1.597848834	0.216163264	0.94167678	0.5349146	0.880992043	0.363800784	0.1523902	0.120791242	0.07918829	0.469964053	0.209892918	0.5926418	0.397579878
RAPGEF3	3.19640031	3.437584	3.696453	3.00829	2.720692	3.348194	3.804311	2.816610562	3.118920066	2.785483308	3.685775	2.819601437	2.348339	2.926935	2.717194	3.458669114	2.497651	3.885180846	2.130641046	3.502093	2.359969002	2.631588016	2.977247057	2.344638	2.891487676	2.250112625	3.273328053	2.684334	3.286872	2.459862269	3.458218238	2.740493059	2.165614	2.941797	3.142071	2.672645	2.70867151	2.999855075	2.794582842	2.690525	3.145433214	3.85690044	2.761431	3.799338696	3.633532228	3.019752039	2.663327363	2.859434	3.584141838
SUCLA2	4.872277866	4.864722	4.901824	4.795542	5.251035	5.091742	5.011957	4.829599935	4.73004215	4.414713952	5.030124	4.95522246	5.000928	4.813022	4.750637	4.667042944	5.234906	4.779495356	4.398029481	4.792137	4.821715972	4.67912679	4.143135072	4.748199	4.825534714	4.350636789	4.94498055	4.870311	4.701028	4.730441324	4.214827528	4.97635518	4.855535	5.210844	4.690603	5.156117	4.306918121	4.752358725	4.78797271	5.030242	4.323910461	4.706726343	5.166366	4.419332013	4.744966723	4.872024471	5.008547918	4.633558	4.808672457
TRADD	2.796437092	2.762167	2.495481	2.54075	2.880493	2.406287	2.506668	2.937723659	2.615184912	2.63681269	2.275632	2.296410465	3.04372	2.917831	2.7758	2.938824496	2.440925	2.664322992	2.465368267	2.473026	3.026504936	2.660781968	2.800234863	2.776983	2.692020636	2.029192987	2.472924459	2.712668	2.323561	2.182076383	3.090291492	3.056826945	3.159079	2.57459	3.16023	2.335519	3.301726967	2.794500385	2.621090914	2.529786	3.278461924	3.058450611	2.84671	2.604013657	2.639552999	2.989344664	2.439022555	3.012575	2.69157975
LAMA4	0.888785152	1.205162	1.037223	1.447261	0.9253099	1.573528	1.156131	1.374015826	1.333476891	1.51628712	1.528783	1.673932503	0.828152	1.150928	1.976539	0.89075087	1.29577	1.961126027	3.319445783	1.081879	1.738747517	1.886504799	3.528913094	1.81673	1.235092237	2.929705835	1.093759891	1.760289	0.6473511	1.224433669	2.193847064	0.905321881	0.8460969	1.564561	1.756412	0.6417982	2.069568652	1.101191514	2.234442632	2.141142	2.554857037	1.204080542	1.916655	1.659292105	1.109999839	1.632983199	1.114428296	1.586592	1.367417569
BSPRY	3.519107181	3.955672	4.249742	3.936705	4.388904	3.946068	3.913892	3.622487594	3.402208541	3.204922267	4.14462	3.719699619	3.484336	3.309832	3.136687	4.004338139	3.600478	4.05516183	3.136709975	4.113912	3.112571575	3.284260536	2.719906192	3.213922	3.404593764	2.783616762	3.184510974	3.114213	4.212286	3.399936731	3.390928964	3.565402984	3.344173	3.949995	4.010979	3.768068	2.928339503	3.291160909	3.284622342	4.072989	3.297847135	4.4014817	4.142895	4.362119217	4.046829438	3.418905179	3.381587823	3.311322	3.924145915
DNER	4.224149702	3.988285	2.684723	4.28598	3.426698	3.434807	3.279298	3.736946475	3.290364175	3.554957642	3.812132	3.63641448	2.805107	3.682901	3.154135	2.653410327	3.498402	2.728399383	2.70858962	3.013877	2.724799704	3.721828356	2.727855783	2.769712	3.584451956	2.378901012	3.599704038	2.750127	4.347201	2.80806323	3.615194377	2.054980877	2.586255	3.117132	2.99589	3.05812	2.900120226	3.233379933	2.995110486	3.944005	4.123186771	3.040993062	4.316146	1.69513572	2.341421292	3.411366729	3.580193125	3.237432	3.628716906
HK2	0.610636526	0.7728969	1.337987	0.9349998	1.0773	1.227281	1.334416	0.783709679	1.239789986	0.856257539	1.022928	0.675429284	0.5650816	0.5552062	0.9073427	1.326633845	1.165645	1.623592711	1.754540064	0.9827904	0.797819787	2.916990689	1.257355906	1.029506	0.848506973	3.198740377	0.385244881	1.182155	1.187076	0.489234138	1.103243572	0.381138198	0.5469424	1.132693	0.7893769	0.5952342	1.535896605	0.816150339	1.08655704	0.4928382	3.05608417	1.416714454	0.519005	2.1504908	1.229234096	0.782458136	0.551286705	0.9858416	0.780230264
ADAMTS7	0.493609068	0.4599226	0.1879043	0.2940624	0.1713268	0.2931927	0.2974157	0.477822949	0.275957457	0.379033652	0.1549427	0.408308143	0.3326472	0.3308468	0.6975449	0.153366128	0.2687035	0.29880957	0.83514272	0.3247209	0.344201494	0.477760387	0.595181399	0.5590593	0.620714611	0.443383245	0.271013404	0.2386416	0.07727159	0.239416113	0.611506262	0.245660817	0.2738345	0.3948507	0.2899597	0.1544571	0.668930422	0.347586648	0.490841491	0.4842876	0.855821452	0.277202275	0.186978	0.161753303	0.250830364	0.484450316	0.246985505	0.4104069	0.359587019
TMEM30B	3.967094605	4.898547	4.970335	4.591451	4.927028	4.936894	4.988282	3.670146126	3.757132078	3.58722434	5.058491	4.197185423	2.561581	2.972585	3.496377	5.092120062	4.511342	4.577253558	3.788423592	4.848583	3.047420837	3.640417744	3.604665383	3.244908	3.592534916	4.8548346	3.450573291	3.297332	4.917331	3.594149025	3.256756134	3.068032795	2.876588	4.302124	4.143503	4.170904	3.557208399	3.804103048	3.475814792	4.646203	2.760891212	4.767137386	4.793511	4.744386304	4.70389223	3.032045015	3.651793493	3.264099	4.581564856
STAMBPL1	0.397344704	0.3600422	0.373645	0.4258214	0.2638984	0.5051978	0.424234	0.410277885	0.604417032	0.451363014	0.4302763	0.478303675	0.3267588	0.3611107	0.6143413	0.29866665	0.4968965	0.809754131	0.408807191	0.3166907	0.715754382	0.750918654	0.640350827	0.6088589	0.372786108	0.929136764	0.514284226	0.6439087	0.4520417	0.314885483	0.715844157	0.472690766	0.431693	0.4032749	0.3575092	0.3543274	1.113682903	0.379989686	0.619110449	0.5789173	0.898544942	0.566839326	0.4037672	1.047815439	0.46424082	0.659178367	0.393363849	0.7430954	0.352573254
LPCAT1	2.571174606	3.407111	3.091534	3.144078	3.381918	3.267391	3.647015	2.87980866	2.825703263	2.590783031	3.397555	2.943896351	1.876737	2.197888	2.60563	2.952744295	2.844538	2.886921039	3.369678695	3.222045	2.667442339	3.226212536	3.203510991	2.742064	2.6330712	3.189102876	2.366258101	2.729762	3.138044	2.406322058	3.752430946	2.250815945	2.133697	3.21665	3.202939	2.947728	3.304775284	2.681215961	2.786496373	3.216685	3.813879058	2.928059285	3.384719	2.508755986	3.406452536	2.757652859	2.653338281	2.808905	3.239872697
VWA7	2.901050401	2.187474	1.934765	2.66034	2.442936	2.242444	2.370051	2.766824604	2.873991896	2.61160813	2.298343	2.398669689	2.560589	3.106686	2.499582	2.784253722	2.370098	2.210308027	2.047888327	2.213693	1.685114617	2.580752892	2.097775852	2.430681	2.998736056	1.915848797	3.074312472	2.086549	3.105327	2.394925157	2.48310652	2.584050914	2.34129	2.485449	2.443837	2.504574	2.720862534	2.830629695	2.434570389	2.611181	2.613325465	2.420867186	2.48218	1.986871765	2.523330857	2.567712943	2.700712931	2.246323	2.305896404
LGALS9	0.914182183	1.629537	1.274602	1.000865	2.024565	1.703668	1.359676	1.153234727	1.079471245	1.290536602	1.11827	1.291798068	0.7934679	1.305531	1.23334	1.53439705	1.415578	2.545682134	2.501642695	1.103409	1.909092449	0.826571463	2.386350111	1.625051	0.824977632	2.714781881	0.712824318	1.48718	1.307737	0.700887043	2.293867711	1.102678562	1.344534	1.462496	1.908355	1.288665	3.314146954	0.616844988	1.872754976	1.617751	2.074106141	2.729829133	1.470929	1.957148314	1.521615411	1.389311637	0.868432385	1.452563	1.680417443
CYP2B6	2.615075468	0.3150143	0.480073	1.55217	0.2640639	0.210423	0.2639475	2.136047097	2.796154273	3.334364441	0.648456	2.049122498	3.29583	2.76328	2.710062	0.213814134	1.717965	0.148701827	2.130043879	0.3469101	3.105717608	3.047778833	0.618195964	2.848661	2.764522121	0.09610177	4.59516634	3.12657	0.632916	3.726478007	1.748325535	3.570956582	4.005689	1.288763	0.4516233	1.165263	1.018155642	3.675808228	1.917701642	0.6802958	1.417842065	0.287506745	0.3913094	0.376434496	0.389022223	3.794573619	2.995470937	4.054314	0.743475241
TMEM91	1.06901604	1.320177	1.493188	1.004286	1.055544	1.216551	1.200088	0.961818079	1.15160212	0.822557747	1.479226	0.820205318	0.9961508	0.8184381	1.101609	1.211246051	0.9424306	1.528296421	0.991145114	2.038668	0.778323199	1.190315703	1.428664931	0.8822754	0.949144009	0.862242519	0.631865074	0.776692	1.297783	0.532596028	1.026977904	1.295208343	0.9181752	0.8223047	1.247601	1.052775	1.13860802	0.906983981	0.894404912	0.9816211	1.31282977	1.788663945	1.037069	1.265785076	1.426786156	1.113499446	0.855207974	0.8862366	1.18008975
PRDM1	0.63613887	0.6934952	0.8391078	0.9115644	0.3639533	0.9036468	0.719863	0.922222747	1.009728171	1.0577145	1.092106	1.219529364	0.8339741	0.6327342	1.447423	1.135285482	0.767928	0.923291998	1.590509368	0.9842402	1.137627292	1.232334495	2.180474167	1.167852	1.030562219	2.566743157	0.906329801	1.283013	1.071655	1.424130817	1.244625309	0.739549964	1.350655	0.9633699	0.7676169	0.5119714	1.732787634	1.133218736	1.694799682	0.6930699	1.509040656	0.776933002	0.5720781	1.225556126	0.624724126	1.039070712	0.920655742	1.492175	1.06576787
RNF149	2.816794659	3.19933	3.233233	3.157407	3.213536	3.36259	3.38713	3.209157799	2.953937554	2.710994969	3.258701	2.958072822	2.782729	2.771779	2.870477	3.348622302	3.344874	3.194661062	3.635412337	2.858761	3.205744106	2.920277508	3.281189095	3.273023	2.67834324	4.320586997	2.858801371	3.17377	3.590065	2.752839949	3.597360435	2.741410275	2.910268	3.015589	3.106113	3.251724	3.659943504	2.779962895	2.98439213	3.05622	3.559219213	3.13416894	2.847135	3.530999325	3.344711369	3.076532108	2.813872116	2.822974	3.122275033
SCPEP1	5.397494152	5.373284	5.707414	5.220864	5.381324	5.068584	5.669144	5.116045346	5.325481366	5.055036012	5.526637	5.200235076	4.902534	4.975864	5.505438	5.211990263	5.13227	5.608172363	4.797007498	5.152536	4.900465435	5.610862763	4.807556002	4.71606	5.311775962	4.910796108	5.306025803	5.312939	5.739212	4.727752292	4.622189858	4.931930929	4.764749	5.194369	4.999951	5.219812	5.269008753	5.305625033	5.135120145	5.521519	4.496836333	5.495550757	5.557749	5.14013259	5.017411546	4.978248911	5.28698361	5.113201	5.243319209
YBX3	3.234128369	3.570368	3.908063	3.676978	3.522212	3.491437	4.086462	3.422229311	3.641628072	3.147266467	3.547297	3.3607925	2.786187	3.141233	3.314275	4.430298687	3.804776	3.811261729	4.494715537	4.217178	3.433245604	3.637123834	4.518030332	3.930236	3.144090931	4.725201937	2.811859408	3.276981	4.374551	3.086578893	4.380898093	2.992434777	3.491787	3.491515	3.925017	3.25267	4.362723779	3.167543208	3.608626335	3.446021	4.319390915	4.131815991	3.36505	3.589737103	3.712986169	3.330050938	3.181779853	3.25649	3.709626153
ITLN1	2.818749044	0.7717166	2.243016	3.112833	1.457239	2.304044	2.386207	1.641233615	1.259774005	1.826341184	1.311262	3.614477521	0.7605293	1.405365	1.06388	1.359128461	0.9022134	1.633210917	0.711942696	0.6490679	1.133433696	1.540499986	2.126333776	1.080489	1.741595442	0.029753137	1.24148403	1.353562	0.8955928	2.767776107	0.118490935	0.905763606	1.997022	1.673974	0.8982387	1.326674	0.364793704	2.326716136	1.920826336	2.604436	0.065765754	0.362053692	0.5690853	1.414137949	1.481468614	0.991154135	1.463478931	1.243638	2.599272732
RPS2	6.676020661	6.638753	6.730042	6.561096	7.029349	6.551457	6.863684	6.946275521	6.537463242	6.525569227	6.423509	6.492590221	6.563934	6.305775	6.739827	6.898716917	6.557845	6.884693703	7.115330047	6.95552	7.412029625	7.375935484	7.314277402	7.205414	6.395230948	6.730357383	5.748278821	6.889784	7.041802	6.238718201	7.621626708	6.471515182	6.933159	6.69582	7.420245	6.429651	7.496125607	6.530912408	6.403853975	6.672698	7.09945521	7.19925154	6.839923	7.209388459	6.38172538	6.578651466	6.289253874	6.619371	6.806456987
PCP4	3.167911969	4.850668	4.200245	4.996582	4.254348	4.130463	3.445963	4.497715101	2.794036703	2.944878345	3.399661	3.268848781	3.172678	3.913844	2.827296	5.640776764	4.923276	2.196747824	4.531506395	5.306414	3.526965789	2.808017839	4.472895105	4.31504	2.808420758	3.099599354	2.834917863	3.401964	4.275595	2.67323791	4.084943843	3.986268307	3.944841	5.275138	4.725001	6.484469	1.887661905	3.012963587	3.781522235	4.864625	2.788662844	5.987418212	5.419762	1.450424738	3.373232605	3.586893022	2.803195537	3.203475	5.519585249
PRDX4	3.469919193	4.374463	4.453299	4.261417	4.822592	4.425197	4.633877	4.181609865	3.804138767	3.891595726	4.204724	3.826848969	4.471778	4.319401	3.718551	4.679548627	4.626776	4.428128088	4.468578808	4.813046	4.916327331	4.440934805	4.614665337	4.185996	3.353398624	4.543263563	3.650091637	4.346555	4.736012	3.530552768	4.537341085	4.610975117	4.664849	4.167105	4.48017	4.078128	4.620516906	3.795210869	3.916215995	4.373127	4.705101839	4.870501657	4.860214	4.723800306	4.124303634	4.147215374	3.634180878	3.910705	4.059133357
ANGPTL1	2.963450534	3.164504	3.466688	3.401787	3.131475	3.326722	3.699826	2.735352968	2.474593855	1.80267595	3.363618	3.529933666	2.09569	2.784317	2.832782	2.843239474	3.245436	2.93945332	2.673653278	3.191899	2.580665168	2.843271513	4.075971843	2.42123	3.010656526	1.52137333	2.573743678	3.092393	2.709206	3.141890899	1.73960871	2.989154898	2.406872	3.814283	3.0999	3.112067	2.804614456	3.062685407	2.933758613	4.253185	1.671288416	2.315556679	3.692264	1.764652097	2.99589687	2.798285801	2.993431759	2.54205	3.454481857
AEN	1.305340156	1.783191	1.475153	1.775291	1.611138	1.936009	1.716967	1.538394833	1.845227291	1.626332301	1.704122	1.570288512	1.647822	1.631454	1.647166	2.218833997	2.225815	2.616383583	2.144260661	1.637465	1.892752362	1.997012326	2.173746633	1.966865	1.185660461	2.098883573	1.257265839	1.672177	2.642076	1.428799953	2.396978361	0.968712414	1.523605	1.54493	1.938818	1.386392	2.301683293	1.610194542	1.656774541	1.734655	2.591771842	1.900984798	1.594451	2.616979897	1.862704628	1.58438971	1.301075119	1.507758	1.438813921
INPP5J	4.486810841	3.486869	4.940881	3.991933	3.678042	4.362744	5.089323	3.662436612	3.746518312	3.328688633	4.575734	4.138427449	3.108544	2.443736	3.752671	4.361211472	3.432166	4.401603481	1.992914244	4.415371	1.980339273	3.93719243	1.820620073	2.482592	3.728952183	1.722754924	3.439221202	2.725793	3.697925	3.117894689	2.221272139	3.199066118	2.480077	3.827248	2.869549	3.671196	2.277664458	3.904902977	3.278131102	4.510451	2.252580871	4.517711575	3.20006	4.284345897	4.517859528	3.439592291	3.53014591	3.311617	4.232110248
C7	7.725303659	6.279061	4.883759	7.046754	7.121257	8.060471	5.623526	7.279211773	6.834701167	7.027401342	6.291644	7.352251541	7.06747	8.304969	8.150928	6.415789688	7.700944	8.127464573	9.205491684	6.048546	8.194106669	6.217590201	8.685928378	8.318728	7.646179749	6.744576525	7.909260201	8.703793	4.719405	7.993845742	7.701707113	6.415428377	7.049533	6.723582	5.642088	6.25739	8.923950981	7.395770879	8.776563149	7.268269	7.162042628	7.133680045	9.193028	4.625302329	6.059909173	7.32012293	7.033884229	8.285307	7.363618372
TDGF1	1.275379942	4.526921	4.32529	2.162004	4.101692	2.483214	2.55317	1.305754761	0.951969617	0.845927065	2.274651	3.268357267	0.6232748	0.5222195	1.919078	2.586700744	2.718765	2.894937107	3.599378077	2.61399	0.509742798	1.45785571	0.563624085	0.6336009	2.247930022	1.565726323	0.846527992	0.5375854	4.149038	1.521217157	2.347046019	1.45279036	0.7706138	3.627305	2.354809	2.229869	2.882172586	0.962135836	2.431965452	2.070569	1.144531694	2.242475153	4.1625	1.596546724	3.655542074	2.480964315	1.620896203	2.320166	2.593932178
ISG20	0.147675784	0.3616764	0.240654	0.2363612	0.4924053	0.4044233	0.5494589	0.389216072	0.390312442	0.416580532	0.1426623	0.223810875	0.3221283	0.4156025	0.3881927	0.484228004	0.4048253	0.457072551	0.757993416	0.3253382	0.968001747	0.48654293	1.061315948	0.723769	0.291828985	0.574286627	0.179179301	0.4955938	0.4383725	0.17589671	0.785849599	0.34252255	0.7832482	0.2103145	0.4083666	0.1336492	1.720762075	0.145654005	0.666941504	0.3983425	0.765406427	0.576412679	0.4044287	0.427535551	0.30063313	0.381007685	0.310246698	0.5952892	0.347886358
MYORG	2.972384326	2.955165	2.532574	2.938212	2.944563	3.103561	3.127467	3.905766817	4.03484934	3.087472408	2.710361	2.86281469	4.20903	3.878551	3.356249	2.767094461	3.595315	2.705694541	3.138472822	2.641547	3.433681031	3.253627231	2.765549067	3.76954	3.521570486	2.045226899	4.071095643	3.374178	2.971062	3.54774161	3.411413556	3.507948661	3.869941	3.056965	3.02858	3.240676	2.852520906	3.922757847	3.965016908	3.100149	3.213032686	2.505775951	2.70213	2.950457708	3.043607126	3.608963209	3.803244126	3.702896	3.176764097
HS6ST1	4.534667898	6.044666	5.539787	5.848431	6.118327	5.359309	5.470974	4.367195213	4.894149894	3.9080493	6.040828	4.998454436	3.018513	3.482925	4.347149	5.369343617	5.246767	5.77951308	4.187238953	5.756688	3.141337283	4.313199236	4.444579333	4.327915	3.872598618	4.752366244	3.704485367	3.982485	6.610912	3.597938436	4.679912402	3.964030042	2.808926	4.878029	5.127469	4.598963	4.324092826	4.392049604	4.028177657	5.543995	4.292711162	6.25499332	5.770388	6.016010511	5.939809004	3.912478894	3.476949388	4.276071	5.551556657
IDO1	0.190165717	0.2740931	0.1677044	0.1760609	0.7258175	0.9983055	0.09730674	0.656625747	0.327280075	0.431735885	0.304145	0.318149434	0.3463693	0.4149624	0.7670707	0.425523928	0.2390919	0.303095132	0.609187276	0.27594	1.92264091	0.426002042	0.92928957	0.8395719	0.478246954	0.915349117	0.241168053	1.372897	0.6557169	0.362067125	1.123633265	0.526106941	1.253473	0.5196061	0.7128792	0.1864898	2.316815666	0.244288398	1.310473712	0.3981325	0.536773282	1.102052113	0.6198819	0.405459456	0.429449155	1.639910132	0.495274063	1.153843	0.3608438
GLDC	4.316780894	3.354133	2.974821	3.341224	3.281996	2.986757	3.210415	4.874219754	5.104280015	3.971825666	4.124311	3.919636811	4.412321	5.153049	4.255632	2.508774516	3.910716	2.668163194	2.931528765	2.564288	4.316985943	4.494635132	3.737095812	4.490472	4.219300447	2.910897868	5.285707163	4.823988	4.567943	4.660555471	5.177694939	4.464487519	4.318977	3.773467	3.044726	4.28115	3.569281264	5.200798662	4.647137087	3.801735	4.716124298	2.854206612	2.344209	3.174831924	2.803531241	5.005541724	4.350878211	5.086327	3.730803273
RGS19	0.930721004	1.431511	1.339833	1.158372	1.908263	2.103278	1.297811	1.543217087	1.48945918	1.485289079	1.984816	1.417905623	1.196108	1.655314	1.276148	1.607839785	1.378339	1.953738196	2.049548949	1.908899	2.384361753	1.864433492	2.47689655	2.297344	1.318383106	2.321892837	0.982028422	1.83478	1.498657	0.796050763	2.576013947	1.283807341	1.534509	1.307296	2.009453	1.307375	2.992000815	1.102450413	1.728606396	1.474621	2.346029648	2.154428054	1.930179	2.015742897	1.968922495	1.433827264	1.144698343	1.722798	1.605776302
IFFO1	1.306326443	0.9292343	1.032057	0.9731136	0.6559605	1.097467	0.5993742	1.465640559	1.443323495	1.053119843	0.728716	0.913532749	1.253922	1.527249	1.455153	0.499682581	0.6520304	1.233466197	1.34389329	0.8557503	1.306353221	1.455185562	2.022988363	1.524949	1.405866339	1.095834113	1.325316182	1.349106	0.5187969	1.090318463	1.588616902	1.530287149	1.385051	1.124999	1.247522	0.6714641	1.551967484	1.243926364	1.687487281	1.096626	2.069412538	0.868819217	1.069017	0.972843029	1.050528488	1.604635351	1.209477861	1.718716	1.236098478
PACRG	2.391121861	2.283223	2.326752	2.133321	2.557315	1.733072	2.060007	1.802867658	2.303042909	2.307446774	2.667738	1.913345159	1.912863	1.673248	2.793837	2.217620385	1.891064	2.189320788	1.888344518	2.279161	1.857375215	2.889364924	1.640132939	1.946099	2.109699295	1.235494628	1.98721231	2.438211	2.196058	1.996298495	2.692430822	2.206865175	1.78031	2.203787	2.360562	2.351705	1.841120566	2.299736401	1.96791814	3.112081	2.018599103	2.137863824	2.902609	0.881111506	2.271265984	2.157691632	2.393916258	2.38017	2.019737378
GAS1	3.231462102	1.95942	1.462626	2.633763	2.570052	2.510555	1.848954	3.0297216	3.460649604	2.635658208	1.955107	2.457527283	2.448604	1.948719	3.638985	0.899679905	2.541559	2.502955417	2.414911683	2.445501	2.686461295	3.753301435	4.561504472	2.822343	3.658801108	1.902348923	2.833827331	3.756766	1.987203	2.651288331	3.022699336	2.543292709	2.167568	2.88671	2.745902	2.379654	3.252032667	3.302770095	3.004308481	2.537643	2.785863472	2.363583981	3.175008	1.538498839	2.835832112	2.966419891	3.156664482	3.564416	2.774265401
LINP1	0.12578201	0.03169303	0.1066354	0.1623587	0.179977	0.07843367	0.07743426	0.224054519	0.162986545	0.18630147	0	0.044514669	0.1354933	0.7215962	0.2626258	0.204763198	0.1517831	0.077825404	0.354865739	0	0.398339402	0.031691876	0.138157994	0.65655	0.088866213	0.325089242	0.092698842	0.567484	0.2685794	0.075042727	0.672003082	0.031019619	0.2579416	0.2362203	0.08753048	0.1388546	0.431841979	0.177890133	0.196884519	0.07835016	0.178873003	0.083418135	0.0377486	0	0.119722159	0.127185652	0.098256287	0.3279909	0.207135617
FCGR1A	0.115823661	0.242974	0.09814175	0.2744044	0.5763417	0.4914644	0.1224007	0.496838921	0.216622301	0.288477958	0.1942215	0.193799749	0.2543023	0.3903529	0.211342	0.538489131	0.6432032	0.498278761	0.922669261	0.1421428	1.030061939	0.275718375	0.654259727	0.9426521	0.184003933	1.141418794	0.078365237	0.2341006	0.2683777	0.134860552	0.687904785	0.428340504	0.3778495	0.2181557	0.3568254	0.3981886	1.437099863	0.129160851	0.581144582	0.4237529	0.506957632	0.62873795	0.5797967	0.229670632	0.220837856	0.331593437	0.109753455	0.5022438	0.448813285
LAIR1	0.340871976	0.4644516	0.1238654	0.3398153	0.8019587	0.6417316	0.1622505	0.723280488	0.660323665	0.781116402	0.3104743	0.698711394	0.5861223	1.171168	0.7391563	0.503411662	0.7621927	0.825761676	1.791538162	0.2801069	1.548514195	0.622946953	1.734414904	1.259129	0.462334533	1.885001034	0.494715455	1.216296	0.2888125	0.418650559	1.528644423	0.747661496	0.9891697	0.6532373	0.7442787	0.8651677	2.206171675	0.398431432	1.586952564	1.049654	1.413974057	0.577260677	0.6319885	0.298869061	0.182911913	0.883357558	0.42114212	1.246574	0.818737877
ARL4D	5.18771048	5.527101	5.645861	5.383378	5.504158	5.147815	5.924715	4.404347296	4.73289786	3.899962169	5.798535	5.52639716	4.280956	3.799267	4.405858	5.309764459	5.337848	5.127522636	3.783474285	6.810042	4.186699992	4.696426877	4.18045655	3.60047	4.730110858	5.223258644	3.544080792	4.379388	5.834172	3.645151295	4.423807642	4.425353033	4.287954	4.620893	4.574097	4.370744	4.256532478	4.373827438	4.201000137	6.056746	3.593383625	5.972629905	4.658209	6.387920249	4.549674453	4.015137901	4.422715557	4.229145	5.208893843
L1CAM	4.069464806	4.444779	5.45336	4.66817	4.319564	5.191279	5.451107	4.094162516	3.867212178	3.836788389	5.635557	5.056132485	2.907472	3.547559	3.885728	4.373503356	4.042711	5.633207053	4.01539751	5.010188	3.12742316	4.181765867	4.027314809	3.885282	3.8678113	4.596585012	3.34532604	3.25	5.589361	3.187901205	4.962498113	2.954169062	2.6458	4.533128	3.851482	3.833358	3.609343316	3.956550221	3.880824489	5.085505	2.336570742	5.337459644	4.172325	6.252065106	4.613428356	3.281949065	3.395751332	3.75602	4.68182323
GAS2L3	0.500474383	0.2329629	0.2481923	0.2736356	0.2138592	0.8857634	0.2209123	0.698800772	0.823492245	0.804032461	0.3556828	0.440559475	1.29293	1.031882	0.7995349	0.289399321	0.4461901	0.429067212	0.972953295	0.2098129	1.1737743	1.023939934	0.872906378	1.272056	0.488251326	1.657348208	1.163277019	0.9702269	0.252591	0.830032274	1.324427411	1.272518005	1.396867	0.5359451	0.2558441	0.5777239	0.656761874	0.663637162	0.956976239	0.2981667	1.729855951	0.229722735	0.4448071	0.721171535	0.229134702	0.965668497	0.621669845	0.8395991	0.356336795
TCEAL2	3.813748404	3.070814	3.25422	3.164458	0.6755855	1.171954	2.652717	2.27158857	3.395991314	3.060146421	2.236346	2.000419312	2.794978	2.555057	3.687866	1.075857878	2.687403	2.358590998	2.59692211	2.543795	2.229000901	3.467425856	3.642406277	2.855691	3.439623298	2.001754657	2.844445868	3.443555	2.557786	1.775903194	1.993688131	2.209370472	1.470035	3.309006	3.891451	2.588032	3.12082896	3.551671087	3.547149035	2.359435	2.471481495	1.945032662	2.615672	2.634261344	1.807493077	3.592996307	3.30314671	2.48761	2.571526354
DHRS11	2.459527316	2.230097	2.075928	2.333304	2.297129	2.214684	2.312973	2.423965871	2.509168315	2.070180333	2.227647	2.221644138	2.474073	2.215807	2.061176	2.194290313	2.355678	2.104432175	1.736190503	2.368781	1.600506963	2.456670407	1.678911868	2.070511	2.262220609	1.328023101	2.024848162	1.849186	2.599646	2.20972998	1.986076213	2.143713085	2.12184	2.303066	2.239082	2.534287	1.525870222	2.343646013	2.183936415	2.477705	1.780118039	2.225005773	1.795016	1.940890159	2.211521683	2.175509626	2.222827514	2.069367	2.303810034
GLRX5	4.866965109	4.342192	4.644401	4.491251	5.029391	4.531554	4.525673	4.718502479	4.438989184	4.383435138	4.591193	4.378271	4.807179	4.306403	4.533191	4.341476152	4.699078	4.341293134	3.806145784	4.716895	4.500397829	4.641572222	4.140266188	4.450968	4.612025759	3.557647524	4.084269227	4.476288	4.7177	4.199504789	4.190224294	4.671094726	4.681645	4.72494	4.781977	4.778075	4.295924289	4.545176052	4.344447048	4.764606	4.007151612	4.580598977	4.765919	4.256595895	4.299577802	4.641107317	4.467707309	4.38543	4.534606381
LINC01077	0	0	0	0	0.03503817	0	0	0	0	0.106367792	0.04248752	0.049335875	0.06174387	0.04450093	0	0	0	0	0	0	0	0	0	0.09169379	0	0	0	0	0	0	0	0	0	0.3372385	0	0	0	0.068412016	0	0	0	0	0	0	0	0	0.073357277	0.05350738	0
CD1D	0.278818804	0.7113466	0.4544113	0.6392662	1.070106	0.9028949	0.5236939	0.45340424	0.72569693	0.680879297	0.5022182	0.433751296	0.3294088	0.556682	0.5597772	0.897433658	0.7461584	0.904799852	1.314336818	0.6055906	1.457988831	0.675029084	1.442538198	1.115573	0.281541715	2.301471797	0.298178047	1.220344	0.4267886	0.134603373	1.352466522	0.741830785	0.6289016	0.6537344	0.633759	0.3845677	1.781639179	0.300358425	1.342857869	0.5901631	0.94186259	1.218136804	1.588312	0.791306575	0.652855178	0.614853267	0.447159616	0.782697	0.861498161
RNASET2	1.712008842	2.310721	2.404101	1.975739	2.47831	2.53887	2.259257	1.695788525	1.269260216	1.579531153	1.905185	1.760178292	1.256614	1.492083	1.340917	2.433528348	2.413846	1.828374465	1.883634587	2.445558	2.037012858	1.851518308	1.91659187	1.733066	1.408243306	1.709395358	1.076377747	1.717613	2.363831	1.159077198	2.004808736	1.483700614	1.538996	2.197202	2.206252	1.893451	2.372882158	1.452679634	1.729325485	2.061402	1.869418712	2.346278616	2.604358	1.516762376	2.108230677	1.520397432	1.310222359	1.65253	2.26782104
HOXB-AS3	2.571787038	3.33063	3.204988	2.821032	2.96914	3.001831	3.578045	2.440823259	2.321014561	2.091688587	3.119599	2.813720056	2.121436	1.99613	2.496159	3.136263185	2.409662	3.221074408	1.834534713	3.501733	1.730791846	2.440670945	1.95098303	1.807544	2.22807187	1.966303167	1.990721285	2.066663	3.368936	2.061297254	2.038909419	2.837287419	2.203598	2.833052	3.346944	3.395984	2.369567866	2.483372238	2.087352488	3.209949	1.953991899	3.514630888	2.946691	3.617361459	3.155682061	2.190190719	2.381770338	2.233725	3.117155186
APEH	5.271366618	5.188023	5.194564	5.204472	5.574515	5.110863	5.185726	5.447242472	5.044699582	5.013280642	5.145815	4.866823452	5.424228	5.499671	4.917308	5.302856066	5.024187	4.839358264	4.84723365	5.018356	5.129718121	4.978675463	4.48560698	4.980989	4.801487843	4.252374563	5.257046443	5.161705	5.165665	4.991593605	5.527479296	5.367167213	5.145968	5.250208	5.047707	5.115146	4.673795592	5.329484186	5.063201564	5.083678	5.15674806	5.332355581	5.100343	5.043423656	5.032613988	5.207651955	5.111334665	5.111307	5.053134359
RBP2	0.879957352	1.24726	1.69945	1.684217	2.968063	3.172894	1.443791	2.02258044	1.246165997	1.629582481	1.776074	0.874327065	1.048644	0.7163864	0.7993346	1.01866566	0.8713594	2.052339488	0.762173885	1.1074	0.953570131	2.710086889	0.540450395	0.9606151	1.103750452	0.126214024	1.428902191	0.4406032	3.835819	0.967933584	0.030634384	0.58043804	0.86351	2.227818	0.9637057	1.974137	0.787281203	1.648993844	0.986176092	2.139732	0.140541714	1.801985616	0.7696482	1.249491797	0.937726557	1.601038064	1.627871362	0.8283393	0.877938116
OSCAR	0.163828358	0.2397713	0.2544609	0.2509581	0.4595794	0.3383179	0.2992385	0.390116095	0.395901002	0.49509287	0.2359639	0.212342665	0.4840011	0.3413601	0.4266363	0.638716989	0.3645442	0.466847841	1.073381365	0.2909342	0.831523596	0.269309802	1.022783957	0.6764524	0.188756637	1.17657473	0.178115177	0.6733815	0.4115741	0.20502766	0.968795578	0.467315675	0.5655392	0.2735137	0.7156352	0.4389777	1.539302468	0.206619807	0.815886407	0.6346328	0.954280238	0.632303979	0.2819132	0.246333619	0.239821293	0.405361959	0.220822213	0.5865975	0.191624059
CLSTN2	2.322243216	1.249981	3.000783	2.394418	1.399743	2.65871	2.343608	3.478524161	2.363470618	2.272737486	2.056638	2.435269444	2.514979	3.084842	2.661984	0.859210061	1.503369	2.221814456	2.751532357	1.977839	2.530753926	1.673063387	3.120799454	2.961648	2.164485157	1.482127073	2.292201815	3.213567	1.672648	1.593195606	4.335241297	1.93258576	1.752343	1.597333	0.8328359	1.660483	2.984124928	1.736514498	3.264398564	1.442879	3.383055285	1.652809889	1.565987	2.621997855	2.605909222	2.32514717	2.78093247	2.155277	1.235818444
MYH10	4.855425533	4.906869	5.250032	5.047693	4.732733	5.343337	5.580447	4.893970609	4.807323303	4.617884013	5.712241	5.068138223	4.151082	4.736693	4.900575	4.450553105	4.933492	5.675301469	5.400439444	4.422776	4.279115048	4.613742108	6.131280066	4.557982	4.912991139	5.714678614	4.981994022	4.764599	5.408797	4.890777411	4.887218255	3.844101071	3.6364	4.960298	4.200195	4.500006	4.625446945	4.873275292	5.315250604	5.175934	4.662269003	5.446452117	5.123471	5.975077864	5.343306204	4.516248227	4.62836298	5.109598	4.96378357
NUDT4	3.809215617	4.65745	4.494929	4.530965	4.886726	4.799326	4.6429	3.643233721	3.254895906	3.069850387	4.726163	4.441824314	2.844779	2.728859	3.29062	4.199690025	4.343632	4.212726425	3.190595293	4.382255	2.837218165	3.101730705	2.945682735	3.046736	3.778014679	2.893953077	3.291590793	3.11919	4.364596	4.010657889	2.534931444	3.424334841	3.084333	4.877718	4.631364	4.503302	3.066877196	3.668755774	3.386922212	4.683136	2.47746848	4.457748619	4.751211	3.369119266	4.62388791	3.121632168	3.767488406	3.151816	4.898927535
HEPACAM2	4.07651685	3.728013	3.983804	3.273762	4.416529	2.691008	3.770935	3.067600636	4.190461567	3.378331153	4.572493	3.350550814	3.445118	2.100256	4.634684	4.190753223	3.214973	2.768358303	1.761002234	3.850166	2.702915616	4.695944623	2.342079399	2.816961	3.475180464	2.916954261	3.526111959	4.069406	3.95224	3.14372751	3.071384187	3.886521391	3.501905	3.078296	2.10804	3.730122	3.025331681	3.88478173	3.259471129	4.391476	2.78046767	4.412149581	3.379739	2.193853368	4.423518514	3.796981139	3.466722323	3.345287	2.393889114
GALNT3	2.208941004	3.884556	3.876237	3.50381	4.088474	3.888653	4.148806	2.726582748	2.563570408	2.408483407	4.166199	3.180601071	1.627038	2.35984	2.558373	3.695074624	3.576502	3.717941726	3.297936357	3.445474	2.59782677	2.119903246	2.801591472	2.730309	2.26064119	4.983442172	2.203832851	2.829269	4.040799	2.238661693	3.190132367	2.172747632	2.032874	3.081446	3.012717	3.14366	3.302449389	2.430626685	2.644901261	3.502286	2.855988247	4.306201709	3.772808	4.361888308	3.666287363	2.295892058	2.490648422	2.259943	3.216866701
MMUT	4.917876196	4.925588	4.715639	4.869488	5.070346	5.049415	4.773673	5.139337666	4.808318116	4.712811789	5.140995	4.637559715	4.860209	4.099612	4.720414	4.700376061	5.164827	4.679691736	4.439745731	4.497073	4.694917875	4.774796378	4.253990571	4.830452	4.974452991	4.237091566	5.432281876	5.038239	4.741956	5.014224606	4.356104813	4.760046987	4.89125	5.220486	4.80492	5.185091	4.235646765	5.122766352	4.748693513	5.189266	4.218018371	4.356473397	4.94665	4.603430991	4.625729117	4.988590427	5.102553663	4.860927	4.898100529
CTDSPL	5.005133923	4.663853	4.81546	4.862766	4.954465	4.910615	4.548339	4.708965573	4.631122535	4.584621374	5.244259	4.840064425	4.186786	4.133906	4.716411	4.336472823	4.428827	4.629333835	4.43294057	4.237378	4.316417341	4.606686573	4.564729867	4.373634	4.807839749	4.045000649	4.87702557	4.59771	4.557216	4.637682683	4.48751782	4.384182243	4.194192	5.029973	4.602426	5.006593	4.325322704	4.791267557	4.593115415	4.862994	4.601851529	4.982082971	5.084562	4.369598993	5.213310034	4.562533977	4.742297806	4.515237	4.741257705
ATP6V1B1	7.103294891	4.560575	5.176029	5.879133	4.811285	4.069295	5.42374	6.45559442	6.44938181	5.952749809	5.33144	5.394418732	5.961889	5.377265	7.092686	5.529457709	4.669244	3.329877073	4.299381857	5.398718	4.853487894	7.218969019	5.288488146	4.92986	6.100930817	2.045255854	5.977980443	5.846789	5.238926	5.411748782	4.841140471	5.507403745	5.708521	5.797525	5.519673	6.046415	5.835318133	6.340343058	6.241938944	5.917405	4.560558799	4.646253399	4.136698	3.158474808	5.360476996	6.70849526	6.213742528	5.935115	4.92966217
PLEKHB1	2.576772653	3.291348	3.810024	3.712503	3.756376	3.56215	4.215184	2.483932078	2.275941152	2.382697233	3.725595	2.767770864	1.972707	1.881917	2.571066	3.586200434	3.052811	3.557495862	2.194362863	3.918649	2.080664085	2.605618767	2.627138315	1.982932	2.642428683	2.472755959	2.37265264	2.484751	3.728804	1.875725254	2.651385045	2.453250363	1.805482	2.751672	2.812091	2.790479	2.240154742	2.129126254	2.305598127	3.221596	2.478838386	3.429767012	3.352692	3.544291538	3.157291069	2.555051332	2.240362795	2.297577	2.923233748
ATP6V0A4	6.361753418	5.790827	5.868637	6.138303	6.016987	5.467965	6.220158	5.800261447	6.067431885	5.821494659	6.626685	5.886152373	5.024076	4.510305	6.377828	6.232349602	5.211589	4.849593028	4.601912582	5.722296	4.605118453	6.596414793	5.023033852	5.365811	5.856768403	4.428261584	5.572407898	5.954435	6.313617	5.564219938	5.743594332	4.723502568	4.796515	5.894911	5.481857	6.084506	4.935815436	6.055991779	5.152142116	6.788911	4.864560631	6.19741385	5.754933	5.042527154	6.397836943	5.601582676	5.743799787	5.621503	5.440463003
SLC37A2	0.1310144	0.2059574	0.07320866	0.1772521	0.6126759	0.3509823	0.1800663	0.451618568	0.408256495	0.453674534	0.3061153	0.50075083	0.4704093	0.5767028	0.54814	0.283684143	0.4037181	0.640098618	1.053601041	0.1157353	1.230773515	0.517594713	0.649812206	0.7138757	0.304176082	1.63011364	0.280858063	0.8576622	0.1479448	0.276598529	0.813240969	0.49549078	0.4288793	0.4397317	0.253462	0.4495556	0.938571339	0.291025536	0.872128059	0.4974203	1.014729114	0.438888138	0.3801153	0.344206619	0.239498182	0.501453018	0.322187946	0.7323462	0.550557172
CYFIP2	6.519221008	6.849707	7.27331	7.34167	7.221683	7.082453	7.026594	6.53339191	5.713768307	5.795322877	6.985771	7.264507712	5.388762	5.639022	5.298594	6.823281326	6.764371	6.669291862	4.484250579	7.046422	4.730760404	5.889488235	4.618438945	4.973808	6.505885001	4.092283991	6.113394173	4.965392	6.546504	6.684974939	4.487481233	5.955231664	5.140529	7.556934	6.749998	7.366371	4.318675267	6.403195798	5.800275888	6.945552	4.36153997	6.753359961	6.947872	6.090116436	7.234814718	5.701056105	6.325776893	5.8201	7.341580467
PALD1	1.560031894	1.31297	0.9244436	1.326388	1.003808	1.489587	1.335459	1.731313656	1.700251622	1.570590071	1.198714	1.153060308	1.196911	1.38745	1.575121	0.791328411	1.054514	1.448648228	2.261563185	1.036646	1.667471329	1.643331896	2.480935766	1.856341	1.668413315	1.931846513	1.065009648	1.464981	1.104792	1.04928453	2.171053356	1.081157685	1.155365	1.526209	1.354596	0.8237365	2.331577917	1.158895575	2.223903911	1.605045	2.350481964	1.488777239	1.343164	1.491656094	1.279985669	1.653534564	1.175081542	1.852224	1.556415722
NDUFS1	4.573071252	4.482278	4.248581	4.774176	4.761038	4.675774	4.359227	4.65765391	4.360826832	4.027986937	4.556509	4.681299474	4.412651	4.489962	4.436705	4.402945494	4.763921	3.949847458	4.220869715	4.249279	3.909163299	4.298538722	3.533183436	4.220135	4.572598324	3.755970319	4.975435342	4.244412	4.285301	4.654607714	4.07348459	4.362997799	4.143361	4.746715	4.311844	4.954595	3.349090931	4.581246427	4.400223844	4.850285	3.923535213	3.943953861	4.178883	3.723088101	4.427710303	4.490743429	4.635914315	4.445924	4.596599389
BAX	3.0996869	3.036294	3.002821	2.996839	3.142372	2.80648	2.900056	3.399510876	3.245651401	3.028225592	3.097272	2.774540238	3.238737	3.164579	3.290953	3.194855626	2.798162	3.473121324	3.503289653	3.127558	3.273679439	3.308019112	3.502931217	3.677612	2.934246326	3.19510933	2.688329277	3.087435	3.502488	2.739350724	4.274934005	3.086770213	3.129663	2.940942	3.914471	2.548422	3.821943665	3.077674924	3.171540957	3.1079	4.088187787	3.871414083	3.05827	3.242978998	3.223779545	3.221081354	2.705110714	3.198428	2.9919214
TMEM61	3.226136385	4.049523	3.982227	3.816959	3.831392	3.666669	4.374277	2.871835727	2.262778719	2.392022775	3.686071	3.255874698	2.140021	1.859975	2.717477	4.596960212	3.340496	3.194455735	1.90715483	4.373459	1.427504765	2.955679436	1.968019353	1.899134	2.926613447	0.792777347	1.937033879	2.047691	3.478808	1.712024695	2.350421451	2.697478095	2.11094	3.358579	3.580473	3.62537	2.005113058	2.772342476	2.435980639	3.883862	1.615858811	4.291654722	3.772396	2.254860857	3.650123519	2.416801905	2.46895057	2.060822	4.259316327
TMEM52B	7.729218914	3.950178	2.834363	6.053865	4.022507	4.115118	2.21336	6.79236781	7.215237838	6.743429074	1.890057	6.131591006	6.072191	5.695551	6.871041	3.838208143	4.813551	3.785060114	4.295074965	2.591415	5.573963153	7.596584799	5.76307742	5.751213	6.80563094	0.262170296	6.775618844	6.470995	3.720596	6.668572003	5.0663598	5.648127177	5.853673	6.299205	6.142945	6.517522	5.789075099	7.087284685	6.586593424	5.004852	4.829952787	2.134554141	3.847884	0.199477216	5.174648659	6.713782118	6.954235595	6.819152	5.907547215
PLXNB1	4.379611914	4.888589	4.468106	4.505787	4.375206	4.277596	4.469845	4.683965226	4.339023124	3.798118306	4.303105	4.551134683	4.015924	4.070364	4.074401	4.534137208	3.9702	4.037429259	3.875068836	4.257713	3.597194171	4.090622019	4.156650337	4.127051	4.294849034	3.59481219	4.423127687	3.49987	4.328097	4.155757496	4.683525573	4.197062625	3.647381	4.580707	4.720185	4.414385	3.788896296	4.616612604	4.160650765	4.446342	4.750277853	4.407190821	4.275153	3.434871757	4.718326812	4.300781687	4.24046615	4.393628	4.898602162
CSF3R	0.174840837	0.1784808	0.06556977	0.1101921	0.1978091	0.1964541	0.06348976	0.437862879	0.398193542	0.27270487	0.1156633	0.326511645	0.9452765	0.4637517	0.3910395	0.249906165	0.201882	0.309390586	0.896546765	0.0989923	0.649236301	0.260789476	0.527051097	0.5217196	0.325890281	1.168848311	0.329181065	0.5310887	0.08521603	0.314941418	0.689896372	0.862434834	0.5573881	0.2513452	0.3728154	0.3679106	1.109612342	0.318992175	0.705327361	0.3621796	0.756422446	0.204368611	0.1778892	0.143552593	0.085677388	0.608534748	0.337139944	0.6286824	0.407920267
FBXL8	0.788506825	0.7428632	0.6313684	0.8431113	0.8823642	0.8820433	0.7084611	0.768825798	0.511454539	0.414858833	0.6231983	0.703872304	0.9172639	0.8822356	0.7167203	0.883152085	0.5482009	0.844524431	0.485766265	1.034522	0.665019054	0.884326797	0.472665371	0.5576712	0.863145937	0.277705745	0.617927214	0.5743555	0.751385	0.349072866	0.669907645	1.101742488	0.7343812	0.7426282	0.970135	0.5426754	0.503302257	0.651025638	0.660166837	0.7819314	0.975849982	1.139670091	0.797305	0.84510499	0.954517883	0.963118378	0.505736763	0.8461579	0.929533206
LINC01587	0.075636531	0.09759918	0.2191397	0.06615058	0	0	0.1057031	0.110250658	0.075658106	0.076280507	0.08899317	0.052457614	0.06563303	0.09314043	0.03733359	0.14811885	0.06840327	0.158904432	0	0.1805842	0.025587	0.049622967	0.037580555	0.04952529	0.070460997	0.019024372	0	0.03953253	0.06072093	0.116530944	0.022303379	0.048576706	0.06221206	0.03331183	0.06939529	0.1104862	0	0.096155461	0.073628665	0.03137198	0.08327784	0.033436484	0.02982052	0.16506624	0.140448053	0.101118295	0.103035695	0.07536275	0.077635564
EGLN3	1.506818763	2.462768	2.736217	2.326249	2.964078	2.646124	2.58793	1.801191707	1.338385318	1.663816193	2.534123	2.035762814	1.844562	1.419787	1.379985	3.346338458	2.761965	2.839633054	2.036721004	2.917696	1.562143522	1.847505175	1.878048421	1.521469	1.456472085	2.543268214	2.40658858	1.449592	2.76947	1.40417263	2.330303778	1.920977545	1.271967	2.675951	2.101579	2.044659	1.913959302	1.524959202	1.65838801	2.121115	1.966801761	2.740224013	2.255764	2.6450367	2.438446482	1.641886296	1.344734014	1.320259	1.968578252
NNMT	1.45719317	3.402817	1.758058	2.425849	3.198646	2.23506	3.292091	2.584559201	2.901742097	2.609840803	1.707798	2.360243843	2.834116	4.269265	2.905318	4.38380961	4.044862	2.656463349	6.579414431	1.949993	5.697978113	2.735217041	5.962538246	4.757423	1.517453426	6.316696475	1.331524433	3.816278	4.994616	1.961015625	5.083304944	2.5085884	3.689847	1.841898	4.546474	1.965822	7.262397617	1.093352632	4.089762844	3.1684	4.768751016	3.11162399	3.16044	2.43584169	1.807657822	3.071583997	1.739653025	3.099298	3.040347976
BCKDHB	3.707732909	3.620813	3.469137	3.505051	3.65074	3.629577	3.404428	3.79754324	3.608764183	3.100312876	3.527011	3.555472365	3.744022	3.788042	3.447477	3.328816042	3.839917	3.198762281	3.09280639	3.278523	3.539979317	3.31254202	2.770118143	3.31091	3.776978477	3.088691906	4.059154567	3.500576	3.404219	3.665614257	2.944807436	3.949708753	3.898182	4.086819	3.618351	3.845144	2.932699312	3.750002411	3.523653185	3.905501	2.890222368	2.932383421	3.661808	2.8774289	3.077298442	3.703393097	3.897398591	3.603448	3.571881001
ZNF395	3.478935401	3.200128	2.882536	3.375524	3.084672	3.332436	2.993978	3.588576391	3.414979424	3.158000948	3.176609	3.332197657	3.347235	3.219273	3.509816	3.277901493	3.367424	2.845366621	3.459126068	2.870643	3.125035512	3.430167061	3.513616296	3.273125	3.344039492	2.720711222	3.464966218	3.367009	3.212894	3.329610463	3.343398903	3.153488053	3.199177	3.464529	3.175809	3.149607	3.330520545	3.621174421	3.330240815	3.384542	3.568190155	2.943095597	3.352477	2.942667955	3.36733559	3.296514802	3.617000008	3.437137	3.307185246
GM2A	3.004817836	3.378734	3.600363	3.357371	3.873363	3.842295	3.707956	3.319709993	3.265928951	3.222226468	3.737498	3.738761721	3.070153	3.422614	3.1881	3.423801073	3.614499	3.882587704	3.814411315	3.57059	3.668335743	3.313205572	3.888126113	3.399735	3.284720595	4.030081624	3.214826658	3.542727	3.624169	3.079813784	3.653019753	3.275200739	3.09149	3.646356	3.122545	3.476305	3.799622201	3.260618887	3.668565193	3.637296	4.004745708	3.655912662	3.684439	4.111136336	3.662787102	3.429040574	3.125075301	3.497666	3.546466341
CLEC2B	0.93986266	1.165462	0.9223817	0.7991952	1.228502	1.159152	0.9302859	1.112510411	1.179558634	1.471388476	0.885135	0.808677381	0.8266561	1.007414	1.386065	1.079433519	1.348726	1.042413185	2.191339404	0.8195665	2.297535026	1.266118129	2.180856136	1.700386	1.189628947	2.229574237	0.792795927	1.990819	0.7670641	1.014917575	1.717727779	1.087933347	1.423238	0.9313065	1.426914	1.045176	2.688947475	0.918021322	1.322928939	1.298579	1.685072649	1.099778401	1.257933	0.902385971	0.863626863	1.284687819	0.991417645	1.481507	1.140854872
BHLHE41	1.473734785	2.557801	4.026428	2.33324	2.575519	2.942322	3.896847	1.970482576	1.592652863	2.178185932	3.099731	2.716254294	1.271091	1.705386	1.904524	4.036940692	2.574372	4.074471609	2.800230938	3.358339	2.317052374	1.485634758	2.696369267	2.018384	1.692975743	4.726702695	1.477255823	2.335976	2.87144	1.167575943	2.618239337	1.507196451	1.413034	2.335154	1.639837	1.37613	2.994658185	1.326983992	2.277101114	2.56546	3.524491816	3.566802656	2.343789	4.269735587	2.82260695	1.923533414	1.309621208	2.008556	2.341585486
RBM47	5.26929765	4.942639	5.037179	5.491758	5.36853	5.278549	4.978761	5.193805147	5.15529051	4.941530289	5.44293	5.265581185	4.842528	4.782601	5.028084	5.099256503	5.394355	4.630809617	4.73961737	4.871174	4.77526294	4.80222406	4.128340948	5.025989	5.070927904	5.137372984	5.361813625	5.194785	5.264304	5.041701884	4.962840404	4.838049305	4.85451	5.410585	4.925239	5.268613	4.329615884	5.342754251	4.833925386	5.102187	4.817039983	4.973814508	5.024025	4.933916284	5.535818975	5.111569589	5.161203396	5.213761	5.125173358
CD40	2.562944706	3.014474	2.672818	2.383997	3.058074	2.975067	2.3065	1.984391183	2.420224915	2.352741597	2.57128	2.265852405	1.859928	2.56688	2.530034	2.617156164	2.436969	2.874915804	3.351738053	2.233523	2.904331131	2.580354287	3.389841385	2.791895	2.450232349	2.900911203	2.538628503	2.971982	2.99635	2.124846254	3.499839788	2.515090025	2.626648	2.968451	3.169493	2.538034	3.439012169	2.039555841	2.930345178	2.750911	3.419043917	3.425174524	3.101908	2.967405051	2.653207857	2.921668748	2.281517063	3.001629	2.779787862
CD70	0.019534182	0.03785929	0.03736685	0.03806639	0.04703151	0.04745799	0.1470011	0.202697895	0.193051863	0.155034538	0.02306308	0.116903895	0.1300127	0.2146912	0.1499751	0.126020398	0.2078262	0.04708603	0.397416371	0.04116791	1.042960097	0.746747149	0.537210224	0.122276	0.01817323	0.084762149	0.042352892	0.276289	0.03491401	0.045385187	0.373989819	0.142836094	0.2024643	0.0748384	0.2013331	0.07290738	1.594115494	0.126497114	0.327239284	0.08196701	2.317408613	0.038046035	0.08878381	0.054327568	0.090499661	0.13899077	0.078948788	0.2178238	0.035911003
RALGPS1	1.920188588	2.228357	1.901665	2.20881	2.190236	2.17923	1.906988	1.981405494	1.830213769	1.634032226	2.423741	2.038979129	1.344837	1.404655	1.726968	1.622414549	1.83729	2.018756343	1.51572882	1.725333	1.198155684	1.57769183	1.429899524	1.601136	1.827341642	1.427418273	2.025942626	1.402988	1.907419	1.891295713	1.596723166	1.617087502	1.395332	2.258782	1.903208	2.098916	1.287791685	1.902717599	1.852577623	2.13705	1.636846061	1.783117275	2.049533	2.075948986	2.559098759	1.760238387	1.90512731	1.756096	2.349457278
PTHLH	0.136124575	0.1988277	0.1737198	0.1755305	0.07603655	0.09527798	0.2565842	0.190841367	0.164309419	0.195400864	0.06697529	0.140267364	0.09696311	0.1167443	0.1248052	0.305718635	0.1641448	0.202267575	0.250125429	0.2111134	0.12765387	0.187404662	0.598325302	0.2589635	0.17186808	0.746013259	0.094339641	0.2984405	0.1277727	0.100966051	0.147178062	0.098716606	0.1751779	0.1592995	0.176601	0.05001051	0.297477913	0.123116894	0.171635244	0.15531	0.328864726	0.112124176	0.1243079	0.115783912	0.190263902	0.222604085	0.156821318	0.163687	0.14628643
TMEM86A	3.362199101	3.60015	3.064138	3.388675	3.692773	3.024366	2.980195	3.2352423	3.391973856	3.18340001	3.498814	3.375702117	3.392298	3.816937	3.092511	3.675715872	2.988646	2.967145237	3.373756198	3.505573	3.100033938	3.017800718	2.541471755	3.039285	3.290317597	2.605778584	3.405325178	3.239444	3.379984	3.107958732	3.017010926	3.413778799	2.891238	3.651887	3.436069	3.389917	2.205924066	3.430900354	3.177412256	2.915227	2.297618372	3.112909996	3.325793	2.600676786	3.743450841	3.470982375	3.254762698	3.78687	3.58996497
TBC1D4	4.400475094	5.435164	4.786207	5.200555	5.287784	5.221384	5.081625	4.561335967	4.051036528	3.90337128	5.358513	4.993028793	3.354771	3.772696	4.190994	5.010322893	5.187149	4.526305258	4.605745526	4.791753	3.656403632	3.978160646	3.83276492	3.835097	4.483408218	4.189599059	4.359674544	3.878966	4.658098	4.430833263	3.899805377	3.956148054	3.363826	5.324783	4.713159	4.968026	4.021071301	4.379348003	4.385106875	5.302465	3.8455284	4.513131677	5.343215	3.749764369	5.392035807	3.944707186	4.652356934	3.912929	5.242054774
GPD1L	4.630906711	4.033075	4.137159	4.342628	4.533734	4.230124	3.876099	4.39217001	4.632198102	4.425305266	4.257188	4.220399239	4.210235	4.310404	4.550194	4.071737946	4.163521	4.019403057	3.665508882	3.948054	4.399444063	4.694919039	4.389730816	4.164631	4.521558596	3.585083183	4.735712129	4.417089	3.812869	4.457322013	4.20593466	4.190723239	4.190706	4.633954	4.20657	4.519379	3.954632148	4.555575749	4.397898632	4.690948	3.944888005	3.979510944	4.391241	3.64284101	4.265220842	4.508337897	4.512585214	4.228815	4.336023844
PCED1B-AS1	0.103394016	0.3146674	0.1213535	0.1962554	0.3514358	0.3392702	0.2286104	0.382885943	0.475269454	0.535738172	0.1937311	0.338980699	0.3433134	0.5789335	0.3351707	0.234357589	0.4222214	0.367819275	1.081682825	0.2202493	1.424412123	0.135933719	1.145402487	0.9835274	0.154524147	0.863558175	0.223165806	0.7118921	0.2113618	0.192208907	1.388878825	0.498275197	0.8973254	0.2866885	0.7379622	0.5608372	1.697011562	0.264331668	0.945930532	0.4995693	0.870017302	0.412514902	0.4864343	0.213770928	0.222553374	0.462678366	0.290371407	0.7189718	0.467761081
REEP6	3.623497534	1.48357	0.9588898	1.9234	1.708308	1.785623	3.316977	4.035102648	4.207273372	3.55757727	2.16928	2.953590424	5.329408	3.832302	3.814614	1.842643784	2.663502	2.317505463	2.897832196	2.225238	3.359207202	4.234343414	2.183823715	4.385616	3.905763086	2.048102495	3.535039424	4.113654	2.333516	3.560193951	3.384229512	4.551691289	4.068789	2.174364	2.745653	2.535798	2.791470146	4.571868532	4.333260619	2.047751	3.630173775	1.766211784	1.259838	2.583334409	1.48862676	4.035326035	3.705163483	4.250423	2.183403926
USP53	2.65949218	3.539605	3.247748	3.116983	2.942991	3.618994	3.448639	2.784905624	2.835391965	2.544146287	3.719208	3.200277668	2.329814	2.635292	2.826342	3.104421073	3.487355	4.010788054	3.48720926	2.925284	2.73274301	2.501578451	3.273250554	3.157875	3.05312172	4.119620605	2.660296845	3.01738	3.451447	2.940020352	2.694950195	2.256770893	2.641733	3.120934	2.454138	2.864539	3.457273453	2.651927802	3.253954049	3.103546	3.14049317	3.20042315	3.517578	3.620884062	3.308222176	2.631254073	2.994813172	2.542951	3.439868655
SELENBP1	5.312993438	4.834634	5.087807	4.995829	5.740569	5.319393	5.147061	5.390382919	5.242188035	4.898781529	5.450705	5.416737994	5.460229	5.255494	4.904139	5.654521083	5.774297	4.876361673	3.97050438	5.726444	4.588765511	5.011380165	4.261723282	4.363956	5.242040259	2.706006206	5.198160495	4.909657	5.163471	5.37916756	3.536606647	5.51413594	5.236971	5.671728	5.288983	5.840315	4.278084336	5.707690652	5.044582451	5.708589	3.791350849	4.79467304	5.45399	3.966293521	5.055548455	5.508778727	5.457615998	4.954146	5.402754993
TBXAS1	1.016074565	1.002592	0.7216184	0.9629449	1.084332	1.093277	0.6913609	1.075889553	1.274489692	1.328689765	0.757795	0.802908812	1.072418	1.196298	1.226869	1.071483434	0.9513757	0.940017617	1.951107898	0.8128356	1.865449567	1.03265156	1.624972022	1.715459	1.128350815	1.903922226	0.811060993	1.551035	0.8685543	0.761170619	2.131113988	0.942351508	1.170839	1.105101	1.021845	1.199031	2.115624787	0.949111361	1.511205883	1.246767	1.646854141	1.345205552	1.002914	0.701548015	1.026804917	1.338905413	1.067552207	1.359095	1.197259004
TRIB3	1.152128337	1.382576	1.960279	1.332755	2.03928	1.760063	1.94592	0.990614425	0.90415954	0.761088911	1.819905	2.85980419	1.626573	1.075643	1.01571	1.91889129	1.87949	2.119342761	1.880028005	1.763628	1.245352425	2.627066069	1.859973496	1.068323	0.903742826	2.445041229	0.731286834	1.313067	2.128682	0.39360039	1.859930378	0.848731435	0.5116619	1.150124	1.410974	1.438945	1.608824888	0.934409427	0.927220481	1.632899	1.768488512	2.140635007	1.818567	1.581487549	1.453481718	1.26470823	0.757091295	1.137304	1.197287207
PYGL	2.089447104	2.159682	1.584089	2.147923	1.906446	1.670696	1.078474	2.284672925	2.392783129	2.121800081	1.844264	1.690601156	1.767705	1.785934	2.354691	1.78341022	2.053885	2.652940921	3.188588429	1.344199	2.44499356	2.759791296	2.761596845	2.188567	1.836007607	3.201455249	2.400716041	2.35872	1.525951	1.904958671	2.709499952	1.940002507	1.377513	2.111286	2.714328	1.975346	2.890176941	2.218284138	2.309061636	1.6279	2.762985247	2.233603528	2.323447	2.898672568	1.670327643	2.26088969	1.831594213	2.548281	2.109568716
DTX1	2.422406768	2.986756	3.344935	3.529123	3.775021	3.427652	3.575386	2.574168263	1.876345781	1.924041769	3.120737	2.9687313	1.183962	1.628039	1.305173	3.527947269	2.691513	3.508506675	1.676968581	3.723123	1.175142344	1.410004698	2.043708525	1.701215	2.12868886	2.373118767	1.395019578	1.325473	2.898326	1.905142355	1.750390948	2.076022158	1.18178	3.605425	4.116663	3.148609	1.702696578	1.841172914	2.114857633	2.810176	1.159453597	3.914129529	4.024828	3.076373744	4.103255098	1.571124375	1.723818981	1.749292	3.901555435
DMRT2	4.363018894	3.363515	3.613335	3.763905	4.107821	2.782605	4.370219	3.531169689	4.033746009	3.83895408	4.351673	3.178043384	3.348655	1.872927	4.29592	4.06056389	2.853918	2.631222659	2.221302821	3.898231	2.633502288	4.607727846	2.731125851	3.454215	3.676372514	3.176287629	3.40832777	3.831563	4.423253	2.971980411	4.535010013	3.213913218	2.991486	3.086928	2.102463	3.255097	2.86780719	3.716260535	3.188054179	4.702531	3.454349345	4.281464694	3.365188	2.111167519	4.506401431	3.952347978	3.784348777	3.398416	2.809577423
STAP1	2.646651895	3.87506	3.809925	4.202852	4.55211	3.735616	4.505555	2.254052554	2.992453177	2.644049733	4.734025	3.125386961	1.996332	1.889402	3.162847	5.451086656	2.896769	2.665301907	2.191964622	4.464301	2.169494799	3.430742957	1.794384845	3.07769	2.698584027	3.938346539	2.843466868	3.172718	4.588154	1.368889437	3.909353624	2.549190873	2.219426	2.835138	2.050425	3.656682	2.614411003	2.135262434	2.359492455	5.343851	2.633022629	4.284995684	3.384743	2.642283445	4.72819977	3.009957783	2.339503705	2.094876	2.537581908
HLX	0.778904347	0.6411449	0.7051526	0.5275208	0.4891474	0.6384835	0.5416193	0.556709177	0.963094577	1.011588081	0.65604	0.772500519	0.5517229	0.3804294	1.135448	0.707075399	0.5784942	0.567463211	1.22207473	0.6633044	0.452059727	0.832562034	1.34869498	0.7380809	0.855789208	0.789829569	0.526892668	0.8840552	0.3962081	0.48327523	0.78316533	0.508474675	0.3924781	0.6999893	0.8989931	0.4560663	1.052538666	0.96321583	0.621434434	0.9596878	0.783251366	0.574760843	0.769261	0.354307769	0.858430978	0.785904359	0.550265493	0.9292807	0.433168829
OCLN	2.267494832	2.989557	3.622459	3.204328	3.237592	2.922816	2.789079	2.612004362	2.157752266	2.163417421	3.194069	3.201071761	1.796352	1.857397	1.881837	3.218546832	3.352455	2.376357984	2.469559947	2.673206	1.690335439	1.819833455	2.018286148	2.186344	2.162079085	2.575098061	2.369441904	2.076851	3.05101	2.480351103	2.397108008	2.130329827	1.569826	3.256676	2.375209	2.843196	2.261293115	2.46875992	2.052373775	3.142528	2.516348268	2.485911295	3.173435	2.035915206	3.195210965	2.121695803	2.469205621	2.337812	2.862104304
MBOAT2	2.997046153	2.749789	3.270061	2.906466	3.041904	3.421336	3.344552	2.899854539	2.952762037	2.683380107	3.64084	2.812699536	2.059084	2.215365	2.634879	2.547508079	2.802325	3.391153507	2.522668488	3.019625	2.724808895	2.661442025	2.62020793	2.552249	2.738787112	3.871529518	3.003411402	2.762389	3.109512	2.846200063	2.580129027	1.915605	2.372977	3.057057	2.458448	2.661133	2.693267169	2.891302182	2.931332054	3.537858	2.892010785	3.162502602	2.6275	4.183756897	3.192766092	2.750231474	2.679001067	2.746987	2.832946493
UQCRFS1	5.267531437	5.318969	5.500303	5.514162	6.170551	5.591886	5.403764	5.247857124	4.948156759	4.970399123	5.452157	5.223400172	5.336376	5.073721	4.991359	5.777457565	6.115607	5.210959961	4.523289336	5.465891	5.207292635	5.01857197	4.409266873	4.954856	5.145578603	3.870218685	5.098273583	5.232969	5.551533	4.879679358	4.904875102	5.357069501	5.37435	5.530463	5.370445	5.969164	4.60726884	5.165001209	4.887294309	5.659544	4.541199905	5.832055945	5.622045	4.81750005	5.314439942	5.326053087	5.192192385	4.938121	5.270580143
P4HB	5.929035391	6.301145	6.252943	6.117276	6.435628	6.149174	6.152313	6.357227406	6.116813426	5.999023222	5.990555	5.93715605	6.068016	6.638617	5.940017	6.387135572	6.244918	6.031293847	6.586512481	6.22195	6.564784636	6.375587584	6.461790863	6.244236	6.021050368	5.986038557	6.007696686	6.296587	6.459515	5.865710959	6.797368283	5.892472945	6.142521	6.063375	6.544722	6.19175	6.831867809	6.157822854	6.09683475	6.105017	6.813475846	6.584009828	6.311647	6.191244259	6.123596376	6.184384589	5.909881511	6.3516	6.109430933
HIF1A-AS3	0.160337412	0.4668926	0.8108038	0.2062668	0.2046324	1.057546	0.755122	0.081082016	0.269954816	0	0.7999899	0.147729553	0.1396606	0.1961551	0.2974892	0.365804683	0.2260916	0.791668466	0.310209838	0.6236839	0.108564782	0.252243218	0.23008462	0.2671004	0	1.031107061	0.296720551	0.138966	0.6445619	0.186231799	0.226655449	0.052961465	0.06779897	0.2370036	0.2379998	0.3483943	0.378710999	0	0.185507905	0.2821919	0.369587458	0.644555374	0.3229162	0.994732045	0.60503954	0.11006823	0.216205016	0.1970976	0.312060045
TMSB10	8.315427986	9.429517	8.901447	8.589876	9.230087	8.260433	9.264436	8.88299288	8.516095757	8.905671854	8.416892	8.411359952	8.650578	8.817918	8.655234	9.130063927	9.10043	8.780865223	9.986772018	8.94193	9.817779516	8.585215067	10.265406589	9.685131	8.126504029	9.456977832	7.33164985	9.437215	9.266945	7.811405961	10.499928981	9.139715804	9.095976	8.879094	9.725027	8.607004	10.437848105	7.952200714	8.708368797	8.971825	10.745772346	9.784417535	9.213197	9.285543076	8.659491156	9.130185773	8.149371441	8.696559	8.740576118
LINC00472	2.933953668	3.298357	3.314998	3.145988	3.069181	3.424831	3.212847	2.209319058	2.040068677	1.832166732	3.09901	2.576732245	1.746346	1.753225	2.064109	2.830390154	2.132537	3.198204563	1.720288979	2.805131	1.606310825	2.100629805	1.804781655	1.409762	2.126767428	2.097768337	2.536843807	1.851142	2.934546	1.934607151	1.428006341	2.417225975	1.629053	3.132687	2.223612	2.432312	1.861277574	2.091562818	2.104208334	2.858067	1.278783711	2.80831117	2.975095	3.070469593	3.409669668	2.476523476	2.230098886	1.75682	2.994239757
ANGPT2	0.397808687	1.85837	2.95597	1.84627	1.441442	2.5964	2.810899	0.72478212	0.775921439	0.628279778	1.509678	1.165250119	0.3620082	0.8327208	0.8637257	1.871254661	1.636412	2.419841857	2.54941634	1.989746	0.958885975	0.348867703	2.372469892	0.8844338	0.884093431	2.81162346	0.257450978	0.9396019	1.531411	1.237939108	0.533075256	1.027452867	0.3347882	1.493634	0.7915316	1.173834	1.653098848	0.53896175	1.094428418	1.547188	1.245246526	1.947908093	1.961219	2.416979922	2.653191649	0.678823321	0.92590736	0.72005	1.139171388
THSD4	2.469283991	3.15438	3.030434	3.021389	2.982592	3.336549	3.157232	2.116953111	2.013363626	1.993154929	3.175167	3.373932337	1.529678	2.051725	2.473775	3.09167991	3.086758	3.254303313	2.602120601	2.627672	1.814981059	2.022654128	2.997800988	1.877292	2.528300052	3.598756284	1.985759655	1.919028	3.087163	2.1265382	1.958992188	1.696571531	1.352183	2.883235	2.152745	2.723205	2.337097021	2.279829044	2.817878292	3.458155	1.687445059	2.785838182	2.880836	2.942598091	2.991668331	1.878206423	2.169067235	1.958696	3.017887628
POMGNT2	3.486378476	4.035427	4.13471	4.070204	4.386159	4.187098	4.138034	3.617302871	3.298389043	3.18891425	4.290316	3.684006375	3.310521	3.21903	3.256272	3.848217006	3.655871	4.227223418	3.403912771	4.208341	2.931287813	3.300871346	3.655387273	3.284051	3.340249416	3.003413394	3.336409266	3.209428	3.919475	3.138877348	3.522049209	3.480168096	3.088707	3.974137	3.994716	3.841891	3.606929161	3.582883845	3.412058564	3.924587	3.495595267	4.513170409	4.391718	4.076757494	4.287982407	3.287429168	3.358043441	3.339771	4.032535192
NAV2	2.956384087	3.298956	3.309709	3.237229	2.309724	2.770233	3.496093	3.2584969	3.025082516	2.324219567	2.243874	3.393856388	2.346655	2.488888	2.817073	3.194661318	2.807971	2.175606251	3.223584645	2.026937	2.004880291	3.215184567	3.143167971	2.691819	3.128300956	1.769262779	2.891912631	2.26099	2.958651	3.277344951	2.938048384	1.912904248	2.631397	3.18687	2.616214	2.774452	2.830437589	3.197800458	3.286307707	3.181123	2.491663344	1.88830942	2.185851	1.458457148	2.823700942	2.700739954	3.462158174	2.651771	3.104387598
TRIM2	4.542037231	5.148954	5.197814	5.469854	5.358094	5.267416	5.400935	4.669289633	4.246376235	4.185220421	5.587931	5.419089879	3.435626	3.656628	4.454406	4.928433535	5.120955	4.942958566	4.692173506	5.109047	3.838030022	4.321503959	3.745110221	3.960013	4.769807887	4.739498041	4.37188559	3.962994	4.9127	4.559892018	4.081617175	4.295584636	3.658048	5.755302	4.806525	5.099819	4.045655182	4.540366376	4.287938471	5.590739	3.890717142	4.629674622	5.349144	4.427964228	5.509032643	4.09427293	4.566783172	4.112341	5.247209052
ERP27	3.850939864	5.052241	3.819154	4.497196	4.311972	3.26787	4.097735	3.72519428	4.35829989	4.160386884	3.961387	3.743037573	3.07155	3.924641	3.931437	4.996094672	3.786533	3.197023789	4.232926933	3.788049	3.924403215	3.845344085	4.269381355	4.510644	3.992895639	4.136242347	3.817662563	4.343463	5.366684	3.255036552	5.212958377	3.613341093	3.54168	4.081637	3.774058	3.949174	3.568012501	3.728126059	3.546849742	5.071655	4.011233361	4.273323509	3.679698	2.687698592	3.977303724	4.054680187	4.472851104	3.915857	3.819145626
SPI1	1.077473993	1.333949	0.9541524	1.262442	2.111775	1.763743	0.9199162	1.820397601	1.720072105	1.997679324	1.031437	1.697324563	1.882976	2.070945	1.828428	1.827035907	1.787874	2.03970197	3.008089934	1.328299	2.915226832	1.418697031	2.695700715	2.581127	1.339117807	2.866984576	0.912560213	2.178551	1.342374	1.021039806	3.024085118	2.089448226	2.124047	1.789701	2.188319	2.031982	3.838019858	1.394253431	2.690530664	2.185721	2.588461104	2.66202402	1.839586	0.902650327	1.227872353	1.945779022	1.333535232	2.40576	1.969953944
THSD7A	3.374504277	3.862245	4.498884	3.961792	4.065088	3.975597	4.257692	3.278926408	3.347784214	3.438426128	4.315122	3.585697633	2.036753	2.186688	3.428321	3.366848437	3.580062	3.318840338	3.169533531	3.253578	2.284115186	3.019603192	2.678919855	2.69826	3.649428047	3.852199346	3.289992915	2.68225	3.359398	3.094555082	2.50444314	2.472453101	2.097798	3.772469	2.45194	3.207458	2.417009902	3.313083952	3.282230835	3.976159	2.760230035	3.381574468	3.634591	3.518070423	4.607128295	2.807488571	3.526833164	2.985398	3.5531227
SLC16A7	3.700986352	3.624354	4.189658	4.176939	3.909646	4.192742	3.636712	3.311056213	2.904005612	3.062032116	3.862378	4.407341296	2.549117	2.163314	3.003734	3.433717689	3.931463	3.795738597	2.26325129	3.714509	2.090434504	3.60976005	2.196048094	2.633909	3.589207057	3.607015607	3.314875108	2.158212	2.811614	3.812581012	2.056055313	2.578552043	2.228349	4.49573	3.360473	4.266938	1.785367625	3.567075817	2.715844864	4.093514	1.614769737	3.431022836	4.133489	2.6237695	4.296247363	2.923440711	3.372038933	2.633995	3.960173051
KCTD1	2.805694377	3.455768	2.567995	3.368633	3.16848	3.018683	3.111732	2.961344303	2.908469608	2.597774618	3.101454	3.056840717	1.821551	2.357278	2.597122	2.864417135	3.217006	2.585023525	2.554906162	3.076539	2.304745043	2.700405361	2.61496666	2.573844	2.707065234	1.945008006	2.539682191	2.46608	3.690969	2.748179196	2.989252158	2.303023394	2.155129	3.210946	3.412782	3.198268	3.021145684	2.869165974	2.651247445	3.411874	3.010202665	2.99465629	3.170727	1.973657126	3.034372369	2.573304121	2.803889743	2.733416	2.947029388
ATP6V0D2	6.418943147	5.334298	5.061588	5.766101	5.292689	4.236567	5.525893	5.283874685	6.077208618	5.707606289	5.989663	5.220401915	5.351628	3.868293	6.460137	5.197838243	4.498795	3.762788446	3.87642621	5.489245	4.213222722	6.847012547	4.176265356	5.193627	5.614964133	4.181085217	5.606700728	5.820335	6.080411	4.821612861	6.217821649	4.912351638	4.818328	4.950981	4.065241	5.39827	3.8869066	5.920495731	5.066721871	6.858999	4.805611045	5.560363537	4.642418	3.549817263	5.374432978	5.744220916	5.611846134	5.292551	4.307863006
PDHA1	5.278304837	5.590125	5.716651	5.522781	5.988036	5.581972	6.120029	5.267811693	4.954207917	4.796663056	5.711642	5.420986934	4.708478	5.048683	4.900681	5.712983926	5.83309	5.378491309	4.814700487	5.686222	4.763135314	4.985468781	4.778884636	5.079269	5.072017077	4.158733167	5.156514203	4.948384	5.852634	4.960508672	5.350678486	4.680872863	4.75854	5.649668	5.577158	5.894355	4.482086696	5.099397727	4.864080183	5.640627	4.799305218	5.811908236	5.3595	5.070378705	5.445640025	5.059455229	5.146958807	4.875208	5.484885644
SLC16A1	1.779736913	1.023843	0.9463653	1.394837	1.013467	1.35618	1.013283	2.447562569	2.596839969	2.703022293	1.168548	1.701796232	3.332528	3.352446	2.533789	0.891863718	1.854101	1.586364816	2.649882992	0.9016639	3.364108352	3.495105428	2.315767831	3.060771	2.398834304	2.479819489	3.135891921	2.961547	0.7529819	2.622206175	2.643205824	2.505538064	3.030248	1.508539	1.301534	2.097225	2.294405802	2.78528544	2.384672936	1.265562	3.375057156	0.887773256	1.536813	1.590755275	0.917421144	2.571732394	2.771423437	3.069398	1.057031888
ERO1A	2.311777968	2.903337	2.795378	2.829578	2.936043	3.016403	2.88572	2.472950776	2.878923682	2.573050031	3.336635	2.52813952	2.294859	2.379314	2.819274	2.870278539	2.802264	3.130094912	3.253622184	2.870443	2.671894113	3.156526443	2.940465553	2.93641	2.273871491	4.925776428	2.887434058	3.139612	3.394302	2.318821338	3.600646838	2.189652661	2.343088	2.479387	2.424106	2.689235	2.990153512	2.441510664	2.638657243	3.195095	3.362165191	3.379930223	2.830131	3.613456583	3.077210719	2.589714494	2.507539609	2.764489	2.282137327
SREBF2	5.053049684	5.194276	5.551166	5.257309	5.068358	5.058914	5.655277	4.783143766	4.612315824	4.339856187	5.159913	4.769812783	4.070048	4.349698	4.580594	5.147871259	5.050639	5.550280873	4.266228537	5.274817	3.648472976	4.880689332	4.584094366	4.361475	4.842215897	4.425514562	4.6267564	4.210112	5.59678	4.445636204	4.748386412	3.971265092	3.607906	5.335283	4.775213	4.930483	4.221943709	4.810028044	4.64914517	5.392402	4.396789439	5.366152896	5.052053	5.259511399	5.458322015	4.565232189	4.456529003	4.592507	5.083652152
FYB2	1.519145364	2.193486	1.758674	1.60096	2.080744	2.253434	2.04597	1.234773998	1.551399304	1.10157261	2.67037	1.87581605	0.8220296	1.158017	1.432579	1.950247742	2.333526	2.425865389	1.332206989	2.032693	1.327996675	1.072723279	1.490638863	1.2026	1.034166415	2.683174397	1.61612136	1.243678	2.829876	1.07336539	1.647666375	1.305213025	1.131021	1.457291	1.129952	1.435863	1.303162705	1.243638974	1.517404063	2.610269	1.942622687	2.017395752	1.279316	3.149352702	2.28024167	1.754632151	1.125040832	1.4882	1.958443274
RPL17P50	0.788057649	0.5521692	0.841127	0.6324028	1.029524	0.9014723	0.7804798	1.39868126	1.444534299	1.256426786	0.9120346	0.752040442	1.131398	1.111755	0.7878848	0.863601113	0.9342697	1.403017332	0.953604688	1.06796	1.021460565	1.133336829	1.180085723	1.241835	1.047570566	0.951475167	1.224949622	1.252121	0.8857233	1.229633175	1.044631697	1.116405982	1.211126	0.8453981	1.084439	0.9779012	0.983148752	1.04631547	1.035114624	0.5312965	1.471722492	1.364326197	1.079366	1.490025251	0.904512426	1.334589042	1.298585553	0.9584106	0.867938994
GPSM3	1.515333031	1.822811	1.916585	1.708511	2.41906	2.449672	2.239612	2.058695066	2.003066496	2.459365437	2.116236	2.041002003	2.215054	2.259791	2.324158	2.092866373	2.223533	3.076959577	3.255743487	2.593346	3.324972123	2.142879921	3.246666046	2.985773	1.769432823	3.527819207	1.423422838	2.711991	2.503097	1.543292752	3.449972469	2.42918812	2.707774	1.934731	2.455739	1.952232	4.250673601	1.631634434	3.015695765	2.371586	2.842847486	3.088754473	2.457062	3.167454553	2.155679651	2.300935998	1.691977989	2.69775	2.234849212
SHISA2	2.460871127	2.146982	2.308321	1.782201	1.125763	1.701626	2.787629	2.013725215	2.661043051	2.340869415	2.242859	2.31140397	1.555085	1.041626	2.60249	2.850912064	1.753353	1.904074847	1.968959835	2.335414	1.821448138	2.189229786	2.978123156	2.287003	2.456381404	4.567206104	1.886348663	2.438524	2.354954	1.622917626	2.771293946	1.308787749	1.618902	1.737219	1.442583	1.071334	2.340607962	2.178664317	1.989375128	1.174454	3.364422804	2.636892956	1.901892	3.354691888	1.820287845	2.560788368	2.185175579	2.488158	1.939296126
LARS2	3.166915109	3.478696	3.373224	3.458476	3.642901	3.138207	3.466075	3.405830062	3.328677796	3.000915901	3.473172	3.43491412	3.167214	3.383725	3.066659	3.263176346	3.396791	3.133932756	3.277434857	3.027491	2.641749321	3.124819811	2.914403367	3.246056	3.359717233	2.436952893	3.540429133	3.08391	3.694123	3.248242142	3.175259518	2.905556349	2.858656	3.504356	3.416632	3.401039	2.778059731	3.416379509	3.223465883	3.580785	3.022284865	3.190218568	3.27193	3.023927197	3.401458131	3.039868453	3.335679067	2.999928	3.194552372
TMCC1	2.147159184	2.392634	1.874579	2.191956	1.939594	2.356106	2.490276	2.210242324	2.342490957	2.141775469	2.093521	1.977539346	1.858404	1.925251	2.287228	1.925598484	2.604781	2.491560678	2.558121183	1.670638	1.901391969	2.238670722	2.461089884	2.523628	2.176935734	2.614932937	2.274693515	2.179665	2.410877	2.140623794	2.547213673	1.881280779	1.789393	2.250138	1.948038	2.042503	2.241099798	2.152135017	2.326947522	2.409179	2.731530032	2.017554949	1.951071	2.38477682	2.267683232	2.252465018	2.212298493	2.265432	2.134536925
TNNT2	2.812400747	0.2122944	0.1747283	1.165614	0.08235569	0.128977	0.3228067	2.143792085	2.873086499	2.735835822	0.1401617	0.874426607	2.208601	0.8945835	2.78965	0.104512396	0.4968215	0.131840253	0.861789827	0.2202628	0.794556561	2.610988561	2.025110467	2.375963	2.47407032	0.143129127	1.579643047	2.491976	0.2058559	1.576753462	2.611501204	1.575095638	1.628324	1.506385	1.15706	0.7825645	1.419602267	2.24687138	2.156783529	0.1334857	2.38633797	0.102075004	0.09805386	0.200405517	1.983293863	2.532800717	2.494583279	2.373312	0.477006072
PPM1H	3.175339982	3.779567	3.270451	3.775145	4.128436	3.93623	3.703426	3.160275141	3.149746958	3.042874626	4.231988	3.503335605	3.042376	3.231049	3.234794	3.556633248	3.679138	3.887018989	3.379375967	3.257622	2.899962594	2.963379331	2.620490763	3.170897	3.163058497	3.704201257	3.365919221	3.038877	3.748091	3.063809776	3.227693314	3.082703918	2.76989	3.446907	3.077497	3.627742	2.85990716	3.238676312	3.193392714	3.642303	3.000794637	3.551266652	3.881004	4.098009541	4.058303179	2.922004234	3.197123935	3.166074	3.501219619
CDH3	2.100550791	2.088498	1.326768	2.058658	2.641783	2.08794	1.97718	3.028533248	2.291862895	2.386471978	2.112851	2.21206518	1.446776	2.679103	2.48976	2.257249047	2.172905	2.313020507	3.57484089	1.528317	2.233912115	2.208513562	3.067680226	2.977729	2.244939142	3.065428713	1.746001914	2.408951	3.609909	1.756571789	3.492718467	1.345087831	1.536059	2.466742	2.649968	1.985751	3.287146444	2.347941463	2.570818573	2.610391	3.042658812	2.060336475	1.672194	2.312413713	1.748553935	2.316098931	1.820583063	2.548981	2.006300157
APOBEC3G	0.619260604	0.9788894	0.8118554	0.6491773	1.170563	1.115818	0.7752937	0.729606605	0.675842834	0.726589309	0.9023343	0.842321827	0.8004968	0.808983	0.9643156	0.774185832	0.978164	1.409075407	1.519086358	0.9309994	1.436723382	0.735263238	1.544900687	1.205933	0.868757958	1.476086638	0.608260278	1.390982	1.217657	0.521438314	1.317846718	1.032174095	1.007901	1.086899	1.061242	0.630802	1.894690544	0.570856534	1.281178237	1.148942	1.447802382	1.234875348	1.061837	1.659021981	0.732857135	1.010741381	0.508575483	0.9718639	0.840413363
GRIK5	2.569440889	2.954429	2.610454	2.828317	2.541877	2.72013	2.863453	2.387127115	2.095865912	1.852944431	2.637857	2.666732821	1.335445	1.586086	1.993527	2.676067716	2.101473	2.464042983	2.159658249	2.419932	1.126907237	2.085940624	2.287253341	1.856581	2.160400617	1.928769706	1.80369129	1.260145	2.376801	1.97252938	2.180665572	1.684374028	1.223414	2.709135	2.599346	2.61124	1.841850061	2.325389887	2.080140064	2.634153	1.800364118	2.331544	2.383546	2.085156178	3.02867163	1.859732276	1.982490944	1.842509	2.987474923
ESRP2	2.816438566	3.435556	3.369101	3.346522	3.175396	3.271598	2.93351	3.052693921	2.783156456	2.051074396	3.263439	2.915937462	2.621022	2.671295	2.420975	2.783391299	2.673692	3.679230178	2.068596578	2.987557	1.941767526	2.568399985	2.029032534	2.196336	2.677402723	3.001353218	2.912789493	2.241219	3.479889	2.542857032	2.745892704	2.549530185	2.103071	3.212529	3.076802	3.23495	1.727024178	2.956701147	2.363364442	3.075315	2.194636167	3.498910535	2.718672	3.918897992	3.59906238	2.562409874	2.683797993	2.608097	3.42249683
VASH1	1.047109156	1.034089	1.407221	1.267198	1.188341	1.494794	1.334719	1.683982591	1.347451783	1.377945262	1.556856	1.481344109	0.8700176	0.9833126	1.458482	0.848051659	0.9744321	1.96639166	2.050477266	1.411837	1.32330252	1.397859372	1.953282305	1.737324	1.204914455	2.761127077	1.143854671	1.318268	0.8528874	1.193863971	2.464962146	1.156495648	0.8358612	1.705891	1.328513	1.055772	1.569769547	1.285356621	1.812347284	1.280125	2.310327673	1.687283278	2.002187	1.454950916	2.413869633	1.517536908	1.061264859	1.856331	1.790998601
ANKRD2	2.740990191	3.794084	4.919773	5.18249	4.525735	4.551928	4.467678	3.136450863	1.447675719	2.592353498	3.739013	4.921701969	1.64536	2.552964	1.3421	3.99440781	4.339283	4.117535061	1.72626949	5.177621	1.824051775	1.086041824	2.715452603	3.4743	2.483035386	1.382900576	1.409598431	2.905469	3.329428	3.580915109	3.919847177	2.5749437	1.943221	4.807461	3.089281	3.864273	1.978350488	1.93868393	1.17639318	3.319791	1.847177663	4.431451864	3.104002	2.268052252	4.384787183	1.493270305	2.354064513	1.030838	4.121117216
CAB39L	3.012062595	3.50495	4.497785	3.442001	4.169466	4.169881	4.536113	2.823410193	2.776689151	2.644322607	4.780318	3.432370622	2.060387	2.240859	3.026831	3.527132565	3.455984	4.012695601	2.51086578	4.09147	2.600160927	2.77104971	3.124785241	2.303285	3.041780403	3.893799222	2.727341549	2.859414	3.593932	2.569056298	2.375100009	2.987562497	2.323726	3.631373	2.751199	3.286735	3.019929229	2.694378421	2.638177816	3.765284	2.587038762	3.976799506	4.251396	4.272598227	4.32477758	2.599079164	2.867943909	2.673656	3.466357322
IGFBP3	4.864016964	5.705408	6.734882	5.621762	5.185669	6.397192	6.604052	4.498142795	3.879803665	4.371030093	5.776275	5.402434244	3.984707	4.285158	4.613838	6.217258144	5.346529	6.647611441	4.931499879	6.036328	3.649212336	5.705725819	5.604211171	4.10615	4.707887696	5.827232311	4.044684188	4.746196	6.566372	4.295138889	3.649947437	4.292798229	4.245705	5.858329	4.912267	4.813156	4.966224442	4.589976504	4.81395032	5.906445	4.702205061	6.024633738	5.924921	6.88071946	5.009626679	4.833765685	5.356523733	4.535259	4.979098576
PHKA2	1.990798981	2.295511	2.350613	2.139292	2.127681	2.201753	2.51659	2.221425188	2.029844313	1.801126132	2.179919	2.07368476	1.792501	1.947566	2.001621	2.139397667	2.070801	2.358409131	1.979173236	2.049947	1.707217491	2.20872299	1.923444355	1.741029	1.941596225	1.916075565	2.28104739	1.465124	2.088488	2.032412414	1.922885967	1.930604483	1.816511	2.25769	1.876705	2.012834	1.729200603	2.182928088	2.159270773	2.094891	2.137304711	2.336420792	1.960902	2.26967122	2.318290852	2.060562841	1.965738642	2.116836	2.287786077
C1orf116	2.491410415	3.026489	3.612724	3.254975	3.633199	3.07129	3.048562	2.716416447	2.482230849	2.57518529	3.375124	3.248710867	1.802386	2.064845	2.538161	4.213338081	3.204117	3.501784062	2.273341389	2.911605	2.077769841	2.21259037	2.327677273	2.23393	2.43806542	3.818818828	2.44967292	2.337244	3.542464	2.521807076	2.45051372	1.939709534	1.922987	3.453535	3.194138	3.215573	2.360123968	3.023268058	2.296458667	2.960801	2.501013769	3.55450167	3.347882	3.5453029	3.464272114	2.319353989	2.634946148	2.56167	3.275875401
PGF	0.893918919	1.173422	0.7836141	0.8961388	0.6259721	0.8797084	1.011203	0.800453817	0.823743991	1.081146743	0.4526295	0.741879651	0.4050191	0.9734262	1.144344	0.906797435	1.123857	1.320511141	1.441308262	1.152877	1.240296816	1.079733862	2.136872764	0.9718905	1.009369813	0.925449369	0.351168078	0.9180089	0.639795	0.801735729	0.867346659	0.670553957	0.5419787	0.9808719	1.451499	0.5054439	1.49588444	0.643195846	0.836003418	1.075419	1.438935795	1.114387301	0.9081752	1.246489135	0.917109182	0.873107265	0.697331837	0.8633493	1.047156764
TUBB2B	3.95571342	2.698453	1.644013	2.798165	3.215399	2.247307	2.362483	3.518918368	3.455385945	3.074646108	1.983213	3.462826025	2.161415	2.865144	2.790348	2.373279226	3.016015	2.09822166	3.030001154	2.263013	2.491403352	3.737363445	3.121149736	2.595976	3.224501103	0.494115903	2.754566186	2.599389	3.231534	2.93126081	2.673759548	1.97935983	2.492856	3.360321	4.565815	3.683423	3.030491948	3.522838868	3.201694841	2.864054	2.981171127	2.413855356	2.88623	1.016930404	2.172460248	3.303388755	2.717480192	3.234848	3.970640597
FRK	3.085010944	2.93775	2.458806	2.88824	2.86529	3.094537	3.102856	3.121760321	3.360265676	2.881247833	3.161469	3.255663571	2.964825	2.884366	2.89166	2.985714719	3.646741	2.985065398	3.140220027	2.420658	2.830161331	2.894601163	2.702133444	3.350598	3.128636085	3.616648051	3.345219032	2.903585	3.524267	3.02807662	3.424972771	2.494487899	2.535488	2.923279	2.485408	3.032757	2.450616897	3.193495513	3.33617731	3.362593	2.986576561	2.92683946	2.391605	3.341459754	3.06404754	2.844681333	3.218192082	3.164549	2.632696913
RACK1	6.734136968	6.792821	6.969484	6.680721	7.26862	6.767609	6.943921	7.045353024	6.571081566	6.746244786	6.807024	6.584083497	6.866608	6.748862	6.685647	6.755662924	6.741216	6.901956526	7.123713347	6.924993	7.3824495	6.840653888	6.990141919	7.068497	6.61919947	6.355692876	6.473112724	6.986149	6.983005	6.556481101	7.32899073	6.907707293	7.023281	6.913863	7.059539	6.5092	7.113892618	6.647733668	6.698264123	6.765903	7.139560509	7.020227585	7.21988	6.995870918	6.487073385	6.903842248	6.564190354	6.702487	6.709784027
SAP30-DT	0.389246539	0.5268896	0.6854558	0.5777447	0.5776322	0.6600174	0.6106167	0.408468068	0.323299858	0.281329151	0.6222431	0.377896359	0.3005567	0.4078264	0.3983386	0.442234964	0.4652602	0.718158983	0.431330936	0.9442923	0.424674229	0.659536124	0.882364253	0.3710351	0.382460148	0.57456531	0.45623791	0.3811891	0.6750296	0.234638241	0.351854291	0.827685629	0.4324092	0.5328661	0.4995847	0.3211394	0.7053833	0.366684269	0.434839208	0.6262718	0.811830873	0.545405897	1.030382	0.882500088	0.616047044	0.450961862	0.464581738	0.3925684	0.614795825
ARHGAP9	0.222817408	0.2565966	0.2198971	0.2303259	0.5763986	0.4512668	0.1897116	0.348748434	0.501424798	0.401089106	0.2999826	0.36271051	0.5228306	0.4944675	0.4341927	0.341754509	0.3081424	0.670382759	0.909073774	0.153732	1.101394481	0.32680964	0.883483037	0.8717654	0.236374232	0.913031397	0.268732813	0.6886675	0.1971	0.257935473	1.178073384	0.708077526	0.6828077	0.3751547	0.7279917	0.4614127	1.393932045	0.271817798	1.002383534	0.42694	0.94167033	1.08624642	0.758965	0.262460946	0.35452302	0.611150687	0.319514891	0.9081141	0.572422402
ATP6V1A	6.43835828	6.268699	6.438538	6.490634	6.654556	6.54084	6.600554	6.157166611	6.248997066	6.100896932	6.94667	6.245429948	5.898999	5.681907	6.440828	6.336065418	6.314687	6.130765991	5.826170548	6.229082	5.827872274	6.610057211	5.230691051	6.103743	6.227970224	6.194797155	6.364537975	6.151625	6.661067	6.05756722	6.180883811	5.775272331	5.692433	6.211791	5.540282	6.215456	5.58232531	6.31529539	6.113427084	6.80671	5.73379224	6.241212126	6.206392	6.365198224	6.6820352	6.186613456	6.240686913	5.910432	5.906652345
BTN3A2	2.259181008	2.612696	2.055941	2.012335	3.187243	2.965291	1.77313	2.388362465	2.398919611	2.647545287	2.41308	2.355952372	2.055501	1.965198	2.101348	2.253700294	1.974923	2.701981782	2.230540266	1.78909	2.694826849	2.003876031	3.234604368	1.808782	2.571600947	2.821042274	2.442950111	2.820272	1.711726	2.330291701	2.099625524	2.117562264	2.465505	1.789751	2.533402	2.490483	3.753257819	1.725492989	2.888079924	2.305275	3.465721591	2.615753671	2.571319	2.551852468	2.258758834	2.806643108	2.261059567	2.5617	2.178135051
ACADSB	5.317984563	4.314974	4.316949	4.771799	4.601892	4.565501	4.210485	5.521962056	5.345787257	5.115482128	4.442587	4.9992793	5.986145	5.991983	5.742505	4.020722855	5.080946	4.268416786	4.201605068	3.92505	5.192707573	5.113626352	3.441488932	4.744123	5.509972894	3.252777596	6.045766574	5.483812	3.953175	5.882868129	3.791751602	5.962424665	6.010267	5.397735	4.456171	5.299254	3.477938596	5.606659307	5.47712674	4.953098	3.581291826	3.62171775	4.317808	3.263324585	4.255840998	5.485374289	5.943231856	5.205181	4.725392285
POU5F1	1.076628239	1.210977	0.9233185	1.287302	0.4872358	1.214381	0.8747209	1.030545862	0.864883536	0.546640824	1.154051	0.908979954	1.184263	1.188943	0.613141	0.411494506	0.8229458	0.729985139	0.520979589	1.17772	0.482977777	2.636257195	1.112522685	0.5835824	0.958814263	0.688303985	1.043641758	0.287758	0.6254988	0.977226473	0.687575693	1.550927312	1.27756	1.164163	1.071514	1.252635	1.216348968	0.976471771	1.046985595	1.15714	1.272909114	0.992734207	0.5458483	0.893023599	1.570045373	1.073765382	1.490357021	0.562336	1.71496531
SLC7A8	6.37783217	3.625228	3.906239	4.241486	2.531704	3.276927	3.625396	6.092556453	6.646909404	6.816498202	3.487937	5.14762382	7.422891	7.016844	6.428641	3.340741447	4.784814	3.740839145	5.021080389	3.078988	6.425498453	6.433531279	4.055168347	6.89498	6.376312648	3.01471428	7.737319214	6.390526	3.739722	6.646743464	5.558985369	7.434505757	6.683528	5.082966	4.304654	4.783379	4.674595163	7.159965768	6.709935286	3.826971	5.322027237	2.894281102	2.812252	3.634654944	3.755830447	6.622588685	6.473673228	7.159832	3.787937393
RPS19	5.847704851	6.0162	6.275303	5.821295	6.45693	5.873308	6.063469	6.273008567	5.597643469	5.848584055	5.988625	5.749423469	6.318065	5.659479	5.973138	6.243087053	5.87334	6.479118384	6.474755185	6.387281	6.638896776	6.183852293	6.784939346	6.27751	5.737566047	5.923537236	5.080424001	6.041032	6.550574	5.470877351	6.870660184	6.589742145	6.602404	6.054766	6.772543	5.792473	7.033664849	5.834194161	5.778469795	6.024808	6.362049582	6.590982232	6.283108	6.765502208	5.841035909	6.01264285	5.600484863	5.74874	5.910859021
SCN1B	1.218826678	0.8527117	0.2990396	1.071175	0.6474359	0.7824439	0.4502131	1.035144081	1.54301427	0.825441377	0.5021796	0.933730588	0.9654992	1.019083	0.9413996	0.929068363	0.9603983	1.072171357	1.066785499	0.555647	1.103244859	1.089041647	1.813112344	1.170601	0.825875639	0.475984929	0.700437462	0.898901	0.668683	0.727996871	1.205203898	0.814279265	0.7358783	1.11566	1.37612	0.98662	1.528749073	0.910961657	1.036741464	0.8934186	1.690782958	0.821414091	0.8065461	0.53097084	0.71285161	0.950030065	0.784070701	1.042268	1.203132101
PRKAR1B-AS1	0.455655753	0.5594063	0.6063591	0.3978307	0.3536488	0.5927631	1.144356	0.630386471	0.807498389	0.357258545	0.2863131	0.210685783	0.3745729	0.8592876	0.7559755	1.063783764	0.8635887	0.659383437	0.823431991	0.5707723	0.676585046	0.188157068	0.548199165	0.4934596	0.399225895	0.689715532	0.643330463	0.4213128	0.2694507	0.710426585	0.482258883	1.04495353	0.6748401	0.6903862	0.6557298	0.4648903	1.276598467	0.410599064	0.647960941	0.8520959	0.626736332	0.552569888	0.5514782	0.552341388	0.315240193	0.567265932	0.405095958	0.9869516	0.660870693
COL4A3	3.911216192	3.181597	3.487471	3.20944	2.281704	3.183867	3.181359	3.578792728	3.991139965	3.779067623	3.361504	3.158697221	2.872602	2.654159	4.507833	2.719522036	2.317033	3.196649749	2.675734727	2.550392	1.962320925	3.750870645	3.464665243	3.268469	4.141337256	3.241389436	3.744065207	3.485586	2.693235	3.443838691	3.184194653	2.706291549	2.761088	3.277776	2.95022	2.884396	3.023465849	3.577763404	3.632878627	2.739685	3.350673698	2.961658826	2.097582	3.354688075	3.525277708	3.698516453	3.942921472	4.007969	2.960745723
GMFG	2.638796664	2.50113	2.317912	2.312604	2.741976	2.417141	2.286018	2.796083171	2.779802582	3.081570269	1.741785	2.450109025	2.917818	2.80018	3.19553	2.294033951	2.914463	2.399243596	3.772508003	2.154596	4.064029049	2.761703981	3.583618465	3.422489	2.703380371	2.823073689	1.845383892	3.454369	1.677891	2.251693184	3.599822407	3.287058455	3.56604	2.718937	3.173108	2.356568	4.631372366	2.389577713	3.279858373	2.637103	3.252460751	2.576260082	2.718075	2.242634769	2.091402945	3.145052238	2.656779445	3.099659	2.816948414
GPAT3	5.079296667	5.423623	5.728105	4.582361	4.06465	4.941114	5.796306	5.708677594	4.653663308	5.370224012	4.270951	5.109028434	6.249832	6.463613	5.557853	5.357989553	5.359723	3.248706951	4.065477003	4.422685	5.421589793	4.97473143	3.229523754	4.904269	5.419255478	2.469871314	5.786598847	5.819901	4.228277	5.561597263	4.083566143	6.191230562	5.463379	4.548384	3.789621	3.812686	3.552628981	5.850456264	4.921901378	5.166677	3.398957829	3.950534965	3.70365	2.754933268	4.797445324	5.438476366	5.64080134	5.184421	4.041985071
FMNL1	0.591894981	0.6395543	0.6401178	0.5490969	0.6142001	0.7158502	0.5315673	0.897048481	0.920993638	1.081188247	0.3926804	0.822174752	0.9140757	0.8569244	0.8921274	0.640885342	0.6899523	0.636535508	1.795266578	0.4651661	1.425079151	1.400471084	1.597114936	1.40551	0.621347953	1.52626068	0.588848658	0.9939807	0.5019146	0.591980279	1.935297849	0.830808823	0.9916586	0.7283711	0.833773	0.6899119	2.045826313	0.686058973	1.675643842	0.8030332	1.612954984	0.889073458	0.6310706	0.551497292	0.557079775	0.978562796	0.72598155	1.341736	0.824807743
LILRB2	0.21076813	0.3710399	0.2634766	0.3778982	0.6143098	0.3793705	0.3145587	0.634983026	0.65325144	0.803689125	0.2493652	0.776500587	0.5927196	0.7770896	0.6236812	0.854838188	1.122308	0.455823278	2.007007061	0.3338113	0.974059803	0.376052272	1.029427825	1.249675	0.426724109	2.100777174	0.367203285	1.047808	0.4409351	0.452888276	1.164392049	0.662480653	0.7499835	0.6610694	0.9719396	0.3839693	1.594705011	0.466867042	1.239389558	1.125611	1.370678194	0.60404292	0.4272562	0.163268352	0.222785311	0.82941814	0.567566676	0.9868139	0.702470903
TMEM25	2.940765844	3.113201	3.137399	3.09744	3.30379	3.215847	3.410972	3.289059055	3.040708382	2.876586666	3.22044	3.025655982	3.315101	3.212493	2.960306	3.118735535	3.044324	3.234376529	2.797527091	3.434189	3.022788493	2.874235378	2.912328505	3.068542	2.983487021	2.412276958	3.095074637	2.948968	3.257187	3.008769948	3.069177911	3.226934778	2.976283	3.169683	3.09047	3.040736	3.020380688	3.301321906	3.022439495	2.988273	2.940579263	3.32814172	3.290239	3.315760308	3.354364413	3.163664017	2.948832481	2.951795	3.024958402
PLAT	4.411969722	5.09031	5.060886	4.443807	4.24388	5.312408	4.703134	4.234611855	4.763189278	5.235857852	3.995769	4.23764831	3.966406	4.016845	5.116899	4.973957391	4.097929	4.94931633	4.069722526	3.814887	4.440832016	4.583360592	5.756367571	4.852069	5.006055295	5.661410212	4.102789759	4.928557	2.434055	4.580328646	4.352675252	3.917033613	4.347974	4.206388	4.357807	3.819773	4.96569266	4.549848156	4.716579378	4.487879	4.50361066	4.962319155	5.321266	6.106088424	4.907691455	4.636536044	4.912706479	4.699226	4.92968136
PLK2	1.879955771	2.451631	2.225228	2.322879	2.464877	2.453681	2.537031	2.468182041	2.578960576	2.26032672	3.056367	2.665088714	1.570235	2.133929	2.175284	1.874203374	3.384749	2.831611557	3.280260199	1.962432	2.467276874	2.40289532	3.722755389	3.392817	2.106785757	3.479314965	1.943432754	3.03885	2.455143	2.778917072	2.969886134	1.9852865	1.391984	2.860234	2.525014	1.799736	3.415456674	2.447464254	2.623306253	2.727789	4.220334666	2.296429296	2.497587	2.07070755	2.228346707	2.776552256	1.986947675	2.656578	2.345261394
GMPR	3.487699726	5.553195	4.869853	5.16684	5.129598	4.648405	5.078825	3.792093891	3.736231868	3.26530197	4.456447	4.125956624	3.193398	3.454726	3.323298	5.455260066	5.110681	4.35486842	3.107506571	5.21877	3.039617821	3.560071571	3.343757333	3.248774	4.086054559	2.192823931	2.913939452	3.443057	5.270542	3.445334743	3.732586464	3.795443743	3.386315	4.950382	5.423076	4.676858	3.87337544	3.359555816	3.222470436	5.01594	3.359764642	4.929845599	4.946119	3.705156623	4.721456808	3.488410994	4.056243023	3.296213	4.960767548
DACH1	3.594515543	1.888426	1.449197	2.900288	1.794933	2.658118	1.214506	2.955238516	3.742910093	3.407477164	1.599044	2.692764974	2.96212	2.470477	3.815593	1.102289829	2.099218	2.201520189	3.086227332	1.623835	2.617427826	3.669417276	2.934821794	2.973986	3.751542735	2.813436782	3.109034589	3.402289	1.580929	3.071944797	3.379747367	2.584092494	3.119437	2.840546	2.145247	2.236758	3.37736292	3.171371159	3.555253198	2.322753	3.330310858	1.378716814	2.195917	2.429680935	2.363062974	3.273467737	3.426282436	3.06417	2.382129446
PRPS2	5.392197726	4.693746	5.510384	4.93192	4.964238	4.825705	4.961332	4.821570906	4.851239903	4.634469484	4.931316	4.848136219	4.412678	4.529778	5.076565	4.980439508	4.703448	4.701530901	4.104955948	4.896732	4.2630537	5.215198886	4.456581134	4.532251	4.917186144	4.792993154	4.747391264	4.530378	4.687558	4.675327481	4.459963475	4.163233178	4.252343	5.209757	5.142213	5.261292	4.609261316	4.748509467	4.651167235	5.706388	3.876449155	4.561430587	5.131534	4.40595021	4.761771263	4.824412051	5.106313207	4.443962	5.02362897
GJC1	0.39871269	0.8701638	0.769262	0.7220902	0.3980504	0.9751236	0.5601236	0.601892721	0.702925545	0.547549378	0.953431	0.944189578	0.3672178	0.4703488	0.9709952	0.322263695	0.6901773	0.924448449	1.498193981	0.7002048	0.487131421	1.104362802	1.475459627	0.7409475	0.627544091	1.530790639	0.428771175	0.3881131	0.4929733	0.730010485	0.658065294	0.548515388	0.2575597	0.758981	0.6008606	0.8189701	0.751536278	0.437589083	0.814488632	1.003346	1.40670902	0.459467184	0.8934374	0.775227802	1.298111515	0.536584059	0.645882533	0.73077	0.860721156
ENPP6	2.638459035	0.4128379	0.3095559	1.170736	1.005897	1.285691	0.3062951	4.022024849	3.578603341	2.786486982	0.184575	1.894893183	4.582485	5.101426	3.046224	0.883191468	2.213041	0.599448009	2.485435914	0.3960294	3.648613276	3.107994167	0.805618845	3.518413	3.426177273	0.615628324	4.784598073	3.968301	0.2971857	4.019254944	2.069225205	4.625296825	4.188823	2.299424	1.731757	2.366398	1.418269246	3.964028674	3.457646174	2.00025	2.146251171	0.158419393	0.7811538	0.238798145	0.230113229	3.559593601	4.090214188	3.763307	1.354564514
SHROOM3	3.08486209	3.555663	2.84442	3.281861	3.019577	3.088739	3.042344	3.244020209	3.242876402	2.96141229	3.19654	3.193185442	2.796572	2.417316	3.262297	3.12668987	3.299552	3.222666861	3.213894071	2.233261	2.377857189	2.850836621	3.250728883	3.215454	3.054797736	3.352274025	2.818594556	2.872892	3.665374	3.027009522	4.026791724	2.031993788	2.44971	2.98452	2.516177	2.844084	3.125792053	3.151264233	3.181709997	3.390754	3.289153847	3.003532372	2.627433	3.093731945	3.325292731	2.822404423	2.967525269	2.894494	2.778990541
BIN2	0.639015175	0.7069569	1.157372	0.8316492	0.8900736	0.8339511	0.7600175	0.777891417	0.845647626	1.017533676	1.092745	0.991966831	0.8164718	0.779265	0.8863371	0.936339926	0.8929279	0.433672284	1.700930973	1.081983	1.693080228	1.036574073	1.510986466	1.396247	0.682904987	1.459069742	0.545047503	1.310977	1.021076	0.50093249	1.683219764	0.948157245	1.06601	0.9170375	0.948411	0.7283993	1.779827341	0.691700212	1.474183633	1.386513	1.317315331	1.466117994	0.8481879	0.450511227	1.86257224	1.089176299	0.768734765	1.275256	0.695521139
C1QB	2.45610993	3.719001	1.834839	2.891751	5.082449	4.601744	2.732342	3.846573226	3.671701059	3.89489513	3.073315	3.593845844	4.161667	5.353895	4.074524	4.544374392	4.448123	5.217688381	6.02099428	2.843353	5.602173214	3.17629702	5.479400352	4.895312	3.220519835	5.377541322	2.934017704	4.702954	2.609309	3.210537509	5.506850426	4.290805522	4.7811	3.718983	4.701484	5.025132	6.676436871	3.265844806	4.97065378	4.870367	5.281283337	5.002693002	4.418534	2.674306146	2.399024583	4.261249788	2.95260365	4.627869	4.357778635
CTSH	5.16118623	5.913667	5.670895	5.362404	6.181612	5.896001	6.301486	6.272075978	5.592488908	5.753382866	6.267501	5.673913329	6.413234	6.169787	5.764388	5.453381984	5.841475	6.123604315	5.344618845	6.106749	6.190967743	5.725627677	4.763818143	6.313765	5.667499424	5.184381501	6.366980718	5.835488	6.759996	5.559755564	5.927011551	6.42144028	6.78592	5.409372	5.740429	5.495877	5.72795689	6.030001077	6.125252268	6.020351	4.962622508	6.55008519	5.687076	6.593287137	5.503615507	5.976997894	5.629601122	6.411157	5.24619952
EXOSC5	2.834590367	2.804968	2.664985	2.515097	2.848485	2.626042	2.686368	2.734059104	2.384695315	2.541211336	2.651743	2.509101702	3.043604	2.658209	2.504784	2.741077487	2.617133	2.990094049	2.74536532	3.061135	2.864908516	2.946130157	2.644793553	2.74628	2.51386872	2.247477432	2.448317807	2.660899	3.107097	2.363413277	2.999190063	2.95428998	2.869497	2.690269	2.904729	2.431324	2.907891303	2.654679402	2.550350246	2.68961	2.784880244	3.278448021	2.672437	3.29086219	2.668781149	2.672796681	2.386129677	2.425786	2.59934355
LINC00887	0.077675571	0.1382087	0.2842593	0.1270443	0.1537532	0.2449461	0.1300837	0.057703158	0.074255312	0.037918816	0.1113663	0.053883412	0.04325926	0.1247824	0.07738968	0.160729281	0.316104	0.118583046	0.127451532	0.3594858	0.170413912	0.075799776	0.231219328	0.2500467	0.059474008	0.042312985	0.056994753	0.08011191	0.1948181	0.033621697	0.2797279	0.040953749	0.1031333	0.316737	0.1631092	0.2791971	0.380487738	0.054687854	0.08629067	0.09044174	0.321723569	0.409892004	0.07005425	0.187426129	0.20519448	0.094684495	0.036941738	0.1195871	0.103504355
LAT2	0.314449425	0.5252341	0.2591702	0.5064726	0.9941163	0.9569921	0.394275	0.599555989	0.65914297	0.776240932	0.4099327	0.584451654	0.6816349	0.9321099	0.6296447	0.516771565	0.7560993	0.887439049	1.476938478	0.3484574	1.764154571	0.678497108	1.320252366	1.209037	0.446991727	1.761235876	0.284014717	1.190954	0.3287941	0.489507983	1.426417277	0.938455684	0.7165672	0.5554322	0.6832589	0.5801831	2.367307458	0.468751567	1.233706033	0.9050947	1.416958014	0.9692227	0.9826961	0.668886507	0.552855064	0.842667211	0.458860069	1.195969	0.777056226
PAPPA2	2.322796725	2.447466	0.5574607	2.634384	2.954118	0.9322065	0.6348896	3.472619856	3.09739714	3.633768094	1.468546	2.41591572	1.809337	3.886439	4.347169	2.183548771	2.157511	1.195113564	4.214581692	0.4766686	3.845922015	3.063885013	3.298946727	3.454865	2.443183363	0.830992837	2.617674577	3.880451	3.310351	2.641256465	3.271159438	1.536058337	2.0396	2.42845	3.595987	3.4646	4.519349134	2.275174327	3.804964201	2.927058	3.091844235	2.358625712	1.734001	0.404690659	2.332844394	2.7628733	2.827468497	3.274462	2.879254859
LLGL2	3.986714246	4.144972	4.024201	3.938965	3.939418	3.879726	4.194135	3.867404908	3.994121826	3.299839602	4.026365	3.867458907	3.711694	3.778231	3.968241	4.358954973	3.362563	4.059877463	3.322140139	4.048121	3.11187391	3.783196756	3.210632872	3.773302	3.687831729	2.926224589	3.628595975	3.107198	4.187018	3.135985651	3.95338189	3.830821833	3.622558	3.877872	4.145838	3.716694	3.584739992	4.003843192	3.605160386	3.847618	4.044696731	4.267787665	3.634295	3.989284774	4.010635921	3.829825076	3.745228804	3.916823	4.221765021
SCD	3.270614097	2.019341	1.954216	1.800207	2.586075	2.470147	1.604821	3.46683134	3.17934488	2.652232896	1.204942	1.973077027	3.444717	4.077576	3.075447	1.800246441	4.083574	2.770443664	3.517770574	2.314388	3.844230813	5.642502647	2.285612496	2.182065	3.176395712	3.609567042	3.872028319	3.788196	2.715608	2.76805976	2.907609048	2.645172932	2.807885	3.787247	5.668748	2.952505	2.61992867	3.361236151	3.664510873	2.904099	6.429538119	2.327995108	2.287828	1.69745955	1.765911308	4.537829481	3.220439176	3.214556	1.904439668
PNP	6.099886417	6.109277	6.162268	5.137299	5.36184	5.112866	5.975478	5.617862246	5.594487427	5.189446616	5.423955	5.173435959	5.624285	5.963342	5.399337	5.89728079	6.057849	4.906719122	4.911093645	5.214652	5.512570009	5.389413719	4.838607323	5.006502	5.664651981	4.134806492	5.815277557	5.378422	6.206383	5.561936529	4.600043825	6.205093926	5.773042	5.509532	4.933965	5.366722	4.987832319	5.52238837	5.530932685	6.27516	4.320766948	5.916909747	4.508504	3.737122865	4.580864342	5.890654138	5.377363321	5.356049	5.282405184
IL4R	1.992749916	2.516114	2.072275	2.257181	2.079457	2.320258	2.617929	2.553311425	2.60595742	2.453340306	1.904397	1.996758541	2.230232	2.385575	2.578396	2.976110762	2.678213	3.061760789	3.503225	1.98848	2.279589917	2.327328559	3.467497165	2.797004	2.4387661	3.341019188	1.975363946	2.537564	2.167807	2.135323211	2.992720943	1.885569428	2.209316	2.323789	2.274263	1.954752	3.383717629	2.060532634	2.891307859	2.039381	3.073754521	2.234019714	2.866324	2.242605382	2.236369235	2.243427007	2.315196861	2.5182	2.538720108
ARHGDIB	4.656655265	5.201561	5.023928	4.586562	5.133262	5.112925	5.353638	4.888586808	4.871465328	5.440941676	4.909891	4.949726056	4.698583	4.894218	5.357608	5.222794414	5.324777	5.710992546	6.071804534	5.168656	6.150670597	4.960394856	6.16574329	5.794895	4.950697347	6.433928392	4.261623489	5.825791	5.708199	4.42138872	6.044738432	4.861689557	5.243013	5.023088	4.859636	4.52551	6.710752216	4.500797953	5.705636327	5.48466	5.416707896	6.151000335	5.163518	6.215630715	4.859795909	5.330574596	4.613535325	5.295918	4.80150561
GOT2	5.74772021	5.935762	6.127123	6.046879	6.441735	6.298495	5.869568	5.888582143	5.836532024	5.465735047	5.995791	5.909099974	5.600264	5.443954	5.643535	6.191058762	6.392026	5.695092695	5.289099145	6.028085	5.550283949	5.733315489	5.169664309	5.561603	5.762741802	4.934942601	5.73099216	5.639482	6.241834	5.409552838	5.750066396	5.397870416	5.345325	6.042163	5.740225	6.33917	5.182636302	5.87469416	5.574917416	6.276407	5.36920352	6.126873585	5.821542	6.324297053	5.831958346	5.762891567	5.695438547	5.424611	5.953515081
CLMN	3.625044677	3.530819	3.302292	3.696434	3.472001	3.493653	3.424713	3.830290854	3.693964987	3.142608216	3.674048	3.617612655	3.142115	3.002963	3.324633	3.335095366	3.348979	3.689129309	3.122709003	3.164956	2.552660983	3.235708621	3.007639254	3.149791	3.480069674	3.521347728	3.493681851	3.079074	3.70539	3.713279694	3.246472994	3.141269479	2.858511	3.541396	2.879972	3.52098	3.080231547	3.767027084	3.674274917	3.493677	3.183808606	3.192509606	2.983428	3.490683085	3.816564672	3.441543791	3.677595627	3.544543	3.800024058
VAV3	4.873711898	4.902341	4.082855	5.074607	5.406475	5.435147	5.153035	4.981530641	4.481524216	4.419286218	5.733262	4.579063196	4.455341	4.666278	4.813071	3.966797121	5.319272	4.810751092	4.267026277	4.129357	4.330223232	4.351315292	3.659154612	4.191591	4.856613069	4.484258214	5.183254568	4.549526	5.674532	4.86876271	3.900588061	4.841920789	4.653326	5.30485	4.908465	4.988162	4.221211368	4.938317867	4.725297363	5.552668	3.880389512	4.731392497	5.285219	5.462639717	4.738106329	4.717503445	4.98025274	4.583861	4.967185714
SYNE4	2.135986158	2.086402	2.373514	1.769273	2.104801	2.008909	1.899244	2.125688107	1.531226624	1.3362972	1.954561	1.546457041	1.467006	1.4756	1.623959	2.168641212	1.618362	2.060012742	1.566772842	2.109502	1.021396218	1.603257493	1.090920021	1.291167	1.630965222	1.369041844	1.415225066	1.272374	1.872693	1.500911753	1.653008459	1.989925321	1.674134	2.006071	2.34383	1.838267	1.426382325	1.877199444	1.516624462	1.552542	1.474274704	2.424115125	1.846565	1.964330812	2.097558106	1.770850527	1.43528399	1.394871	2.142828714
CCNA2	0.191331675	0.562469	0.2600777	0.2032297	0.3307181	0.2702264	0.1948054	0.375557493	0.417899643	0.462939835	0.1278239	0.250953996	0.2475317	0.3054697	0.5277603	0.22024217	0.3728574	0.361302072	0.729476531	0.3077054	0.943401827	2.897090537	0.525226846	0.4521378	0.160910994	3.387493979	0.296744514	0.513605	0.4363638	0.221858926	1.297657742	0.454590949	0.5075452	0.4275738	0.3330378	0.4480795	0.840781668	0.211256429	0.547734332	0.4400709	2.257679674	0.274668759	0.2576021	0.539879427	0.414892466	0.483044748	0.216222956	0.5098184	0.276914252
EFHD2	3.617239075	3.242091	3.039578	3.223417	3.25831	3.351243	3.278763	3.623895609	3.51564011	3.452148176	2.898632	3.145812052	3.601457	3.319229	3.368999	3.745166385	3.145181	3.65538211	4.03543013	3.270032	3.841113344	3.782661013	4.032602034	3.983633	3.260933787	4.538877719	2.715048618	3.548192	3.409765	2.764186453	4.373323832	3.602898989	3.53969	3.217852	4.015123	2.585998	4.466863637	3.322195091	3.679628011	3.428468	4.19367192	3.806160462	3.289683	3.82622437	3.28137494	3.536242963	3.037273897	3.752661	3.322064067
SCOC	4.11204319	4.384306	4.581329	4.346508	4.991461	4.935624	4.455986	4.243749792	4.058571228	3.928012998	4.839026	3.952711504	4.24413	4.096208	4.248223	4.427044877	4.639353	4.54132891	4.245054532	4.421741	4.775116137	4.198540806	4.012349054	4.100798	4.058496631	5.591396059	4.16274312	4.532966	4.611892	4.124715966	4.235789282	4.528776864	4.659751	4.429456	4.273419	4.353498	4.283966485	3.907661188	4.069342931	4.421808	4.080271613	4.694328523	4.745991	5.008983639	4.32698025	4.147066075	4.208441491	3.85775	4.187322561
FOXJ1	0.846943143	2.704421	2.232251	2.008761	2.356493	1.830202	3.08994	1.400130401	0.755467251	0.901099121	2.182101	2.117794246	0.7921584	1.360433	0.8642164	1.560003375	2.506506	2.057474141	2.437046684	2.243693	1.492572833	0.446205883	1.31210605	1.232305	0.978667383	1.823375125	0.738318216	1.066131	2.796821	0.671961836	2.682067767	1.147288001	0.8527907	1.72962	3.175651	1.49781	1.813168627	0.928805995	0.939963224	1.752312	1.73307504	2.371553335	2.335019	1.719337817	2.070250515	0.852263035	0.860537797	1.137167	2.320844789
PELI2	2.516969115	2.730159	2.280311	2.645873	2.516213	2.519363	2.629194	3.09653688	2.537716616	2.055203731	2.182422	2.597688509	2.672721	2.550245	2.552838	2.403898701	2.800529	2.393885214	2.896854085	1.930305	2.679830257	2.395832407	2.725184826	2.894613	2.876668637	2.253379922	2.874722486	2.716968	2.55575	2.90093048	2.52472925	2.547843227	2.898884	2.793101	2.310077	2.539264	2.626085178	2.730178214	3.096739	2.91298	2.722985708	1.832985778	2.379448	2.053841382	2.591423211	2.683698936	2.890154122	2.315305	2.564185137
CCL5	1.372079188	1.666982	0.9340072	1.465128	1.900346	1.868482	1.235343	2.299535252	2.571156397	3.380640924	1.195279	2.141224541	1.968753	2.506027	1.700555	1.711571084	2.083081	1.4583669	3.916975827	1.276481	4.226131807	1.682164784	4.07964892	3.701457	1.444193074	2.257308799	1.470361495	3.73539	1.779192	1.573018378	4.175304965	2.350319078	4.200513	2.107276	3.565214	1.513846	4.196638642	2.376182145	3.534206736	2.216327	3.423902569	1.876360412	2.531886	1.130804405	1.133453629	2.668234253	1.582423709	2.437582	2.085168729
RUNX3	0.321164939	0.3953004	0.2251057	0.3535724	0.3868502	0.5915841	0.2374001	0.674551997	0.735607568	0.878446697	0.3543045	0.57144919	0.5725136	0.6709415	0.6289808	0.528191609	0.6204181	0.373967299	1.9594302	0.2875933	1.476189261	0.905788358	1.669100324	1.433865	0.541146371	1.623115977	0.407378095	1.215766	0.3491413	0.440653724	1.808134271	0.508948321	1.030905	0.629506	1.028483	0.2043413	2.027692614	0.447428492	1.6168573	0.4871594	1.312296064	0.514423704	0.6331226	0.231647274	0.376534501	0.662064565	0.319243141	1.058909	0.644721214
NPM1P25	2.690066734	3.864966	2.797931	3.27044	3.440413	2.528426	3.469898	2.610105876	2.608887314	2.403905667	3.022518	2.863011808	1.405679	1.723665	2.460002	3.341570228	3.34663	2.654622447	2.299434222	3.109916	1.750927435	2.410505233	2.55436049	2.348729	2.289420148	2.655601259	2.433021104	2.420748	4.246972	2.358349078	2.58771621	1.943790459	1.727855	2.85603	2.981034	2.88763	2.568886995	2.678413393	2.393269942	3.258454	2.759308541	3.078316486	2.583963	2.844376297	3.265628233	2.451458144	2.416536595	2.546548	3.189571344
CEL	3.094324508	1.243337	1.644024	2.782848	0.9554585	1.597247	1.473808	2.915594928	2.747492479	3.240491365	1.10812	3.425293877	2.603812	1.390363	2.683348	1.447041096	1.377375	0.989721061	1.452048482	1.339153	0.909106752	3.74146898	1.35195384	2.085722	2.837915618	0.080836804	2.006806865	1.570482	0.4915244	2.411151113	1.099727675	1.630561908	1.997875	3.736833	3.233883	2.475452	0.582376509	3.113179052	1.943425963	1.398835	0.700999078	0.261240219	1.162035	0.15009545	2.379198979	2.752125017	2.979362912	2.411133	2.690118489
PXK	3.09425102	3.405966	3.482002	3.439795	3.779294	3.789477	3.616954	2.968212711	3.033374881	2.970434977	4.000599	3.260317539	2.509754	2.442074	3.326357	3.158182997	3.29864	3.344936917	2.824757171	3.237543	2.648758754	3.21137665	2.737420948	2.702064	2.976362019	3.266051663	3.147732942	2.972522	3.348958	2.778575964	2.771727839	2.747967443	2.537158	3.270672	2.681159	3.206212	2.562147007	3.171357133	2.867824667	4.047695	2.82209112	3.30673723	3.358073	3.550007078	3.803962917	2.976182137	3.023263184	3.012746	3.233315747
TMC8	0.320392134	0.4515438	0.2835996	0.2810702	0.4405267	0.522469	0.3432471	0.557106732	0.646541775	0.780560832	0.3793287	0.574863555	0.3686182	0.7052416	0.4382423	0.363904008	0.4548581	0.671532427	1.064511758	0.4278712	1.20707254	0.983666228	1.409922626	1.274918	0.283336026	1.045594522	0.303460036	0.874403	0.4188343	0.270567684	1.536139426	0.640233991	0.9346299	0.5442096	0.8552287	0.4397747	1.659499189	0.439753512	1.254979993	0.6021382	1.23423343	0.523519853	0.4770407	0.743444798	0.284535298	0.639067408	0.347435492	1.247922	0.627266208
GZMH	0.312160513	0.4925419	0.4202459	0.3960015	0.8823909	0.328721	0.110701	0.856008873	1.106525475	1.516422487	0.2566442	0.258703443	0.5228194	1.304088	0.5192142	0.693845495	0.9902654	0.341669291	1.486254599	0.3293761	1.796959644	0.789227231	1.923767476	1.163272	0.614419997	0.5409376	0.565528106	1.445099	0.5848091	0.497604086	1.622241864	1.019268099	1.886256	0.5989624	2.401156	0.5314111	1.851084267	0.993640904	1.321726395	1.196325	1.408516469	0.641197327	0.9023723	0.168179064	0.322270186	0.883017374	0.39741139	0.5615623	0.674005213
RTCA-AS1	3.079839575	2.604032	2.373336	2.562243	2.970998	2.493863	2.531418	2.998753839	2.654600559	2.320991095	2.189078	2.566833656	3.201169	2.787235	2.848786	2.475643346	2.584279	2.380017334	1.871835077	3.041548	2.746697929	2.466220659	1.294221336	2.505142	2.96250981	1.092437227	3.059550754	2.379773	2.450339	3.222454094	1.322220789	3.29435419	3.236864	3.090936	2.743114	2.548365	1.736597753	2.878422541	2.757736167	2.811292	1.64418782	1.952775058	2.92774	2.030498399	2.748680003	2.792260092	2.71177643	2.732142	2.361246813
PFKFB2	3.526459833	2.795199	2.595503	3.163106	3.225112	2.921375	2.787278	2.86290201	3.159403546	2.857500067	2.793942	3.15408191	3.938222	3.955817	3.605385	3.10091583	3.309911	2.656883712	2.909343687	2.563673	3.550089478	3.032169707	2.074301763	3.328891	3.202057779	2.287937288	4.464585961	3.182057	3.202724	3.836256481	2.711604086	3.026723652	3.634988	3.176841	2.465323	3.290101	2.192062465	3.499060169	3.284032197	3.301347	2.293369676	2.668354436	2.711778	2.651298615	3.080349497	3.205232589	3.442060336	3.513911	3.146662758
NAPEPLD	2.993870963	2.688276	3.419539	3.175936	3.512521	4.187558	3.2051	3.017047266	3.253293567	2.895798332	4.324612	3.222558329	3.171284	3.188106	3.110321	2.38624062	3.094876	3.312322533	2.780588717	2.890151	3.166335123	2.815959292	2.258382514	2.939317	3.278281155	3.765779536	3.710051037	3.10861	2.930301	3.194175049	2.658228175	3.490293427	3.239672	3.349282	2.658273	3.35004	2.473285335	3.261781277	3.146919041	2.906812	2.763063453	3.461149073	3.818981	3.883117345	4.178940818	3.147834842	3.374499808	3.111469	2.968919148
DNASE1L3	3.782152398	3.591822	3.253442	2.863999	3.06073	3.531888	3.397369	3.624084997	3.320289446	4.44321814	3.032724	4.097630297	3.489832	3.073523	4.161919	2.952935991	3.944762	3.654478587	3.727024349	2.826323	3.008350224	3.84528466	4.111994175	3.832386	3.750770026	1.447674415	2.776642863	4.152567	1.309299	3.968888174	3.432820554	3.598239357	3.512427	3.979053	2.950364	3.429603	3.643258767	3.221406966	3.617726822	4.130376	3.78127652	2.268741657	2.292734	3.067047117	2.544231962	3.627131177	3.67784957	3.143601	3.564954658
LINC00462	0.091027098	0.08884186	0.04451945	0.04038165	0.03013609	0.05650468	0.07390325	0.194259975	0	0.496318578	0.01839397	0.063234419	0.129431	0	0.0887389	0.061581451	0.145028	0.049940452	0.074730624	0	0.256841304	0	0.067499685	0.358079	0	0.132731747	0.130783665	0.3048601	0.03703999	0.071618084	0.154591308	0	0	0.4955112	0.08355227	0.03916032	0.18725653	0.087523788	0.05382436	0.01906111	0	0	0.01811465	0.034842701	0.14156054	0.041640176	0.181883701	0.1125104	0.075213599
LDHA	5.488785513	6.78141	6.842953	6.499675	7.710251	6.793155	6.800772	5.891882728	6.30854635	5.5425536	6.929217	6.030603068	5.413073	5.532387	5.510112	7.445709467	6.886177	6.499585308	6.761242574	7.247804	6.088946139	6.314765789	6.339605092	6.343868	5.431258945	7.158108259	6.158094559	5.935596	7.481076	5.543662451	6.782329318	5.813754066	5.915562	6.224483	6.13009	6.393363	6.277529843	5.674469926	5.824241985	5.88846	7.042636374	7.688272843	7.038386	7.014215346	6.563617432	5.833946163	5.467802896	5.542311	6.417675245
BAG1	4.240995543	4.676213	5.521912	4.601596	5.138943	4.927792	5.202526	4.158712465	3.829368881	3.883207654	4.723852	4.317784953	4.074619	3.823542	3.825581	4.922252182	4.579226	5.17939933	3.616857864	5.356408	3.768899998	4.002972974	3.658152703	3.901054	3.956574705	4.116012596	3.688018475	3.901532	4.971006	3.751769634	3.964850164	4.143920572	3.810302	4.351019	4.322199	4.362179	3.734340829	3.915252818	3.787650185	4.503028	3.52954823	5.931668958	4.554683	5.518312783	4.84511318	3.989650439	3.880860878	3.553806	4.400720936
CAV1	2.553520196	3.795	4.334913	3.82292	3.502995	4.11329	3.922027	3.034532581	3.175906169	3.201953859	3.517754	3.324466377	2.398805	3.111827	3.36135	3.723497544	3.795159	4.133200862	5.018675467	3.886174	3.853012601	4.370735129	6.426406288	3.202586	3.326219881	4.700908207	2.4443026	3.536959	3.74832	3.406186475	3.085803161	2.951913352	2.423978	3.799293	3.789626	2.86913	4.585033878	2.771286619	3.427837637	4.2389	5.153492279	3.732878379	4.682211	4.033763151	4.221423207	3.121869943	3.012915736	3.086909	3.620657899
SASH3	0.62222911	0.6823837	0.399224	0.6028803	1.233892	1.093498	0.3973315	1.180983355	1.313421569	1.788131175	0.4287258	1.027686261	0.9800738	1.393616	1.091678	0.648379334	1.170485	0.944781729	2.498333506	0.426011	2.453947117	1.042140704	2.325182115	2.239949	0.767250243	2.383365361	0.728214567	2.188565	0.8204539	0.537544732	2.755486054	1.216162623	1.592148	1.016489	1.712801	0.946786	3.019982699	0.829275767	2.36459599	1.215024	1.861672848	1.162387194	1.351254	0.470936919	0.5966297	1.36416243	0.924447705	1.957496	0.891088109
E2F1	0.283255563	0.5736013	0.6021109	0.4144043	0.6747231	0.5665913	0.5800742	0.547593699	0.248279426	0.272994611	0.2597407	0.408374335	0.2480362	0.7145268	0.3634455	0.533016396	0.515033	0.751576315	0.743552304	0.5378296	0.4762298	2.420417486	0.593906409	0.37602	0.283620739	1.68253962	0.188779151	0.4316965	0.6733055	0.160100262	1.120166263	0.345650607	0.3171964	0.595073	0.6179579	0.4431407	0.585654055	0.163746199	0.380659036	0.6577453	2.447833993	0.835987543	0.5034866	1.886130535	0.489716832	0.413609583	0.186133074	0.4908242	0.427096648
DGKZ	2.221874242	1.713256	1.543716	1.842342	1.472092	1.576166	1.728245	2.217871205	2.386708005	1.987194433	1.45022	1.870747437	2.267654	2.097719	2.249104	1.570700426	1.416466	1.730392143	1.937548103	1.70626	1.87896972	2.329777877	2.214408917	2.133142	2.170455866	1.606642104	2.103485944	1.779965	1.56494	1.586839893	2.331449925	2.216923294	2.086668	1.986111	2.295208	1.749787	2.041681068	2.313119334	2.261067044	1.739409	2.592232918	1.852936414	1.550475	1.724826404	1.901591994	2.255884955	1.953031248	2.413314	1.979941097
S100A14	3.046370717	4.274253	3.981393	3.589052	4.443048	3.995019	4.636108	3.470681655	2.958409184	3.182618083	4.707221	4.02394036	2.09314	2.990979	3.243517	5.007445416	4.139441	4.282017574	3.675224718	4.738646	2.999485789	3.094882755	3.857512576	2.60474	3.08702122	4.432505765	2.10036289	3.976151	4.254212	2.884339025	3.551118497	3.342791439	2.613809	4.021909	4.264616	3.682107	4.514953178	2.861268034	2.837384847	3.87835	3.062256792	4.744538425	4.325281	5.026413646	3.851627431	2.775238041	2.718960263	2.982654	3.688536188
APOBEC3D	0.298388441	0.6527944	0.4882808	0.6044435	0.5989746	0.607304	0.4826973	0.581498872	0.675514558	0.557615546	1.02023	0.962314548	0.3997901	0.6026736	0.6722068	0.480903887	0.4942845	0.798190495	1.039163686	0.5128905	0.809768633	0.619344943	1.085798218	1.031103	0.536265601	1.403414358	0.697508325	0.7244248	0.557639	0.449452301	1.282291253	0.859516894	0.8926225	0.7051598	0.6096389	0.5589888	1.49729783	0.596684541	0.711066131	0.6990033	1.258738636	0.838514802	0.5158614	1.147359438	0.719762207	0.767977309	0.500575152	0.9130046	0.670572611
PRF1	0.563663934	1.084919	0.5302501	0.6956714	0.7321541	0.7762752	0.4480121	1.02833985	1.298192879	1.681357611	0.4285274	0.561961695	0.7762483	1.140739	1.167589	0.883102437	1.157812	0.817364409	3.090553192	0.8379572	1.976136272	1.093067802	1.622491865	1.819415	1.466073383	1.219862812	0.827409769	1.775944	0.9545244	0.968211827	2.08228067	1.239187237	1.522228	1.341627	2.531973	0.279937	1.901513617	1.373437406	1.22483162	1.259154	1.68300532	1.200279724	1.069339	0.295566267	0.64488207	1.350964817	0.755852352	1.201259	0.989412269
ABCB1	4.321639309	4.154504	4.285386	4.446114	4.219073	4.389906	4.948595	5.277103112	4.702212715	4.369278817	5.305269	4.576254688	4.384818	4.926355	4.268202	3.53155131	4.580435	4.215976248	4.419327862	3.145974	4.839276047	4.181062373	4.861251821	5.037753	4.319425629	3.946581999	5.275200169	5.046131	4.480619	4.20237532	5.107956357	4.333505308	4.224593	4.561009	3.748933	3.99871	4.655592523	4.713184595	5.01265625	4.800028	5.015533772	3.032991434	3.739429	3.624430638	4.609579501	4.691245876	4.359016732	4.6938	4.2568631
TMEM245	4.767065381	4.568759	5.33152	4.928613	5.147866	5.261522	4.903633	5.060391216	4.762270787	4.604300399	5.443214	4.849844926	4.422314	4.56081	4.63076	4.462880627	4.654248	5.223615981	4.860332233	4.551878	4.625466097	4.58944718	4.682027676	4.603096	4.811292795	5.67796085	5.219687556	4.827744	4.461208	4.628143793	4.495041299	4.421573394	4.12956	5.238916	4.270296	4.797704	4.467916242	4.810009795	4.760968375	4.938871	4.54251026	4.792540923	5.26129	4.739006811	5.437234982	4.557698878	4.897375547	4.645663	4.826856999
IRF6	4.407171439	4.475475	4.495633	4.162864	4.134143	4.018684	4.441747	4.061347871	4.401928771	4.008651024	4.457501	4.204990872	3.677031	3.815568	4.388305	4.193886288	4.289645	4.172998694	4.088243762	4.233472	3.640070524	3.948318185	3.743508972	4.090171	3.972920907	4.282629363	4.029574628	3.84334	4.357591	4.126092933	4.062372379	3.342540817	3.465936	4.201472	3.924382	4.119818	4.098892131	4.236375167	4.169986899	4.533596	4.079140577	4.11435877	4.21153	4.188374127	4.095485568	4.212233017	4.485605491	3.767386	4.294361421
COL23A1	1.066874545	0.5432166	0.1891884	0.520097	0.7110984	0.5467201	0.7816614	1.034431088	1.080073524	0.884379034	0.4847015	0.728644064	0.7993292	1.073138	1.305753	1.356055156	0.9030402	0.442607178	0.897520064	1.010097	0.948091088	0.744903666	1.844524745	1.404653	0.912832356	0.208033719	0.991689396	1.139034	0.5498647	0.576781615	0.993629725	0.843788425	0.9376604	1.182695	0.8520653	0.4375597	2.578883338	0.939024912	1.412618978	0.598151	1.535998698	0.587186185	0.7897424	0.198557131	0.790904819	1.292415549	0.899241833	1.315147	0.604481968
TMEM140	3.75642716	4.293898	4.108492	4.284961	4.545738	4.282201	4.411127	4.604849792	4.184160433	4.266469583	3.915412	4.12811365	4.056472	4.454525	4.248538	3.956810695	4.1814	4.535657132	4.584060935	4.113217	4.321303501	3.64281292	4.23698745	4.557968	4.198084869	3.656488086	4.284126954	4.618614	4.488922	4.186600813	4.666707291	4.533134985	4.3484	4.285584	4.641259	3.937551	4.70268021	4.264371651	4.392650531	4.467961	4.876334162	4.458481607	4.439972	4.520453191	3.928595073	4.439935527	4.181649354	4.479367	4.22073517
IFNGR2	3.577261054	4.63393	4.149596	4.328878	4.608218	4.320724	4.408874	4.09627207	4.130069439	3.846744976	4.209632	3.830555689	4.144067	4.107869	4.016144	4.433459426	4.662326	4.125598905	4.978302337	4.233681	4.244154354	3.826125179	4.520730892	4.465053	3.723538818	4.74623713	3.869913008	4.392518	4.628894	3.664230597	4.711421032	4.210456223	4.184369	4.257255	4.252971	4.234733	4.662928319	3.746296733	4.266572019	4.607376	4.875889343	4.307457287	4.340221	3.984834303	4.002803798	4.087311698	3.838374889	4.103526	4.126906441
HSPA7	0.076133562	0.08870771	0.0444512	0.06983672	0.07407922	0.06561065	0.04655981	0.443375199	0.333633738	0.288516725	0.05440971	0.103745507	0.3361749	0.575427	0.6214327	0.139595474	0.1138653	0.062065327	0.413334155	0.3122424	0.711682246	0.172269552	0.548242196	0.66965	0.070924848	0.527068055	0.231052656	0.4355207	0.1594321	0.018212356	1.140509327	0.195089821	0.5118541	0.05001311	0.2491601	0.211596	0.838967881	0.235034187	0.845612837	0.2540464	1.305475173	0.145643021	0.138716	0.043356866	0.086460824	0.596134251	0.123582202	0.6404105	0.333983783
PDK1	0.984085784	1.512805	1.359831	1.39719	1.492605	1.450172	1.286167	0.922528967	0.762913013	0.818288184	1.599084	1.174968855	0.6992759	0.7836817	0.8842088	1.318979309	1.494414	1.342984442	1.132534164	1.343404	0.941746859	1.450203733	0.923589633	0.7430871	0.757254753	1.28990569	0.822699276	0.729108	1.731818	0.782782078	0.88029697	1.110813613	0.8844652	1.396834	0.9582343	0.896623	0.784133334	0.767307434	0.929183125	1.692292	1.078538875	1.11339608	1.284384	1.151979186	1.295965393	0.87109232	0.880484349	0.6540149	1.421002268
SLC25A25	3.959680329	3.998807	5.397428	3.472014	2.85861	3.432046	4.161448	3.304974458	3.523201346	2.822840667	4.124122	5.128599287	3.575441	3.743646	3.642988	5.214074136	4.009046	3.468634571	3.702578247	5.675388	2.873718911	4.009516	3.724294977	3.39439	3.411864762	3.038303798	2.46990811	3.328098	3.075182	3.832079696	2.961529118	2.020247679	3.281491	3.0785	2.822441	2.282875	4.160897716	3.418295586	3.642485333	3.42052	3.249342975	2.788269055	3.377765	3.213418172	3.210747175	3.193745366	3.491008507	2.997637	4.621249826
CNKSR1	1.886133967	2.290317	2.492066	2.329266	1.694908	1.642746	2.789837	1.462959236	1.890971528	0.886001511	1.629678	2.017594217	0.9072629	1.219103	1.808184	2.309433659	1.908405	2.456265145	1.675717767	2.664869	0.903530522	1.857803616	1.511034902	1.279646	1.595618742	1.882300441	1.292045349	0.9921251	3.087976	1.251287972	1.857579866	1.497700805	1.037728	1.971605	2.371759	2.188516	1.426785597	1.93081677	1.519168344	2.360678	1.212454353	2.535959636	1.805443	2.581293618	1.73359959	1.606457153	1.496891419	1.580943	2.590612321
ARHGAP25	1.224583861	1.26583	1.16621	1.227938	1.068247	1.757962	1.499287	1.344885626	1.315348784	1.648867554	0.9607973	1.338265721	1.067912	1.255939	1.625212	1.095089466	1.377695	1.286144382	1.841735947	1.104971	1.820839509	1.149142712	1.98993562	1.719869	1.376175714	1.7438959	1.246664254	1.894704	0.8831091	1.268978943	1.814742948	1.165356875	1.343805	1.399581	1.322468	1.091692	2.248361518	1.184481362	2.120749023	1.323032	1.624700781	1.33445709	1.483861	1.191064756	1.3234372	1.462986954	1.098927946	1.772208	1.317302627
DEFB1	11.251438896	8.961793	9.830625	8.993251	9.982455	8.775893	7.938409	10.14683803	9.79341594	9.740517051	8.418518	10.237005979	10.50304	9.08734	9.0406	9.484046107	8.671272	9.268057654	8.02583717	8.941581	9.241570852	10.539970539	9.831881203	8.473934	9.61011447	6.269701974	9.753103677	9.492232	9.407061	9.788792731	8.985701348	10.19890216	9.793525	10.59636	10.33695	11.15208	9.058542387	10.038303852	9.279113179	9.490627	7.712159754	8.828567938	8.973895	7.566979639	9.216144022	10.410759605	9.736074044	9.806846	9.523161389
FKBP11	0.933598588	1.094974	0.7736349	0.8180082	0.9097333	0.85912	0.764453	1.175533951	1.283914712	1.195928477	0.7674237	0.840989164	1.249209	1.495271	1.054696	0.726382823	0.92136	1.035099318	1.810305808	0.8663495	1.961639302	1.545353167	2.067476268	1.474876	0.90886965	1.335832953	1.229148404	1.22887	0.973788	0.749764571	1.809828388	1.371911449	1.72347	0.81081	1.3595	1.097661	2.189413271	1.051157716	1.284561527	0.9048934	1.481829799	1.322122998	1.102719	0.905276449	0.956338399	1.338409411	0.895693869	1.419426	1.033080124
GBP2	1.685369255	2.94879	2.900321	2.377564	3.240013	3.660047	2.78015	2.335726953	2.410454336	2.375520892	2.630958	2.247888163	1.839244	2.304958	2.664722	3.132515302	2.797563	3.670681397	3.878819637	2.53726	3.146562641	2.014616912	3.806383223	3.107249	2.09762011	4.122139598	1.874414531	3.088962	3.043553	1.915844476	3.475723007	1.839389689	2.145474	2.198956	2.426995	1.731974	3.814504262	1.930621751	3.01182675	2.578266	3.617586735	3.502392865	3.219183	3.62574494	2.995569125	2.616530694	2.108512615	2.709812	2.3428092
ZNF503-AS2	2.570561668	1.948315	1.966656	1.885827	1.752091	1.294997	2.896273	2.079233519	2.108788002	1.94149125	1.446506	1.804593975	1.978095	1.453623	1.935625	1.579260201	1.749913	2.210461523	1.011392282	2.175264	1.577508835	2.239689192	1.35345311	1.395664	1.826372005	0.727116511	1.728122172	1.59697	2.491036	1.165447599	1.808368108	2.036124073	1.846705	1.91274	2.200923	1.522947	1.311178881	2.055533188	1.629226868	2.45487	1.576909334	2.731417425	1.753074	1.814791716	1.522163415	2.004416994	1.701375742	2.013996	1.919645095
UBE2C	0.11263241	0.8157537	0.3129582	0.2903761	0.4385928	0.2256679	0.2350311	0.492960643	0.410290334	0.552752259	0.1572803	0.650571195	0.3088597	0.3352232	0.5947022	0.346929099	0.4252483	0.228065211	1.010159069	0.291773	0.748668515	3.454393023	0.597964635	0.7253458	0.144971646	3.024453726	0.206385391	0.5715714	0.543177	0.36237506	1.639345708	0.406484363	0.286133	0.4429967	0.5902325	0.5890817	1.139249342	0.087303653	0.423555846	0.6296557	3.575115076	0.477801455	0.3170137	0.515741201	0.263658674	0.619822966	0.181440695	0.4983302	0.251155712
AGR2	1.264286639	1.13459	1.551984	1.573981	0.9146073	0.4001534	1.793255	1.498236256	1.618567015	1.786252442	1.564027	1.240947194	0.6402452	2.263561	2.091065	2.297920135	1.029259	4.340869239	1.432324462	1.269425	2.475345531	2.261276859	2.809183116	2.212303	0.738947016	5.889320959	1.374937748	3.474553	3.933263	1.07724629	2.167705207	0.939372016	1.681915	1.140237	2.615328	1.521108	4.54793767	1.568923882	1.836212418	1.062338	1.863086353	2.741728225	1.78938	4.547181931	0.613427388	1.526739213	1.624038686	2.286282	1.636076419
PALM	4.666526591	4.177183	3.962162	4.296045	4.442	4.276481	3.679595	4.680157521	4.321071004	3.78567127	3.627825	4.11669935	4.550017	3.740206	4.088199	4.460750817	3.628535	3.854218184	3.48650541	4.154755	3.327383874	4.058013826	3.777410175	4.541151	4.380798761	2.195304058	3.624133277	3.557581	2.539042	3.744146942	3.272445943	4.297137427	4.219684	4.563202	4.889418	3.805454	3.275160123	4.525258183	4.057212266	4.015172	3.683897832	3.336330895	3.997417	2.637117479	3.883454427	4.312469316	4.219255177	3.956802	4.942781453
SDHAP3	1.511795592	2.790977	1.440144	1.505435	2.457416	2.456246	1.701454	1.443928629	2.406263942	2.314300643	1.629532	2.470989541	1.226152	2.254637	1.43506	0.921525442	1.372973	1.921260299	1.311757962	2.721423	0.728564484	1.64876138	2.266169394	1.06067	1.185749446	1.000782446	1.668551219	1.331257	1.719321	1.130655267	1.05811369	2.52541441	1.236061	2.63584	1.439067	1.610471	1.322151134	2.599564132	1.631860428	2.695	2.028921044	2.199994768	1.280966	1.71609646	2.153720333	1.811328965	1.504150412	1.633185	2.238696833
MYO1G	0.097601281	0.1816331	0.08933109	0.1572855	0.2666281	0.1461034	0.0997424	0.304541255	0.304966558	0.47208103	0.08005889	0.276048335	0.2097995	0.2759847	0.2684781	0.202005115	0.2246792	0.155178407	0.879157099	0.1239127	0.765921895	1.073062633	0.800724852	0.6128806	0.176541695	0.706737354	0.140092713	0.599998	0.1390702	0.158328943	0.998258154	0.31248125	0.4421461	0.260578	0.5822215	0.1427506	1.08734127	0.239751961	0.796389469	0.3303043	0.62251818	0.322794076	0.252226	0.081926432	0.150604383	0.305713591	0.210200097	0.6289523	0.227809918
LST1	0.55281702	0.9773295	0.7845428	0.692906	1.853137	1.145938	0.5238642	1.165300465	0.967002294	1.62202552	0.5566065	1.014648631	1.355966	1.346406	1.040433	1.081187217	1.234427	1.178017379	2.560510383	1.10887	2.908922305	0.807375314	2.270455113	1.87474	0.763956247	2.261021662	0.539575354	1.826624	0.7810771	0.943341044	2.219447857	2.26326825	1.895647	1.252607	1.602567	1.223129	3.163693486	0.882913354	1.944223502	1.522784	1.857173461	1.555004025	1.502396	0.726534655	0.685924706	1.454893699	0.842651264	1.648237	1.345077267
RGS1	0.717418454	1.950248	0.7132909	1.017755	0.583195	1.86816	0.393065	1.276221418	1.373379686	2.109649753	0.8045181	1.758539745	1.624603	2.340969	1.250119	1.726708724	2.009231	0.754649843	2.376471185	0.427269	2.96524091	1.116024537	3.664179851	2.095901	1.771947904	3.783990109	1.091379579	2.447868	0.5417752	1.769007714	1.618366481	1.97407222	3.277406	1.216697	0.9921697	0.4126368	4.995572373	1.412071166	3.745401308	2.561683	3.296994179	1.036135381	1.101342	0.829304649	0.230756991	2.693894658	1.122578597	2.57663	3.199211514
DIRAS1	2.622856954	2.317835	1.759066	2.303753	1.118481	1.631616	1.556089	1.923710686	1.951711223	1.810313389	1.097957	2.700371297	1.791366	1.163465	1.93005	1.407733707	2.365964	1.507139687	1.701633192	2.032852	0.858230439	2.364382525	1.484498529	1.178676	2.229283215	0.389951332	1.590958226	1.453248	1.150824	1.760572571	1.98771287	1.061136176	1.502018	2.543334	2.291368	2.44348	1.211686233	2.296715122	1.929279357	2.708474	1.784994487	1.201640257	1.426596	0.340892063	1.739562123	2.696111778	2.197033212	1.487772	2.330355569
APOO	4.58705597	4.594948	4.814593	4.529121	5.301014	4.598429	4.865401	4.538298261	4.447724753	4.201600751	4.595073	4.547909134	4.45568	4.303918	4.30734	4.922314405	5.157465	4.207430655	3.925223374	5.090261	4.117473796	4.472619584	3.699941513	4.328853	4.451382859	3.542404537	4.331277732	4.414522	4.832695	4.12502244	4.250943073	4.481475006	4.487927	4.807337	5.014881	5.254151	3.859883112	4.452602334	4.154269055	4.718138	3.793984122	4.794755707	4.665274	4.104398473	4.472708387	4.496359912	4.511354966	4.259388	4.6321925
NEK6	3.057517568	1.554891	1.055166	2.130991	1.496723	1.167584	0.9946626	3.611104093	3.589875867	3.235235168	1.045626	2.298029165	4.028297	4.117966	3.623893	1.301687274	2.470661	1.419755432	4.051717587	0.4235245	3.619790211	3.154497169	3.250315982	3.642346	3.373666935	3.014422649	3.864058109	3.445718	1.450185	3.489542285	3.893618866	3.716513979	3.733116	2.960423	2.22578	2.28734	3.175008815	3.578039912	3.854380505	2.06318	3.707095523	1.128174438	1.504588	1.639390083	1.276763765	3.573401523	3.520620116	3.808342	1.975630864
PLCG2	3.822975467	2.995235	3.085379	3.365688	2.618808	2.616485	3.089232	3.311430629	3.780076613	3.657027639	3.255265	3.257490322	3.022099	2.706144	3.887468	2.815431784	2.622689	2.193777576	2.583965284	2.85052	2.536521287	3.724555874	2.943532696	3.298782	3.213441269	2.005850287	3.383499731	3.655357	3.388894	3.253936796	4.085424821	2.867347073	2.659922	3.103642	2.408205	3.206709	2.371836934	3.765621185	3.440815006	4.471128	3.221305353	2.915016029	2.728811	2.654086451	3.448440813	3.661373002	3.416784656	3.59404	2.906093937
ATP5F1A	6.700913301	6.667783	6.698326	6.716175	7.19525	6.78689	6.712069	6.71603789	6.42520497	6.314224209	6.694753	6.660455543	6.595384	6.659478	6.350333	6.868877248	7.133316	6.282171632	6.073645941	6.699739	6.414063469	6.465895085	5.750961335	6.43604	6.595843054	5.110466816	6.743342964	6.567835	6.822007	6.479612736	6.312863358	6.696090284	6.580283	7.014021	6.820665	7.177474	5.699686512	6.641927099	6.400025866	7.124202	5.956932741	6.569811384	6.791983	5.926344673	6.544939515	6.69291834	6.732128748	6.462453	6.704783703
FUT11	2.122995034	2.515646	2.70308	2.505194	2.579001	2.86684	2.544076	2.167481542	2.440723488	2.153697605	2.816327	2.373380358	1.80779	1.852507	2.329755	2.374011356	2.285277	2.717963076	3.013978306	2.503202	1.820685082	2.338212331	2.712758384	2.608185	2.318138676	3.167785908	2.220130907	2.061571	2.339428	1.890367353	2.677190129	1.926288529	1.58771	2.514114	2.070679	2.361102	2.525445387	2.130297583	2.536995805	2.139393	3.077500196	2.681226223	2.545301	2.699528395	2.841762484	2.387175827	2.120261043	2.456194	2.587221926
SNX33	2.819313126	2.523189	2.385537	2.554066	2.505502	2.635575	2.451224	2.823265586	2.967978093	2.581572562	2.644237	2.417828762	2.421402	2.671722	2.825629	1.986735093	2.343453	2.977806814	2.688805828	2.191895	2.599658943	2.596565405	3.397056337	2.80288	2.827643963	2.600914298	2.828270047	2.716152	2.488729	2.677075008	2.886138457	2.424327822	2.23037	2.583223	2.460191	2.113896	2.941695989	2.80700137	2.983511658	2.757988	3.057727735	2.533173664	2.818916	2.691665368	2.94213583	2.75222139	2.660810941	2.914902	2.569847061
LY86	0.616297858	0.9874243	0.2920657	0.7253326	1.565296	1.316872	0.4783355	0.987598001	0.786322484	1.440199452	0.5582564	1.014149991	1.234938	1.337396	1.14047	0.74866897	1.482236	1.224976516	2.876179979	0.4740464	3.063161094	1.170302932	2.163039213	2.19773	0.69551761	2.402674504	0.460582782	2.018439	0.5644462	0.682731345	2.54710365	1.586184243	1.830428	0.8670447	1.370532	1.017039	3.545337065	0.885702761	2.086320565	1.807235	1.711605135	1.092032538	1.225057	0.791910113	0.464287909	1.436858646	0.679226369	1.481288	1.401746418
KCNJ12	1.331691431	2.133741	1.721262	2.051513	2.231585	2.149393	1.906913	1.180913181	1.314253927	1.174650264	1.708361	1.658232677	0.8535841	1.16446	1.009472	1.701803171	1.588026	1.884968055	0.674815997	1.978515	0.883968433	0.880655276	1.183668583	0.8831139	1.570812808	0.356793314	1.389398662	0.8123581	1.591309	1.192627411	0.738385239	0.974603883	0.9833708	1.876563	2.213723	1.984438	0.98747002	1.508935768	1.077989854	1.704687	0.664404462	2.504430166	2.183472	1.357048983	1.836277462	0.948844466	1.440628738	1.468289	2.646409921
NUSAP1	0.953880562	1.316873	0.7528496	0.8424523	1.137977	0.707194	0.9986107	1.449378856	1.220162522	1.062229757	0.6829158	0.863605404	0.7362419	1.240943	1.310705	0.71121606	1.073694	0.741386883	1.909709967	0.8184596	1.612342174	3.224202633	1.319556099	1.31032	1.033514057	3.667336651	1.209360808	1.612733	0.9720119	1.033745602	2.114526089	1.328387413	1.300381	1.299325	1.063942	1.073708	1.722566111	0.920621583	1.529429924	1.120924	2.781619756	0.628398147	0.8707894	1.420513514	0.58848004	1.521807429	1.111999817	1.333312	0.932660789
UXS1	4.02493848	5.159076	5.331362	4.956898	5.211008	5.003891	5.389171	3.918912037	3.454035638	3.712414286	4.936292	4.56906527	3.053604	3.235835	3.515315	4.97201527	4.857309	4.740259638	3.846494046	5.465559	3.034720804	3.925299737	3.733347845	3.48929	3.70729851	4.33627218	3.569029842	3.377327	4.775475	3.702527339	3.777106813	3.618947713	3.071994	4.865116	4.631429	4.846322	3.486713235	3.927789341	3.496393237	4.710035	3.272682743	5.173835056	5.113175	4.736109454	5.092516164	3.564892422	3.931468223	3.315697	4.871840008
WNK1	5.828763305	5.033874	4.661389	5.339695	3.715814	4.524894	5.182778	5.525742104	6.048263243	5.396855766	4.958327	5.156449002	4.759999	4.683833	5.906902	4.202144615	4.03905	4.157368769	4.46062513	3.957604	4.320507591	5.967939866	4.830334848	5.01655	5.835276173	4.067928901	5.779187412	5.223232	4.861346	5.533939164	5.000710659	4.410361802	4.171434	5.086985	4.595748	4.55569	4.793423	5.808144254	5.628070384	5.199133	4.806879241	3.759040981	4.147193	3.909571475	4.971614269	5.234471665	6.013678164	5.742444	4.735644494
LGI2	1.193201634	3.27292	4.442703	3.317285	3.405607	4.952647	3.467119	0.948570977	1.22837805	1.009139686	4.418856	3.953110095	0.7459476	1.298203	1.687809	3.780269651	4.147446	3.921817771	2.390879952	3.821599	1.59546433	0.85940469	2.877521298	1.160485	1.715464292	4.595242707	1.065888649	1.188688	2.931347	1.831568769	1.404676116	1.267613723	0.7435289	2.877133	2.154865	2.505897	2.387190244	1.528344172	1.788985777	2.807176	1.229615763	2.718811997	3.041409	4.902492814	3.854361208	1.041501283	1.808806404	1.512137	2.740831293
AQP3	7.110655163	8.16372	8.610951	7.525017	8.62819	8.219211	8.869306	6.558666429	6.912568978	7.153404461	8.337179	7.336857469	6.156947	6.437879	6.834635	8.547546496	8.500158	7.941685583	6.36941225	8.279952	5.849297665	6.875023239	5.939792247	5.976341	7.122699331	7.210383296	6.604471854	5.642643	8.868178	6.495072647	4.727856637	6.868937311	6.356205	7.402446	6.743213	7.615005	6.60044384	6.957152598	6.661137872	8.474837	4.596440263	9.189898169	7.815074	8.642626211	7.525169759	6.615840923	6.695415263	6.743634	7.01888354
ANXA4	4.228131424	4.440593	4.45654	4.278134	4.681688	4.170253	4.341731	4.570269065	4.218148716	4.4866591	4.515245	3.925045602	4.341803	4.428053	4.369197	4.28363528	4.090817	4.529059018	4.760175013	4.387673	5.085307449	4.331269029	4.799564697	4.816755	3.966840922	5.319805602	4.043974964	4.774164	4.7192	3.782357078	5.788450906	4.305814201	4.426391	4.382032	4.516369	3.976121	4.901004261	4.145398626	4.465370081	4.32813	5.113705008	4.533112624	4.462046	4.762887437	4.038473588	4.520556894	4.096644788	4.066045	4.090197717
SLC17A9	0.169707043	0.2101227	0.1304731	0.1393309	0.1073375	0.2171022	0.1711137	0.3360688	0.151439601	0.103541938	0.04446543	0.132626008	0.1046488	0.3442471	0.1259103	0.247845595	0.2035245	0.221203622	0.369385196	0.1641215	0.154683027	1.329108223	0.400465834	0.1951063	0.22507876	0.491385208	0.325981146	0.1240742	0.2677358	0.414192972	0.306258444	0.429264488	0.25151	0.1894829	0.2089372	0.09372507	0.377906372	0.254028423	0.300794811	0.1551705	0.248439395	0.380226277	0.236745	0.211134574	0.216209201	0.156791243	0.387648533	0.2225126	0.32397545
FERMT3	1.118758191	0.9926304	0.5351083	1.026872	1.48448	1.459643	0.5598674	1.592170439	1.6975001	1.798578873	0.7829593	1.340482705	1.449796	1.972433	1.837036	1.268641198	1.40691	1.517109143	2.565819522	0.8674505	2.673627828	1.701282969	2.62174469	2.205034	1.448477787	2.31356145	0.939592043	2.109441	0.8864583	0.957666276	2.778532956	1.52536715	2.097256	1.23412	1.700961	1.108944	3.293029105	1.4263678	2.456426248	1.75999	2.431214847	1.685493781	1.662029	0.935632825	1.025132563	1.715116323	1.253509309	2.268226	1.45309142
SH3BP2	2.244250526	1.935525	2.010669	1.823155	1.586898	2.024401	2.05634	2.620819681	2.806194224	1.677622764	2.394688	1.86452195	3.181138	2.752339	2.232888	1.681460129	1.72172	2.781935389	2.104011363	2.255461	1.797139306	1.984948471	1.989973419	3.01157	2.567727396	2.855086694	2.640555787	2.041269	2.550508	2.332849408	2.660619247	2.655511863	2.973091	2.013497	1.863017	2.007449	1.678596389	2.269277764	2.666835018	1.787084	2.454879428	2.540130897	1.542371	2.502767902	2.437365965	2.549029591	2.571593538	2.756614	1.849976988
GZMA	0.506390908	1.112302	0.4669644	0.8185426	2.047724	1.158422	0.7473458	1.311545085	1.497058619	2.257663263	0.7690729	1.23264797	0.8381956	1.397974	1.178182	0.871077535	1.502523	1.229892835	3.100992107	0.6737807	3.692487107	0.65034161	2.970476329	2.145858	0.665863241	2.069477255	0.674114186	2.755138	0.9748762	0.49645615	2.799866697	1.711009871	2.782578	1.434638	2.517624	1.025949	3.197360423	1.173964036	2.260164387	1.551907	2.506095541	1.509426144	1.868405	0.42433979	0.636634156	1.815926385	0.76453576	1.949605	1.14361585
BBC3	0.705291291	0.9452361	0.6670334	0.9337533	0.8993719	1.094806	0.9457562	0.709005399	0.739912539	0.718896133	0.9234683	1.024780983	0.6849521	0.8686097	1.089166	1.251451915	1.233127	1.15403598	1.104295534	1.578795	0.996799894	0.947607999	1.084456017	1.11324	0.720139489	0.833712196	0.374756131	0.911727	1.580364	0.272443609	1.610220559	0.685204075	0.5849792	0.7482348	1.53601	0.3873455	1.434167027	0.833546084	0.707058548	1.22886	2.761344932	0.867043234	1.009296	0.933262233	1.294777705	1.345628323	0.456910887	0.836057	0.643942324
CARD16	0.841431619	1.188402	0.9741418	1.01376	1.583495	1.353621	1.131387	1.164332347	0.883352469	1.37365236	1.287232	1.033462319	1.079051	0.9118256	1.55301	1.191609952	1.213636	1.855817188	1.961075565	1.258446	1.578499028	1.001042193	1.823221203	1.399246	1.244327425	2.000836006	0.648752486	1.829545	1.775379	0.749852424	1.509872538	1.101159145	1.270806	1.229573	1.497531	1.132102	2.447541731	0.955046883	1.407986709	1.291433	1.513069848	1.688478073	1.522175	1.769827786	1.262066551	1.313418066	0.920958094	1.325901	1.300991553
GPM6B	1.301395236	2.284667	2.168531	1.987866	2.723616	3.413516	2.232601	1.551020701	1.422969254	1.669034448	2.769439	2.268394518	0.9191655	1.761921	1.647084	1.594832336	2.557775	4.0521994	2.304021234	2.221844	2.138247187	1.33232698	3.014893667	1.878411	1.464115775	3.388846882	1.225113257	1.786675	1.992825	1.753837197	1.652697031	1.800295828	1.199744	2.111907	1.50735	1.51066	2.626072585	1.325115704	1.864709585	2.628869	1.326698647	2.380750678	3.733904	3.440432329	2.378895977	1.394066556	1.451451742	2.000013	2.767779486
SLA2	0.135503094	0.146811	0.02088324	0.09671078	0.1842922	0.1999584	0.1021338	0.368026521	0.220089492	0.480716044	0.06318875	0.183320804	0.2509104	0.190022	0.2621032	0.13273653	0.2037654	0.213840016	1.312695127	0.05687781	0.818053758	0.253468223	0.591653736	0.6003406	0.126406864	0.40604389	0.179431386	0.7818861	0.1608791	0.0626698	0.801803816	0.308656139	0.5782281	0.1865862	0.4220261	0.1131787	1.174644247	0.14941408	0.741604571	0.2343135	0.493319358	0.168309956	0.266404	0.030440739	0.100234575	0.3104787	0.139575878	0.4459938	0.218340721
TSPYL4	4.268014796	4.620757	4.869266	4.347435	4.333065	4.235249	5.089095	4.059039359	4.054127467	3.70728909	4.527831	4.209907901	3.520113	3.529997	3.91441	4.461584695	4.63447	4.636957965	3.892441046	4.113656	3.695311793	3.923518978	3.635504614	3.556944	4.07167264	3.943583163	3.759007529	3.762742	4.472666	3.921746513	3.754787183	3.566462099	3.519419	4.312048	3.836684	3.734145	3.831602559	4.035791285	4.083074788	4.43314	3.942168014	4.406322461	4.346911	4.544757109	4.052963857	3.981513738	4.030143201	3.713093	4.425709779
CD247	0.20828399	0.2501562	0.1757394	0.2045267	0.3667482	0.2706879	0.2177836	0.44255067	0.493459274	0.756469565	0.2727104	0.333422993	0.2861233	0.4427627	0.4348219	0.200455228	0.3212217	0.29488551	1.370043347	0.171745	1.423956091	0.604093568	1.268308475	1.034245	0.344364734	0.579270487	0.207426431	0.9781541	0.2079512	0.256034902	1.201125131	0.560020245	0.8334725	0.3405427	0.8638942	0.1695055	1.614669519	0.376629687	0.848594575	0.3298739	0.642966496	0.38344327	0.4388829	0.065759796	0.210825797	0.522513089	0.298230971	0.6984969	0.316928195
ABLIM1	5.320149931	5.494241	5.120955	5.616863	5.446797	5.193075	5.022833	5.258449165	4.835830302	4.62341939	5.17774	5.328413776	4.319776	4.798012	4.834488	5.106334698	5.305695	4.93536916	5.435163643	4.829419	4.752296603	4.673448113	4.891156796	4.774574	4.920615686	4.989043914	5.215597207	4.715017	5.475655	5.005148834	4.984948088	4.244231505	4.274495	5.40021	5.148272	5.305726	4.905461277	4.823739383	5.128054984	5.491964	5.072076577	4.883080252	5.225922	4.747539049	5.422924066	4.736636792	5.021469121	4.84991	5.26904314
C1QC	2.786116414	3.690164	1.928979	3.081682	5.085188	4.451361	2.466255	4.282803617	3.941594131	4.051999631	2.984809	3.822882926	4.440319	5.521623	4.275453	4.167465183	4.209588	5.103867658	5.991798221	2.647325	6.109670999	3.302133113	5.572786232	5.295231	3.664623624	5.423193231	3.017877706	4.862041	2.492843	3.20400372	5.697268903	4.494567699	5.146707	3.814058	4.67429	4.793776	6.779798292	3.462120199	5.405942481	4.852926	5.438572231	4.715820636	4.457381	2.826769516	2.479332437	4.429104378	3.196193862	4.935326	4.660809813
AKIRIN1	5.127911772	5.491282	5.567539	5.21544	5.484296	5.568297	5.450026	4.942033021	5.052818468	4.70364861	5.635553	5.111372075	4.558209	4.471434	4.816055	6.075980498	5.690243	5.401771025	5.105488396	5.330615	4.882053435	5.042889743	5.061064045	5.018244	4.725949592	5.415100875	4.753607509	4.872156	5.494594	4.714158645	4.888558383	4.445946265	4.731791	5.146121	4.908397	5.040744	5.286830802	4.633258502	4.789048349	4.914998	4.957889326	5.236562741	5.548715	5.436466641	5.364328431	4.890885755	4.912256246	4.728849	5.370303933
P2RY1	0.519392421	0.1547168	0.1566431	0.2487774	0.1286895	0.1775848	0.1801756	0.517606504	0.628277413	0.58381498	0.2266876	0.443482499	0.4163818	0.4007922	0.6753624	0.092645793	0.3671912	0.872748992	0.529517328	0.1356536	0.585061096	0.577284099	0.984698333	0.5035992	0.580219302	1.480687966	0.607043687	0.6700315	0.1449338	0.553905525	0.491453324	0.350173586	0.5155356	0.4443196	0.2124955	0.2224797	0.37892491	0.531956205	0.68602177	0.4010592	0.647453966	0.175612283	0.4704423	0.470031982	0.186727078	0.58595552	0.491092098	0.7444773	0.283887204
[truncated: 1,383 more rows]
[truncated: 558 more columns]
