# Supplementary material for: Oncogenic role and potential regulatory mechanism of fatty acid binding protein 5 based on a pan-cancer analysis
Source: Sci Rep. 2023 Mar 11;13:4060. doi: 10.1038/s41598-023-30695-9 (PMC10008585; doi:10.1038/s41598-023-30695-9)
Supplement: Supplementary file 1 — Supplementary Information. [file 41598_2023_30695_MOESM1_ESM.zip › Supplementary Data/╩2╛▌/15 miRNA╧α╣╪╨╘/KIRC/miRNAmatrix.txt]

id	TCGA-B0-5694-11A-01R-1540-13	TCGA-B0-5703-11A-01R-1540-13	TCGA-B0-5705-11A-01R-1540-13	TCGA-CZ-5987-11A-01R-1671-13	TCGA-CZ-5455-11A-01R-1502-13	TCGA-CW-5580-11A-02R-1671-13	TCGA-A3-3387-11A-01R-1540-13	TCGA-CZ-5467-11A-01R-1502-13	TCGA-CZ-5453-11A-01R-1502-13	TCGA-CZ-5986-11A-01R-1671-13	TCGA-CJ-5678-11A-01R-1540-13	TCGA-B8-4622-11A-01R-1757-13	TCGA-CW-5587-11A-01R-1540-13	TCGA-CZ-5457-11A-01R-1502-13	TCGA-CZ-5989-11A-01R-1671-13	TCGA-CJ-5677-11A-01R-1540-13	TCGA-B0-5712-11A-01R-1671-13	TCGA-CZ-5984-11A-01R-1671-13	TCGA-B2-5636-11A-01R-1540-13	TCGA-B0-4712-11A-02R-1502-13	TCGA-CJ-6030-11A-01R-1671-13	TCGA-A3-3358-11A-01R-1540-13	TCGA-B0-5706-11A-01R-1540-13	TCGA-CZ-5456-11A-02R-1502-13	TCGA-CW-6087-11A-01R-1671-13	TCGA-CZ-5451-11A-01R-1502-13	TCGA-CZ-5458-11A-01R-1502-13	TCGA-CJ-5681-11A-01R-1540-13	TCGA-CZ-5466-11A-01R-1502-13	TCGA-CW-5585-11A-01R-1540-13	TCGA-CZ-5985-11A-01R-1671-13	TCGA-CZ-5470-11A-01R-1502-13	TCGA-CW-5581-11A-01R-1540-13	TCGA-CZ-5461-11A-01R-1502-13	TCGA-B0-4700-11A-01R-1540-13	TCGA-B8-5552-11A-01R-1671-13	TCGA-CZ-5988-11A-01R-1671-13	TCGA-CZ-5469-11A-01R-1502-13	TCGA-CZ-5463-11A-01R-1502-13	TCGA-B0-5691-11A-01R-1540-13	TCGA-B0-5696-11A-01R-1540-13	TCGA-CZ-5468-11A-01R-1502-13	TCGA-CJ-5680-11A-01R-1540-13	TCGA-CZ-5462-11A-01R-1502-13	TCGA-B0-5690-11A-01R-1540-13	TCGA-B0-5402-11A-01R-1502-13	TCGA-CW-6088-11A-01R-1671-13	TCGA-CZ-5452-11A-01R-1502-13	TCGA-CW-5589-11A-01R-1540-13
hsa-miR-597-3p	0	0	0	0	0	0	0	0	0	0	0	0	0	0	0	0	0	0	0	0	0	0	0	0	0	0	0	0	0.287331	0	0	0	0	0	0	0	0	0	0	0	0	0	0	0	0	0	0	0	0
hsa-miR-3198	0	0	0	0	0	0	0	0	0	0	0	0	0	0	0	0	0	0	0	0.262964	0	0	0	0	0	0	0	0	0	0	0	0	0	0	0	0	0	0.147222	0	0	0	0	0	0	0	0	0	0	0
hsa-miR-182-3p	0	0	0	0	0.305364	0	0	0	0	0	0	0	0	0	0	0	0	0	0	0	0	0	0	0	0	0	0	0	0	0	0	0	0	0	0	0	0	0	0	0	0	0	0	0	0	0	0	0	0
hsa-miR-642a-5p	1.522327	1.483941	3.03503	0.477461	7.634105	0.402633	0	5.492509	5.029072	0.859853	0.315852	0.999792	0.251811	7.70384	5.13507	0	1.259684	1.227248	1.493069	5.259289	0	0.785454	1.625224	10.64864	0	0.638619	3.656773	1.29858	3.160641	0.28429	0	0.892712	0.403546	1.795069	0.734503	3.929487	0.240421	3.680539	2.949456	1.39029	0.464598	4.167947	0.222689	1.987724	0	2.47022	1.580178	3.310074	0.271646
hsa-miR-658	0	0	0.233464	0	0.305364	0	0	0	0	0	0	0	0.251811	0.308154	0.302063	0	0	0.306812	0	0.525928	0	0.224416	0	0	0.769473	0	0.146271	0	0	0.568579	0	0	0	0.359014	0	0	0	0	0.491576	0	0	0	0.222689	0	0	0	0	0.254621	0
hsa-miR-4689	0	0	0	0	0	0	0	0	0	0	0	0	0	0	0	0	0	0	0	0	0	0	0	0	0	0	0	0	0	0	0	0	0	0	0	0	0	0	0	0	0	0	0	0	0	0	0	0	0
hsa-miR-203b-3p	3.805818	22.259115	27.548731	19.098421	73.898138	32.210633	1.819258	47.78483	34.085934	6.018968	5.36948	2.999376	4.784404	43.141503	30.810423	7.804082	4.282926	3.374932	6.345542	37.07799	5.408651	19.860768	24.987816	39.045013	26.162096	4.044582	32.179608	3.571096	5.459289	4.548634	4.949425	32.137635	8.070927	35.90137	5.141521	22.791029	5.28926	39.013711	34.410319	10.427177	6.504371	42.513063	9.130261	43.729924	14.704486	6.793105	49.512226	38.70241	8.421021
hsa-miR-375-3p	298.376133	69.003254	90.817425	73.05146	36.949069	71.266022	9.778512	79.092131	39.115007	23.645948	56.853321	122.974421	35.001689	55.467647	71.286862	48.90558	92.20888	58.907903	142.961339	138.056351	45.297449	91.449299	33.317088	23.269251	65.405242	70.673756	25.304873	57.786823	525.528353	28.144669	42.345081	27.897252	20.177317	57.801207	31.583626	29.07821	13.22315	133.971608	51.369691	79.941693	51.570364	188.808018	318.223045	59.631716	20.859849	234.670896	24.756113	18.841962	57.045623
hsa-miR-4519	0	0	0	0	0	0	0	0	0	0	0	0	0	0.308154	0	0	0	0	0	0	0	0	0	0	0	0	0.146271	0	0	0	0	0	0	0	0	0	0	0	0	0	0	0	0	0	0	0	0	0	0
hsa-miR-3145-5p	0	0	0	0	0	0	0	0	0	0	0	0	0	0	0	0	0	0	0	0.262964	0	0	0	0	1.538946	0.212873	0	0	0.287331	0	0	0	0	0	0	0	0	0	0	0	0	0	0	0	0	0.617555	0	0	0
hsa-miR-6781-5p	0	0	0	0	0	0	0	0	0.279393	0	0	0	0	0	0	0	0	0	0	0	0	0	0	0	0	0	0	0	0	0	0	0	0	0	0	0	0	0	0	0	0	0	0	0	0	0	0	0	0
hsa-miR-6788-3p	0	0	0.233464	0	0	0	0	0	0	0	0	0	0	0.308154	0	0	0	0	0	0.262964	0	0	0	0	0	0	0	0.324645	0	0	0	0	0	0	0	0	0	0.294443	0	0	0	0	0	0	0.68393	0	0	0	0
hsa-miR-4754	0	0	0	0	0	0	0	0	0	0.429926	0	0	0	0.616308	0	0	0	0	0	0	0.676081	0.336623	0	0	0	0	0.292542	0	0	0	0	0	0.403546	0	0	0	0	0	0.245788	0	0	0	0	0	0	0	0	0	0.271646
hsa-let-7c-3p	27.40189	11.500542	24.280237	17.18858	21.07013	28.586936	11.370362	10.710393	28.218684	18.056905	20.846218	15.496776	31.97996	17.256602	24.769164	31.216328	29.980483	20.556404	42.925727	23.929767	15.54987	16.718951	25.800428	23.663644	13.85052	18.307058	17.845055	28.244121	62.925483	39.516254	22.54738	27.897252	27.844699	26.208	12.48655	31.632375	11.540204	17.077699	27.036679	35.10483	18.583914	25.424479	20.487418	21.069873	25.647358	17.29154	16.855226	20.878931	33.14079
hsa-miR-3164	0	0	0	0	0	0	0	0	0	0	0	0	0	0	0	0	0	0.306812	0	0	0	0	0	0	0	0	0	0	0	0	0	0	0	0	0	0	0	0	0	0	0	0	0	0	0	0	0	0	0
hsa-miR-6820-3p	0	0.370985	0	0	0.610728	0.402633	0	0.274625	0.279393	0	0.315852	1.499688	0.503622	0	0.302063	0.520272	0.503874	0.613624	0.373267	0	0	0.112208	1.015765	0.394394	0.769473	0.212873	0.731355	0.64929	0.287331	0.28429	0	0	0	0.359014	0.734503	0.589423	0	0.588887	0.737364	0	0.929196	0	0.445378	0.79509	0	0	0	0.763863	0
hsa-miR-6868-3p	0.761164	0	0	0	0.305364	0	0	0	0	0	0.315852	0	0.251811	0	0	0	0.503874	0	0	0	0.676081	0	0	0	0	0.212873	0	0	0.574662	0.568579	0	0	0	0	0	0	0	0	0	0	0	0	0	0	0	0.617555	0	0.254621	0
hsa-miR-421	0.761164	3.338866	0.466928	1.909842	1.221456	1.207899	1.591851	1.647752	0.838179	1.719705	0.947556	3.499272	0.755432	0.308154	1.510315	1.040544	2.519368	1.53406	0.746534	0.788893	4.056488	0.561038	1.422071	0.394394	0.769473	1.49011	0.877626	0.324645	2.011317	0.568579	1.099872	0.892712	2.824824	1.077041	3.672515	0.785898	0.961684	0.294444	0.983152	0.347573	1.393794	0.625192	1.113446	0.79509	1.709824	3.70533	1.053452	0.509242	0.814938
hsa-miR-15a-5p	82.20567	77.906901	41.323097	61.11495	54.660195	57.576504	67.08514	50.256458	50.290723	52.451009	68.223986	82.482843	41.045145	57.932877	47.121823	53.58803	103.042163	64.43052	71.294036	74.944872	114.933824	44.097638	44.287349	46.144107	80.025239	66.842046	36.860278	54.865017	96.830539	42.35915	53.893739	47.760095	59.321316	54.570083	78.591812	65.033022	51.209654	52.263652	54.319147	43.794147	64.579105	72.105489	67.474864	42.537289	36.248265	75.959265	41.084613	46.341043	60.033728
hsa-miR-512-5p	0	0	0	0	0	0	0	0	0	0	0	0	0	0	0	0	0	0	0	0	0	0	0	0	0	0	0	0	0	0	0	0	0	0	0	0	0	0	0	0	0	0	0	0	0	0	0	0	0
hsa-miR-6731-5p	0	0	0	0	0	0	0	0	0	0	0	0.499896	0	0	0	0	0	0	0	0	0	0	0	0	0	0	0	0	0	0	0	0	0	0	0	0	0	0	0	0	0	0	0	0	0	0	0	0	0
hsa-miR-6726-3p	0	0	0.233464	0.477461	0	0	0	0.274625	0.279393	0	0	0	0.503621	0	0.302063	0.520272	0	0	0	0.262964	0	0.112208	0	0	0	0	0	0	0.287331	0.28429	0	0	0	0	0	0	0	0.147222	0	0	0	0.208397	0.222689	0	0	0	0	0	0.271646
hsa-miR-148a-5p	8.3728	9.27463	10.505872	3.819685	6.107284	6.84476	6.59481	4.943258	10.337539	3.869337	9.475552	13.997088	9.568808	8.6283	8.759827	5.202721	5.038738	5.522616	11.94455	3.944465	9.465138	7.517918	7.516661	6.7047	5.386313	5.960438	7.021006	4.869676	8.332599	9.097268	4.949424	8.480764	7.667381	5.385205	7.345029	7.858974	7.693469	7.802743	5.407336	7.646597	6.50437	4.584742	3.11765	10.336165	9.575014	6.17555	7.900888	7.638633	8.149375
hsa-miR-579-5p	0	0	0.466928	0	0	0.805266	0	0.274625	0	0	0.631704	0	0.251811	0	0.302063	0.520272	0.503874	0.306812	0	0.262964	0	0.224416	0	0	0.769473	0.212873	0.146271	0	0.861993	0	0.549936	0	1.210638	0	0.734503	0.785897	0.240421	0.294444	0.737364	0	0.464598	0.625192	0.222689	0.397545	0	0	0	0	0
hsa-miR-6874-5p	0.761164	0	0	0	0	0	0	0	0	0	0	0.499896	0	0.308154	0	0	0	0	0	0	0	0	0	0	0	0	0	0	0	0	0	0	0	0	0	0	0.240421	0	0	0	0	0	0	0	0	0	0	0	0
hsa-miR-3173-5p	0	0	0.700392	0	0	0.805266	0	0	0.558786	0	0	0.999792	0.503621	0.616307	0	1.040544	0.251937	0.920436	0.373267	0.262964	0.676081	0.224416	0	0	1.538947	0	0	0.324645	0.861993	0	0.549936	0.223178	0	0	0	0.196474	0.240421	0	0	0.347573	0.464598	0.208397	0.445378	0	0	0	0.526726	0.509242	0.271646
hsa-miR-6801-3p	0	0	0	0	0	0	0	0	0	0	0	0	0	0	0	0	0	0	0	0	0	0	0	0	0	0	0	0	0	0	0	0	0	0	0	0	0	0	0	0	0	0	0	0	0	0	0	0	0
hsa-miR-4705	0	0	0	0	0	0	0	0.274625	0.279393	0	0	0	0	0	0	0	0	0	0	0	0	0.112208	0.406306	0	0.769473	0	0	0	0	0	0	0	0	0	0	0	0	0.147222	0	0	0	0	0.668067	0	0	0	0.526726	0	0
hsa-miR-7161-5p	0	0	0	0	0	0	0	0	0	0	0	0	0	0	0	0	0	0	0	0	0	0	0	0	0	0	0	0	0	0	0	0	0	0	0	0	0	0	0	0	0	0	0	0	0	0	0	0	0
hsa-miR-606	0	0	0	0	0	0	0	0	0	0	0	0	0	0	0	0	0	0	0	0	0	0	0	0	0	0	0	0	0	0	0	0	0	0	0	0	0	0	0	0	0	0	0	0	0	0	0	0	0
hsa-miR-4632-3p	0.761164	0	0.233464	0.477461	0.610728	0	0	0	0	0	1.263408	0	0.251811	0	0	0.520272	0.251937	0.306812	0	0	0	0	0.203153	0	0	0	0	0	0	0	0	0	0	0	0	0	0.480842	0.147222	0.245788	0	0.464598	0.416795	0	0	0	0	0	0.254621	0.271646
hsa-miR-125b-5p	1328.230494	624.368164	967.474055	1184.102096	687.985565	984.034801	411.379732	518.492864	735.64151	994.849483	1061.893684	838.825524	881.337477	797.193338	1307.932658	1044.186191	1444.353833	787.586388	1248.95205	883.297674	873.497071	489.898948	1035.673868	814.029384	858.732366	545.380004	692.446629	913.226592	1238.396498	823.58694	841.952206	756.79666	729.611828	658.072121	919.597642	882.36646	775.838277	684.727417	728.761399	1043.412858	1121.074672	713.760998	805.46729	716.77321	1035.46927	768.855963	651.55982	701.481182	777.993647
hsa-miR-1269b	9.133963	0	1.400784	0	0	0.402633	2.046666	3.020879	1.117572	0	14.845034	0	0	0	0	0	0	39.88556	0	3.944466	14.87379	4.93714	0	0	0	11.282256	0	0.324645	0	0	0	0	0	0	9.548538	0	0.240421	0	0	0	0	0	0	0	23.595569	9.263325	0	0	0
hsa-miR-1306-5p	9.895127	0.370985	7.704306	3.819685	4.580463	4.026329	0.682222	5.217884	4.470286	5.589042	5.685332	3.499272	3.27354	7.70384	6.947449	8.844626	5.794548	3.06812	5.599008	4.996324	4.732569	1.122077	4.875672	4.732729	8.464208	3.193092	5.850838	2.921805	4.884627	4.264345	4.949424	5.57945	2.824824	6.103233	4.407018	6.483654	3.125472	5.74164	5.898912	11.469895	6.039772	5.835125	5.344544	5.168082	5.813402	4.322885	5.267258	6.110906	2.173167
hsa-miR-103a-3p	5599.880654	11888.593126	4884.763427	9517.698034	9634.24085199999	7395.158422	7980.857766	7776.843742	8909.839633	9374.973127	4630.071242	11033.205091	3971.558484	8594.403622	11306.519004	4481.624244	9390.69330500001	9404.401219	4234.343116	8423.278136	12563.619251	4607.586005	3321.347988	8507.080357	7263.829359	7143.796827	7865.134686	4635.607004	8161.92365	4541.241895	10268.407322	7215.345362	9005.944238	8507.18871	9453.052415	10024.909017	8089.923193	7370.499513	8002.365466	4091.276733	4309.609883	9288.479268	6945.23468	9945.774899	4903.774545	9049.03325	7889.825821	6873.751719	5378.587355
hsa-miR-6774-3p	0	0	0	0	0	0	0	0	0	0	0	0	0	0	0	0	0	0	0	0	0	0	0	0	0	0	0	0	0	0	0	0	0	0	0	0.196474	0	0	0	0	0	0	0	0	0.341965	0	0	0	0
hsa-miR-7978	0	0	0	0.477461	0.610728	0.402633	0	0	0	0.429926	0	0	0	0	0.302063	0	0	0.306812	0.373267	0.262964	0	0	0	0	0	0.638619	0	0	0	0	0	0	0	0.359014	0	0	0	0	0	0	0	0	0.890757	0.397545	0.341965	0	0	0	0
hsa-miR-3610	0.761164	0	0.466928	0	0.305364	0.402633	0.227407	0.274625	0.279393	0.429926	0	0	0.251811	0	0.302063	1.560816	0.251937	0.613624	1.119801	0	0	0	0.406306	0	0.769473	0	0.292542	0.324645	0.287331	0	0	0.446356	0.403546	1.436056	0	0	0.240421	0.441665	0.245788	0	0	0	0.445378	0.397545	0.341965	0.617555	0	0.254621	0.543292
hsa-miR-99a-5p	1140.223084	756.067922	1059.458799	1020.333138	564.313061	1024.700724	626.734407	634.659434	730.891832	986.680883	969.349114	938.804728	975.262873	510.610501	672.694234	1063.436261	1331.990006	806.30192	933.914535	609.025727	768.028385	969.250368	1258.735832	565.561114	861.040787	645.004453	701.80797	913.22659	885.266731	969.143211000001	718.216578	829.775875	739.296942	816.038148	752.86548	588.24431	739.53472	643.799828	787.013153	971.117765	1079.725461	669.580754	951.328796	563.320932	1021.79068	666.959389	706.866031	781.432211	961.626224
hsa-miR-548ax	0	0	0	0	0	0.402633	0	0	0	0	0	0	0	0	0	0	0	0	0	0	0	0	0	0	0	0	0	0	0	0	0	0	0	0	0	0	0	0	0	0	0	0	0	0	0	0	0	0	0
hsa-miR-1295b-5p	2.283491	0.370985	0	0.477461	0	0.805266	0	0	0	0	0.315852	0	0.251811	0	0	0.520272	0.503874	0	0.373267	0	0	0.224416	0	0	0	1.277238	0.146271	0.324645	0.574662	1.137159	0	0.223178	0.403546	0	0	0	0	0	0	0	0	0	0.668067	0	0	0.617555	0	0	0.814938
hsa-miR-30d-5p	7661.111696	15870.748736	10708.0514	7111.774467	6855.731898	10794.587972	10005.237188	7745.261814	6799.585046	13197.018032	8425.977926	10261.365636	10328.771614	5953.835515	9750.290585	9268.127972	5259.937082	11786.796346	6858.038272	5822.559456	11201.315385	7719.555183	7780.149478	7083.712114	11107.349238	7807.959828	7354.795377	11407.378596	6814.341379	10229.876561	13447.588061	8596.594124	13872.309853	8128.429256	13586.100269	4598.482981	12846.650889	6112.785841	8341.552894	8729.285112	10546.371747	8661.828371	7313.117445	8075.326782	10502.421458	6066.860209	9107.089151	5741.706225	10042.474541
hsa-miR-1914-3p	0	0	0	0	0	0	0	0	0	0	0	0	0	0	0	0	0	0	0	0	0	0	0	0	0	0	0	0	0	0	0	0	0	0	0	0	0	0	0	0	0	0	0	0	0	0	0	0	0
hsa-miR-4665-5p	0	0.74197	0	0	0.305364	0	0	0	0.279393	0	0.315852	0	0	0.308154	0	0	0	0	0	0	0.676081	0	0	0	0	0	0.585084	0	0	0.568579	0.549936	0.446356	0.403546	0	0	0.392949	0	0.588887	0.245788	0	0.464598	0	0.222689	0	0	0	0.526726	0.763863	0.271646
hsa-miR-3192-5p	0	0	0	0	0	0	0	0	0	0	0	0.999792	0	0	0	0	0	0	0	0	0	0	0	0	0	0	0	0	0	0	0	0	0	0	0	0	0	0.147222	0	0	0	0	0	0.397545	0	0	0	0	0
hsa-miR-3130-5p	2.283491	0.74197	4.202349	0.954921	2.137549	1.207899	0.454814	0.549251	1.117572	3.439411	1.263408	0.499896	3.27354	0.924461	1.208252	0.520272	1.511621	1.53406	0.746534	0.262964	2.028244	1.122078	3.250448	0.788788	0	2.128728	1.608981	1.29858	1.436655	0.852869	1.099872	3.794026	1.210639	0	0.734503	2.750641	1.923368	1.177772	0.737364	0.695145	2.787587	0.416795	2.226893	0.79509	0.341965	1.23511	0.526726	1.527727	0
hsa-miR-450a-5p	15.984436	14.468424	18.210178	4.774608	14.962847	24.560606	5.230367	11.534269	15.366609	21.926242	20.846219	9.99792	33.742633	21.570751	6.343323	15.608164	10.833283	12.27248	26.501971	24.981625	20.958521	9.98649	23.362591	13.803791	43.859987	15.326839	9.946424	32.789153	34.192387	22.743167	9.348912	10.935722	15.334761	17.950686	24.238597	7.466027	21.15704	9.274958	16.222008	12.512613	22.765295	15.004611	19.819351	10.73371	17.782169	19.144205	13.694871	6.620148	23.361543
hsa-miR-142-3p	1430.22642	568.349391	415.565595	1965.227508	202.456472	470.275224	450.038965	411.938188	299.229798	254.516375	1078.633827	2424.995602	464.842568	502.598508	474.842988	592.589969	1390.943224	330.74333	1665.891513	588.777465	1865.984458	560.028781	710.425954	147.108992	693.295576	292.912913	147.879921	294.128436	2575.060189	710.155393	265.06921	229.427004	353.506615	364.39891	431.887709	1634.666881	294.996457	215.385122	293.225076	1247.78553	597.008269	587.263792	2120.225068	414.241645	193.552051	1472.868648	153.803936	211.844771	776.907064
hsa-miR-4697-3p	0	0	0	0	0	0	0	0	0	0	0	0	0	0	0	0	0	0	0	0	0	0	0	0	0	0	0	0	0	0	0	0	0	0	0	0	0	0	0	0	0	0	0	0	0	0	0	0	0
hsa-miR-6773-5p	0.761164	0	0	0	0	0	0.227407	0	0	0	0	0	0.503621	0	0	0	0	0.306812	0	0	0	0	0	0	0	0	0	0	0	0.28429	0	0.223178	0	0	0	0	0	0.147222	0	0	0.464598	0	0	0.79509	0	0	0	0	0.271646
hsa-miR-6737-5p	0	0	0	0	0	0	0	0	0	0	0	0	0	0	0	0	0	0	0	0	0	0	0	0.394394	0	0	0	0.324645	0	0	0	0	0	0	0	0	0	0	0	0	0	0	0	0	0	0	0	0	0
hsa-miR-570-5p	0	0	0.233464	0	0	0	0	0	0	0	0	0	0	0	0	0	0	0	0	0	0	0	0	0	0	0	0	0	0	0.28429	0	0	0	0.359014	0	0	0.240421	0.294444	0	0.347573	0	0	0	0	0.341965	0	0	0	0
hsa-miR-873-5p	0.761164	0.370985	0.466928	0	0	0.805266	0	0.274625	0	0	1.579259	0.499896	0.755433	0	0	1.560816	0	0	1.119801	0	2.028243	0.448831	0.406306	0	0	0.425746	0.146271	0.64929	0.287331	0.28429	0.549936	0	0	0.359014	0	0	0.240421	0	0	1.042718	0	0	0	0	0.341965	0.617555	0	0	0.543292
hsa-miR-196a-3p	0	1.483941	0	0	0.610728	1.207899	0	0.823876	0.279393	1.289779	1.263407	0	0	0.924461	0	0	1.259684	1.840872	0	1.314822	2.704325	0.448831	0.203153	0.788788	0	0.638618	1.316439	0.324645	0.861993	0.568579	0	0.669534	1.210639	0	0.734503	0.392949	0.961684	0.883331	1.22894	0.695145	0.464598	0.416795	0.222689	0.397545	1.367859	0.617555	0.526726	0.763863	0.814937
hsa-miR-4662b	0	0	0	0	0	0	0	0	0	0	0	0	0	0	0	0	0	0	0	0	0	0	0	0	0	0	0	0	0	0	0	0	0	0	0	0	0	0	0	0	0	0	0	0	0	0	0	0	0
hsa-miR-4763-3p	0	0	0	0	0	0	0	0	0	0	0	0	0	0	0	0	0	0	0	0	0	0	0	0	0	0	0	0	0	0	0	0	0	0	0	0	0	0	0	0	0	0	0	0	0	0	0	0.254621	0
hsa-miR-3195	0	0	0	0	0	0	0	0	0	0	0	0	0	0	0	0	0	0	0	0	0	0	0	0	0	0	0	0	0	0	0	0	0	0	0	0	0	0	0	0	0	0	0	0	0	0	0	0	0
hsa-miR-4649-3p	1.522327	0	0	0	0	0	0	0	0.279393	0.859853	0	0.499896	0.251811	0	0	0	0.503874	0	0	0	0	0	0	0	0	0	0	0	0	0	0	0	0	0	0	0	0	0.147222	0	0	0	0.208397	0.222689	0	0	0.617555	0	0	0.271646
hsa-miR-544a	0	0	0	0	0	0	0	0	0	0	0	0.499896	0	0	0	0	0	0	0	0	0	0	0	0	0	0	0	0.324645	0.287331	0	0	0	0	0	0	0.196474	0	0	0	0	0	0	0.222689	0	0	0	0	0	0.271646
hsa-miR-6810-5p	0	0	0	0	0	0	0	0	0	0	0	0	0	0	0	0	0	0	0	0	0	0	0	0	0	0	0	0	0	0	0	0	0	0	0	0	0	0	0	0	0	0	0	0	0	0	0	0	0
hsa-miR-588	0	0	0	0	0	0	0	0	0	0	0	0	0	0	0	0	0	0	0	0	0	0	0	0	0	0	0	0	0	0	0	0	0	0	0	0	0	0	0	0	0	0	0	0	0	0	0	0	0
hsa-miR-20b-3p	2.283491	2.22591	6.770451	2.387305	4.275099	7.650026	1.819258	4.668633	3.632108	4.729189	6.948739	0.499896	7.554321	1.848922	3.322693	3.641904	1.007748	2.147684	5.599008	4.996325	2.704325	3.366232	4.672519	3.549546	3.847367	5.108947	2.779148	2.921806	4.022634	5.117213	5.499361	3.34767	3.631917	6.103234	5.141521	3.14359	2.64463	4.858311	8.111004	5.908735	5.110577	4.167947	2.449582	6.360717	5.813403	1.852665	5.267259	4.837801	8.149375
hsa-miR-3689a-5p	0	0	0	0	0	0	0	0	0	0	0	0	0	0	0	0	0	0	0	0	0	0	0	0	0	0	0	0	0	0	0	0	0	0	0	0	0	0	0	0	0	0	0	0	0	0	0	0	0
hsa-miR-6516-5p	0	0	0.233464	0	0.305364	0	0.227407	0.274625	0	0	0.631704	0	0.251811	0	0.302063	0	0	0	0	0.525929	1.352162	0.224416	0.203153	0	0.769473	0	0	0	0	0.28429	0	0	0.403546	0	0.734503	0.196474	0	0	0.245788	0	0	0.625192	0	0	0	0	0	0	0
hsa-miR-5589-3p	0	0	0	0	1.526821	0	0	0.274625	0.279393	0	0	0	0	0	0.302063	0	0	0	0	0.525929	0	0	0	0.394394	0.769473	0	0	0	0	0	0	0	0	0.718027	0	0	0	0	0.245788	0	0	0	0	0	0.341965	0	1.053452	0.254621	0
hsa-miR-135a-3p	0	0	0	0	0	0	0.227407	0	0	0	0	0	0	0	0	0	0	0	0	0	0	0	0	0	0	0	0	0	0	0	0	0	0	0.359014	0	0	0	0	0	0	0	0	0	0	0	0	0	0	0
hsa-miR-1323	0	0	0	0	0	0	0	0	0	0	0	0	0	0	0	0	0	0	0	0	0	0	0	0	0	0	0	0	0	0	0	0	0	0	0	0	0	0	0	0	0	0	0	0	0	0	0	0	0
hsa-miR-3922-3p	0	0	0.700392	0.477461	0	0	0	0	0	0	0.315852	0	0	0	0	2.081088	0	0	0.746534	0.525929	0.676081	0.112208	0.203153	0	0	0	0	0.324645	0.574662	0.28429	0	0.223178	0	0	0	0.589422	0	0	0.245788	0.347573	0	0	0.668068	0.397545	0	0	0	0	0
hsa-miR-380-5p	0	0.370985	0	0	0.305364	0	0	0.274625	0	0	0	0	0	0	0.302063	0	0	0.306812	0	0	0	0	0	0	0	0	0	0	0	0.852869	0.549936	0	0	0	0	0.196474	0	0	0	0	0	0	0.445379	0	0	0	0	0	0
hsa-miR-6748-3p	0	0	0	0	0	0	0	0	0.279393	0	0	0	0.251811	0.308154	0	0.520272	0	0	0	0.262964	0	0.112208	0	0	0	0	0	0	0	0	0	0	0	0	0	0	0.240421	0	0	0.347573	0	0	0	0	0	0	0.526726	0	0.271646
hsa-miR-4680-3p	0	0	0	0	0	0	0	0	0	0	0	0	0	0	0	0	0	0	0	0	0	0	0	0	0	0	0	0	0	0	0	0	0	0	0	0	0	0	0	0	0	0	0	0	0	0	0	0	0
hsa-miR-205-3p	0	0	0	0	0	0	0	0	0	0	0	0	0	0	0	0	0	0	0	0	0	0	0	0	0	0	0	0	0	0	0	0	0	0	0	0.392948	0	0	0	0	0	0	0.222689	0	0	0	0	0	0
hsa-miR-3650	0	0	0	0	0	0	0	0	0	0	0.315852	0	0	0	0	0	0	0	0	0	0	0	0	0	0	0	0	0	0	0	0	0	0	0	0	0	0	0	0	0	0	0.208397	0	0	0	0	0	0	0
hsa-miR-3620-3p	0	0.370985	0	0.477461	0	0	0	0	0	0.429926	0.315852	0	0	0	0	0.520272	0	0	0	0	0	0	0	0	0	0	0	0	0	0	0	0	0.403546	0	0	0.196474	0	0	0	0	0	0	0.222689	0	0	0.617555	0	0	0.271646
hsa-miR-874-5p	2.283492	0.74197	0.700391	0.477461	0	0.805266	0.227407	0.274625	0.558786	1.289779	0.947555	0	2.014486	1.232614	0.302063	3.121632	2.519368	1.227248	3.359404	0.262964	3.380406	0.224416	0.812612	0.788788	0.769473	0.425746	0	1.94787	2.298648	0.85287	1.099872	0	1.210639	0	0.734503	1.178846	0.721263	0.441665	0.245788	3.475726	0.929196	0.208397	1.558826	0.79509	0.341965	2.47022	2.106904	0.254621	1.086583
hsa-miR-4655-5p	0	0	0	0	0	0	0	0	0	0	0	0	0	0	0	0	0	0	0	0	0	0	0	0	0	0	0	0	0	0	0	0	0	0	0	0	0	0	0	0	0	0	0	0	0	0	0	0	0
hsa-miR-1911-5p	0	0	0.466928	0	0.305364	0	0	0	0	0	0	0	0	0	0	0	0	0	0	0	0	0.112208	0	0.394394	0.769473	0	0	0	0	0	0	0.223178	0	0.359014	0	1.571795	0	0	0.245788	0	0	0	0	0	0	0	0	0	0
hsa-miR-29b-2-5p	66.982398	60.841578	53.696677	45.358753	55.270921	53.147544	35.248126	53.002711	44.982259	74.807176	68.539836	58.487834	69.247946	53.618725	61.92291	89.486808	48.371871	110.452318	88.091057	50.489178	92.623141	24.573492	42.865278	48.116077	71.56103	67.906411	40.224509	65.902948	74.418723	61.97513	97.888628	39.948865	84.34119	43.081644	96.954384	55.995199	62.509436	38.719267	45.962354	62.215493	68.295889	57.100878	56.340399	64.004709	59.843831	81.517258	60.046743	46.850286	58.675499
hsa-miR-3115	0	0	0	0	0	0	0	0	0	0	0	0	0.251811	0	0	0	0	0	0	0	0	0	0	0	0	0	0	0	0	0	0	0	0	0	0	0	0	0	0	0	0	0	0	0	0.341965	0	0	0	0
hsa-miR-196b-5p	701.792845	523.460178	488.406304	1635.779747	636.989744	887.000272	389.093821	560.785187	725.02458	507.313045	572.955128	965.799114	518.981869	662.530218	1396.437107	632.130654	629.086258	536.307364	701.742336	1128.117608	676.081323	461.6226	608.646313	437.383038	479.381959	711.420752	750.077378	624.941765	1093.869018	651.591738	560.934847	586.735012	468.113784	751.774695	470.081861	1455.678718	729.437041	1098.567181	856.816942	907.511982	591.433094	1069.912106	1553.926111	1029.243394	345.726365	1122.71497	469.312692	1070.427184	618.809192
hsa-miR-4695-3p	0	0	0.233464	0	0	0	0.682222	0	0	0	0.315852	0	0	0	0	0	0	0.306812	0.373267	0	0.676081	0	0	0	0	0	0	0.324645	0.287331	0.28429	0	0	0	0	0	0	0.240421	0	0	0	0	0	0	0.397545	0	0.617555	0	0	0
hsa-miR-3151-5p	0	0	0	0	0	0	0	0	0	0	0	0	0	0	0	0	0	0	0	0	0	0	0	0	0	0	0	0	0	0	0	0	0	0	0.734503	0	0	0	0	0	0	0	0	0.397545	0	0	0	0	0
hsa-miR-891a-5p	39.580508	43.034288	142.179465	11.459053	10.993111	21.339543	59.80811	9.611891	16.763574	191.747134	52.747248	8.498232	53.63568	11.709837	15.405212	68.15565	13.856525	171.814716	38.446522	9.729685	125.751125	81.350604	12.798638	42.988954	17.697889	33.421023	12.140489	302.244561	102.289828	184.219655	51.693995	25.442294	147.294423	25.489974	169.670173	3.143589	93.764155	18.108251	76.194278	100.796046	46.924386	24.799286	18.705903	29.020769	61.211692	19.76176	66.367452	13.494918	29.066104
hsa-miR-4733-5p	0	0	0	0	0	0	0	0	0	0	0	0	0	0	0	0	0	0	0	0	0	0	0	0.394394	0	0	0	0	0	0	0	0	0	0	0	0	0	0	0	0	0	0.208397	0	0	0	0	0	0	0
hsa-miR-4523	0	0	0	0	0	0.402633	0	0.823876	0.279393	0	0	0	0.251811	0.308154	0	0	0	0	0	0	0	0.224416	0	0	0	0	0	0	0	0	0	0	0	0	0	0	0	0.147222	0	0	0.464598	0.208397	0	0	0	0	0	0	0.271646
hsa-miR-31-3p	0	6.677733	5.836594	1.909843	3.969734	6.039494	0.682222	4.11938	2.514537	2.579558	1.57926	2.999376	1.259054	13.866915	10.572204	3.121633	4.03099	0.920436	1.119801	13.937115	3.380406	1.907532	6.907202	6.704699	4.61684	1.915856	7.313548	0.64929	4.597296	1.705738	0.549936	3.794026	1.210638	6.103233	0.734503	18.665064	0.240421	5.447198	6.882064	2.433009	1.858392	9.37788	1.781513	7.950897	2.051789	3.087775	5.793984	7.893253	1.629876
hsa-miR-301b-3p	0.761164	0	0	0.954921	0.305364	0	0.227407	0	0	0	0	0.499896	0.503622	0	0	0.520272	0.251937	0.306812	0	0	0.676081	0	0.203153	0.394394	0	0	0	0.324645	0	0	1.099872	0.223178	0	0	0.734503	0.589423	0	0	0	0.347573	0	0.625192	0.222689	0.397545	0	0	0	0	0
hsa-miR-6720-3p	0	0	0	0	0	0	0	0	0	0	0	0	0	0	0	0	0.503874	0	0	0	0	0	0	0	0	0	0	0	0	0	0	0	0	0	0	0.392949	0	0	0	0	0	0	0	0	0	0	0	0	0
hsa-miR-335-3p	39.580509	37.098525	14.941684	30.557474	61.68357	26.976405	18.419988	22.519288	24.586576	30.524768	28.742513	72.484923	23.670207	42.833351	29.602171	16.648708	31.995978	34.669755	48.524736	44.17803	42.593123	13.35272	23.768898	29.579556	54.632614	46.193389	30.716898	29.218056	62.638153	18.194535	24.747126	25.88865	23.405689	21.181809	36.725146	25.738143	27.407984	20.463795	35.393471	47.617443	33.451048	33.343579	37.634494	26.6355	16.756274	51.874619	33.183726	31.318397	32.325853
hsa-miR-4766-3p	0	0	0	0	0.610728	0.402633	0.227407	0.274625	0.279393	0	0.315852	0	0	0	0	0.520272	0	0	1.119802	0.262964	0	0.112208	0.203153	0	0	0.212873	0.146271	0	0.287331	0.568579	0	0.446356	0	0	0.734503	0.392948	0	0	0.245788	0.347573	0.464598	0	0	0	0	0	0	0.254621	0.543292
hsa-miR-2276-5p	0	0.370985	0.233464	0	0	0	0.227407	0.274625	0	0	0.631704	0	0.503622	0	0.302063	1.040544	0	0	0	0.262964	0.676081	0	0.203153	0	0.769473	0	0	0.64929	0	0	0	0	0	0	0	0	0	0.147222	0.491576	0.347573	0.929196	0.208397	0	0	0.68393	0	0	0.254621	0
hsa-miR-29c-3p	2874.153778	2839.150069	1083.27211	768.71144	1015.641364	1739.776747	900.760152	1098.501833	1126.51218	2194.773816	2587.141926	1754.635035	3334.981016	1350.94534	447.959384	2045.189797	2340.241189	2050.731364	3025.330659	1690.335661	3009.914055	1739.444226	1730.863346	945.362615	4961.564798	2138.306837	946.226708	2445.551339	2711.255073	1492.804632	1184.012474	1095.13454	1433.396691	1143.458646	1869.3099	1288.086068	1446.372194	950.75675	875.988406	1159.849669	2207.769099	1150.353493	1437.904972	644.817608	1295.704444	2320.771649	962.328046	1219.635156	2606.984993
hsa-miR-20a-5p	55.564945	167.314344	75.408814	121.274975	118.481314	166.690019	116.887332	121.659078	104.492946	141.445757	54.642358	123.974213	56.657407	103.847761	152.5418	50.98667	148.894666	109.531882	49.27127	126.485912	135.892346	68.671131	76.182367	125.417318	150.04732	78.762921	111.458457	55.514307	93.669898	48.32923	123.735627	125.202868	161.418547	118.115507	117.520466	144.605146	121.412559	94.07457	107.409353	38.580557	70.618877	122.329257	75.491682	122.841333	81.387613	82.134814	116.933129	110.505566	69.269685
hsa-miR-524-3p	0	0	0	0	0	0	0	0	0	0	0	0	0	0	0	0	0	0	0	0	0	0	0	0	0	0	0	0	0	0	0	0	0	0	0	0	0	0	0	0	0	0	0	0	0	0	0	0	0
hsa-miR-542-5p	9.895127	8.161673	7.003915	5.729527	3.969735	5.636861	3.183702	3.295505	3.911501	9.458378	9.475553	4.499064	9.065185	2.773383	5.437134	7.283809	2.771305	6.749864	7.092076	3.681501	6.084732	3.815063	4.875672	4.732728	11.542101	4.470329	4.241857	10.063996	9.481923	6.254373	2.199744	2.678136	4.439009	4.667177	5.141521	2.161218	5.28926	3.82776	9.83152	3.8233	13.00874	5.001536	7.126058	5.168083	3.077685	7.41066	5.267258	5.092422	5.704563
hsa-miR-3939	0	0	0	0	0	0	0	0.274625	0	0	0	0	0	0	0	0	0	0	0	0	0	0	0	0	0	0	0	0	0	0	0	0	0	0	0	0	0	0	0	0	0	0	0	0	0	0	0	0	0.271646
hsa-miR-4286	0.761164	0	0	0	0	0	0	0	0	0	0	0	0	0.308154	0	0	0	0	0	0.262964	0	0	0	0	0.769473	0.212873	0.146271	0	0.861993	0.28429	0	0	0	0.359014	0	0	0	0	0	0.347573	0.464598	0.208397	0	0	0	0	0	0	0
hsa-miR-136-3p	3.805819	4.080838	2.334639	5.729528	4.275098	4.831595	4.548144	2.471629	2.235144	2.149632	3.47437	7.998336	4.532592	3.38969	3.322693	0.520272	5.794548	5.522616	2.986137	2.629645	4.732569	2.356363	2.03153	1.577576	7.694733	2.341601	3.656773	4.220385	14.366549	5.970082	0.549936	2.008602	3.631917	4.308164	6.610527	6.680128	3.125472	2.944432	1.966304	4.866016	5.575175	2.292371	7.571437	1.192635	2.735719	17.909095	1.053452	3.055454	4.889626
hsa-miR-199a-3p	2938.091521	1459.084956	1717.593299	3015.163197	1258.405914	1353.249167	859.599443	1121.57037	1463.18063	1290.208854	1907.4289	2076.068176	1476.114373	1777.738063	2039.227108	1700.249365	2728.979714	1049.297017	2494.171429	1959.874244	1690.203311	1293.194084	1988.664472	1368.153068	1684.377376	1221.463879	1224.287767	1622.576075	2747.746107	2100.331487	829.85361	1373.660705	979.003479	1148.843849	1542.456107	2279.102864	1136.710063	1746.783653	1437.859756	2319.699341	1571.734611	1744.911189	3457.029086	1442.689949	1101.468469	1706.304435	1194.614123	1623.973491	2045.221422
hsa-miR-4665-3p	0	0	0	0	0	0	0	0	0	0	0	0	0	0	0	0	0	0	0	0	0	0	0	0	0	0	0	0	0	0	0	0	0	0	0	0	0	0	0	0	0	0	0	0	0	0	0	0	0
hsa-miR-371a-3p	0	0	0	0	0.305364	0	0	0	0	0	0	0	0	0	0	0	0	0	0	0	0	0	0	0.394394	0	0	0	0	0	0	0	0	0	0	0	0	0	0	0	0	0	0.416794	0	0	0	0	0	0.254621	0
hsa-miR-378d	0	0	0.700392	0	0	0	1.364443	0.274625	0	0.429926	0.631704	1.499688	0.755432	0	0.302063	0.520272	0.755811	1.840872	1.493068	0	0.676081	1.122078	0.406306	0	0.769473	1.702982	0	1.623225	0.574662	0.56858	0	0	2.017732	0	0.734503	0.392948	0.961684	0.147222	0.245788	1.042719	0.464598	0.208397	0.445378	0	0.341965	0.617555	0	0.254621	0.814938
hsa-miR-202-3p	0	0	0	0	0	0	0	0	0	0	0	0	0	0	0	0	0.251937	0	0	0	0	0	0	0	0	0	0	0	0	0	0	0	0	0	0	0	0	0	0	0	0	0	0	0	0	0	0	0	0
hsa-miR-4686	0	0	0	0	0	0	0	0	0	0	0	0	0	0	0	0	0	0	0	0	0	0	0	0	0	0	0	0	0	0	0	0	0	0	0	0	0	0	0	0	0	0	0	0	0	0	0	0	0
hsa-miR-4794	0	0	0	0	0.305364	0	0	0	0	0	0	0	0	0	0	0	0	0	0	0	0	0	0	0	0	0	0	0	0	0	0	0	0	0	0	0	0	0	0	0	0	0	0	0	0	0	0	0	0
hsa-miR-4797-5p	0	0	0	0	0	0	0	0	0	0	0	0	0	0	0	0	0	0	0	0	0	0	0	0	0	0	0	0	0	0	0	0	0	0	0	0	0	0	0	0	0	0	0	0	0	0	0	0	0
hsa-miR-514b-3p	0	0	0	0	0	0	0	0	0	0.429926	0	0.499896	0.251811	0	0	0	0.503874	0.920436	0.373267	0	0	0.224415	0	0	0	0	0	0.324645	0.287331	0	0	0	0	0	1.469006	0	0.480842	0	0	0.347573	0.464598	0	0	0	0	1.23511	0	0	0
hsa-miR-6765-5p	0	0	0	0	0	0	0	0	0	0	0	0	0	0	0	0	0	0	0	0	0	0	0	0	0	0	0	0	0	0	0	0	0	0	0	0	0	0	0	0	0	0	0	0	0	0	0	0	0
hsa-miR-6893-3p	0	0	0	0	0	0	0	0	0	0	0	0	0	0	0	0	0	0	0	0	0	0	0	0	0	0	0	0	0	0	0	0	0	0	0	0	0	0	0	0	0	0	0	0	0	0	0	0	0
hsa-miR-18a-3p	2.283492	0.370985	0.466928	0	0.305364	0	0.454814	0	0.838179	0.859852	0.315852	0	0	0.616308	0.302063	0	1.259685	0	0	0.525929	0	0.112208	0	0	1.538946	0.212873	0.146271	0	0.574662	0	0.549936	0.223178	0	0	0	0.392948	0.480842	0.588887	0.245788	0.347573	0.464598	0.208397	0.668067	0	0.341965	0	0	0	0.543292
hsa-miR-542-3p	184.201593	354.661894	324.514704	260.693445	279.408253	233.52708	313.822018	198.27958	227.146429	483.237173	241.310759	315.434389	350.520505	244.057646	168.551136	249.73063	165.018623	200.348232	238.144474	227.990201	310.997409	329.554102	218.186296	194.436282	447.064073	235.650141	185.032738	357.758872	342.785851	320.110077	145.183136	195.503945	371.666201	207.868935	365.782447	183.310601	280.571202	173.132539	325.423303	168.225125	276.900333	185.473661	359.865949	158.620362	252.711953	318.040819	257.042193	181.799479	351.781344
hsa-miR-6850-3p	0	0	0	0	0	0	0	0	0	0	0	0	0	0	0	0	0	0	0	0	0	0	0	0	0	0	0	0	0	0	0	0	0	0	0	0	0	0	0	0	0	0	0	0	0	0	0	0	0
hsa-miR-651-5p	0.761164	0.74197	1.867711	0.477461	1.221457	0.402633	0.909629	1.922378	0.838179	1.289779	0.947555	0.999792	0.503621	2.157076	2.114441	1.040544	0.251937	0.920436	1.493069	1.840751	2.704325	1.234286	0.812612	0	2.30842	0.212873	2.194064	0.973935	1.149324	1.137158	0	1.785424	0.403546	0	2.938012	0.982372	0.480842	1.177773	0.737364	0	1.393794	1.458782	1.781515	0.397545	1.025894	0.617555	2.106903	0.763863	1.086583
hsa-miR-6826-5p	0	0	0	0	0	0	0	0	0	0	0	0	0	0	0	0	0	0	0	0	0	0	0	0	0	0	0	0	0	0	0	0	0	0	0	0	0	0	0	0	0	0	0	0	0	0	0	0	0
hsa-miR-6797-3p	0	0	0	0	0	0	0	0	0	0	0	0	0	0	0	0	0	0	0	0	0	0	0	0	0	0.212873	0	0	0	0	0	0	0	0	0	0	0	0	0	0	0	0.416795	0	0	0	0	0	0	0
hsa-miR-6885-5p	0	0	0	0	0	0	0	0.274625	0	0	0	0	0	0	0	0	0	0.306812	0	0	0	0	0	0	0	0	0	0	0	0	0	0	0	0	0	0	0.240421	0	0	0	0	0	0	0	0	0	0	0	0
hsa-miR-135a-5p	19.790255	102.391926	9.805481	15.278736	1.52682	56.771239	78.455504	3.295504	10.616932	62.339313	50.536286	50.989395	61.441814	2.773382	3.322693	53.067757	20.910758	65.044144	67.934628	5.259289	98.707873	41.516861	19.705838	2.760758	59.249455	65.777683	4.095587	73.04514	60.914167	45.486337	47.294506	4.240382	50.846841	12.924494	51.415204	2.554166	76.694272	2.649988	4.91576	33.714541	78.052443	4.167947	30.063057	3.975448	38.300053	53.10973	2.633629	1.018484	67.639811
hsa-miR-412-5p	3.044655	0.370985	0.933856	1.909843	6.412648	3.623696	0.909629	0	0.279393	3.43941	3.158517	12.997296	1.259054	0.308154	0.604126	0	4.030989	15.033788	0	1.051857	0	1.683115	0.609459	0	4.616841	0.851492	0	6.168255	1.149324	0.28429	2.74968	0.669534	2.421278	2.154082	8.814035	6.483653	0.240421	0.441665	0.245788	7.99417	9.291957	1.875575	2.449582	0	0	18.52665	1.053452	0.254621	6.247854
hsa-miR-149-3p	0	0	0	0	0	0	0	0	0	0	0	0	0	0	0	0	0	0	0	0	0	0	0	0	0	0	0	0	0	0.28429	0	0	0	0	0	0.196474	0	0.147222	0	0	0	0.208397	0.222689	0	0	0	0	0	0
hsa-miR-6804-5p	0	0	0	0	0.305364	0	0	0	0	0	0.315852	0	0	0	0	0	0	0	0	0	0	0.112208	0	0	0	0	0	0	0	0	0	0	0	0	0	0	0	0	0	0	0	0	0	0	0	0	0	0	0
hsa-miR-664b-3p	5.328146	4.822807	3.968885	2.864764	1.832185	2.013165	1.819258	2.471628	2.514536	3.439409	4.737776	4.99896	4.028973	4.930458	3.02063	5.202722	3.023242	3.06812	2.986137	4.733358	3.380406	1.346493	2.03153	4.732729	3.077893	3.193093	3.949316	2.59716	8.907261	2.842896	2.74968	2.901314	2.017731	6.103233	2.938012	2.750641	1.923368	2.061102	3.441032	1.737863	2.787588	3.959549	4.453787	2.385269	3.077683	6.793105	1.580177	2.546211	2.716459
hsa-miR-6733-3p	0	0	0.466928	0	0.305364	0	0.227407	0	0	0.429926	0	0	0.251811	0	0.302063	0	0.251937	0	0	0	0	0.112208	0	0.394394	0	0.425746	0	0	0	0.56858	0	0	0	1.077041	0.734503	0.392949	0	0.147222	0.737364	0.347573	0.464598	0	0	0.397545	0	0.617555	0	0	0.543292
hsa-miR-376a-5p	1.522327	1.112955	1.16732	1.909843	0	0.402633	0.682222	0.54925	0.558786	0.429926	2.526815	0	1.007243	0.616308	0.302063	1.040544	1.007747	1.53406	1.493068	0.788893	0	0.561039	1.015765	0	0	0.425746	0.292542	1.94787	4.597296	2.842897	0.549936	0.223178	0.403546	0.718028	2.938012	1.571795	1.202105	0.441665	0.491576	1.390291	3.252186	0.625192	3.340339	0	0	2.47022	0.526726	0	2.444813
hsa-miR-668-3p	0	0	0	0	0	0.805266	0	0	0	0	0	0	0	0	0.302063	0	0	0	0	0	0	0	0	0	0	0	0	0	0	0	0.549936	0	0	0	0.734503	0	0	0	0	0	0.464598	0	0.222689	0	0	0	0	0	0.271646
hsa-let-7b-5p	10601.486707	4829.485904	5761.886987	16159.173882	6392.494391	8811.620953	2985.629906	5928.339778	6453.13785	6360.32984	6417.160606	8531.725401	7450.575223	6588.323752	11067.889259	6681.855145	7992.443913	6575.901453	7363.815329	8836.921259	5309.942721	5854.887129	10232.612187	6592.691481	5359.382569	5861.877088	7166.398406	6716.906572	8183.47347	9857.741492	8222.095001	7214.45265	5554.008627	6368.903096	4503.237322	10027.07024	7274.175044	7062.217591	8619.539114	10852.258373	6474.635975	10424.244947	13401.220915	9105.365264	5342.857283	7201.926278	6545.094839	7102.401481	7895.114286
hsa-miR-6871-3p	0	0	0	0	0	0	0	0	0	0	0	0	0	0	0	0	0	0	0	0	0	0	0	0	0	0	0	0	0	0	0	0	0	0	0	0	0	0	0	0	0	0	0	0	0	0	0	0	0
hsa-miR-6757-3p	0.761164	0	0.233464	0.477461	0	0	0	0	0	0	0	0	0	0	0	0	0	0	0	0	0	0	0	0	0	0	0	0	0	0	0	0	0	0	0	0	0	0	0	0	0	0	0	0	0	0	0	0	0.271646
hsa-miR-5010-3p	0.761164	1.854926	1.867711	1.909843	0.610728	0.402633	1.591851	0.274625	1.117572	2.149632	1.579259	1.499688	2.518108	0.308154	0.302063	2.60136	1.511621	3.681744	0.746534	0.788893	2.704325	0.673247	0.609459	1.577576	0	1.702983	0.146271	2.59716	2.87331	1.705738	3.849552	0.669534	0.807092	1.077042	2.203509	0.982372	1.202105	0.441665	0.245788	1.042718	3.252185	0.208397	0.668068	2.385269	1.36786	0.617555	0	0	0.814938
hsa-miR-3159	0	0.370985	0	0	0	0	0	0	0	0	0	0	0	0	0	0	0	0	0	0	0	0	0	0	0	0	0	0	0	0	0	0	0	0	0	0	0.240421	0	0	0	0	0	0	0	0	0	0	0	0
hsa-miR-4449	0.761164	0.370985	0.466928	0	0	0.402633	0	0	0	0	0	0.499896	0.503621	0.616307	0.604126	0	0.251937	0.306812	0	0	0	0.112208	0	0	0	0.212873	0.292542	0.324645	0	0	0.549936	0	0	0.359014	0.734503	0.196474	0	0	0	0	0.464598	0.625192	0	0	0	0	0	0	1.629875
hsa-miR-548al	0	0	0	0	0	0	0	0	0	0	0	0	0	0	0	0	0	0	0	0	0	0	0	0	0	0	0	0	0	0	0	0	0	0	0	0	0	0.294443	0	0	0	0	0	0	0	0	0	0	0
hsa-miR-25-5p	0	0	0	0	0	0	0	0	0	0	0	0	0.251811	0.308154	0	0	0	0	0.373267	0	0	0.112208	0	0.394394	0	0.212873	0	0	0	0.28429	0	0.223178	0	0	0	0.196474	0.240421	0	0	0	0.464598	0	0	0	0	0	0	0.254621	0
hsa-miR-3181	0	0	0	0	0	0	0	0	0	0	0	0	0	0	0	0	0	0	0	0	0	0	0	0	0	0	0	0	0	0	0	0	0	0	0	0	0	0	0	0	0	0	0	0	0	0	0	0	0
hsa-miR-6833-3p	0	0	0	0	0.305364	0	0	0.274625	0	0	0	0	0.251811	0	0	1.040544	0	0	0	0	0.676081	0.112208	0.203153	0	0.769473	0.638619	0.292542	0.64929	1.149324	0	0	0	0	0	0.734503	0.196474	0	0.294444	0.737364	0.347573	0	0	0.445379	0	0	0.617555	0.526726	0	0
hsa-miR-6780b-5p	0	0	0	0	0	0	0	0	0	0	0	0	0	0	0	0	0	0	0	0	0	0	0	0	0	0	0	0	0	0	0	0	0	0	0	0	0	0	0	0	0	0	0	0	0	0	0	0	0
hsa-miR-32-3p	1.522327	2.596896	0.466928	0	1.221456	0.805266	0.682222	0.274625	1.396965	2.579558	1.895111	1.499688	1.259054	0	0.604126	1.040544	0.75581	0.306812	1.493068	1.314821	4.732569	0.785454	1.218918	0	0.769473	2.341601	0.731355	1.623225	2.298648	0.852869	0.549936	0	0.807092	0	2.203509	0.392948	0.961684	0.294444	0.245788	0.347573	0.464598	0.416794	1.113446	0.397545	1.367859	0.617555	0.526726	0.254621	2.173167
hsa-miR-548ba	0	0	0	0	0	0	0	0	0.838179	0	0.315852	0	0	0	0	0.520272	0.251937	3.374932	0.746534	0.262964	0	0.673246	0.406306	0	0	0	0	0	0.861993	0.568579	0	0	0.403546	0	0	0.196474	0.480842	0.147222	0	0	0	0	0.668068	0.397545	0	1.23511	0	0	0.543292
hsa-miR-6875-5p	0	0.370985	0.233464	0	0	0.402633	0.454814	0	0	0	0	0.499896	1.007243	0.308154	0.302063	1.040544	0.503874	0.306812	0.373267	0	0	0.112208	0	0	0	0.425746	0.146271	0	0	0.28429	1.099872	0.223178	0.403546	0	0.734503	0.196474	0	0	0	0	0.464598	0	0.222689	0	0.68393	0	0	0	0.814938
hsa-miR-3152-3p	0	0	0	0	0	0	0	0	0	0	0	0	0	0	0	0	0	0	0	0	0	0	0	0	0	0	0	0	0	0	0	0	0	0	0	0	0	0	0	0	0	0	0	0	0	0	0	0.254621	0
hsa-miR-365a-3p	63.937745	48.228081	24.046774	25.305408	20.459402	35.029062	13.417028	15.65365	20.395682	28.375136	27.794957	42.991057	30.469096	24.960442	21.144409	27.054151	73.81749	21.47684	40.312858	25.507553	31.775822	18.738692	19.502686	36.678649	39.243145	15.965457	16.528616	24.673026	37.065695	23.311747	31.346358	29.236321	20.177318	17.232658	46.273684	19.647439	23.320828	13.691604	16.713584	27.110662	35.774037	20.214544	30.063058	15.504246	23.595569	44.46396	26.863016	14.258782	19.558499
hsa-miR-4728-5p	0	0	0	0	0.610728	0	0	0	0	0	0.315852	0	0.251811	0.308154	0	1.040544	0	0	0.373267	0.525928	0	0	0	0	0	0	0	0	0	0	0	0.223178	0.403546	0	0	0	0	0	0.245788	0	0	0	0.222689	0	0	0	0	0.254621	0.271646
hsa-miR-7854-3p	0	0.370985	0	0.477461	0	0.402633	0	0	0.279393	0	0	0	0	0	0.302063	0	0	0	0	0	0	0	0	0	0	0	0.146271	0	0	0	0	0	0	0	0	0	0	0	0	0	0.464598	0.208397	0.222689	0.397545	0	0	0	0	0
hsa-miR-548y	0	0	0	0	0	0	0	0	0	0	0	0	0	0	0	0	0	0	0.746534	0	0	0	0	0	0	0	0	0	0	0	0	0	0	0	0	0	0	0	0	0	0	0	0	0	0.341965	0	0	0	0
hsa-miR-3680-3p	0	0.370985	0	0	0	0.402633	0	0.274625	0.279393	0	0	0	0	0	0	0	0	0	0	0.262964	0	0	0	0	0.769473	0	0	0.324645	0	0.28429	0	0	0	0	0	0	0	0.294444	0	0	0	0	0	0.79509	0	0.617555	0	0	0.271646
hsa-miR-6502-5p	0	0	0.233464	0.477461	0	0	0.227407	0	0.279393	0	0.315852	0.999792	0.251811	0.308154	0.302063	0	0.251937	0	0	0.525928	0	0.112208	0.812612	0	0	0	0.292542	0	0.287331	0	0.549936	0	0.403546	0	0	0.392948	0	0	0.245788	0.347573	0	0.208397	0.445378	1.192634	0	0	0	0.509242	0.271646
hsa-miR-200c-3p	861.637203	1224.251302	2104.44284	1115.825243	1964.407968	1513.09443	585.346287	2340.08353	2148.531414	1006.887418	761.518643	916.309408	903.496821	3041.784088	3683.959975	758.556785	622.283964	854.778214	837.238328	2907.598223	920.146681	845.485243	1114.700375	2293.007193	1644.364757	925.570744	2328.9259	698.636197	743.325231	729.771376	1118.570076	1627.860471	1125.490811	1372.150375	861.57191	3959.744755	820.556567	2435.191607	2239.620189	1014.91191	785.635005	2676.44745	1090.064248	2186.893746	1186.275727	880.633414	1844.06704	2647.805011	629.946671
hsa-miR-19b-3p	66.221234	127.618922	60.934058	48.223515	50.690458	112.334579	51.848855	52.178837	50.849509	64.059019	60.643541	60.487419	64.715355	61.322566	78.838435	53.588029	109.340583	59.214716	63.455422	110.708041	86.538408	38.487252	79.026508	71.779721	190.829412	49.599353	43.735012	54.540372	104.875807	39.231966	45.094761	46.421028	73.041893	55.647125	68.30877	68.766032	63.951964	49.908106	58.251756	31.629104	64.579104	79.816193	73.932856	50.488187	53.004538	64.22572	51.092404	50.414979	83.39527
hsa-miR-323b-5p	0	0	0	0	0	0	0	0	0	0	0	0	0	0	0	0	0	0	0	0	0	0	0	0	0	0	0	0	0	0	0	0	0	0	0	0	0	0	0	0	0	0	0	0	0	0	0	0	0
hsa-miR-1296-5p	3.044655	4.080838	8.404698	2.864764	3.359006	6.844759	1.364445	4.394006	5.867252	4.729188	4.737777	2.999376	8.813375	7.70384	4.833008	9.364898	7.810042	6.443052	7.838611	7.625969	6.760813	2.019739	6.09459	6.704699	13.081047	5.534692	2.925419	6.817546	6.608613	5.970082	3.299617	3.794026	3.228371	3.949151	5.876023	5.501282	2.64463	3.091652	6.636276	5.561162	4.181381	7.502305	5.121853	5.168082	9.575014	5.557995	5.267258	5.347043	6.519501
hsa-miR-132-5p	2.283491	3.338866	1.867711	5.252068	3.053641	3.623697	0.454815	4.668629	2.514537	0.429926	0.631704	1.999584	1.762676	3.081537	9.666016	3.121632	1.007748	0.306812	1.119801	2.629643	0.676081	0.785455	1.422071	3.155152	3.847366	0.638619	3.510503	1.94787	4.022634	1.990029	0.549936	3.570848	0	1.795069	0	11.199039	0.961684	2.79721	1.720516	3.128155	1.858392	2.709165	6.903368	4.770539	0.68393	1.23511	1.053452	3.819316	1.629875
hsa-miR-556-3p	0	0	0	0.477461	0	0.402633	0	0.549251	0.279393	0	0.315852	0.499896	0	0.308154	0	0	0	0	0	0.525929	0	0.112208	0.203153	0	0.769473	0	0.146271	0	0	0	0	0	0	0	0	0.392948	0	0.441665	0.245788	0	0	0	0.222689	0	0	0	0	0	0.271646
hsa-miR-1238-3p	0	0.370985	0	0	0.305364	0	0	0	0	0.429926	0.315852	0	0	0	0	0	0	0	0	0	0	0	0	0	0	0	0	0	0	0	0	0	0	0	0	0	0.240421	0	0	0	0	0	0	0	0	0	0.526726	0	0
hsa-miR-1237-5p	0	0	0	0	0	0	0	0	0	0	0	0	0	0	0	0	0	0	0	0	0	0	0	0	0	0	0	0	0	0	0	0	0	0	0	0	0	0	0	0	0	0	0	0	0	0	0	0	0
hsa-miR-2116-5p	0	0	0	0.477461	0	0.402633	0	0	0.279393	0	0	0	0.251811	0.616308	0	0	0.251937	0	0.373267	0.262964	0	0	0	0	0	0.212873	0	0	0.574662	0	0	0	0	0	0	0	0	0.147222	0	0	0	0	0	0	0	0.617555	0	0	0.543292
hsa-miR-6740-5p	0	0	0	0	0	0	0	0	0	0	0	0	0	0	0	0	0	0	0	0	0	0	0	0	0	0	0	0	0	0	0	0	0	0	0	0	0	0	0	0	0	0	0	0	0	0	0	0	0
hsa-miR-6513-5p	0	0	0	0	0	0	0	0	0	0	0	0	0	0	0	0	0	0	0	0	0	0	0	0	0	0	0	0	0.287331	0	0	0	0	0	0	0	0	0	0	0	0	0	0	0	0	0	0	0.254621	0
hsa-miR-1287-5p	12.939781	10.387586	11.206262	12.413975	8.550197	8.052658	6.367403	6.316386	4.749679	10.748157	9.475554	8.998128	10.32424	6.779379	9.363952	8.324354	14.360399	8.590736	12.317818	10.518577	10.141219	16.943367	13.814402	5.915911	3.077894	5.32182	5.265754	11.362578	8.907261	9.665846	9.348913	4.46356	9.281565	8.257315	9.548538	9.234296	6.972207	7.361078	9.094156	6.603879	15.33173	8.752689	15.810942	11.528798	7.18126	8.028215	6.32071	3.564695	17.113687
hsa-miR-2467-5p	0	0	0	0	0	0	0	0	0	0	0	0	0	0	0	0	0	0	0	0	0	0	0	0	0	0	0	0	0	0	0	0	0	0	0	0	0	0	0	0	0	0	0	0	0	0	0	0	0
hsa-miR-5090	0	0	0	0	0	0	0	0.274625	0	0	0	0	0	0	0	0	0	0	0	0	0	0	0	0.394394	0	0	0	0	0	0	0	0	0	0	0	0	0	0	0	0	0	0	0.222689	0	0	0	0.526726	0	0
hsa-miR-1910-5p	0	0	0	0	0	0	0	0	0	0	0	0	0	0	0	0	0	0	0	0	0	0	0	0	0	0	0	0	0	0	0	0.223178	0	0	0	0	0	0.147222	0	0	0	0	0	0	0	0	0	0	0
hsa-miR-29b-1-5p	5.328146	2.22591	4.669276	3.819685	4.580463	4.831596	1.591851	7.964137	4.470287	3.439411	3.474371	3.499272	4.280782	4.31415	7.249512	3.641905	3.023243	6.13624	3.732671	7.625968	6.084731	2.580778	3.859907	5.127122	3.847366	2.341601	3.949316	2.59716	10.056585	3.411476	3.849552	4.46356	4.43901	2.154082	4.407018	10.020194	4.327578	2.944432	3.441032	4.866016	6.039773	3.334358	5.344543	5.168083	2.735719	1.852665	4.213807	3.055453	4.074687
hsa-miR-624-3p	0	0	0	0	0	0	0	0	0	0	0	0	0.251811	0	0	0	0	0	0	0	0	0	0	0	0	0.212873	0	0	0	0	0	0	0	0	0	0	0	0	0	0	0	0	0	0	0	0	0	0	0
hsa-miR-890	0	0	0	0	0	0	0	0	0	0	0	0	0	0	0	0.520272	0	0	0	0	0.676081	0	0	0	0	0	0	0.324645	0	0	0	0	0.403546	0	0	0	0	0.147222	0	0	0	0	0	0	0.341965	0	0	0	0.271646
hsa-miR-4680-5p	0	0	0	0	0	0	0	0	0	0	0	0	0	0	0	0	0	0	0	0	0	0	0.203153	0	0	0.212873	0	0	0	0	0	0	0	0	0	0	0	0	0	0	0	0	0	0	0	0	0	0	0
hsa-miR-4761-5p	0	0	0	0	0	0	0	0	0	0	0	0	0	0	0	0	0	0	0	0	0	0	0	0	0	0	0	0	0	0	0	0	0	0	0	0	0	0	0	0	0	0	0	0	0	0	0	0	0
hsa-miR-4726-3p	0	0	0	0	0	0	0	0	0.279393	0	0	0	0	0	0	0	0	0	0	0	0.676081	0	0	0	0	0	0	0	0	0	0	0	0	0	0	0	0	0	0	0	0	0	0	0	0	0	0	0	0
hsa-miR-380-3p	0.761164	0.370985	0	0	0	0	0.454815	0	0	0	0	0	0	0.308154	0	0	0	0	0	0	0	0	0	0	0	0	0	0	0.287331	0	0.549936	0	0	0	0	0	0	0	0.245788	0	0	0	0.222689	0	0.341965	0.617555	0	0.254621	0
hsa-miR-4671-3p	0	0	0	0	0	0	0	0	0	0	0	0	0	0	0	0	0	0	0	0	0	0	0	0	0	0	0	0	0	0	0	0	0	0	0	0	0	0	0	0	0	0	0	0	0	0	0	0	0
hsa-miR-7851-3p	0	0	0	0	0	0	0	0	0	0.429926	0	0	0	0	0	0	0	0	0	0	0	0	0	0	0	0	0	0	0	0	0	0	0	0	0	0	0	0	0	0	0	0	0	0	0	0	0	0	0.271646
hsa-miR-323a-5p	0	0	0	0	0	0	0	0	0	0	0	0	0	0	0	0	0.251937	0	0	0	0	0.112208	0	0	0	0	0	0	0	0	0	0	0	0	0	0	0	0	0	0.347573	0	0	0.222689	0	0	0	0	0	0
hsa-miR-935	0	0	0.233464	1.432382	1.221456	0	0	1.098501	0.838179	0.429926	0	0	0	1.540768	1.208252	0	0.503874	0	0	0.525928	0	0.112208	0.406306	0	0.769473	0	0.877626	0.324645	0.287331	0.28429	0	0.669534	0	0.718028	0	1.37532	0	1.472217	0.491576	0.695145	0.464598	2.500768	0	3.180358	1.025895	0	0.526726	0.763863	0
hsa-miR-1275	0	0	0	0	0.610728	0	0	0	0	0	0.315852	0	0	0.308154	0.302063	0.520272	0.251937	0	0.373267	0.525929	0	0.112208	0	0	0	0.425746	0	0	0.287331	0.28429	0	0	0	0	0	0.196474	0	0.147222	0	0.695145	0	0.416795	0.222689	0	0	0.617555	0	0	0.814938
hsa-miR-1256	0	0	0	0	0	0	0	0	0	0	0	0	0	0.308154	0	0	0	0	0	0	0	0	0	0	0	0	0	0	0	0	0	0	0	0	0	0	0	0	0	0	0	0	0	0	0	0	0	0	0
hsa-miR-3120-5p	0	0	0	0	0	0	0	0	0	0	0	0	0	0	0	0	0	0	0	0	0	0	0	0	0	0	0	0	0	0	0	0	0	0	0	0	0	0	0	0	0	0	0	0	0	0	0	0	0
hsa-miR-6797-5p	0	0	0	0	0	0	0	0	0	0	0	0	0	0.308154	0	0	0	0	0	0	0	0	0	0	0	0	0	0	0	0	0	0	0	0	0	0	0	0	0	0	0	0	0	0	0	0	0	0	0
hsa-miR-520b-3p	0	0	0	0	0	0	0	0	0	0	0	0	0	0	0	0	0	0	0	0	0	0	0	0	0	0	0	0	0	0	0	0	0	0	0	0	0	0	0	0	0	0	0	0	0	0	0	0	0
hsa-miR-122b-3p	0	0	0	0	0	0	0	0	0	0	0	0	0	0	0	0	0	0	0	0	0	0	0	0	0	0	0	0	0	0	0	0	0	0	0	0	0	0	0	0	0	0	0	0	0	0	0	0	0
hsa-miR-4736	0	0	0	0	0	0	0	0	0	0	0	0	0.251811	0	0	0	0	0	0	0	0	0	0	0	0	0	0	0	0	0.28429	0	0	0	0	0	0	0	0	0	0	0	0	0	0	0.341965	0	0	0	0
hsa-miR-6130	0	0	0	0	0	0	0	0	0	0	0	0	0	0	0	0	0	0	0	0	0	0	0	0	0	0	0	0	0	0	0	0	0	0	0	0	0	0	0	0	0	0	0	0	0	0	0	0	0
hsa-miR-1304-5p	0	0	0	0	0	0	0	0	0	0	0.315852	0	0.251811	0	0	0	0	0	0	0.262964	0	0	0	0	0	0	0	0	0	0	0	0	0	1.077041	0	0	0.240421	0.294443	0	0	0	0	0.222689	0	0	0	0	0.254621	0
hsa-miR-3927-3p	0	0	0	0	0	0	0	0	0	0	0	0	0	0	0	0	0	0	0	0	0	0	0	0	0	0.212873	0	0	0	0	0	0	0	0	0	0	0	0	0	0	0	0	0	0	0	0	0	0	0
hsa-miR-4632-5p	0	0	0	0	0	0	0	0	0	0	0	0	0	0	0	0	0	0	0	0	0	0	0	0	0	0	0	0	0	0	0	0	0	0	0	0	0	0	0	0	0	0	0	0	0	0	0	0	0
hsa-miR-9-3p	0	5.564778	1.634247	1.432382	3.664369	4.428963	0.454814	3.020879	2.235144	2.579557	1.895111	1.499688	0.755433	3.081537	0.604126	1.560816	1.763558	0.306812	0.373267	2.366679	1.352162	3.478442	5.281978	2.366364	0.769473	0.425746	3.364232	0.64929	0.574662	0.568579	0	2.008602	0.807093	3.590138	0.734503	1.768268	1.442526	3.974985	5.161548	2.780583	2.787588	3.334356	0.445378	0.79509	1.36786	1.852665	3.687081	4.583179	0.814938
hsa-miR-4498	0	0	0	0	0	0	0	0	0	0	0	0	0	0	0	0	0	0	0	0	0	0	0	0	0	0	0	0.324645	0	0	0	0	0	0	0	0	0	0	0	0	0	0	0	0	0	0	0	0	0
hsa-miR-6757-5p	0	0	0	0	0	0	0	0	0	0	0	0	0	0	0	0	0	0	0	0	0	0	0	0	0	0	0	0	0	0	0	0	0	0	0	0	0	0.294443	0	0	0	0	0	0	0	0	0	0	0.271646
hsa-miR-499a-5p	0	0.74197	0.233464	0	0	0	0.454814	0	0	0	0	0	0	0.924461	0	0	0.251937	0	0	0.525929	0	0.112208	0.203153	0	2.30842	0.425746	0.146271	0.324645	0.287331	0.28429	0.549936	0.223178	0	0	0	0.392948	0	0.294444	0.245788	0.347573	0	0.208397	0	0.397545	0	0	0	0	0.814938
hsa-miR-6752-3p	0	0	0	0	0	0	0	0	0	0	0	0	0	0	0	0	0	0	0	0	0	0	0	0	0	0	0	0.324645	0	0	0	0	0	0	0	0	0	0	0	0	0	0	0	0	0	0	0	0	0
hsa-miR-3928-5p	0	0	0	0	0	0	0	0	0	0	0	0	0	0	0	0	0	0	0	0	0	0	0	0	0	0	0	0	0	0	0	0	0	0	0	0	0	0	0	0	0.464598	0	0	0	0	0	0	0	0
hsa-miR-6895-3p	0.761164	0	0	0	0	0	0	0	0	0	0	0	0	0.308154	0.302063	0	0.251937	0	0	0	0	0.224416	0	0	0	0	0.146271	0	0	0.28429	0	0.446356	0	0	0	0	0.480842	0	0	0	0	0	0	0	0.68393	0	0	0	0
hsa-miR-4470	0	0	0	0	0	0	0	0	0	0	0	0	0	0	0	0	0	0	0	0	0	0	0	0	0	0	0	0	0	0	0	0	0	0	0	0	0	0	0	0	0	0	0	0	0	0	0	0	0
hsa-miR-330-3p	1.522328	0.74197	0.700392	0.954922	0.305364	1.207899	0	0.823876	1.396965	0.429926	1.579259	0.999792	0	0.924461	0.906189	1.560816	1.763559	0.920436	0.373267	0.788892	2.704325	0.673247	1.218918	0.394394	1.538946	0.851492	1.316439	0.973935	1.723986	1.990027	1.099872	1.11589	0.403546	0.359014	1.469006	1.375319	0.961684	1.619439	0.983152	1.390291	0.464598	0.833589	2.449582	0.397545	0.68393	1.23511	0.526726	2.036968	0.543292
hsa-miR-628-3p	0.761164	0.370985	0	0	0.305364	0	0	0	0.279393	0	0	0	0.251811	0.616307	0	0	0.251937	0.306812	1.493069	0	1.352163	0.336623	0.203153	0	0	0.212873	0.146271	0.324645	1.436655	0.852869	1.099872	0.223178	0.403546	0.718028	0	0.196474	0	0.441665	0.491576	0.347573	0	0.416795	0	0	0	1.23511	0.526726	0.254621	0.814937
hsa-miR-148b-5p	0.761164	1.483941	0.233464	0.477461	0.610728	2.013165	1.364444	0.54925	0.279393	2.149631	1.57926	1.999584	1.259054	0.616308	0.906189	1.560816	1.763557	1.53406	2.239603	1.314821	2.028244	0.673246	0.609459	1.183182	4.616838	1.490111	0.292542	0.973935	2.87331	1.421448	0	0.669534	1.210639	0.359014	0	0.589422	0.961684	0.441666	0.245788	1.737864	1.858392	0.416794	1.336136	1.59018	0.68393	1.852665	0.526726	1.018484	2.173166
hsa-miR-6849-5p	0	0	0	0	0	0	0	0	0	0	0	0	0	0	0	0	0	0	0	0	0	0	0	0	0	0	0	0	0	0	0	0	0	0	0	0	0	0	0	0	0	0	0	0	0	0	0	0	0
hsa-miR-518a-5p	0	0	0	0	0	0	0	0	0	0	0	0	0	0	0	0	0	0	0	0	0	0	0	0	0	0	0	0	0	0	0	0	0	0	0	0	0	0	0	0	0	0	0	0	0	0	0	0	0
hsa-miR-197-3p	353.179913	302.352973	246.070865	255.441381	241.848454	264.529814	49.119968	205.694467	226.308251	199.485807	290.899492	216.954873	273.214619	280.727921	193.018238	269.500969	253.448447	230.72262	285.176141	242.716211	283.954155	51.503347	248.862394	218.099927	316.253586	213.085629	198.050852	310.360689	371.231619	210.374298	273.868189	247.504423	172.717844	241.616223	207.864324	178.202263	205.8003	181.376946	264.467881	285.00951	314.068163	315.722019	309.092783	327.974431	251.002129	346.448349	212.2705	235.524534	192.596889
hsa-miR-6855-3p	0	0	0	0	0	0	0	0	0	0	0	0	0	0	0	0	0	0	0	0	0	0	0	0	0	0	0	0.324645	0	0	0	0	0	0	0	0	0	0.147222	0	0	0	0	0	0	0	0	0	0	0
hsa-miR-4746-5p	0	0.74197	0.466928	1.432382	0.305364	0.805266	0.227407	1.098502	0.279393	1.289779	0.315852	0.499896	0.503621	0	0.604126	1.040544	0.251937	0.306812	0	0.525929	0	0.112208	0	0.394394	0	0.425746	0.146271	0	0.287331	0	0	0.446356	0.403546	0	0	0.196474	0.240421	0.441665	0.983152	0.347573	0	0.625192	0.222689	1.192635	0.341965	0	0	1.273105	0.271646
hsa-miR-5680	0.761164	0	0.233464	1.432382	0	0	0	0.274625	0	0	0	0	0.503622	0	0.302063	0	0.251937	0.306812	0.373267	0	0	0.112208	0.406306	0	0	0.212873	0.146271	0	0	0	0	0.223178	0	0.359014	0	0.196474	0	0	0	0	0.464598	0	0	0	0	0	0	0.254621	0.271646
hsa-miR-6809-5p	0	0	0	0	0	0	0	0	0	0	0.315852	0	0	0	0	0	0	0	0	0	0	0.112208	0	0	0	0	0	0	0	0.28429	0.549936	0	0	0	0	0	0	0	0	0	0	0	0	0	0	0	0	0	0.271646
hsa-miR-3177-5p	0	0	0	0	0	0	0	0	0	0	0	0	0	0	0	0	0	0	0	0	0	0	0	0	0	0	0	0	0	0	0	0	0	0	0	0	0	0	0	0	0	0	0	0	0	0	0	0	0
hsa-miR-4502	0	0	0	0	0	0	0	0	0	0	0	0	0	0	0	0	0	0	0	0	0	0	0	0	0	0	0	0	0	0	0	0	0	0	0	0	0	0	0	0	0	0	0	0	0	0	0	0	0
hsa-miR-6727-5p	0	0	0	0	0	0	0	0	0	0	0.315852	0	0	0	0	0	0	0	0	0	0	0	0	0	0	0	0	0	0	0	0	0	0	0	0	0.196474	0	0	0	0	0	0	0	0	0	0	0	0	0
hsa-miR-2110	0	1.483941	0.700392	0.954922	1.526821	2.818431	0.682222	1.0985	0.838179	0.429926	0.947556	0	0	0.616308	0.906189	0	0.503874	1.227248	1.119801	0.788892	2.028244	0.224416	0	0.788788	0.769473	0.851491	0.877626	0.324645	2.585979	0.28429	1.099872	0.669534	0.403546	0.718027	1.469006	0.785897	0.961684	0	0.737364	0.347573	1.393794	1.041986	0.668068	0.79509	0.68393	0.617555	2.106903	0.763863	0.271646
hsa-miR-5708	0	0	0.933855	0	0.305364	0	0.682221	0	0.279393	0.429926	0	0.499896	0	0	0	0	0.251937	0.306812	1.493068	0.262964	0	0.336623	0.203153	0	0	0	0	0.973935	0	0.28429	1.649808	0	0	0	0	0	0.721263	0.588887	0.491576	0	0.464598	0	0	0	0	0	0	0.763863	0.543292
hsa-miR-4510	0	0	0	0	0	0	0	0	0	0	0	0	0	0	0	0	0	0	0	0	0	0	0	0	0	0	0	0	0.287331	0	0	0	0	0	0	0	0	0	0	0	0	0	0	0	0	0	0	0	0
hsa-miR-7158-3p	0	0	0	0	0	0	0	0	0	0	0	0	0	0	0	0	0	0	0	0	0	0	0	0	0	0	0	0	0	0	0	0	0	0	0	0	0	0	0	0	0	0	0	0	0	0	0	0	0
hsa-miR-4717-3p	0	0	0	0	0	0	0	0	0	0	0.315852	0	0	0	0	0	0	0	0	0	0	0.112208	0	0	0	0	0	0	0	0	0	0	0	0	0	0	0	0	0	0	0	0	0	0	0	0	0	0	0
hsa-miR-1-5p	0	0	0	0	0	0	0	0	0	0	0	0	0	0	0	0	0	0	0	0	0	0	0.203153	0	0	0	0	0	0	0	0	0	0	0	0	0	0	0	0	0	0	0	0	0	0	0	0	0	0
hsa-miR-6860	0	0	0	0	0	0	0	0	0	0	0	0	0	0	0	0	0	0	0	0	0	0	0	0	0	0	0	0	0	0	0	0	0	0	0	0	0	0	0	0	0	0	0	0	0	0	0	0	0
hsa-miR-632	0.761164	0	0.233464	0	0	0.402633	0	0	0	0	0	0	0.503622	0	0.302063	0.520272	0.251937	0	0	0.262964	0	0.112208	0.203153	0	0	0	0	0	0	0.28429	0	0	0	0.718028	0	0.392948	0	0	0.983152	0	0	0	0.222689	0	0.341965	0	0	0.254621	0
hsa-miR-518c-3p	0	0	0	0	0	0	0	0	0	0	0	0	0	0	0	0	0	0	0	0	0	0	0	0	0	0	0	0	0	0	0	0	0	0	0	0	0	0	0	0	0	0	0	0	0	0	0	0	0
hsa-miR-499a-3p	0.761164	0	0.233464	0	1.221457	0.402633	0	0.274625	0.838179	0.429926	0	0	0	0	0	0	0.251937	0	0.746534	0.262964	0	0.112208	0.203153	0.394394	0	0	0	0	0	0	0.549936	0.446356	0.403546	0	0	0.196474	0	0.294443	0	0.347573	0	0	0.222689	0	0	0.617555	0	0.254621	0.271646
hsa-miR-1225-5p	0.761164	0	0	0	0	0	0	0	0	0	0	0	0	0	0	0	0	0	0	0	0	0	0.203153	0	0	0	0	0	0	0	0	0	0	0	0	0	0	0	0	0	0	0	0	0	0	0	0	0	0
hsa-miR-193b-5p	5.328145	1.112955	3.035029	2.864764	2.748278	2.415798	1.137036	1.922378	3.352715	3.009484	4.106074	1.999584	3.52535	4.930458	3.624756	3.641904	2.771305	4.60218	2.239603	3.155573	0	1.570909	2.03153	4.338335	1.538947	1.915856	1.755252	2.272515	2.298648	2.842896	4.949425	2.23178	5.246102	2.154083	2.938012	2.750641	3.846735	2.061102	1.720516	6.951452	6.039773	1.875576	2.226893	3.180358	4.787508	1.852665	1.053452	2.29159	3.803042
hsa-miR-656-5p	0.761164	0	0	0	0	0	0	0	0	0	0	0	0	0	0	0	0	0	0	0	0	0	0	0	0	0	0	0	0	0	0	0	0	0	0	0	0.240421	0	0	0	0	0	0.222689	0.397545	0	0	0	0	0
hsa-miR-520f-5p	0	0	0	0	0	0	0	0	0	0	0	0	0	0	0	0	0	0	0	0	0	0	0	0	0	0	0	0	0	0	0	0	0	0	0	0	0	0	0	0	0	0	0	0	0	0	0	0	0
hsa-miR-607	0	0	0	0	0	0	0	0.274625	0.279393	0.429926	0	0	0	0.308154	0	0	0	0	0	0	0	0.112208	0	0.394394	0	0	0	0.324645	0	0	0	0	0	0	0	0	0	0	0	0	0	0	0	0	0	0	0	0	0
hsa-miR-34a-3p	0.761164	0.370985	0	0	0.610728	0.402633	0	0.274625	0	0.429926	0	0	0	0.616307	0.302063	0	0.503874	0.920436	0	1.051856	1.352162	0.224416	0	0.394394	0.769473	0	0.146271	0	1.149324	0	0	0	0.403546	0	0	0.196474	0	0	0.491576	0	0	0.416795	0.668068	0	0	0	1.580178	0.254621	0.271646
hsa-miR-4704-3p	0	0	0	0	0	0	0	0	0	0	0	0	0	0	0	0	0	0	0	0	0	0	0	0	0	0	0	0	0	0	0	0	0	0	0	0	0	0	0	0	0	0	0	0	0	0	0	0	0
hsa-miR-4453	0.761164	0	0	0	0	0	0.227407	0	0	0	0	0	0	0	0	0	0	0	0	0	0	0	0	0	0	0.212873	0	0	0	0	0	0	0	0	0	0	0	0	0	0	0	0.208397	0	0	0	0	0	0	0
hsa-miR-2355-3p	6.850474	1.854925	0.700392	0.477461	0.305364	0.402633	0.909628	0.274625	0.838179	0.429926	2.210963	1.499688	2.266296	1.232615	0.302063	3.121632	1.511621	0.920436	4.852472	0.262964	4.732569	1.346494	1.625224	0.394394	3.077892	0.851491	0.585084	1.29858	3.735303	1.705738	1.649808	0	0.807093	1.077042	1.469006	0.196474	0.721263	0.441665	0.245788	1.390291	0.929196	0.208397	2.004203	0.397545	0.68393	1.23511	1.053452	0.254621	0.814938
hsa-miR-887-5p	1.522328	0.370985	0.233464	0	0.916092	0.402633	0	0.823876	0.558786	0	0	0.499896	0	0.308154	0.604126	0	0	0	0	0.262964	0	0.224415	0.812612	0.394394	0.769473	0.638619	0.292542	0.324645	0.574662	0	0.549936	0.223178	0	0.718028	0	0.392948	0.240421	0.588888	0	0.347573	0	0.416794	0.445378	0.397545	0	0	0.526726	0	0.814938
hsa-miR-519b-3p	0	0	0	0	0	0	0	0	0	0	0	0	0	0	0	0	0	0	0	0	0	0	0	0	0	0	0	0	0	0	0	0	0	0	0	0	0	0	0	0	0	0	0	0	0	0	0	0	0
hsa-miR-150-5p	819.012042	227.413954	232.529961	596.825654	60.462113	125.621465	83.003648	85.683142	112.59534	57.610124	588.74772	848.823444	213.787291	117.098365	120.825188	202.385865	597.594154	113.520437	709.20768	141.474887	615.234005	158.998354	217.576836	101.753674	160.819951	54.282554	126.08555	77.914816	785.562885	349.107617	59.393101	70.524253	89.183745	96.215673	108.706431	438.334351	59.624385	179.021402	98.560985	861.632403	281.081713	297.799846	716.391561	127.611869	94.040309	295.191285	178.560048	85.807315	281.968367
hsa-miR-548l	0.761164	0	0	0	0.305364	0	0	0	0	0	0	0	0	0	0	0	0	0	0	0	0	0	0	0	0	0	0	0	0	0	0	0.223178	0	0	0	0	0	0	0.245788	0	0	0	0	0	0	0	0	0	0
hsa-miR-4710	0	0	0	0	0	0	0	0	0	0	0	0	0	0	0	0	0	0	0	0	0	0	0	0	0	0	0	0	0	0	0	0	0	0	0	0	0	0	0	0	0	0	0	0	0	0	0	0	0.271646
hsa-miR-6806-3p	0	0	0.700392	0.477461	0.305364	0	0.682222	0	0.279393	1.719705	0	0.499896	1.259054	1.232614	0.604126	0.520272	0.503874	0.613624	1.119801	0	0.676081	0.897662	0.406306	0.394394	0.769473	0.851491	0.292542	0.973935	0.574662	1.137158	0.549936	0.223178	1.210639	0.718027	1.469006	0.196474	0.240421	0	0.245788	1.042718	2.32299	0.208397	0.890757	0.79509	0.341965	0.617555	0.526726	0.254621	0.814938
hsa-miR-361-3p	85.250327	65.2934	52.295895	63.502251	43.667081	88.981872	60.262924	53.551966	41.070758	85.125408	61.90695	100.4791	58.671896	53.310573	57.089902	63.993473	93.972438	79.464308	55.243546	56.011431	86.53841	41.853483	37.380149	46.144104	75.408396	40.658698	38.908071	55.189662	74.993384	44.917756	95.688886	41.287933	78.69154	44.876713	85.202338	75.053214	68.039119	36.952609	58.743332	64.996073	54.822548	63.769596	74.600923	52.078363	45.823278	75.34171	43.718241	40.739378	45.636497
hsa-miR-1469	0	0	0	0	0	0	0	0	0	0	0	0	0	0	0	0	0	0	0	0	0	0	0	0	0	0	0	0	0	0	0	0	0	0	0	0	0	0	0	0	0	0	0	0	0	0	0	0	0
hsa-miR-3942-3p	0	0	0	0	0	0	0	0	0	0	0	0	0	0	0	0	0	0	0	0	0	0	0	0	0	0	0	0	0	0	0	0	0	0	0	0	0	0	0	0	0	0	0	0	0	0	0.526726	0	0
hsa-miR-4768-5p	0	0	0	0	0.305364	0	0	0	0	0.429926	0.315852	0.499896	0	0	0	0	0	0	0	0	0	0	0	0	0	0	0	0.324645	0	0	0	0	0	0	0	0	0	0.147222	0	0	0	0.208397	0	0	0	0	0	0	0
hsa-miR-1297	0	0	0	0	0	0	0	0	0	0	0	0	0	0	0	0	0	0	0	0	0	0	0	0	0	0	0	0	0	0	0	0	0	0	0	0	0	0	0	0	0	0	0	0	0	0	0	0	0
hsa-miR-4755-5p	0	0	0	0	0	0	0	0	0	0	0	0	0	0	0	0	0	0	0	0	0	0	0.203153	0	0	0	0	0	0	0	0	0	0	0	0	0	0	0	0	0	0	0	0	0	0	0	0	0	0
hsa-miR-6846-3p	0	0	0	0	0	0	0	0	0	0	0	0	0	0	0	0	0	0	0	0	0	0	0.203153	0	0	0	0	0	0	0	0	0	0	0	0	0	0	0	0	0	0	0	0	0	0	0	0	0	0
hsa-miR-511-3p	0	0.370985	0.233464	0	0.305364	0	0	0	0.279393	0.859853	0.947556	1.499688	0	0	0	0	1.007748	0.613624	1.119801	1.051857	0.676081	0.336623	0.203153	0	1.538946	0.425746	0	0.324645	0.574662	0	0	0	0	0	0	0.392949	0.240421	0.294443	0.491576	0.347573	0	0.625191	0.222689	0	0	0.617555	0	0	0
hsa-miR-3140-5p	0	0	0	0	0	0	0	0	0	0	0	0	0	0	0	0	0	0	0	0	0	0	0	0	0	0	0	0	0	0	0	0	0	0	0	0	0	0	0	0	0	0	0	0	0	0	0	0	0
hsa-miR-943	0	0	0	0	0	0	0	0	0.279393	0	0	0	0	0	0.302063	0	0	0.306812	0	0	0	0.112208	0	0	0	0	0	0	0.287331	0	0	0	0	0	0	0	0	0	0	0	0	0	0	0.397545	0	0	0	0	0
hsa-miR-6736-3p	0	0	0	0	0	0	0	0	0	0	0	0	0	0	0	0	0	0	0	0	0	0	0	0	0	0	0	0	0	0	0	0	0	0	0	0	0	0	0	0	0	0	0	0	0	0	0	0	0
hsa-miR-1251-3p	0.761164	0.74197	0	0.954921	0	0	1.137037	0	0.279393	0.859852	0.947556	0	0.503621	0	0.302063	0.520272	0	1.53406	0.373267	0	0.676081	0.561039	0.406306	0.394394	0	0.851492	0	0.64929	0.574662	1.990028	1.649808	0	0.403546	0.359014	1.469006	0	0	0	0	1.042718	0	0	0	0	1.025895	0	0	0	0.543292
hsa-miR-143-3p	47071.118562	77404.216243	25395.260077	132042.184597	48473.820208	42618.692153	35322.259962	50710.140242	52250.3841	52051.178427	37619.210357	79305.504453	29339.724626	31531.81609	23750.305084	39434.547422	323309.774723	30097.949729	50674.008584	38864.046047	57662.300083	52809.445918	33042.831353	23975.61067	42915.842686	62001.318961	34607.704268	26692.642599	78280.163217	46895.273403	51222.150542	97175.949978	31938.273543	93054.556799	36117.711437	71827.6951059999	46821.731745	36420.549541	50221.123169	42379.52353	38354.412914	46432.18489	50705.46865	30895.986391	28008.964951	102845.137591	26923.58947	43572.038929	54048.826708
hsa-miR-7112-3p	0	0	0.233464	0	0	0	0.682222	0.274625	0.279393	0	0	0.499896	0	0.308154	0	0	0	0	0	0	0.676081	0	0.203153	0	0	0.212873	0	0	0	0	0	0.223178	0	0.718027	0	0.589423	0	0	0.245788	0	0	0	0	0.397545	0.68393	0	0	0	0
hsa-miR-3130-3p	0	0	0.233464	0	0	0	0.454814	0	0	0	0	0.999792	0	0	0	0	0	0.306812	0	0.525928	0	0.224416	0	0	1.538946	0	0	0	0	0	0	0	0	0	0.734503	0	0	0	0	0	0	0	0	0	0.341965	0	0.526726	0	0.543292
hsa-miR-548b-3p	0.761164	0.370985	1.167319	0	0.305364	0.402633	0.909629	0.54925	0.558786	1.289779	1.895111	0.999792	0.755432	0.616307	0	1.040544	0.503874	0	0.746534	0	1.352162	1.122078	1.015765	1.577576	2.30842	0.425746	0.292542	1.29858	0.574662	0.28429	1.649808	0.669534	0.403546	1.436054	0.734503	0.196474	0	0.441665	0	1.042718	2.32299	0.416795	1.113446	1.192635	0.68393	0.617555	1.580178	1.782348	0.543292
hsa-miR-889-3p	3.805818	2.596896	0.933855	8.116829	4.275099	1.610532	8.186662	1.922378	2.793929	6.878821	3.158518	13.997088	2.014485	4.622304	3.322693	2.601361	6.550357	9.817984	1.493069	3.681502	2.028244	2.468571	4.469366	1.183182	2.30842	1.915855	1.170168	7.466836	4.022634	7.960109	2.74968	1.339068	4.035464	1.795068	4.407018	11.591989	5.28926	1.472216	0.737364	2.433009	8.362762	1.667179	13.584048	0.397545	2.393753	15.438875	1.580177	1.782348	8.692667
hsa-miR-449c-5p	0	0	0	0	0	0	0	0	0	0	0	0	0	0	0	0	0	0	0	0.262964	0	0	0	0	0	0	0	0	0	0	0	0	0	0	0	0	0.240421	0	0	0	0	0	0	0	0	0	0	0	0
hsa-miR-548an	0	0	0	0	0	0	0	0	0	0	0	0	0	0	0	0	0	0	0	0	0	0	0	0	0	0	0	0	0	0	0	0	0	0	0	0	0	0	0	0	0	0	0	0	0	0	0	0	0
hsa-miR-545-3p	0	0	0.233464	0	0	0	0.454815	0	0	0	0.315852	0	0.251811	0	0	0.520272	0	0	0	0	0	0	0	0	0	0	0	0	0.287331	0	0	0	0	0	0	0	0	0	0	0	0.464598	0.416795	0	0	0	0	0	0	0.271646
hsa-miR-1197	0	0	0	0	0	0	0	0	0	0	0	0	0	0	0	0	0	0	0	0	0	0	0	0	0	0	0	0	0	0	0	0	0	0	0	0	0	0	0	0	0	0	0	0.397545	0	0	0	0	0
hsa-miR-4445-5p	0	0	0	0	0	0.402633	0.227407	0	0	0	0	0	0	0	0	0	0	0	0	0	0	0.112208	0	0	0	0	0	0	0	0	0	0	0	0	0	0	0	0	0	0	0	0	0	0	0.68393	0	0	0	0
hsa-miR-20a-3p	9.895127	7.419705	5.603131	3.342224	8.244833	5.636861	3.183701	10.435767	6.70543	5.589042	3.158518	5.998752	5.539836	8.011994	6.645386	1.560816	5.794547	2.761308	8.211878	10.518578	8.789057	2.692986	5.281978	3.94394	10.003153	5.960437	6.728463	3.571095	12.929894	6.538661	3.299616	9.596655	4.439009	6.462248	5.141521	8.841347	4.087155	8.980516	9.585732	3.8233	6.968969	10.628265	7.126058	6.758261	5.129472	6.17555	8.427613	9.166359	7.606084
hsa-miR-4758-5p	0	0	0	0	0.305364	0	0	0	0	0	0	0	0	0	0	0.520272	0	0	0	0	0.676081	0.112208	0	0	0	0	0	0	0	0	0	0	0	0	0	0	0.240421	0.147222	0.491576	0	0	0	0	0	0	0	0	0	0
hsa-miR-4676-5p	0	0	0	0.477461	0	0	0	0	0	0	0.315852	0.499896	0.503622	0.308154	0.302063	0	0	0	0	0.262964	0	0.112208	0.203153	0.394394	0	0.212873	0.438813	0	0	0	0	0.669534	0	0	0	0.196474	0	0.147222	0	0.347573	0.464598	0	1.113447	0	0	0	0.526726	0	0.271646
hsa-miR-5000-5p	0	0	0.233464	0	0	0	0	0	0	0	0	0	0	0	0	0	0	0	0.373267	0	0	0	0	0	0	0	0	0	0.574662	0	0	0	0	0	0	0	0	0	0	0	0	0	0	0	0	0	0	0	0
hsa-miR-4642	0	0	0	0	0	0	0	0	0	0	0	0	0	0	0	0	0	0	0	0	0	0	0	0	0	0	0	0	0	0	0	0	0	0	0	0	0	0	0	0	0	0	0	0	0	0	0	0	0
hsa-miR-6778-3p	0	0	0.466928	0	0	0	0.227407	0	0	0	0	0	0.251811	0	0	0	0	0.306812	0	0	0.676081	0	0	0	0	0	0	0	0	0	1.099872	0	0	0	0	0	0	0	0	0.347573	0.464598	0	0	0	0.341965	0	0	0	0
hsa-miR-548b-5p	0	0	0	0	0	0	0	0	0	0	0	0	0	0	0	0	0	0	0	0	0	0	0	0	0	0	0	0	0	0	0	0	0	0	0.734503	0	0	0	0	0	0	0.208397	0	0	0	0	0	0	0
hsa-miR-3613-3p	0.761164	0.370985	0.233464	0.477461	0.305364	0	0.227407	0.274625	0	0	0.315852	0.499896	0.251811	0	0	0.520272	0.503874	0.306812	0.373267	0.262964	0	0.112208	0.609459	0.394394	0.769473	0.425746	0	0.324645	1.149324	0.568579	0	0.446356	0.807093	0	0	0	0	0	0	0	0	0.625191	0	0	0	0	0	0	0.271646
hsa-miR-25-3p	3088.040752	2569.814783	2210.668876	2453.66962	2351.915151	2514.845076	2243.827428	2406.268268	2083.71226	1870.609376	2289.925404	2720.43415	2275.865177	1924.111016	2105.983023	2472.853501	3268.37646	2244.943355	2069.02009	2003.263384	3069.409212	2473.170571	1815.171831	1923.854334	2206.080377	2092.964941	1992.356468	1878.396395	2525.639261	2013.623157	2353.726614	2161.03276	1893.439546	2581.308526	1640.879495	3109.010668	2033.239635	1978.51037	2221.677666	1862.988981	2270.489812	2745.843773	3430.083681	2027.478295	2043.923321	1919.97846	2011.03912	1815.448575	2693.368366
hsa-miR-5190	0	0	0	0	0	0	0	0	0	0	0	0	0	0	0	0	0	0	0	0	0	0	0	0	0	0	0	0	0	0	0	0	0	0	0	0	0	0	0	0	0	0	0	0	0	0	0	0	0
hsa-miR-4436b-3p	0	0	0	0	0	0	0	0	0	0	0	0	0	0	0	0	0	0	0	0	0	0	0	0	0	0	0	0	0	0	0	0	0	0	0	0	0	0	0	0	0	0	0	0	0	0	0	0	0
hsa-miR-873-3p	0	0	0	0	0	0	0	0	0	0.429926	0	0	0	0	0	0	0	0	0	0	0	0	0	0	0	0.212873	0	0	0	0	0	0	0	0	0	0	0	0	0	0	0.464598	0	0	0	0.341965	0	0	0	0
hsa-miR-30c-5p	2745.517128	5842.6466	2509.2691	2181.039666	2917.449671	4829.984236	3011.09952	3082.396143	3214.135942	3268.729735	3454.786772	2717.434774	3214.363685	3794.603307	2695.307876	3237.133275	2055.048704	4222.960275	3351.939456	4459.351602	5640.546486	1899.340236	3242.524631	3032.890492	5436.329918	3312.300087	2996.360199	3894.442299	3901.667298	2393.149759	4705.253483	2591.766337	4280.819843	3482.432921	4323.284112	2365.748069	4317.478701	2789.553867	3162.062528	2189.7072	4039.213921	3522.540779	2576.515495	3483.684767	2442.654223	3253.897237	3587.529453	2785.300415	3066.338087
hsa-miR-548am-3p	0	0	0	0	0	0	0	0	0	0	0	0	0	0	0	0	0	0	0	0	0	0	0	0	0	0	0	0	0	0	0	0	0	0	0	0	0	0	0	0	0	0	0	0	0	0	0	0	0
hsa-miR-6813-3p	0	0	0	0	0	0	0	0	0	0	0	0	0	0	0	0	0	0	0	0	0	0	0	0	0	0	0	0	0	0	0	0	0	0	0	0	0	0	0	0	0	0	0	0	0	0	0	0	0
hsa-miR-6804-3p	0	0	0	0	0	0	0	0	0	0	0	0	0	0	0	0	0	0	0	0	0	0	0	0	0	0	0	0	0	0	0	0	0	0	0	0.196474	0	0	0	0	0	0	0	0	0	0	0	0	0
hsa-miR-5000-3p	1.522328	1.483941	0.700391	1.909843	0.610728	0.805266	1.137037	1.647753	1.396965	0	0.631704	0.999792	1.259054	2.157075	0.302063	3.121633	1.259684	0.920436	1.119801	1.314822	1.352162	1.122078	1.015765	2.366364	1.538947	1.064364	1.316439	1.623225	0.861993	0.568579	2.199744	2.008602	0.807093	2.154082	0.734503	2.161217	2.40421	0.736108	1.474728	0.695145	0.929196	1.041986	1.336136	0.79509	0	2.47022	2.633629	0.763863	1.629875
hsa-miR-146a-3p	0	0	0.933855	0	0.305364	0	1.59185	0	0	0	1.263408	0.999792	0	0.308154	0.604126	0.520272	0	0	1.119801	0.525929	2.028244	0	0	0	0	0	0	0	0	0	0	0	0.807092	0	0	0.589422	0	0	0	0	0	0.625192	2.672271	0	0	0.617555	0	0	1.901521
hsa-miR-564	0	0	0	0	0	0	0	0	0	0	0.315852	0	0	0	0	0	0	0	0	0	0	0	0	0	0	0	0	0	0	0	0	0	0	0	0	0	0	0	0	0	0	0	0	0	0	0	0	0	0
hsa-miR-4525	0	0	0	0	0	0	0	0	0	0.429926	0	0	0.251811	0	0	0	0	0	0	0	0	0	0	0	0	0	0	0.324645	0	0	0	0	0	0	0	0	0	0	0	0	0	0	0	0	0	0	0	0	0
hsa-miR-27a-5p	6.850472	2.225911	9.338552	3.819684	8.855562	5.636861	0.909629	16.752153	4.190894	1.719705	1.579259	2.999376	1.510864	1.232614	3.926819	3.121633	3.275179	2.454496	1.493069	1.051858	3.380407	2.805194	4.469366	9.465458	2.30842	0.638618	13.603198	4.545031	5.74662	5.685792	10.998722	2.901314	2.824825	3.231124	4.407017	14.932053	1.442526	4.858312	6.636276	3.475726	4.645979	7.9191	5.567233	1.590179	2.051789	11.11599	3.160355	4.328559	1.086583
hsa-miR-5692a	0	0	0	0	0	0	0	0	0	0	0	0	0	0	0	0	0	0	0	0	0	0	0	0	0	0	0	0	0	0	0	0	0	0	0	0	0	0	0	0	0	0	0	0	0	0	0	0	0
hsa-miR-548ab	0	0	0	0	0	0	0	0	0	0	0	0	0	0	0	0	0	0	0	0	0	0	0	0	0	0	0	0	0	0	0	0	0	0	0	0	0	0	0	0	0	0	0	0	0	0	0	0	0
hsa-miR-223-5p	0	2.967881	0.700392	10.504132	1.221457	3.623697	2.50148	4.943257	0.838179	0.859852	1.57926	9.498024	0.503622	2.157076	3.926819	1.040544	3.779051	1.227248	0.746534	2.366678	4.056487	0.561038	0	1.183182	6.92526	1.064364	0.438813	0.324645	4.884627	0.28429	2.199744	1.11589	2.421278	1.077041	2.203509	12.770834	2.644631	0.441665	1.474728	1.042718	0.464598	1.041986	1.113445	4.770538	0.341965	4.94044	0	0.254621	1.35823
hsa-miR-137-3p	0	0.370985	0	0	0.305364	0	0	0.274625	0	0	0	0	0	0	0	0	0.251937	0	0	0.788892	0	0.112208	0.203153	0.394394	0	0	0.877626	0	0.574662	0	0	0.223178	0.403546	0	0	1.37532	0	0.147222	0	0	0.929196	0.416795	0	0	0	0	0	0	0
hsa-miR-4516	0	0	0	0	0	0	0	0	0	0	0	0	0	0	0	0	0	0	0	0	0	0	0	0	0	0	0	0	0	0	0	0	0	0	0	0	0	0	0	0	0	0	0	0	0	0	0	0	0
hsa-miR-3148	0	0	0	0	0	0	0	0	0	0	0	0	0	0	0	0	0	0	0	0	0	0	0	0	0	0	0	0	0	0	0	0	0	0	0	0	0	0	0	0	0	0	0	0	0	0	0	0	0
hsa-miR-450a-1-3p	0	0	0.233464	0	0.305364	0	0.454814	0.54925	0.558786	0	0	0.499896	0.503622	0.308154	0	0.520272	0	0	0.746534	0.525929	0	0	0.609459	0.394394	0	0.212873	0.146271	0.64929	0.287331	0.28429	0.549936	0.892712	0.403546	0.718028	0.734503	0	0.480842	0.441665	1.474728	0.695146	0.464598	0	0.445378	0	0.341965	0	1.053452	1.018484	0.543292
hsa-miR-1288-3p	0.761164	0.370985	0.233464	0.477461	0	0.402633	0	0.274625	0.279393	0	0	0	0	0	0.604126	0	0.251937	0.613624	0	0	0	0	0.406306	0	0	0.212873	0.292542	0.324645	0	0.568579	0	0.223178	0	0.359014	0	0	0.480842	0	0.245788	0	0.464598	0	0	0	0.341965	0	0	0.509242	0.543292
hsa-miR-549a-3p	0	0	0	0	0	0	0	0	0	0	0	0	0	0	0	0	0	0	0	0	0	0	0	0	0	0	0	0	0	0	0	0	0	0	0	0	0	0	0	0	0	0	0	0	0	0	0	0	0
hsa-miR-6734-5p	0	0.370985	0	0	0	0.402633	0	0.274625	0	0	0	0	0	0	0	0	0	0.306812	0.373267	0	0	0	0	0	0.769473	0	0.146271	0	0	0.28429	0	0	0	0	0.734503	0	0.240421	0.147222	0	0	0	0.416794	0.222689	1.192635	0	0	0	0	0
hsa-miR-4635	0	0	0	0	0	0	0	0	0	0	0	0	0	0	0	0	0	0	0	0	0	0	0	0	0	0	0	0	0	0	0	0	0	0	0	0	0	0	0	0	0	0	0	0	0	0	0	0	0
hsa-miR-302a-3p	0	0	0	0	0.305364	0	0	0	0	0	0	0	0	0	0	0	0	0	0	0	0	0	0	0	0	0	0.146271	0	0	0	0	0.223178	0.403546	0.718028	0	0	0	0	0	0	0	0	0	0	0	0	0	0	0
hsa-miR-192-3p	61.654254	19.291232	18.91057	14.323816	1.832185	16.105316	33.428867	3.020878	3.352715	35.683884	60.959395	43.490953	68.492514	1.232615	2.114441	46.304219	16.123957	52.158039	61.589087	2.629644	62.875562	22.665962	12.595485	1.577576	39.243145	40.445826	1.170168	44.801018	63.787477	42.92773	54.993612	2.008602	40.758183	11.488439	38.928655	1.964743	43.035344	1.030551	4.424184	45.879581	65.508302	3.12596	22.046243	2.782814	48.558997	50.639509	2.106903	1.273105	47.809667
hsa-miR-132-3p	42.625162	38.95345	35.4865	116.977829	55.576286	51.134378	20.466653	83.211513	59.231297	29.234989	21.477922	53.488874	34.246256	67.177483	197.549182	27.054151	36.026965	22.397276	33.967314	71.789301	42.593123	27.266478	30.06664	56.398353	52.324194	22.564513	84.544603	22.725155	45.398294	32.693303	37.395656	58.918997	22.598596	44.158687	27.176608	266.419266	21.637882	70.960789	36.130835	41.708708	27.411274	72.313886	81.281604	146.694019	24.963429	41.376184	42.138064	54.234298	31.23927
hsa-miR-7151-3p	0	0	0	0	0	0	0	0	0	0	0	0	0	0	0	0	0	0	0	0	0	0	0	0	0	0	0	0	0	0	0	0	0	0	0	0	0	0	0	0	0	0	0	0	0	0	0	0	0.271646
hsa-miR-7109-5p	0	0	0	0	0	0	0	0	0	0	0	0	0	0	0	0	0	0	0	0	0	0	0	0	0	0	0	0	0	0	0	0	0	0	0	0	0	0	0	0	0	0	0	0	0	0	0	0	0
hsa-miR-3911	0	0	0	0	0	0	0	0.274625	0	0	0	0	0	0	0	0	0	0	0	0	0	0	0	0	0	0	0	0	0	0	0	0.446356	0	0	0	0	0	0	0	0	0	0	0	0	0	0	0	0	0
hsa-miR-449c-3p	0	0	0	0	0	0	0	0	0	0	0	0	0	0	0	0	0	0	0	0	0	0	0	0	0	0	0	0	0	0	0	0	0	0	0	0	0	0	0	0	0	0	0	0	0	0	0	0	0
hsa-miR-6803-5p	0	0	0	0	0	0	0	0	0	0	0.315852	0	0	0	0	0	0	0	0	0	0	0	0	0	0	0	0	0	0	0	0	0	0	0	0	0	0	0	0	0	0	0	0	0	0	0	0	0	0
hsa-miR-6742-5p	0	0	0	0	0	0	0	0	0	0	0	0	0	0	0	0	0	0	0	0	0	0	0	0	0	0	0	0	0	0	0	0	0	0	0	0	0	0	0	0	0	0	0	0	0	0	0	0	0
hsa-miR-3622a-3p	0	0	0.466928	0.477461	0	0	0	0	0.558786	0	0	0.499896	0	0.616307	0.302063	0	0.503874	0	0.746534	0.262964	0	0.224416	0	0	0	0	0.292542	0	0	0	0	0	0	0.359014	0.734503	0.392949	0.480842	0.294443	0	0	0	0	0	0	0	0	0	0	0
hsa-miR-32-5p	15.223272	25.968967	11.673191	10.504133	9.771654	11.273721	9.323697	8.513389	6.984823	21.926242	24.952292	11.997504	33.490824	9.860915	5.739197	12.486531	18.139452	9.20436	22.022764	17.881584	18.930277	16.83116	24.378357	4.338334	33.856831	20.222913	11.409134	26.29625	29.30776	18.478825	6.599233	7.141696	18.159586	9.334356	16.159064	12.967308	11.299783	6.036083	6.1447	9.38446	31.128058	9.794676	23.605066	10.733709	9.233049	11.733545	7.900887	7.893253	40.475229
hsa-miR-510-3p	0	0	0	0	0	0.402633	0.682222	0	0	0	0.315852	0.499896	0	0	0	0.520272	0.251937	0.920436	0.373267	0	0	0.336623	0	0	3.077894	0	0	0.64929	0.861993	0	0	0	0	0.359014	0.734503	0	0	0	0	0	0.929196	0	0	0	0.341965	3.087775	0	0	0.271646
hsa-miR-3202	0	0	0	0	0	0	0	0	0	0	0.315852	0	0	0	0	0	0	0	0	0	0	0	0	0	0	0	0	0	0	0	0	0.223178	0	0	0	0	0	0	0	0	0	0	0	0	0	0	0	0	0
hsa-miR-4657	0	0	0	0	0	0	0	0	0.279393	0	0	0	0	0	0	0	0	0	0	0	0	0	0	0	0	0	0	0	0	0	0	0	0	0	0	0.196474	0	0	0	0	0	0.208397	0	0.397545	0	0	0	0	0
hsa-miR-23b-5p	0.761164	1.854925	2.334638	0.954922	0.305364	0.805266	0	3.020879	1.117572	2.149632	1.895111	0.499896	4.280783	2.773383	2.416504	1.560816	1.511621	1.840872	1.119801	1.314822	6.084731	0.56104	2.234683	1.183182	0.769473	1.490109	0.292542	1.94787	2.298648	1.421449	2.199744	1.562246	2.017731	1.795068	0.734503	1.768269	1.923368	0.736109	0.983152	1.042718	3.252186	1.458781	1.558823	1.192635	0.68393	2.47022	1.053452	0.254621	3.259751
hsa-miR-6732-3p	0	0	0	0	0	0	0	0	0	0	0	0	0.251811	0.308154	0	0	0	0	0	0	0	0	0	0	0	0	0	0	0	0	0	0	0	0	0	0	0	0	0	0	0	0	0	0	0	0.617555	0	0	0
hsa-miR-378a-5p	168.978322	142.829316	49.727794	45.358751	3.66437	57.979138	99.149566	9.337264	18.998718	107.051651	197.091512	99.479308	247.529928	8.011995	12.384582	206.548038	46.608314	272.755863	207.536563	11.044507	344.801475	86.848785	67.446788	9.071063	120.037857	137.090058	8.483715	225.30368	169.812607	129.920343	158.931539	10.935723	135.591578	31.593207	134.414033	33.990069	135.597395	5.447198	14.009916	111.570798	158.892474	50.848958	46.31938	11.131254	84.123331	106.837014	6.32071	10.694086	152.393309
hsa-miR-216b-5p	0.761164	7.790689	0	1.909843	0.305364	0.402633	1.819258	0	0	4.299262	14.213332	2.49948	11.079672	0	0.302063	8.324353	0.755811	3.681744	9.331679	0.262964	2.028244	1.234284	0.812612	0	0	0.425746	0	0.64929	4.022634	3.411476	3.849553	0	0.807092	1.436055	2.203509	0	4.808419	0.147222	0	4.866017	5.110577	0	1.558825	0	2.393754	4.94044	0	0.254621	2.988104
hsa-miR-4767	0	0	0	0	0	0	0	0	0	0	0	0	0	0	0	0	0	0	0	0	0	0	0	0	0	0	0	0	0	0	0	0	0	0.359014	0	0	0	0	0	0	0	0	0	0	0	0	0	0	0
hsa-miR-4714-5p	0	0.370985	0	0	0	0	0	0	0	0	0	0	0.251811	0.308154	0	0	0	0.306812	0	0	0	0.448831	0	0	0	0	0	0.324645	0.287331	0	0	0	0	0.359014	0	0.196474	0.480842	0.294444	0	0	0	0	0.445378	0	0	0.617555	0.526726	0.254621	0.814938
hsa-miR-3190-5p	0.761164	0	0	0	0	0	0	0	0	0	0.315852	0	0	0	0	0	0.503874	0.306812	0	0	0	0	0	0	0	0	0	0	0	0	0	0	0	0	0	0.196474	0	0.147222	0	0	0.464598	0	0	0	0	0	0	0	0
hsa-miR-4695-5p	0	0	0	0	0	0	0	0	0	0	0	0	0	0	0	0	0	0	0	0	0	0	0.203153	0	0	0	0	0	0	0	0	0	0	0	0	0	0.240421	0	0	0	0	0	0	0	0	0	0	0	0
hsa-miR-6852-5p	0	0	0	0.954922	0	0	0	0.274625	0	0.429926	0	0	0.251811	0	0	0	0	0	0	0	0	0	0	0	0	0	0	0.324645	0	0.28429	0	0.446356	0	0	0	0.392948	0	0.147222	0	0	0.464598	0	0.222689	0.397545	0	0	0	0	0
hsa-miR-5588-3p	0	0.74197	0.233464	0.954921	0	0	0.227407	0	0	0	0	0.499896	0.251811	0.308154	0	0	0	0	0.746534	0	0.676081	0.336624	0	0	0.769473	0	0	0.324645	0.287331	0.852869	1.099872	0	0.807092	0.718028	1.469006	0	0.240421	0	0	0	0	0	0	0.397545	0.341965	0	0	0	0
hsa-miR-3166	0	0	0	0	0	0	0	0	0	0	0	0	0	0	0	0	0	0	0	0	0	0	0	0	0	0	0	0	0	0	0	0	0	0	0	0	0	0	0	0	0	0	0	0	0	0	0	0	0
hsa-miR-6865-5p	0	0	0	0	0	0	0	0	0	0	0	0	0	0	0	0	0	0	0	0	0	0	0	0	0	0	0	0	0	0	0	0	0	0	0	0	0	0	0	0	0	0	0	0	0	0	0	0	0
hsa-miR-489-3p	3.805818	11.871527	1.867711	0.954921	1.832185	2.415798	3.865923	1.647752	0.279393	3.009484	9.159702	2.49948	10.576051	1.232615	0	10.405443	0.251937	5.829428	11.94455	3.418538	15.549871	8.527787	2.437836	1.183182	18.467362	7.024801	0.438813	9.414707	11.205908	5.117213	1.099872	0.669534	4.842556	2.154083	2.203509	0.196474	4.567998	0.736108	1.720516	1.737864	9.756555	4.376344	2.449583	0.79509	7.181261	3.087775	0.526726	0.254621	19.015208
hsa-miR-5009-5p	0	0	0	0	0	0	0	0	0	0	0	0	0	0	0	0	0	0	0	0	0	0	0.203153	0	0	0	0.292542	0	0	0	0	0	0	0.359014	0	0	0	0	0	0	0	0	0	0	0	0	0	0	0
hsa-miR-190a-3p	1.522327	0.370985	0.466928	0	0	2.013165	0.909629	0	0.558786	1.719705	1.895111	0.999792	2.014486	1.540769	0	1.560816	0.503874	0.920436	1.493068	0.525928	0.676081	0.785455	0.203153	2.366364	2.30842	0.851491	0.731355	2.272515	1.436655	0.85287	0	0	0	0	1.469006	0.392949	1.202105	0.736109	0	1.042718	0.929196	0.416795	0.222689	0	0.341965	1.852665	1.053452	0.509242	1.901522
hsa-miR-6793-3p	0.761164	0	0	0	0	0	0	0	0	0	0	0	0.251811	0	0	0	0	0	0	0	0	0	0	0	0.769473	0.212873	0	0.324645	0	0	0	0	0.403546	0	0	0	0	0	0	0	0	0.208397	0	0	0	0	0	0.509242	0
hsa-miR-454-5p	0	0.74197	0.233464	0	0	0	0.682222	0	0	0	0.947555	0.499896	0.503622	0.308154	0	0.520272	0.755811	0	0.373267	0.262964	0.676081	0.561038	0.203153	0	0	0.425746	0	0.324645	1.149324	0	0	0	0.403546	0	1.469006	0.392949	0.240421	0.441665	0.491576	0	0	0	0	0.397545	1.367859	0	0	0.254621	0.271646
hsa-miR-432-5p	4.566982	2.596896	2.101175	12.891435	3.053642	1.207899	1.819258	1.922378	0.838179	3.439411	2.842667	7.998336	2.266297	1.848921	5.739197	0.520272	6.046485	6.749864	2.986137	1.840751	2.704325	0.112208	2.844142	0.788788	6.155787	1.277236	0.438813	8.116125	4.022634	6.538661	4.399488	0.892712	3.631917	0.718028	2.938012	10.216669	5.529681	1.472217	2.212092	8.689314	5.575174	1.250384	11.579845	1.59018	2.051789	14.203765	0.526726	0.763863	3.803042
hsa-miR-5590-5p	0	0.370985	0	0	0	0	0	0	0	0	0	0	0	0	0	1.040544	0	0	0	0	0	0	0.203153	0	0	0.212873	0	0	0.287331	0	0	0	0	0	0	0	0.961684	0	0	0	0	0	0	0	0	0	0	0	0.271646
hsa-miR-6750-3p	0	0	0	0.477461	0	0	0	0	0	0	0	0	0.251811	0	0.302063	0	0	0.306812	0.373267	0	0	0.224415	0.203153	0	0	0	0	0	0.287331	0	0	0.223178	0	0	0.734503	0	0	0	0.491576	0.695145	0	0	0	0	0	0	0	0.254621	0
hsa-miR-3682-5p	0	0	0	0	0	0	0	0	0	0	0	0	0	0	0	0	0	0	0	0	0	0	0	0	0	0	0	0	0	0	0	0	0	0	0	0	0	0	0	0	0	0	0	0	0	0	0	0	0
hsa-miR-4776-5p	0	0	0	0	0	0	0	0	0	0	0	0	0	0	0	0	0	0	0	0	0	0	0	0	0	0	0	0	0	0	0	0	0	0	0	0	0	0	0	0	0	0	0	0	0	0	0	0	0
hsa-miR-6785-5p	0	0	0	0	0	0	0	0	0	0	0	0	0	0	0	0	0	0	0	0	0	0	0	0	0	0	0	0	0	0	0	0	0	0	0	0	0	0	0	0	0	0	0	0	0	0	0	0	0
hsa-miR-4659b-5p	0	0	0	0.477461	0	0	0	0	0	0	0	0	0.251811	0	0	0	0	0	0	0	0	0	0	0	0	0	0	0	0.287331	0	0	0	0	0	0	0	0	0	0	0	0	0	0	0	0	0	0	0	0
hsa-miR-323a-3p	3.044655	0.370985	1.167319	0.954921	1.526821	0.402633	2.274073	0.274625	0.838179	3.009484	3.790221	5.498856	1.259054	0	1.812378	0	3.275179	8.897548	2.61287	0.262964	1.352163	0.785454	2.234683	0	5.386314	1.702983	0.292542	8.440772	4.597296	6.254372	0.549936	0	0.807093	0.359014	5.141521	2.554167	2.40421	0.441665	0.737364	7.299024	6.968968	0.625192	11.357155	0.397545	2.051789	20.99687	0.526726	0.509242	8.692668
hsa-miR-4765	0	0	0	0	0	0	0	0	0	0	0	0	0	0	0	0	0	0	0	0	0	0	0	0	0	0	0	0	0	0	0	0	0	0	0	0	0	0	0	0	0	0	0	0	0	0	0	0	0
hsa-miR-374b-3p	1.522328	1.112956	0.233464	0.954921	1.221456	1.207899	0.682222	0.54925	1.676358	1.289779	2.210963	0.499896	2.518107	1.540768	0.906189	1.040544	0.755811	0.613624	1.866336	0.788893	2.704325	1.346494	2.234683	0	0.769473	0.212873	0.877626	0.64929	2.011317	0.568579	0	2.23178	1.614185	1.077041	0	0.785898	0.480842	1.472216	1.22894	1.737863	1.393794	0.208397	1.781514	1.590179	0.68393	2.47022	1.580177	2.036969	1.629875
hsa-miR-2278	0	0	0	0	0.305364	0	0	0	0	0	0	0	0.251811	0	0	0	0	0	0	0	0	0.112208	0.203153	0	0	0	0	0	0.287331	0	0	0	0	0	0	0	0	0	0.245788	0	0.464598	0	0	0	0	0	0	0	0
hsa-miR-889-5p	0	0	0	0	0	0	0	0	0	0	0	0	0	0	0	0	0	0	0	0	0	0	0	0	0	0	0	0	0	0	0	0	0	0	0	0	0.240421	0	0	0	0	0	0	0	0	0	0	0	0
hsa-miR-6771-3p	0	0	0	0	0	0	0	0	0	0	0	0	0	0	0	0	0	0	0	0	0	0	0	0	0	0	0	0	0	0	0	0	0	0	0	0	0	0	0	0	0	0	0	0	0	0	0	0	0
hsa-miR-6857-3p	0	0	0	0	0	0	0	0	0	0	0	0	0	0	0	0	0	0	0	0	0	0	0.203153	0	0	0	0	0	0	0	0	0	0	0	0	0	0	0	0	0	0	0	0	0	0	0	0	0	0
hsa-miR-215-5p	25.879563	58.244682	14.00783	5.252066	1.832185	14.092152	33.428867	2.471628	3.352715	20.636463	56.853321	30.493657	90.148233	2.46523	0.302063	36.939322	6.802294	20.556404	53.003942	2.103715	29.747578	42.751145	33.723394	0.788788	20.775782	20.010039	1.608981	75.642301	17.527189	47.476362	15.398211	2.454958	20.580864	3.949151	38.928654	5.501283	23.801671	0.588887	1.22894	62.910635	100.35314	1.45878	21.378175	1.987725	28.041111	22.23198	4.213807	1.527727	63.836769
hsa-miR-210-3p	192.574393	187.718532	411.129781	109.338461	776.846552	274.193003	47.755525	441.872362	746.817227	163.371997	116.549307	96.979828	150.834614	1324.752284	512.902922	170.649262	57.189659	132.235969	111.980159	1015.831774	130.483696	104.016564	312.449277	1058.94811	339.33779	105.372016	678.258348	161.673246	185.903141	128.498895	170.480198	440.553409	117.835538	507.645377	132.210524	321.235619	129.34645	743.321591	361.799926	132.077577	174.224203	589.13937	140.516963	652.370958	201.075275	126.598773	1121.925963	1103.273306	168.148767
hsa-miR-616-5p	3.805819	0.74197	2.334638	0.954922	0.916092	4.026329	1.364444	0.823876	1.676358	1.289778	2.842667	0	1.510865	1.232615	0.906189	2.081088	1.259684	1.227248	0.746534	2.366679	0.676081	0.673247	1.218918	1.183182	3.847367	1.277238	1.608981	2.272515	2.011317	1.137159	1.649808	0.892712	0.807092	0.359014	2.938012	1.178845	1.682947	1.177774	1.966304	2.085435	1.858392	0.416794	2.672272	3.180359	0.68393	1.23511	1.580177	1.527726	1.358229
hsa-miR-3158-5p	0	1.112955	0.700392	0	0.305364	0.402633	0	0	0	0	0.315852	0	0	0	0	0	0	0	0.373267	0	0	0.112208	0	0	0	0	0.146271	0	0	0	0	0.892712	0	0	0	0	0	0.294444	0	0	0	0.208397	0	0	0.341965	0	0.526726	0	0
hsa-miR-513c-3p	0	0	0	0	0	0	0	0	0	0	0	0	0	0	0	0	0.251937	0.613624	0	0	0	0	0	0	1.538946	0	0	0	0.287331	0	0	0	0.403546	0	0.734503	0	0	0	0	0	0	0	0	0	0	0.617555	0	0	0
hsa-miR-6822-5p	1.522328	0	0.233464	0	0	0	0	0	0	0	0	0	0.251811	0	0	0	0	0	0	0.262964	0	0	0	0	0	0	0	0.324645	0	0.28429	0	0	0.403546	0	0	0	0	0	0	0	0	0	0.222689	0	0	0	0	0	0
hsa-miR-4421	0	0	0	0	0	0	0	0	0	0	0	0	0	0	0	0	0	0.306812	0	0	0.676081	0	0	0	0	0.212873	0	0	0	0	0	0	0	0	0.734503	0	0.240421	0	0	0	0	0	0	0	0	0	0	0	0.271646
hsa-miR-5572	0	0	0	0	0	0	0	0	0	0	0	0	0	0	0	0	0	0	0	0	0	0	0	0	0	0	0	0	0	0	0	0	0	0	0	0	0	0	0	0	0	0	0	0	0	0	0	0	0
hsa-miR-603	0	0	0	0	0	0	0	0	0	0	0	0	0	0	0	0	0	0	0	0	0	0	0	0	0	0	0	0	0	0	0	0	0	0	0	0	0	0	0	0	0	0	0	0	0	0	0	0	0
hsa-miR-6888-3p	0	0	0	0	0	0	0	0	0	0	0	0	0	0	0	0	0.251937	0	0.746534	0	0	0.112208	0	0.394394	0.769473	0	0	0	0	0	0	0	0	0	0	0.196474	0	0.294443	0	0.695145	0.464598	0	0	0	0	0	0	0	0
hsa-miR-6881-5p	0	0	0	0	0	0	0	0	0	0	0	0	0	0	0	0	0	0	0	0	0	0	0	0	0	0	0	0	0	0	0	0	0	0	0	0	0	0	0	0	0	0	0	0	0	0	0	0	0
hsa-miR-4450	0	0	0	0	0	0	0	0	0	0	0	0	0	0	0	0	0	0	0	0	0	0	0	0	0	0	0	0.324645	0	0	0	0	0	0	0	0	0	0	0	0	0.464598	0	0	0	0	0.617555	0	0	0
hsa-miR-3194-5p	0	0.370985	0	0	0	0	0	0	0.279393	0	0	0	0	0.616307	0	0.520272	0	0	0	0	0	0	0.203153	0	0	0	0	0	0	0	0	0	0	0	0	0	0	0	0.245788	0	0.464598	0	0	0	0	0	0	0	0.271646
hsa-miR-4802-3p	0	0	0	0	0	0.402633	0.227407	0	0	0	0.315852	0	0	0	0	0	0	0.306812	0	0	0	0	0.203153	0	0	0	0	0	0.287331	0	0	0	0	0	0	0	0	0	0	0	1.393794	0.416795	0	0.397545	0	0	0	0	0
hsa-miR-185-5p	20.551418	21.888129	8.871625	31.512395	25.34523	24.560607	35.70294	40.369943	18.998717	26.225505	22.741329	34.492825	14.856832	23.727827	32.924863	23.932518	49.127682	32.215259	16.423756	26.822376	41.917042	14.699212	12.189179	15.775763	25.392623	25.970477	23.695893	19.154058	31.031746	10.234425	37.395656	23.210514	25.019874	19.027727	24.973099	36.740709	34.620611	15.752706	21.383555	15.293194	15.796328	29.175632	18.260525	19.479694	12.652696	27.17242	32.130275	16.550372	18.743562
hsa-miR-4709-5p	0	0	0	0	0	0	0	0.274625	0	0	0	0	0	0	0	0	0	0	0	0	0.676081	0	0	0	0	0	0	0	0.287331	0	0	0	0	0.359014	0	0	0	0	0	0	0	0	0	0	0	0	0	0	0
hsa-miR-6890-5p	0	0	0	0	0	0	0	0.274625	0	0	0	0	0	0	0	0	0	0	0	0	0	0	0	0	0	0	0	0	0	0	0	0	0	0	0	0	0	0	0	0	0	0	0	0	0	0	0	0	0
hsa-miR-1180-3p	6.089309	1.112955	7.003915	2.864764	4.275099	3.623696	0.682222	4.668633	6.426037	2.579557	6.948739	8.998128	7.806132	3.38969	5.135071	7.283809	1.763557	4.60218	7.465345	3.155573	1.352163	6.395842	6.500896	3.943941	3.077893	2.128728	3.803045	13.959739	5.74662	5.970082	7.699105	4.686738	2.421278	3.590137	3.672515	2.554167	3.125472	4.122204	5.898912	8.689315	4.645979	4.793138	9.130263	5.565627	8.54912	6.793105	4.740533	2.800832	4.889625
hsa-miR-4789-3p	0	0	0	0	0	0	0	0.274625	0	0	0	0	0	0	0	0	0	0	0	0	0	0	0	0	0	0	0	0	0	0	0	0	0	0	0	0	0	0	0	0	0	0	0	0	0	0	0.526726	0.509242	0
hsa-miR-5583-3p	0	0	0	0	0	0	0	0	0	0	0	0.499896	0	0	0	0	0	0	0	0	0	0	0	0	0	0	0	0	0	0	0	0	0	0	0	0	0	0	0	0	0	0	0	0	0	0	0	0	0
hsa-miR-6774-5p	0	0	0	0	0	0	0	0	0	0	0	0	0	0	0	0	0	0	0	0	0	0	0	0	0.769473	0	0	0	0	0	0	0	0	0	0	0	0	0	0	0	0	0	0	0	0	0	0	0	0
hsa-miR-4753-3p	0	0	0	0	0	0	0	0	0	0	0	0	0	0	0	0	0	0	0	0	0	0	0	0	0	0.212873	0	0	0	0	0	0	0	0	0	0	0	0	0	0	0	0	0	0	0	0	0	0	0
hsa-miR-4664-3p	0	0	0	0	0	0.402633	0	0	0	0	0	0	0	0	0	0	0	0	0	0	0	0	0	0	0	0	0	0	0	0	0	0	0	0	0	0	0	0	0.245788	0	0	0	0	0	0	0	0	0	0
hsa-miR-219b-5p	0	0	0	0	0	0	0	0	0	0	0	0	0	0	0	0	0	0	0	0	0	0	0	0	0	0	0.292542	0	0	0	0	0	0	0.359014	0	0	0	0	0.245788	0	0	0	0	0	1.025894	0	0	0	0
hsa-miR-16-5p	463.54864	646.627277	290.662451	246.847098	229.633881	297.948348	249.465763	218.601859	216.808896	218.832489	556.214988	301.937194	298.143881	246.214722	215.370901	385.001383	359.261915	322.766218	447.174102	349.479785	492.187205	369.163435	414.635224	186.942794	326.25674	221.174798	174.793776	398.01486	366.634323	282.583859	293.11595	180.997371	156.575985	237.308058	287.925142	368.192992	222.389346	231.579496	245.542206	391.019149	358.204962	368.654947	548.261119	237.73177	255.789641	414.379399	221.224839	239.089229	458.266509
hsa-miR-6874-3p	0	1.112956	0	0.477461	0.610728	0.805266	0.682222	0.549251	0	0.429926	0.315852	0.499896	0	0	0.302063	0.520272	0	0.613624	0.746534	0.788893	0	0.112208	0.406306	0.788788	0	0.851491	0.292542	0	1.149324	0	2.749681	0	0.807093	0.359014	0	0	0.240421	0.147222	0.245788	0.347573	0	0	0.668068	0	0.341965	0	0	0	0.271646
hsa-miR-129-1-3p	3.044655	3.709851	1.16732	0.477461	0.305364	4.831595	0.454814	3.020879	2.514537	2.149631	0.947556	0	2.769918	0.924461	0.302063	1.040544	0.251937	0.306812	2.61287	2.103715	0	1.795323	6.704049	2.760758	3.847367	1.915856	1.46271	0.973935	1.436655	0.28429	1.099872	0.669534	0.403546	1.077041	0.734503	0.196474	1.202105	0.588888	1.22894	1.042718	0.929196	1.667178	2.004203	1.59018	1.709825	0	0.526726	2.291589	2.173168
hsa-miR-140-5p	94.384288	118.715277	52.762823	66.844475	35.727613	53.952808	31.837016	35.426684	41.070757	57.180198	97.914053	76.983987	68.744323	46.223039	30.50836	70.757011	125.968414	63.203271	103.021747	55.485504	95.327467	58.011396	84.917944	29.97395	79.255765	47.257754	37.299089	92.1992	114.357728	69.650951	50.594123	34.369415	48.022017	48.825864	74.919297	46.760902	50.969234	48.435889	48.420235	59.087337	82.233824	74.606259	115.798449	34.188851	48.558996	120.423223	55.832936	31.318398	112.733019
hsa-miR-517b-3p	0	0	0	0	0	0	0	0	0	0	0	0	0	0	0	0	0	0	0	0.262964	0.676081	0	0	0	0	0	0	0	0	0	0	0	0	0	0	0	0	0	0	0	0	0	0	0	0	0.617555	0	0	0
hsa-miR-3165	0	0	0	0	0	0	0	0	0	0	0	0	0	0	0	0	0	0	0	0	0	0	0	0	0	0	0	0	0	0	0	0	0	0	0	0	0	0	0	0	0	0	0	0	0	0	0	0	0
hsa-miR-1343-3p	0.761164	0	0.700391	0.477461	0.610728	0.402633	0	0.274625	1.117572	0	0	0	1.259053	0	0.604126	0	0.251937	0.306812	0.746534	0.525928	0.676081	0.224416	0	0	0.769473	0.638619	0.292542	1.29858	0.287331	0.85287	1.099872	0.669534	0.807092	0	0.734503	0.785897	0.480842	0.441665	0.737364	1.042718	0.929196	0.416794	0.222689	0	0.341965	0.617555	0.526726	0.254621	0.543292
hsa-miR-660-5p	50.997962	149.507052	76.576133	66.844473	92.219992	186.0164	123.027327	108.202429	89.964516	167.671262	18.003552	124.474109	76.550456	79.195473	94.847773	52.547486	75.832985	96.338966	54.870279	100.452429	148.06181	79.443073	60.336434	78.484422	216.991512	91.961031	72.696658	71.74656	86.773955	49.182101	121.535883	123.194266	171.103659	100.523836	124.130992	33.204171	145.935492	69.783015	109.375657	28.500951	66.902094	91.90324	34.962222	90.640207	65.315269	71.636379	148.536677	80.969516	94.261103
hsa-miR-876-3p	0	0	0	0	0	0	0	0	0	0	0	0	0.251811	0	0	0	0	0.306812	0	0	0.676081	0.112208	0.203153	0	0	0.212873	0	0.64929	0	0.28429	0	0	0	0	0	0	0	0	0	0.347573	0	0	0.222689	0	0	0	0	0	0.271646
hsa-miR-373-3p	0	0	0	0	0	0	0	0	0	0	0	0	0.503621	0.308154	0	0	0	0	0	0	0	0	0	0.788788	0	0	0	0	0	0	0	0	0	0	0	0	0	0.147222	0	0	0	0.625192	0	0	0	0	0	0.509242	0
hsa-miR-493-3p	2.283491	1.483941	1.634246	2.387303	1.221456	1.207899	0.682222	0.549251	1.117572	1.289779	1.263407	5.498856	1.007243	0.308154	2.416504	2.081088	3.023242	3.374932	1.119801	1.314822	2.028244	0.448831	1.218918	0.394394	1.538947	1.277237	0.877626	3.246451	2.87331	4.264344	1.099872	0.892712	0.807093	0.359014	0	4.322436	1.442526	0.588887	1.22894	3.475727	3.252185	2.292371	5.789922	1.987724	0.341965	4.94044	0	1.018484	3.531396
hsa-miR-4521	0	0.370985	0.700392	0.477461	0.610728	0	0	0	0.558786	0.859852	0	0	0	0.616308	0	0	0.503874	0.306812	0.746534	0.262964	0.676081	0.224416	0.406306	0	0.769473	0	0.438813	0	0.861993	0.28429	0.549936	0.223178	0.403546	0	1.469006	0.98237	0.240421	0.147222	0.491576	0	0.464598	0.208397	0.222689	0	0	0.617555	0.526726	0	0
hsa-miR-1307-3p	843.369278	391.018447	567.784003	628.338047	602.178223	295.532547	256.970204	393.812906	453.175287	585.989561	751.411385	648.36514	553.228126	379.028916	441.918124	739.306716	368.835514	928.10628	718.539359	446.513681	857.271119	179.981199	327.279443	274.892675	584.799821	541.974039	271.040051	815.508424	502.254542	577.676446	1023.981064	267.813622	676.747255	374.092278	965.13682	711.630221	635.672886	236.879471	509.026933	760.836361	619.773565	406.583273	858.912726	445.647681	530.387332	850.37322	518.824916	219.738024	365.363637
hsa-miR-4633-5p	0	0	0	0	0	0	0	0	0	0	0	0	0	0	0	0	0	0	0	0	0	0	0	0	0	0	0	0	0	0	0	0	0	0	0	0	0	0	0	0	0	0	0	0	0	0	0	0	0
hsa-miR-4728-3p	2.283492	2.967881	1.400784	0.954922	1.526821	2.818431	0.682221	0.549251	0.558786	0.859852	0.631704	0.999792	1.510865	1.540769	1.812378	1.040544	1.007748	1.840872	0.373267	1.840749	0	0	0.812612	0.788788	0.769473	0	0.731355	0.973935	0.574662	1.137159	2.199744	1.339068	1.210639	0.359014	3.672515	0.785897	0.480842	0.736108	0.491576	2.085438	0.929196	1.250383	0.445378	0.397545	1.36786	0.617555	2.106903	1.273105	2.173167
hsa-miR-125b-2-3p	10.656292	9.645614	14.00783	21.008266	17.100395	16.910582	9.096291	19.773032	18.998719	21.066388	15.476739	20.995632	17.878561	16.640295	15.405213	15.608164	21.918506	12.886104	15.303954	11.833401	7.436894	13.24051	12.798638	20.114096	10.772626	13.198113	19.454037	13.635092	16.377866	15.920218	20.347635	20.532377	10.895751	22.25885	18.362573	18.07564	16.589045	15.016602	18.4341	17.37863	13.473339	15.421404	17.147079	11.926345	13.678593	17.29154	11.587969	14.00416	18.471917
hsa-miR-548s	0	0.370985	0.233464	0	0.610728	0.402633	0	1.098501	0	0.429926	0	0	0.251811	0.616307	0	0.520272	0	0	0.746534	0.788893	0	0.561039	0	0.394394	0	0.212873	0.585084	0	0.287331	0	0	0.223178	0	0.359014	0	0.589423	0	0.294444	0	0	0	0.416795	0	0.79509	0	0.617555	1.053452	0.509242	0
hsa-miR-3659	0	0	0	0	0	0	0	0	0	0	0	0	0	0	0	0	0	0	0	0	0	0	0	0	0	0.212873	0	0.324645	0.287331	0	0	0	0	0	0	0	0	0	0	0	0	0	0	0	0	0	0	0	0
hsa-miR-559	0	0	0	0	0	0	0	0	0	0	0	0	0	0	0	0	0	0	0	0	0.676081	0	0	0	0	0	0	0	0	0	0	0	0	0	0	0	0	0	0	0	0	0.208397	0	0	0	0	0	0	0
hsa-miR-629-5p	15.984436	16.694334	16.109004	31.034935	35.727611	33.821163	9.778512	34.602807	21.513255	14.187568	12.318219	23.995009	15.108643	35.437664	44.705321	13.527075	29.224673	13.499728	11.944549	29.714985	20.958521	19.187523	22.753134	35.889861	26.162095	10.430766	33.203503	10.713287	15.803204	16.773087	22.54738	29.459497	12.10639	30.516165	15.424562	62.282378	19.474094	13.691605	12.535188	17.378631	14.402535	30.217617	25.831963	33.791306	8.207155	9.263325	40.557888	28.772186	19.830145
hsa-miR-548aw	0.761164	0	0.233464	0	0	0	0.227407	0	0.279393	0.429926	0	0.499896	0.251811	0	0.302063	0	0.503874	0.306812	0.373267	0.788892	0	0.112208	0.609459	0.394394	0	0.851492	0.146271	0.324645	0.574662	0	0	0.669534	0.807092	0.718028	0	0.589423	0.480842	0.441666	0	0	0	0.416794	0.445378	0.397545	0	0.617555	0	0.254621	0.543292
hsa-miR-3162-5p	0	0	0	0	0	0	0	0	0	0	0	0	0	0	0	0	0	0	0	0	0	0	0	0	0	0	0	0	0	0	0	0	0	0	0	0	0	0	0	0	0	0	0	0	0	0	0	0	0
hsa-miR-3657	0	0	0	0	0	0	0	0	0	0	0	0	0	0	0	0	0	0	0	0	0	0	0	0	0	0	0	0	0	0	0	0	0	0	0	0	0	0	0	0	0	0	0	0	0	0	0	0.254621	0
hsa-miR-4690-5p	0	0	0	0	0	0	0	0	0	0	0	0	0	0	0	0	0.251937	0	0	0.262964	0	0	0	0	0	0	0	0	0	0	0	0	0	0	0	0	0	0	0	0	0	0	0	0	0	0	0	0	0
hsa-miR-585-5p	0	0	0.233464	0.477461	0.610728	0	0	0.274625	0.279393	0.429926	0.315852	0	0.251811	0	0.906189	0	0	0	0.373267	0.262964	0	1.122078	1.015765	0	2.30842	0.212873	0.585084	0.324645	0.287331	0.28429	0	1.339068	0.403546	0.718027	1.469006	0.589423	0	0.588887	0.737364	0.695146	0	1.458781	1.113446	0.79509	0.341965	0.617555	0.526726	0.254621	1.086584
hsa-miR-3143	0	0	0	0	0	0	0	0	0	0	0	0	0	0	0	0	0	0.306812	0	0	0	0	0	0	0	0	0	0	0	0	0	0	0	0	0	0	0	0	0	0	0	0	0	0	0	0	0	0	0
hsa-miR-6873-5p	0	0	0	0	0	0	0	0	0	0	0	0	0	0	0	0	0	0	0	0	0	0	0	0	0	0	0	0	0	0	0	0	0	0	0	0.196474	0	0	0	0	0	0	0	0	0	0	0	0	0
hsa-let-7e-5p	1271.904387	1051.743164	2334.638165	3110.177837	3217.62269	2567.187353	1107.245946	2947.005799	2795.325982	1773.446031	1812.041661	1825.62027	1708.032031	2992.787666	3020.629692	1669.553311	1737.860235	1728.578771	1574.814317	2213.897933	1909.92974	632.514972	2363.481709	2600.63458	1760.555251	1980.355252	2604.939161	1264.492561	2082.000239	1789.318672	3124.187124	2825.210545	1909.5814	2739.633571	1351.485349	2154.538106	2297.943055	2518.224555	2217.990846	1811.200666	2082.327672	2069.177506	1403.833507	3308.765069	1768.299732	2359.677613	2382.907538	2551.303608	1477.48165
hsa-miR-107	47.953306	50.453991	25.914484	36.764461	24.734501	34.626429	67.994771	26.638669	33.52715	58.899902	68.223985	72.484923	55.398358	27.117516	32.018676	47.344764	40.057957	78.543871	53.750475	32.34463	206.204804	39.048289	26.206734	33.523497	40.782091	59.817247	25.304873	57.786822	57.178864	57.710789	93.489139	26.111827	78.287993	40.927563	63.167251	31.4359	74.770905	24.585999	29.494559	38.580556	40.884613	33.135182	32.735331	29.020768	34.880406	35.81819	27.916468	20.878932	58.675499
hsa-miR-3916	0	0	0	0	0	0	0	0	0	0	0	0	0	0	0	0	0	0	0	0	0	0	0	0	0	0	0	0	0	0	0	0	0	0	0	0	0	0	0	0	0	0	0	0	0	0	0	0	0
hsa-miR-4782-3p	0	0	0	0	0	0	0	0	0	0	0	0	0	0	0	0	0	0	0	0	0	0	0	0	0	0	0	0	0	0	0	0	0	0	0	0	0	0	0	0	0	0	0	0	0	0	0	0	0
hsa-miR-3616-5p	0	0	0.233464	0	0	0	0	0	0	0	0	0	0	0	0	0	0	0	0	0	0	0	0	0	0	0	0	0	0	0	0	0	0.403546	0	0	0	0	0	0	0	0	0	0	0	0	0	0	0	0
hsa-miR-5194	0	0	0	0	0	0	0	0	0	0	0	0	0	0	0	0	0	0	0	0	0	0	0	0	0	0	0	0	0	0	0	0	0	0	0	0	0	0	0	0	0	0	0	0	0	0	0	0	0
hsa-miR-28-5p	73.83287	73.455077	49.727793	55.385421	51.911914	52.342276	37.29479	39.271438	41.070757	59.759758	84.96413	69.985443	78.061319	49.304576	31.112486	80.121909	94.728249	59.521527	89.584127	67.318905	67.608133	68.110095	88.168392	39.045014	62.327349	51.089462	37.884174	79.862686	72.694738	56.57363	48.394378	55.348148	43.179462	53.493042	47.742689	71.713147	46.641657	46.227568	59.480694	69.166942	59.933127	70.229913	132.722838	50.885731	56.082219	88.927918	35.817355	38.193168	71.986144
hsa-miR-376a-3p	0	0.370985	0	0	0	0	0	0	0.279393	0.429926	0	1.999584	1.259053	0	0.302063	0	1.259684	0.306812	0.746534	0	0.676081	0.224416	0	0	0.769473	0.425746	0.146271	0.324645	0.287331	0.56858	0	0	0	0	0	0	0.480842	0.147222	0	0.695146	0.464598	1.250384	0.445378	0.397545	0	1.852665	0	0	0
hsa-miR-363-3p	22.834909	203.670896	35.253038	13.368897	12.825295	59.187036	23.422948	17.576027	11.175716	45.142262	44.535102	54.488665	77.054077	13.866912	12.384582	28.614967	21.414631	23.0109	32.474246	19.45937	48.001774	21.768299	53.22608	14.986974	86.950496	21.925895	16.382345	31.815216	18.676514	28.713251	36.295783	17.631063	20.580864	23.694905	41.866666	24.755771	25.003774	17.813808	32.689804	17.726201	45.530593	24.174095	26.05465	15.901791	33.854513	17.29154	21.069032	18.841962	108.386685
hsa-miR-3682-3p	0	0.370985	0	0.477461	0	0	0	0	0	0	0	0	0	0.308154	0	0	0	0.306812	0.373267	0	0	0	0	0	0	0.212873	0.585084	0	0	0.568579	0	0	0	0	0	0	0	0	0.245788	0	0.929196	0.416794	0.222689	0.397545	0	0.617555	0.526726	0	0.543292
hsa-miR-4999-3p	0	0	0	0.477461	0.305364	0	0.227407	0	0.279393	0	0	0	0	0	0	0	0.251937	0	0	0	0	0.112208	0.406306	0	0	0	0	0.324645	0	0	0.549936	0.223178	0	0.359014	0	0	0	0.294444	0	0	0	0.833588	0	0.397545	0.341965	0	0.526726	0	0
hsa-miR-4750-5p	0	0	0	0	0	0	0	0	0	0	0	0.499896	0	0	0	0	0	0	0	0.262964	0	0	0	0	0	0	0	0	0	0	0	0	0	0	0	0	0	0	0	0	0	0	0	0	0	0	0	0	0
hsa-miR-4676-3p	0	0	0.233464	0	0	0	0	0	0	0	0	0	0	0	0	0	0	0	0	0	0	0	0	0	0	0	0	0	0	0	0	0	0	0	0	0	0	0.147222	0	0	0	0	0	0	0	0	0	0	0
hsa-miR-1179	0	0	0.233464	0	0	0	0	0	0	0	0.947556	0	0.251811	0	0	0	0	0.306812	0	0	0.676081	0.112208	0.406306	0	0	0.425746	0.292542	0	0.287331	0.28429	0	0.223178	0	0.359014	0	0	0.240421	0	0.245788	0.347573	0	0	0	0	0	1.23511	0	0	0
hsa-miR-6761-5p	1.522328	0.74197	0.700392	0.477461	0.305364	0.402633	0.909628	0.274625	0.558786	0.429926	1.579259	0.999792	1.007244	1.232615	0.906189	0.520272	0	1.53406	2.239602	0.525928	0	0.561038	0.406306	0.394394	0.769473	0	0.585084	0.973935	0.861993	1.42145	1.099872	0	0.807093	0	0.734503	0.785897	0	0.294443	0.491576	2.085437	2.787588	1.041986	0.668067	0	1.36786	0.617555	0	0.509242	1.358229
hsa-miR-3127-3p	0	0	0.233464	0	0	0	0	0	0	0	0	0	0	0	0	0	0	0.306812	0	0	0	0.112208	0	0.394394	0	0	0	0	0	0	0	0	0	0	0	0	0	0	0	0	0	0	0.222689	0.397545	0	0	0	0	0
hsa-miR-589-5p	31.968871	23.743056	28.249121	17.666039	52.522643	26.171138	12.052585	34.053556	29.056862	24.075873	25.899845	20.995633	23.670207	26.809364	28.091856	18.729796	7.054231	20.249592	16.423756	24.455696	16.902034	21.656093	23.565746	45.749714	20.006309	17.029822	19.746577	21.10193	17.239859	19.615982	25.846998	38.832975	19.773772	22.617864	16.159064	22.594554	17.310306	33.419291	23.104072	21.5495	23.229893	20.839737	16.924389	27.033044	22.569674	18.52665	45.825145	29.536049	23.633187
hsa-miR-508-3p	115.696869	103.875867	21.478673	82.600672	6.718012	205.745411	329.285713	78.542879	10.896324	116.51003	76.120278	624.37013	166.446878	4.622304	3.926819	534.319489	281.917309	736.348785	163.864299	151.467537	31.775822	79.891904	94.059829	5.521516	2707.00759	150.926785	7.752361	353.863128	324.971332	64.249446	74.241376	17.407885	140.434134	71.80274	1621.047916	8.841347	223.831868	1.324994	22.612496	228.007607	262.033201	112.534579	151.874119	29.815859	28.383076	2850.633827	3.68708	4.58318	167.605475
hsa-miR-527	0	0	0	0	0	0	0	0	0	0	0	0	0	0	0	0	0	0	0	0	0	0	0	0	0	0	0	0	0	0	0	0	0	0	0	0	0	0	0	0	0	0	0	0	0	0	0	0	0
hsa-miR-4725-5p	0	0	0	0	0	0	0	0	0	0	0	0	0	0	0	0	0	0	0	0	0	0	0	0	0	0	0	0	0	0	0	0	0	0	0	0	0	0	0	0	0	0	0	0	0	0	0	0	0
hsa-miR-513a-5p	0	0	0	0	0	0	0.227407	0.274625	0	0.429926	0.631704	1.499688	0.755433	0	0	5.20272	0.755811	1.227248	1.493068	0.788892	0	0.224416	0.203153	0	11.542101	0.425746	0	2.921805	2.298648	0.28429	0	0	0.403546	0	6.610527	0	0.240421	0	0.245788	0	2.32299	0	0.222689	0	0	6.793105	0	0	0.814938
hsa-miR-7848-3p	0	0	0	0	0	0	0	0	0	0	0	0	0	0	0	0	0	0	0	0	0	0	0	0	0	0	0	0	0	0	0	0	0	0	0	0	0	0	0	0	0	0	0	0	0	0	0	0	0
hsa-miR-4674	0	0	0.233464	0	0	0	0	0	0	0	0	0	0.251811	0.616308	0	0	0	0.306812	0	0	0	0	0	0	0	0	0	0	0	0	0.549936	0	0	0	0	0	0	0	0	0.695146	0.464598	0	0	0.397545	0	0	0.526726	0	0
hsa-let-7b-3p	31.207708	7.04872	34.085719	17.18858	22.902315	24.560607	6.139995	15.928276	25.424755	14.187568	28.742512	25.994593	25.432882	20.029985	26.883605	22.891974	16.627831	10.431608	22.396032	24.981625	13.521626	7.96675	24.58151	24.058038	20.775782	17.455567	20.039119	14.284383	25.859788	23.880328	18.697828	23.210514	21.791503	25.848987	17.62807	22.005131	14.425255	19.138802	27.528255	37.53784	22.300698	25.007684	25.386582	25.84041	27.699146	31.495304	18.435404	24.189006	19.286854
hsa-miR-4422	0	0	0	0	0	0	0	0	0	0	0	0	0	0	0	0	0	0	0	0	0	0	0	0	0	0	0	0	0	0	0	0	0	0	0	0	0	0	0	0	0	0	0	0	0	0	0	0	0
hsa-miR-6822-3p	0	0	0	0	0	0	0	0	0	0	0	0	0	0	0	0	0	0	0	0	0	0	0	0	0	0	0	0	0	0	0	0	0	0	0	0	0	0	0	0.347573	0	0	0	0	0	0	0	0	0
hsa-miR-570-3p	0	0.74197	1.167319	0.954921	0	0	0.227407	0.823876	0.279393	0.429926	0.947556	0	0	0.308154	0.302063	0.520272	0.503874	0	1.493069	0.525929	0	0.785454	1.625224	0.788788	1.538947	0.425746	0.292542	0	0.287331	0.28429	0.549936	0	0.403546	0	0	0.196474	0	1.324994	0	0.347573	0.929196	0.208397	0	0.79509	0.68393	0	0	0.254621	0.814938
hsa-miR-4740-3p	0	0	0	0	0	0	0	0	0	0	0	0	0	0	0	0	0	0	0	0	0	0	0	0	0	0	0	0	0	0	0	0	0	0	0	0	0	0	0	0	0	0	0	0	0	0	0	0	0
hsa-miR-184	6.850472	11.129557	10.505873	4.774606	0.916093	1.610532	18.419989	3.02088	1.676357	20.206537	29.374216	7.998336	29.461853	0	3.02063	40.581226	4.534863	96.645778	34.713849	0.262964	8.112975	11.894019	3.250448	9.071063	4.61684	21.074403	2.340335	20.452639	5.74662	21.03743	15.948148	0.223178	21.387956	6.103233	18.362573	0.982371	12.021046	21.641568	0.737364	15.293194	8.362762	0.833589	2.004203	0	10.942873	14.82132	0.526726	4.837801	15.483812
hsa-miR-1248	0	9.274627	0.466928	0	0	0.402633	0.227407	0	0.279393	0.429926	1.57926	0	0.503621	0	0	0.520272	0.251937	0.613624	0.373267	0.262964	3.380406	0.561038	1.015765	0.394394	2.308419	0.212873	0.292542	0.64929	1.149324	0	0.549936	0	0	0	0.734503	0.196474	0	0.294444	0	0	1.393794	0	0.445378	0	0	1.23511	0.526726	0.254621	1.086584
hsa-miR-4536-5p	0	0	0	0	0	0	0	0	0.279393	0	0.315852	0	0	0	0	0	0.251937	0.306812	0	0	0	0	0	0	0	0.212873	0.146271	0	0	0	0	0.223178	0	0	0	0	0	0	0	0	0	0	0	0	0	0.617555	0	0	0
hsa-miR-7702	0	0	0	0.477461	0.305364	0.402633	0	0	1.117572	0	0	0	0.251811	1.540768	1.208252	0	0	0	0	1.051858	0	0.224415	0.609459	0	0	0	0.146271	0	0.287331	0	0	2.678136	0	0	0	0.196474	0.240421	1.324994	1.22894	0	0.464598	0.416795	0	3.180358	0	1.23511	0	0.509242	0
hsa-miR-376b-3p	0.761164	0.370985	0.233464	0.954921	0	0	0.227407	0	0	0	0.947555	1.499688	0.251811	0	0	0.520272	1.259684	0.613624	0	0.525928	4.732569	0.448831	0.406306	0	1.538946	0	0	0.64929	1.723986	0.852869	0	0	0	0.359014	0.734503	0.589422	0.480842	0	0.491576	0.347573	0.464598	0	2.004204	0	0	1.23511	0	0.254621	2.444813
hsa-miR-550a-5p	1.522328	2.967881	2.801566	1.909843	1.832185	2.013165	0.227407	1.373125	1.117572	0.429926	3.474371	1.999584	0.755433	1.232615	0.302063	0.520272	2.267432	1.227248	2.239603	1.31482	2.028243	2.131947	1.828377	1.97197	2.308419	0.425746	1.755252	1.94787	0.861993	2.842897	0	0.223178	0	2.154083	0	1.178845	1.442526	2.061103	2.703668	0.347573	3.716784	1.875576	5.344543	0.79509	2.393754	3.70533	0	2.800831	1.629876
hsa-miR-188-3p	6.850473	2.225911	9.805481	3.342224	2.442914	5.234227	2.728887	4.943258	4.190893	4.299263	7.264591	2.999376	11.583292	5.238611	4.833008	7.28381	0.755811	3.374932	7.465344	4.996324	4.056487	5.049349	12.798638	5.127123	10.772627	3.193092	4.973212	9.090062	2.87331	9.381557	4.399489	4.46356	2.824823	4.667179	6.610526	0.982372	2.64463	3.386096	5.407336	8.341742	16.725524	3.334358	4.231097	5.963171	14.020555	4.322885	7.900887	5.347044	7.877729
hsa-miR-6840-5p	0	0	0	0	0	0	0	0	0	0	0.315852	0	0	0	0	0	0	0	0	0	0	0	0	0	0	0	0	0	0	0	0	0	0	0	0	0	0	0	0	0	0	0	0	0	0.341965	0	0	0	0
hsa-miR-216a-3p	0	0.370985	0.233464	0	0	0	0.227407	0.274625	0	1.289779	2.842667	1.499688	3.525351	0	0	2.60136	0	0.613624	1.866336	0	0	0.336623	0.406306	0	0	0	0	0	1.149324	1.421448	1.649808	0	0.807093	0.359014	2.203509	0.196474	0.240421	0	0	1.390291	0.929196	0	0.222689	0	1.709824	1.23511	0	0	0.814937
hsa-miR-374c-5p	2.283491	0.370985	0.233464	0.954922	0.305364	0	0.454814	0	0	0.429926	0.315852	0	1.762675	0.616307	0.302063	1.040544	0	0	0.746534	0	1.352162	0.897661	0.203153	0	0	0.638619	0	0	0.861993	0	0	0	0	0.359014	0	0.196474	0	0	0	0.695146	1.858392	0	0.668068	0	0.68393	0.617555	0	0.509242	0.543292
hsa-miR-520c-3p	0	0	0	0	0	0	0	0	0	0	0	0	0	0	0	0	0	0	0	0	0	0	0	0	0	0	0	0	0	0	0	0	0	0	0	0	0	0	0	0	0	0	0	0	0	0	0	0	0
hsa-miR-8077	0	0	0	0	0	0	0	0	0	0	0	0	0	0	0	0	0	0	0	0	0	0	0	0	0	0	0	0	0	0	0	0	0	0	0	0	0	0	0	0	0	0	0	0	0	0	0	0	0
hsa-miR-3615	0	0.370985	0	0.477461	0.305364	0.402633	0.227407	0.274625	0	0.859852	0	0	0.251811	0	0.302063	1.040544	0.503874	0	1.119801	0.525928	0	0.112208	0.406306	0	1.538946	0.212873	0.585084	2.272515	0.287331	0	0.549936	0.446356	0.807092	0	0	0.589422	0.240421	0.294444	0.491576	0.695145	0	0.208397	0.222689	0	0.341965	0	0.526726	0.254621	0.543292
hsa-miR-27a-3p	1212.533626	529.766925	455.954833	370.031906	466.291149	524.630665	188.748025	385.848769	398.134886	418.748227	597.907422	387.919312	709.602576	666.228062	338.310525	457.839487	827.360542	334.731885	944.366015	656.096369	648.36199	585.72435	635.056201	301.317078	1014.935478	472.790391	394.053912	324.320426	1619.972032	597.008138	213.375215	378.286742	275.622167	599.552885	237.24444	473.69974	279.609518	343.762313	414.644344	342.011408	654.618406	707.717476	619.521702	358.982922	347.094225	550.859051	385.036562	345.266236	818.468873
hsa-miR-5193	0	0	0	0	0.305364	0.805266	0	0.274625	0.838179	0	0.631704	0	0	0	0	0.520272	0.251937	0.306812	0	0	0	0	0	0	0	0	0.438813	0	0.574662	0	0.549936	0.446356	0	0	0.734503	0	0	0	0	0.695146	0	0	0.445379	0	0	0	0.526726	0.254621	0.543292
hsa-miR-4782-5p	0	0	0	0	0	0	0.227407	0	0	0	0	0	0	0	0	0	0	0	0	0	0	0	0	0	0	0	0.146271	0	0	0.28429	0	0	0	0.359014	0	0.196474	0	0	0	0	0	0.208397	0	0	0	0	0	0	0
hsa-miR-330-5p	11.417455	4.080837	5.603131	10.026671	5.80192	4.831595	1.819258	7.140262	5.587858	7.308747	6.317036	8.498232	6.295268	8.320147	12.686645	4.162177	7.054231	6.443052	7.838611	5.522253	5.40865	5.947009	6.297742	5.127123	3.847367	4.044583	4.973212	3.571096	9.194592	5.970082	1.649808	4.240382	2.421277	5.026192	3.672515	12.181412	4.808418	6.477749	4.669972	6.951453	4.181381	4.376345	14.252117	5.963172	2.735718	9.88088	4.213807	3.819317	5.976208
hsa-miR-449a	0	0	0	0	0	0	0	0	0	0	0	1.999584	0	0	0	0	0.503874	0	0	0	0	0	0	0	0	0	0.438813	0	0	0	0	0	0	0	0	0.589423	0	0.294444	0.245788	0	0.464598	0	0	0	0	1.23511	0	0.254621	0.271646
hsa-miR-5697	0	0	0	0	0.305364	0	0	0.274625	0	0	0	0	0	0	0	0	0	0	0	0	0	0	0	0	0	0	0	0	0	0	0	0	0	0	0	0	0	0	0	0	0	0	0	0	0	0	0	0	0
hsa-miR-3128	0	0	0	0	0	0	0	0	0	0	0	0	0	0	0	0	0	0	0	0	0	0	0	0	0	0	0	0	0	0	0	0	0	0	0	0.196474	0.240421	0	0	0	0	0	0	0	0	0	0	0	0
hsa-miR-2355-5p	25.879564	24.85601	21.011745	29.125094	28.704234	11.676355	24.105168	17.850653	17.042968	20.636462	21.16207	22.995217	22.914776	20.954446	15.707275	27.574422	32.499853	20.863216	26.128704	14.988975	18.254195	17.504406	21.127911	14.198186	20.775781	17.66844	14.919636	10.063997	20.975162	19.047404	14.848275	20.532377	15.738307	20.46378	18.362573	22.39808	15.867781	15.016598	15.484644	14.598049	14.402534	17.713776	36.29836	9.143531	24.963428	36.435745	21.595759	13.240298	27.979521
hsa-miR-6735-5p	0	0	0	0	0	0	0.227407	0	0	0	0	0	0	0	0	0	0	0	0	0	1.352163	0	0	0	0	0.212873	0	0	0	0	0.549936	0	0.403546	0	0	0	0	0	0	0	0.464598	0	0	0	0	0	0	0	0
hsa-miR-6505-3p	0	0	0.233464	0	0	0	0.227407	0	0	0	0	0	0	0	0	0	0	0	0	0	0	0	0	0	0	0	0	0	0	0	0	0	0	0	0	0	0	0	0	0	0	0	0	0	0.341965	0	0	0.254621	0.271646
hsa-miR-1252-3p	0	0	0	0	0	0	0	0	0	0	0	0	0	0	0	0	0	0	0	0	0	0	0.203153	0	0	0	0	0	0	0	0	0	0	0	0	0	0	0	0	0	0	0	0	0	0	0	0	0	0
hsa-miR-6508-5p	0	0	0	0.477461	0	0	0	0	0.279393	0	0	0.499896	0	0	0.302063	0	0	0	0	0	0	0	0	0	0	0	0	0	0	0.28429	0	0	0	0	0	0	0	0	0	0.347573	0	0.416794	0	0	0	0	0	0	0
hsa-miR-302c-3p	0	0	0	0	0	0	0	0	0	0	0	0	0	0	0	0	0	0	0	0	0	0	0	0	0	0	0	0	0	0	0	0	0	0	0	0	0	0	0	0	0.464598	0	0	0	0	0	0	0	0
hsa-miR-4435	0	0	0	0	0	0	0	0	0	0	0	0	0	0	0	0	0	0	0	0	0	0	0	0	0	0	0	0	0	0	0	0	0	0	0	0	0	0	0	0	0	0	0	0	0	0	0	0	0
hsa-miR-6878-3p	0	0	0	0	0	0	0	0	0	0	0	0	0	0	0	0	0	0	0	0	0	0	0	0	0	0	0	0	0	0	0	0	0	0	0	0	0	0	0	0	0	0	0	0	0	0	0	0	0
hsa-miR-1269a	2.283492	24.485025	9.10509	91.672421	3.053642	30.197467	8.868883	0	18.998718	63.629093	0.315852	128.473278	52.880249	0.308154	5.135071	174.291169	2.267432	84.373299	232.545466	9.466721	206.204803	11.669603	78.620201	4.338334	46.937879	0	0.731355	376.912929	66.086124	45.770624	66.54227	4.686738	246.970375	95.138631	47.74269	0.196474	111.795723	5.74164	27.774044	94.539739	310.815979	2.083973	55.67233	7.155806	1.709825	38.28841	4.213807	2.291589	178.199662
hsa-miR-296-5p	4.566982	6.677734	2.101175	0.477461	0.916092	3.221063	0.227407	1.647752	1.676358	1.289779	2.526815	1.499688	3.777161	2.157076	0.906189	4.682449	2.267432	1.53406	1.866336	0.788893	4.056487	1.683116	4.266213	2.366364	3.847367	1.064364	1.170168	1.94787	4.597296	1.705738	0	2.23178	1.210639	3.590137	0.734503	2.75064	0.721263	1.766659	1.22894	2.085437	3.716783	2.500767	2.449583	0.79509	1.36786	1.23511	1.580177	1.527726	4.074688
hsa-miR-6830-5p	0	0	0	0	0	0	0	0	0	0	0	0	0	0	0	0	0	0	0	0	0	0	0	0	0	0	0	0	0	0	0	0	0	0	0	0	0	0	0	0	0	0	0	0	0	0	0	0	0
hsa-miR-128-2-5p	0	0	0	0	0	0	0	0	0	0	0.315852	0	0	0	0	0	0	0	0	0	0	0.112208	0	0	0	0	0	0	0.287331	0	0	0	0	0	0	0	0.240421	0	0	0	0	0	0	0	0	0	0	0	0
hsa-miR-181d-3p	0	0	0	0	0.610728	0	0	0	0	0	0.631704	0	0	0	0	0	0	0	0.373267	0	0	0	0	0.394394	0	0	0	0	0	0	0	0	0	0	0	0	0	0	0	0	0	0	0	0.397545	0	0	0	0.254621	0
hsa-miR-876-5p	0	0	0	0	0	0	0	0	0	0	0	0.499896	0.251811	0	0	0	0	0.613624	0	0	0	0	0	0	0	0	0	0.324645	0	0.28429	0.549936	0	0	0	0	0	0.240421	0	0	0.347573	0	0	0	0	0	0	0	0	0.271646
hsa-miR-524-5p	0	0	0	0	0	0	0	0	0	0	0	0	0	0	0	0	0	0	0	0	0	0	0	0	0	0	0	0	0	0	0	0	0	0	0	0	0	0	0	0	0	0	0	0	0	0	0	0	0
hsa-miR-466	0	0	0	0	0	0	0	0	0	0	0	0	0	0	0	0	0	0	0	0	0	0.112208	0	0	0	0	0	0	0.287331	0	0	0	0	0	0	0	0	0.147222	0	0	0	0	0	0	0	0	0	0.254621	0.271646
hsa-miR-6741-3p	0	0	0	0	0	0	0	0	0.279393	0	0	0.499896	0	0	0	0	0	0	0.373267	0	0	0	0	0	0	0	0	0	0	0.28429	0	0	0	0	0	0.196474	0	0	0	0.695145	0	0	0	0	0	0	0	0	0
hsa-miR-933	0	0	0	0	0	0	0	0	0	0	0	0	0	0	0	0	0	0	0	0	0	0	0	0	0	0.212873	0	0	0	0	0	0	0	0	0	0	0	0	0	0	0	0	0	0	0	0	0	0	0
hsa-miR-6849-3p	0	0	0	0	0	0	0	0	0	0	0	0	0	0	0	0	0	0	0	0	0	0	0	0	0	0	0	0	0	0	0	0	0	0	0	0	0	0	0	0	0	0	0	0	0	0	0	0	0
hsa-miR-675-5p	0	0.74197	0	0	0.610728	0	0	0.274625	0.838179	0	0	0	0	0.924461	0.302063	0	0	0	0	0.525928	0	0	0.406306	0	0	0.212873	0.292542	0	0	0	0	0	0	0.359014	0	0.196474	0	1.472216	0.245788	0	0	0.625192	0	0	0	0.617555	0	1.273105	0
hsa-miR-659-5p	0	1.48394	0.466928	0	0.305364	2.013165	1.364443	1.098501	0.279393	1.289779	2.210963	0.499896	1.259054	0.616308	0.302063	1.040544	1.511622	1.227248	0.373267	0.788893	2.704325	0.224416	0.406306	0.788788	1.538946	0.212873	0.731355	0.324645	0.861993	1.705738	1.099872	0.892712	0.807092	0.718028	1.469006	0.785897	0.240421	0.147222	0.245788	1.737865	0.929196	1.041986	0.445378	1.192635	1.025895	0.617555	0.526726	0.254621	0.271646
hsa-miR-135b-3p	0	0	0	0	0	0.402633	0	0.549251	0.558786	0	0	0.499896	0	0.308154	0	0	0	0.306812	0	1.051858	0	0	0.203153	0	0	0	0.146271	0	0	0.28429	0	0	0	0	0	0.589422	0	0.294444	0	0	0	0	0	0.397545	0	0	0.526726	0.254621	0.271646
hsa-miR-7108-3p	0	0	0	0	0	0	0	0	0	0	0	0	0	0	0	0	0	0	0	0	0	0	0	0	0	0	0	0	0	0	0	0	0	0	0	0	0	0	0	0	0	0	0	0	0	0	0	0	0
hsa-miR-3910	0	0	0	0	0	0	0	0	0	0	0	0	0	0	0	0	0	0	0	0	0	0.112208	0	0	0	0	0	0	0	0	0	0	0	0	0	0.196474	0	0	0	0	0	0	0	0	0	0	0	0	0
hsa-miR-124-5p	0.761164	0	0	0	0	0	0.227407	0	0	0	0	0	0.251811	0	0	0.520272	0	0	0	0	0.676081	0	0	0	0	0	0	0.324645	0	0	1.099872	0	0	0.359014	0	0	0	0	0	0.695145	0	0	0	0	0	0	0	0	0.271646
hsa-miR-6775-5p	0	0	0	0	0	0	0	0	0	0	0	0	0	0	0	0	0	0	0	0	0	0	0	0	0	0	0	0	0	0	0	0	0	0	0	0	0	0	0	0	0	0	0	0	0	0	0	0	0
hsa-miR-7-5p	0	0	0.233464	0	0	0.805266	1.137035	0	0.558786	0	0.631704	0.499896	0.503622	0.308154	0.302063	0	0.503874	0.306812	0	0.788892	1.352162	0.112208	0.203153	0	0.769473	0.425746	0.146271	0.324645	0	0.28429	0	0.446356	0.403546	0.359014	0.734503	0	0.721263	0.73611	0.245788	0	0	0	0.222689	0.397545	0	0.617555	0	0.254621	0
hsa-miR-6809-3p	0	0	0.233464	0.477461	0.305364	0	0	0	0	0	0	0	0	0	0	0	0	0.306812	0	0	0	0	0	0.394394	0	0	0	0	0	0	0	0	0	0	0	0	0	0	0	0.347573	0.464598	0	0	0	0.341965	0	0	0	0
hsa-miR-4677-3p	3.805818	0.74197	2.568102	4.297146	2.748278	2.415798	1.591851	2.197003	1.95575	0.429926	2.526814	5.498856	1.007243	2.773382	3.02063	3.641905	1.259685	1.840872	3.359404	1.314822	0.676081	2.580778	2.640989	3.155152	6.925261	2.554474	3.217961	2.59716	3.447972	1.990028	2.74968	2.454958	3.22837	2.513096	2.203509	3.536539	2.163788	3.533318	2.212092	4.170872	4.181381	2.917562	3.34034	3.975448	2.051789	3.70533	2.106903	2.036969	3.25975
hsa-miR-15b-5p	77.638688	76.422959	65.836796	49.655895	81.226878	87.371339	25.469612	81.838385	91.920265	58.469978	104.862792	55.488458	66.478027	104.155916	52.86102	72.838101	77.84848	90.509538	79.505913	137.267457	102.088279	32.764659	87.965239	88.344275	82.333658	80.040158	96.831363	63.955079	90.509257	58.847946	58.293228	72.309677	46.407831	98.369754	50.680701	99.219565	57.460598	96.577335	83.567918	69.514516	80.840031	96.279586	93.306828	69.570335	72.838494	138.332318	70.054532	99.811477	76.604124
hsa-miR-382-3p	0	0	0	0.477461	0.610728	0.805266	0.909629	0	0.279393	0.859852	0	2.49948	0.503622	0	0.302063	0	1.511621	1.227248	0.373267	0.788893	0	0.224416	0	0	0	0	0	0.324645	0.574662	1.137159	0	0.223178	0	0	0	0.982371	0.721263	0.147222	0.245788	0.347573	0	0.208397	1.558825	0	0.341965	1.852665	0.526726	0.254621	1.086584
hsa-miR-4658	0	0	0	0	0	0	0	0	0	0	0	0	0	0	0.302063	0	0	0	0	0	0	0	0	0	0	0	0	0	0	0	0	0	0	0	0.734503	0	0	0	0	0	0	0	0	0	0	0	0	0	0
hsa-miR-1908-5p	0	0	0	0	0	0	0	0	0	0	0	0	0	0	0	0	0	0	0	0	0	0	0	0	0	0	0	0	0	0	0	0	0	0	0	0	0	0	0	0	0	0	0	0	0	0	0	0	0
hsa-miR-99a-3p	3.805819	3.709852	3.268495	5.252066	5.191191	7.247392	1.364443	0.823875	3.9115	6.018967	3.474371	6.998544	5.036214	3.697844	4.228882	3.121632	6.29842	2.761308	4.852473	3.418537	5.408651	2.131947	3.250448	2.760758	6.92526	4.683202	3.510502	2.921805	3.735303	2.274318	2.199744	4.017204	3.631917	5.026193	2.938012	3.929487	2.644631	2.061102	6.1447	1.737863	4.645979	3.334358	3.34034	1.59018	3.077683	4.322885	4.213807	4.328559	4.61798
hsa-miR-3622b-5p	0	0	0	0	0	0	0	0	0	0	0	0	0	0	0	0	0	0	0	0	0	0	0	0	0	0	0	0	0	0	0	0	0	0	0	0	0	0	0	0	0	0	0	0	0	0	0	0	0
hsa-miR-3121-5p	0	0	0	0	0	0	0	0	0	0	0	0	0	0	0	0	0	0	0	0	0	0	0	0	0	0	0	0	0	0	0	0	0	0	0	0	0	0	0	0	0	0	0	0	0	0	0	0	0
hsa-miR-4666b	0	0	0	0	0	0	0	0	0	0	0	0	0	0	0	0	0	0	0	0	0	0	0	0	0	0	0	0	0	0	0	0	0	0	0	0	0	0	0	0	0	0	0	0	0	0	0	0	0
hsa-miR-4526	0	0	0	0	0	0	0	0	0	0	0	0	0	0	0	0	0	0	0	0	0	0	0.203153	0	0	0	0	0	0	0	0	0	0	0	0	0	0	0	0	0	0	0	0	0	0	0	0	0	0
hsa-miR-374c-3p	0	0	0	0	0	0	0	0	0	0	0	0	0	0	0	0	0	0	0	0	0	0	0	0	0	0	0	0	0	0	0	0	0	0	0	0	0	0	0	0	0	0	0	0	0	0	0	0	0
hsa-miR-936	0	0	0	0	0	0	0	0	0	0	0	0	0	0	0	0	0	0	0	0	0	0	0	0	0	0	0	0	0	0	0	0	0	0	0	0	0	0	0	0	0	0	0	0	0	0	0	0	0
hsa-miR-6848-5p	0	0	0.233464	0	0	0	0	0	0	0	0	0	0	0	0	0	0	0	0	0	0	0	0	0	0	0	0	0	0	0	0	0	0	0	0	0	0	0	0	0	0	0	0	0	0	0	0	0	0
hsa-miR-3176	0	0	0.233464	0	0	0	0	0	0	0	0	0	0.251811	0	0	0	0	0.306812	0	0	0	0.112208	0	0	0	0.212873	0	0	0	0.28429	0	0	0	0	0	0	0	0.294444	0	0	0	0	0.445379	0	0	0	0	0	0
hsa-miR-4487	0	0	0	0	0	0	0	0	0	0	0	0	0	0	0	0	0	0	0	0	0	0	0	0	0	0	0	0	0	0	0	0	0	0	0	0	0	0	0	0	0	0	0	0.397545	0	0	0	0	0
hsa-miR-1293	0	0	0	0	0	0	0	0	0	0	0	0	0	0.308154	0	0	0	0	0	0.262964	0	0	0	0	0	0	0	0	0	0	0	0	0	0	0	0	0	0	0	0	0	0	0	0	0	0	0	0	0
hsa-miR-548h-5p	0	0	0	0	0	0	0	0	0	0	0	0	0	0	0	0	0	0	0	0	0	0	0	0	0	0	0	0	0	0	0	0	0	0	0	0	0	0	0	0	0	0	0	0	0	0	0	0	0
hsa-miR-17-3p	87.533814	82.729709	69.572217	83.078132	98.938002	89.384504	68.676992	101.336792	91.361479	92.004231	49.58873	85.982115	74.284158	85.358544	93.639521	63.473201	95.484058	64.123707	54.123744	75.207839	93.975304	87.746444	66.837329	98.204126	86.950498	63.648955	84.398332	68.824755	91.658581	65.670896	59.3931	106.232737	77.480902	83.650194	59.494736	90.967638	62.990278	82.885732	75.456914	51.093168	68.295888	79.816192	89.743798	86.267214	55.056325	53.109729	76.901968	96.246783	90.729706
hsa-miR-34b-5p	1.522328	0	0.233464	0	0.916092	0.402633	0	0	0	0	0.631704	0.499896	0	0.616308	0.302063	0	0	0	0.373267	0.788892	0	0.112208	0	0.788788	0.769473	0	0	0	0.574662	0	0	0.669534	0	0	0	1.178846	0	0.588887	0	0	0	0	0	0	0	0	0	0.509242	0
hsa-miR-1298-3p	0	0	0	0	0	0	0	0	0	0.429926	0	0	0	0	0	0	0.251937	0	0	0	0	0	0.203153	0	0	0	0	0.324645	0	0	0	0	0	0	0	2.554166	0	0	0.245788	0	0	0	0	0	0	0	0	0	0
hsa-miR-6816-5p	0	0	0	0	0	0	0	0	0	0	0	0	0	0	0	0	0	0	0	0	0	0	0	0	0	0	0	0	0	0	0	0	0	0	0	0	0	0	0	0	0	0	0	0	0	0	0	0	0
hsa-miR-4427	0	0	0	0	0	0	0	0	0	0	0	0	0	0	0	0	0	0	0	0	0	0	0	0	0	0	0	0	0	0	0	0	0	0	0	0	0	0	0	0	0	0	0	0	0	0	0	0	0
hsa-miR-3936	0	0	0	0	0	0	0	0	0	0.429926	0	0	0	0	0	0.520272	0	0	0	0	0	0	0	0	0	0	0.146271	0	0	0	0	0	0	0	0	0	0	0	0	0	0	0.208397	0	0	0	0	0	0	0
hsa-miR-577	8.3728	15.952364	51.128576	11.459053	62.905026	46.705417	27.743686	54.37584	53.922831	16.767125	8.84385	9.498024	88.133747	47.763807	33.831052	8.844626	2.267431	6.443052	5.972275	178.815843	16.225952	21.543884	62.77427	45.749714	38.473673	40.658698	209.167445	12.661158	46.83495	15.351639	21.447509	49.099164	14.124123	48.825863	14.690058	14.735579	11.540204	142.216014	47.68287	85.850425	26.946677	98.98875	49.214341	52.078365	129.946605	9.263325	348.165756	57.544373	22.818249
hsa-miR-23a-5p	3.044655	1.854925	14.241292	0.954921	3.359006	2.013165	0.682222	7.414887	2.793929	0.859853	1.263408	1.499688	1.762676	0.924461	1.208252	1.040544	1.511621	0.306812	1.866336	0.262964	0	0	2.234683	4.732729	3.077893	0	5.412025	0.973935	6.033951	4.264345	2.74968	1.785424	4.035463	3.231124	1.469006	2.554167	1.442526	1.030552	2.212092	2.433008	0.464598	3.95955	1.336135	1.59018	2.393754	0.617555	1.053452	1.527726	1.629875
hsa-miR-338-3p	126.353158	260.060656	219.222524	240.162643	126.115417	218.629664	122.117699	136.488852	198.927747	376.615448	121.287084	169.964647	218.571694	73.340554	107.534418	161.804636	980.790071	151.565125	87.717792	136.741526	181.189794	168.423803	189.744878	80.850786	289.322014	590.721901	110.580832	99.666037	164.065986	184.788234	1067.426017	291.024137	304.677504	307.674744	392.224554	133.602582	346.206111	75.524655	110.850384	164.054255	676.454506	155.047645	105.109364	104.95182	243.478903	121.658333	145.903048	90.390496	317.01068
hsa-miR-337-3p	31.968872	10.0166	17.509787	28.647633	7.328741	12.884253	7.50444	7.964136	8.661181	8.168599	21.162069	28.993969	22.411153	21.878905	18.727905	16.128435	29.728545	16.87466	27.99504	19.196405	15.549871	6.620257	21.737369	11.437427	33.856831	12.559494	9.800154	26.620895	50.857583	32.124724	9.89885	12.497969	8.878019	14.719562	16.159064	39.687825	12.742309	8.097187	15.238856	38.232983	24.159089	20.214545	84.844632	8.34844	15.04645	51.874619	10.007791	14.513404	24.719771
hsa-miR-598-3p	34.252363	24.856011	14.241294	18.620961	9.771655	14.494785	18.19258	9.337265	10.896323	20.206537	25.268143	28.993969	31.476339	12.326143	14.499023	26.533879	19.399136	31.908447	28.741575	15.514904	31.775822	12.230643	15.03332	6.704699	25.392623	17.02982	13.164385	35.386314	32.755731	22.458879	13.748402	9.373477	28.248245	12.924494	27.91111	22.39808	22.839986	8.686071	9.094156	26.067943	32.98645	16.671787	31.176505	6.758262	19.150027	24.084645	11.587968	10.694087	25.534707
hsa-miR-432-3p	0	0	0	0	0	0	0	0	0	0	0	0	0.251811	0	0	0	0	0	0	0	0	0	0	0	0	0	0	0.324645	0	0	0	0	0	0	0.734503	0.196474	0	0	0	0	0	0	0.445379	0	0	0	0	0	0
hsa-miR-4772-3p	1.522327	0.74197	0.233464	3.819685	0	0.402633	1.591851	0.823876	0.279393	0	0	3.499272	0.503621	1.540768	2.718567	0	1.511621	0.306812	1.119801	0.262964	0.676081	0.785455	0.406306	0	0.769473	1.064365	0.292542	0	1.149324	2.274317	0.549936	0.223178	2.017732	0.359014	0	0.589422	0	0.441665	0.491576	1.737864	0.929196	0.83359	1.781514	1.590179	0.68393	1.23511	0.526726	0.254621	1.358229
hsa-miR-4761-3p	0	0	0	0	0	0	0	0	0	0	0	0	0	0	0	0	0	0	0	0	0	0	0	0.394394	0	0	0	0	0	0	0	0	0	0	0	0	0	0	0	0	0	0	0	0	0	0	0	0	0
hsa-miR-1228-5p	0	0	0.233464	0.954921	0	0	0	0	0.279393	0.429926	0	0.499896	0	0	0	0	0.251937	0	0.373267	0	0	0.112208	0	0.394394	0	0	0	0	0	0	0	0	0	0	0	0.196474	0	0	0	0.347573	0	0	0.222689	0.397545	0	0.617555	0	0	0
hsa-miR-1289	0	0	0	0	0	0	0	0	0	0	0	0	0	0	0	0	0	0	0	0	0	0	0	0	0	0	0	0	0	0	0	0	0	0	0	0	0	0	0	0	0	0	0	0	0	0	0	0	0
hsa-miR-940	1.522327	1.854926	1.400783	0.477461	1.221457	0	0	0	0.558786	1.289779	6.94874	0.499896	4.028972	1.232615	0	2.081089	1.511621	1.53406	4.105939	0.788893	2.028244	1.683117	1.828377	0.394394	1.538946	2.128728	0.438813	1.94787	1.723986	1.705739	0	0.446356	1.614185	1.077041	2.938012	1.768269	0.721263	1.030552	1.22894	2.433009	2.32299	1.667179	3.56303	0.397545	0.68393	3.087775	0.526726	0	5.161271
hsa-miR-520f-3p	0	0	0	0	0	0	0	0	0	0	0	0	0	0	0	0	0	0	0	0	0	0	0	0	0	0	0	0	0	0	0	0	0	0	0	0	0	0	0	0	0	0	0	0	0	0	0	0	0
hsa-miR-6852-3p	0	0	0	0	0	0	0	0	0	0	0	0	0	0	0	0	0	0	0	0	0	0	0	0	0	0	0	0	0	0	0	0	0	0	0	0	0	0	0	0	0	0	0	0	0	0	0	0	0
hsa-miR-106b-3p	101.234759	34.130643	46.926226	103.608936	66.874761	37.042227	16.828137	50.531084	47.496794	41.702853	66.328874	70.485339	73.276916	67.177484	105.72204	57.229935	93.216626	45.101363	33.22078	38.129848	66.25597	20.982844	47.537797	53.2432	36.934724	28.312077	44.612637	58.760758	62.350822	62.25942	81.390546	32.360812	37.933359	58.878248	49.946199	134.977903	45.920394	54.619195	51.123903	68.471797	51.105766	82.316961	130.050566	71.558058	35.222372	35.200634	58.466566	44.558695	66.281581
hsa-miR-662	0	0	0	0	0	0	0	0	0	0	0	0	0	0	0	0	0	0	0	0	0	0	0	0	0	0	0	0	0	0	0	0	0	0	0	0	0	0	0	0	0	0	0	0	0	0	0	0	0
hsa-miR-30c-2-3p	283.152861	423.294162	302.335642	281.224248	461.710687	484.770009	263.1102	419.078449	413.780889	509.032752	327.538296	348.927422	383.255898	360.847856	426.210851	368.352677	151.665972	435.366219	288.908812	372.357699	523.963026	253.477262	318.950171	419.240908	409.359873	442.349589	470.407343	408.728147	342.21119	370.429334	570.283759	426.716373	490.308833	394.556059	424.542681	274.278241	478.918453	324.917955	356.146802	363.90848	358.66956	420.754293	267.227191	495.340776	376.845158	349.536124	433.495337	408.666895	381.934032
hsa-miR-6795-3p	0	0	0	0	0	0	0	0	0	0	0	0	0	0	0	0	0	0	0	0	0	0.112208	0	0	0	0	0	0	0	0	0	0	0	0	0	0	0	0	0	0	0	0	0	0	0	0	0	0	0
hsa-miR-601	0	0	0	0	0	0	0	0	0	0	0	0	0	0	0	0	0	0	0	0	0	0	0	0	0	0	0	0	0	0	0	0	0	0	0	0	0	0	0	0	0	0	0	0	0	0	0	0	0
hsa-miR-598-5p	0	0	0	0	0	0	0.227407	0	0.279393	0	0	0	0	0	0.302063	0	0	0	0	0.262964	0	0	0	0	0	0	0	0	0	0.28429	0	0.223178	0	0	0	0.196474	0	0	0	0	0	0	0	0	0.341965	0	0	0	0.271646
hsa-miR-548ag	0	0	0	0	0	0	0	0	0	0	0	0	0	0	0	0	0	0	0	0	0	0	0	0	0	0.212873	0	0	0	0	0	0	0	0	0	0	0	0	0	0	0	0	0	0	0	0	0	0	0
hsa-miR-1292-3p	0	0	0	0	0	0	0	0	0	0	0	0	0	0	0	0	0	0.306812	0	0	0	0	0.406306	0	0	0	0	0	0	0	0	0	0	0	0	0.196474	0	0	0	0	0	0	0	0	0	0	0	0	0
hsa-miR-26a-1-3p	14.462109	4.822808	7.93777	6.206988	5.496556	10.468455	4.548145	5.767134	6.426037	6.448894	7.264591	4.499064	12.086915	4.314151	12.686645	9.88517	2.519368	3.06812	10.078214	7.888934	8.112976	9.088826	11.173414	5.915911	10.003154	4.470329	7.459818	10.063997	9.481922	7.960109	11.548659	9.596655	8.070927	6.462247	3.672515	6.680129	11.059362	3.386096	5.898912	12.512613	9.291958	6.877114	10.021021	6.758261	11.626803	4.94044	12.114694	6.87477	9.507604
hsa-miR-454-3p	3.044655	7.419704	2.101175	9.549212	7.634105	10.468456	2.956294	3.020878	3.632108	6.018967	3.790222	4.499064	2.769917	4.622305	4.833008	5.202721	10.32941	6.13624	7.092077	8.677826	9.465138	2.692985	5.891437	2.366364	9.23368	4.470329	4.388129	5.194321	6.895944	3.695766	3.849552	3.34767	6.456742	2.154082	10.283042	6.680127	4.327577	5.152754	6.1447	4.866016	5.575174	6.043523	7.126059	3.577904	2.051789	6.793105	3.687081	5.092422	2.988105
hsa-miR-7155-5p	0	0	0	0	0	0	0	0	0	0	0	0	0	0	0	0	0	0	0	0	0	0	0	0	0	0	0	0	0.287331	0	0	0	0	0	0	0	0	0	0	0	0	0	0	0	0	0	0	0	0.271646
hsa-miR-885-5p	0	0	1.867711	0.477461	0.916093	0.805266	0.227407	2.746254	3.073322	0.859853	0	0	0.503621	5.546765	3.02063	0.520272	0	0.306812	0.373267	1.051858	0	0.448831	1.218918	3.943941	1.538947	0	3.364232	0	0.287331	0.28429	0	2.678136	0.403546	0.718027	0.734503	4.125962	0	2.208323	1.22894	0	0	0.208397	0.445379	1.192634	0.341965	0	2.106903	0.509242	0
hsa-miR-488-5p	0	0	0	0	0	0	0	0	0	0	0	0	0	0	0	0	0.251937	0	0	0	0	0	0	0	0	0	0	0	0	0	0	0	0	0	0	0	0	0	0	0	0	0	0	0	0	0	0	0	0
hsa-miR-1285-3p	0	0	0	0	0	0	0	0	0	0	0	0	0	0	0	0	0	0	0	0	0	0	0	0	0	0	0	0	0	0	0	0	0	0	0	0	0	0	0	0	0	0	0	0	0	0	0	0	0
hsa-miR-6755-3p	0	0	0	0	0	0	0	0	0	0	0	0	0	0	0	0	0	0	0	0	0	0	0	0	0	0	0	0	0	0	0	0	0	0	0	0	0	0	0	0	0	0	0	0	0	0	0	0	0
hsa-miR-4504	0	0	0	0	0	0	0	0	0	0	0	0	0.251811	0	0	0	0	0	0	0	0	0	0	0	0.769473	0	0	0	0	0	0	0	0.403546	0	0	0.196474	0	0.147222	0	0	0	0	0	0	0	0	0	0	0
hsa-miR-6125	0	0	0	0	0.610728	0	0	0	0	0	0	0	0	0	0	0	0	0	0	0	0	0.112208	0	0	0	0	0	0.324645	0	0.28429	0	0	0.403546	0	0	0	0	0	0.245788	0	0	0	0.222689	0	0	0.617555	0	0	0
hsa-miR-7853-5p	0	0	0	0	0	0	0	0	0	0	0	0	0	0	0	0	0	0	0	0	0	0	0	0	0	0	0	0	0	0	0	0	0	0	0	0	0	0	0	0	0	0	0	0	0	0	0	0	0
hsa-miR-4727-3p	0	0	0	0	0	0	0	0	0	0	0.315852	0	0	0	0	0	0	0	0	0	0	0	0	0	0	0	0	0	0	0	0.549936	0	0	0	0	0	0	0	0	0	0	0	0	0	0	0	0	0	0
hsa-miR-4760-5p	0	0	0	0	0	0	0	0	0	0	0	0	0	0	0	0	0	0	0	0	0	0	0	0	0	0	0	0	0	0	0	0	0	0	0	0	0	0	0	0	0	0	0	0	0	0	0	0	0
hsa-miR-6879-3p	0	0	0.233464	0	0.305364	0	0	0	0	0	0	0.499896	0	0.308154	0.604126	0	0.251937	0.306812	0.373267	0	0	0.112208	0.609459	0.394394	0	0	0	0.64929	0	0.28429	0.549936	0.223178	0.403546	0	0	0.196474	0	0.147222	0	0.347573	0	0	0	0	0	0	0	0.254621	0.271646
hsa-miR-5189-3p	0	0	0	0	0	0	0	0	0	0	0	0	0	0	0	0	0	0	0	0	0	0	0	0	0	0	0	0	0	0	0	0	0	0.359014	0	0	0	0	0	0	0	0	0	0	0	0	0	0	0
hsa-miR-181a-2-3p	524.441725	469.296333	715.800063	949.668977	1004.953618	604.754611	218.083562	743.136489	922.834756	352.9695	408.712203	350.927006	373.687092	885.01711	1406.405186	418.298802	304.591626	335.038697	403.128576	740.77093	287.334562	489.786741	699.861999	789.182559	427.827238	361.883687	763.38803	270.75399	421.227209	415.0628	265.06921	837.363927	311.134247	742.081324	231.368417	868.809729	330.819172	1103.572716	853.867487	476.86957	386.080833	747.938166	614.399848	978.357666	551.931109	360.652114	741.103207	869.53112	442.782696
hsa-miR-1251-5p	35.013527	17.807291	22.179062	9.54921	0.610728	11.273721	38.659235	0.823876	2.514537	39.123295	85.911686	31.493449	67.988891	0	1.812378	67.635379	3.527116	52.158039	66.44156	1.051858	42.593123	43.199976	14.220709	0.394394	10.003154	42.787425	0.731355	72.071205	33.905056	91.825539	39.5954	2.454958	32.687255	10.77041	34.521637	0.785897	43.516186	0.147222	4.669972	67.081506	54.822549	1.250384	14.474806	1.987724	37.274158	19.144205	1.580178	0.254621	62.47854
hsa-miR-525-5p	0	0	0	0	0	0	0	0	0	0	0	0	0	0	0	0	0	0	0	0	0	0	0	0	0	0	0	0	0	0	0	0	0	0	0	0	0	0	0	0	0	0	0	0	0	0	0	0	0
hsa-miR-194-5p	3184.708531	2226.653432	1606.931447	1244.262121	92.219991	2115.030609	5588.760804	192.787071	477.761864	5089.037742	4405.184773	3905.687617	4962.433621	80.119934	257.357651	4224.089536	1057.378867	5525.070376	3472.504763	206.427112	4759.612524	3149.558765	1069.803566	119.501407	2437.691883	4179.117951	157.387532	5002.131291	3440.501085	3910.119006	6129.038109	211.349584	4578.233513	1081.349276	5220.846665	172.504509	6026.630948	76.555207	416.610647	3505.616949	5104.536843	252.160818	1426.770507	202.350286	3045.196117	3724.474137	100.604628	109.23246	3714.485025
hsa-miR-6836-3p	0	0	0	0	0	0	0	0	0	0	0	0	0	0	0	0	0	0	0	0	0	0	0	0	0.769473	0	0	0	0.287331	0	0	0	0	0	0	0	0	0	0	0	0	0	0	0	0	0	0	0	0
hsa-miR-28-3p	2557.509718	1871.24957	1623.273915	2704.336392	1609.574756	1853.721858	1244.827339	1438.213528	1450.328553	1994.428154	1799.723439	2111.0609	2049.235542	1544.773945	1413.654696	2006.689657	3639.227473	2369.202213	1958.159734	1714.002462	2407.525597	1504.256825	1517.755874	1476.611443	1950.615193	1886.05262	1305.760678	1781.976808	2277.385301	2095.214272	2261.337343	1798.145302	1708.211764	1853.587749	1882.530951	2220.357024	1926.011909	1344.132722	1844.147309	2196.658648	2061.420769	2202.760222	2854.431775	1586.601151	1728.631821	2160.20735	1545.940236	1228.037653	1767.599389
hsa-miR-518c-5p	0	0	0	0	0	0	0	0	0	0	0	0	0	0	0	0	0	0	0	0	0	0	0	0	0	0	0	0	0	0	0	0	0	0	0	0	0	0	0	0	0	0	0	0	0	0	0	0	0
hsa-miR-3149	0	0	0	0	0	0	0	0	0	0	0	0	0	0	0	0	0	0	0	0	0	0.112208	0.406306	0	0	0	0	0	0	0	0	0	0	0.359014	0	0	0	0	0	0	0	0	0	0	0	0	0	0	0
hsa-miR-4742-3p	1.522328	0	1.16732	0	0	0	0.227407	0.823876	0.279393	0	1.57926	0	0.755433	0.308154	0.906189	1.560816	0.503874	3.06812	0	0.525929	0.676081	0.448832	0.812612	0	0	0.638619	0.292542	0.64929	0.287331	1.137159	0	0.223178	0.403546	0.359014	1.469006	0.982372	0.721263	0.147222	0.245788	1.042718	0.464598	0.208397	0.668068	0.397545	1.025895	0.617555	0.526726	0.763863	0.543292
hsa-miR-497-3p	0.761164	0.74197	0.233464	0	0	0	0.909629	0.54925	0.838179	0	0.315852	0.999792	0	0	0.302063	0	0.251937	0	0	0.525928	0	0.673247	0.609459	0	0	0.212873	0.585084	0	0.574662	0.28429	0	0.223178	0.403546	0.718028	0	0.392948	0	0.147222	0.245788	1.39029	0	0.208397	1.113446	0	0.341965	0.617555	1.053452	0	2.173167
hsa-miR-4511	0	0	0	0	0	0	0	0	0	0	0	0	0	0	0	0	0	0	0	0	0	0	0	0.394394	0	0	0.146271	0	0	0	0	0	0	0	0	0	0	0	0	0	0	0	0	0	0	0	0	0	0
hsa-miR-1284	0	0	0	0	0	0	0	0	0.279393	0	0	0	0	0	0	0	0	0.613624	0	0	0	0.112208	0	0.394394	0	0	0	0	0	0.28429	0	0.223178	0.403546	0	0	0	0	0.441665	0	0	0	0	0.222689	0	0	0	0	0	0
hsa-miR-409-3p	9.895128	1.854925	3.035031	12.891437	7.634103	6.84476	5.002959	1.373126	2.514537	5.589042	2.842667	14.496984	3.77716	3.389691	7.249512	4.682448	10.077472	13.192916	5.22574	4.470394	2.704324	2.9174	4.266213	0.394394	10.003153	1.702984	1.46271	13.635091	6.608613	20.184563	6.049297	2.008602	10.492204	1.795069	14.690059	17.289746	6.731786	3.238875	4.669972	16.335912	16.725524	4.376344	29.617679	3.975449	4.445544	21.614425	1.580178	0.763863	9.23596
hsa-miR-4501	0	0.370985	0	0.477461	0	0.402633	0	0.823876	0	0	0	0	0.251811	0	0.604126	0	0	0.306812	0.373267	0	0	0.224416	0	0	0	0	0.146271	0.64929	0	0	0	0.223178	0	0	0	0	0.240421	0.441665	0.245788	0	0	0.833589	0	0	0	0	0	0	0
hsa-miR-6506-3p	0	0	0	0	0	0	0	0	0	0	0	0	0	0	0	0	0	0	0	0	0	0	0	0	0	0	0	0	0	0	0	0	0	0	0	0	0	0	0	0	0	0	0	0	0	0	0	0	0
hsa-miR-3691-5p	0	0	0	0	0.610728	0	0	0	0	0	0	0	0.251811	0	0	0	0.251937	0	0	0	0	0	0	0	0	0	0.146271	0	0	0	0	0	0	0	0	0	0	0	0	0	0	0.208397	0	0	0	0	0	0	0
hsa-miR-451b	0	0	0	0	0	0	0	0	0	0	0	0	0	0	0	0	0	0	0	0	0	0	0	0	0	0	0	0	0	0	0	0	0	0	0	0	0	0	0	0	0	0	0	0	0	0	0	0	0
hsa-miR-367-3p	0	0	0	0	0	0	0	0	0	0	0	0	0	0	0	0	0	0	0	0	0	0	0	0	0	0	0	0	0	0	0	0	0	0	0	0	0	0	0	0	0	0	0	0	0	0	0	0	0
hsa-miR-4634	0	0	0	0	0	0	0	0	0	0	0	0	0	0	0	0	0	0	0	0	0	0	0	0	0.769473	0	0	0	0	0	0	0	0	0	0	0	0	0	0	0	0	0	0	0	0	0	0	0	0
hsa-miR-7845-5p	0	0	0	0	0	0	0	0	0	0	0	0	0	0	0	0	0	0	0	0	0	0	0	0	0	0	0	0	0	0.28429	0	0	0	0	0	0	0.240421	0	0	0	0	0	0	0	0	0	0	0	0
hsa-miR-4466	0	0	0	0	0	0	0	0	0	0	0	0	0	0	0	0.520272	0.251937	0.306812	0	0	0	0	0.203153	0	0	0	0	0	0	0.28429	0	0	0	0.359014	0	0	0	0	0	0	0	0	0	0	0	0	0	0	0
hsa-miR-514a-3p	53.281454	58.615667	24.280237	54.907964	3.359005	105.892452	440.033047	54.650464	5.587859	100.602755	55.274063	338.929503	207.240214	3.081538	0.906189	466.163841	204.572706	542.136793	148.187078	74.418942	26.36717	130.273175	70.087778	1.97197	1935.995193	132.832603	4.826942	337.955519	253.138591	61.406553	64.89246	9.150298	158.997267	72.879781	891.686531	4.518909	213.974611	0.883329	17.20516	173.438714	225.329969	43.971846	125.596778	28.623225	36.932197	1879.219832	2.63363	5.601664	173.853331
hsa-miR-624-5p	0.761164	1.112955	0.233464	0	0.305364	0.805266	0.454814	0.274625	0.279393	0.429926	0.631704	0.499896	0.755433	0	0.604126	0	1.007748	0	0	0	0	1.234285	0.609459	0	3.847367	0.851491	0.731355	1.29858	0.574662	0.56858	0	0.223178	0	1.077041	0	1.375321	0	0.147222	0	0.347573	0.929196	0.625192	0.445378	0.79509	0.68393	1.23511	0.526726	1.018484	0.814938
hsa-miR-6878-5p	0	0	0	0	0.305364	0	0	0	0	0	0	0	0	0	0	0	0	0	0	0	0	0	0	0	0	0	0.146271	0	0	0	0	0.446356	0	0	0	0	0	0	0	0	0	0	0	0.397545	0	0	0	0	0.543292
hsa-miR-6514-3p	0	0	0	0	0.305364	0	0	0.274625	0	0	0	0	0.503621	0	0	0	0	0.306812	0	0	0	0	0	0	0	0	0	0	0.287331	0	0	0.446356	0	0	0	0.392949	0	0	0	0	0.464598	0.416795	0	0	0	0	0	0	0
hsa-miR-7704	0	0	0	0	0	0	0	0	0	0	0	0	0	0	0	0	0	0	0	0	0	0	0	0	0	0	0	0	0	0	0	0	0	0	0	0	0	0	0	0	0	0	0	0	0	0	0	0	0
hsa-miR-4786-3p	0	0	0	0	0	0	0	0	0	0	0	0	0	0	0	0	0	0	0	0	0	0	0	0	0	0	0.146271	0	0	0	0	0	0	0.359014	0	0.196474	0	0	0	0	0	0	0	0	0	0	0	0	0
hsa-miR-5093	0.761164	0	0	0	0	0	0	0	0	0	0	0	0	0	0	0	0	0	0	0	0	0	0	0	0	0	0	0	0	0	0	0	0	0	0	0	0	0	0	0	0	0	0	0	0	0	0	0	0
hsa-miR-6505-5p	0	0	0	0	0	0	0	0.274625	0.279393	0	0.947555	0	0	0.924462	0	0	0	0	0	0	0	0.112208	0	0	0	0	0	0	0	0	0	0	0	0	0	0	0	0.147222	0	0	0.464598	0	0	0	0	0	0	0	0
hsa-miR-378a-3p	400.372058	582.075846	243.269295	209.127709	37.254433	261.308751	445.263415	64.262358	110.639588	679.283569	648.443704	543.386975	686.435989	57.932874	68.568295	649.819908	176.607717	1003.888842	530.039423	76.259699	1344.049674	366.582652	164.757063	54.820776	403.204087	849.575172	57.48448	685.001104	666.60786	501.486835	1000.33381	79.674553	613.79402	312.700936	695.574253	139.889763	685.199594	35.333171	110.604597	557.158831	511.52226	182.972892	191.958199	86.267215	403.518409	798.498602	39.504435	63.655279	526.449611
hsa-miR-452-3p	3.044655	1.112955	0.466928	3.342225	2.442913	0.402633	0.909629	0.823876	0.838179	0.859853	0.315852	1.499688	2.014486	2.157075	1.208252	1.560816	2.771306	0	0.746534	2.103715	1.352162	0.561039	1.828377	1.183182	0.769473	0.425746	0.877626	0.64929	4.022634	1.421449	0	0.669534	0.807092	1.795069	1.469006	1.768269	0.240421	0.736109	1.22894	0.347573	0	0.833588	2.894961	1.987725	0.341965	1.852665	0.526726	0.254621	2.173167
hsa-miR-5580-3p	0	0	0.233464	0.477461	0	0	0	0	0	0	0	0	0.251811	0	0	0	0	0	0	0	0	0	0	0.394394	0	0.212873	0.146271	0.324645	0	0	0	0	0	0	0	0	0	0	0	0	0	0	0	0	0	0	0	0	0
hsa-miR-4326	3.805818	0	2.568102	4.297146	2.442914	2.415798	2.274072	1.647753	1.117572	1.719705	7.264591	6.498648	0	0.616307	2.114441	1.560816	7.558105	4.295368	5.599007	0	4.732569	1.122077	0.609459	2.366364	0.769473	2.341601	0.292542	2.272515	9.481923	1.137159	3.849553	2.23178	2.017731	1.436055	1.469006	1.964744	2.40421	0	1.22894	0	5.110577	0.833589	3.340339	4.372993	3.077683	3.70533	2.106903	0.763863	4.346333
hsa-miR-30e-3p	8199.254367	8357.184593	11157.235778	5159.915856	11273.435938	8696.065313	6321.012179	10046.348535	9300.151517	8269.202658	8589.589146	6360.676979	8896.72412	9627.950766	6647.499764	8699.470519	4257.480446	6906.644783	8573.94759	8105.091121	8906.019285	10173.987062	11674.998312	9807.792041	8815.857308	7465.873305	8171.279762	8590.757938	7174.941751	8092.018856	6773.563249	9028.44359	6989.826595	10525.204735	7089.422058	4623.631702	6849.832139	8229.684458	9140.60966	8182.553459	9358.394982	6997.150166	7085.528958	9135.181124	8994.014935	5968.668966	13016.448067	8068.179388	8402.277046
hsa-miR-1266-5p	3.805818	5.564778	7.003915	1.432382	9.46629	1.610532	0.227407	4.394007	5.029073	1.289779	2.526814	1.499688	1.259054	10.785375	3.926819	0	0.503874	1.53406	0.373267	3.681502	2.704326	1.458701	4.06306	8.676669	5.386314	1.064364	8.191173	0.64929	1.149324	1.421448	1.099872	4.017204	1.614185	5.026192	2.938012	5.894231	0.721263	8.686071	5.161548	1.042718	0.929196	6.668715	3.34034	7.155806	4.103577	0.617555	7.374161	6.874771	0.543292
hsa-miR-6831-3p	0	0	0	0	0	0	0	0	0	0	0	0	0	0	0	0	0	0	0	0	0	0	0	0	0	0	0	0	0	0	0	0	0	0	0	0	0	0	0	0	0	0	0.222689	0	0	0	0	0	0
hsa-miR-6827-5p	0	0	0	0	0	0	0	0.274625	0	0	0	0	0	0	0	0	0	0	0.373267	0	0	0	0.203153	0	0	0	0	0	0	0	0	0	0	0	0	0	0	0	0.245788	0	0	0.416795	0	0	0	0	0	0	0.271646
hsa-miR-3064-3p	0	0	0	0	0	0	0.227407	0	0	0	0	0.499896	0	0.308154	0	0.520272	0.251937	0	0	0	0	0	0.406306	0	0	0	0.146271	0	0	0.28429	0	0.223178	0	0.359014	0	0.392948	0	0.147222	0	0	0.464598	0	0	0	0	0	0	0	0
hsa-miR-507	1.522328	0.74197	0.466928	0	0	1.610532	0.454814	0.274625	0	0.429926	0.315852	0.499896	2.518107	0	0	4.682449	1.007747	2.761308	3.359404	1.314822	0	0.224416	0.609459	0	31.54841	0.638619	0	1.94787	2.87331	0.28429	0	0	0.403546	0	7.345029	0	0.480842	0	0	0	3.252186	0	0.668068	0	0	11.11599	0	0	1.901521
hsa-miR-4749-3p	0	0	0	0	0	0	0	0	0	0	0	0	0	0	0	0	0	0	0.373267	0	0	0	0	0	0	0	0	0	0	0	0	0	0	0	0	0	0	0	0	0	0	0	0.222689	0	0	0	0	0	0
hsa-miR-548f-3p	0	0	0	0	0	0	0	0	0	0	0	0	0	0	0	0	0	0	0	0	0	0	0	0	0	0	0	0	0	0	0	0	0	0	0	0	0	0	0	0	0	0	0	0	0	0	0	0	0
hsa-miR-3928-3p	3.044655	1.112956	2.568102	0	2.137549	0.402633	0.227407	0.823876	0.838179	0.859852	0.315852	0.499896	1.259053	1.540768	1.208252	1.040544	0.755811	1.227248	2.61287	1.051858	0.676081	0.561038	1.625224	0.394394	0.769473	0.638619	1.170168	0.64929	2.011317	1.421448	2.199744	2.454958	0.403546	1.077042	0.734503	0.982372	1.442526	0.736109	1.474728	1.042718	0.929196	0.625192	1.558825	1.590179	1.367859	0	0.526726	1.782347	0.814937
hsa-miR-3678-3p	0	0	0	0	0	0	0	0	0	0	0	0	0	0	0	0	0	0	0	0	0	0	0	0	0	0.212873	0	0	0	0	0	0	0	0	0	0	0	0	0	0	0	0.208397	0	0	0	0	0	0	0
hsa-miR-126-3p	10736.973828	6411.366985	7771.310054	5896.637441	6237.36937	5433.933581	5447.086083	4990.219213	5768.066454	5576.144249	10372.256591	4911.478413	7750.229969	4638.327836	3471.307643	7606.899013	5574.606176	7776.456783	9854.627355	7635.173598	7218.520299	9497.823285	9564.645208	3369.308646	6948.345244	5470.40409	5534.160994	5797.187078	9729.314109	8903.381341	3824.255812	4177.446164	4115.769381	4911.307461	5245.819762	5481.438865	4040.032966	7648.159348	6920.652509	6509.339104	7022.861469	10822.909122	13650.18758	5297.283976	6251.799594	10277.967677	6457.131631	6391.244695	7448.52855
hsa-miR-5009-3p	0	0	0	0	0	0	0	0	0	0	0	0	0	0	0	0	0	0	0	0	0	0	0	0	0	0	0	0	0	0	0	0	0	0	0	0	0	0	0	0	0	0	0	0	0	0	0	0	0
hsa-miR-134-3p	0.761164	0.370985	1.16732	0.954922	0.610728	0	0.454814	0	0	0	0	1.499688	0.503621	1.232615	1.208252	0	0.251937	0	0.746534	0.262964	0	0.336623	1.422071	0.788788	0.769473	0.212873	0.292542	0.64929	0.861993	1.137159	0	0.223178	0	0	1.469006	0.785898	0.480842	0.294444	1.474728	0.695146	0	0.625191	2.449583	0	0.341965	1.23511	0	0	1.90152
hsa-miR-5700	0	0	0	0	0	0	0	0	0	0	0	0	0	0	0	0	0	0	0	0	0	0	0	0	0	0	0	0	0	0	0	0	0	0	0	0	0	0	0	0	0	0	0	0	0	0	0	0	0
hsa-miR-379-3p	0.761164	0	0	0	0	0	0	0	0	0	0	0	0.503621	0	0	0	0	0.306812	0	0	0	0	0.609459	0	0.769473	0	0	0.64929	0	0.28429	0	0.223178	0	0	0	0.785897	0	0	0	0.695146	0	0	0.222689	0	0	0	0	0.254621	1.086583
hsa-miR-6751-5p	0	0	0	0	0	0	0	0	0	0	0	0	0.251811	0.308154	0	0.520272	0	0	0	0	0	0	0	0	0	0	0	0	0.287331	0	0	0	0	0	0	0	0	0	0	0	0	0.208397	0.222689	0	0.341965	0	0	0	0
hsa-miR-4775	0	0	0	0	0.305364	0.805266	0	0.274625	0	0.429926	0	0	0	0	0	0	0.251937	0	0	0	0	0.112208	0	0	0	0.212873	0.146271	0	0	0	0	0	0.403546	0	0	0	0	0	0	0	0	0	0	0	0	0	0	0	0
hsa-miR-3677-5p	0	0	0.466928	0	0	0.402633	0	0	0	0	0.315852	0.499896	0	0	0	0.520272	0	0	0	0.788893	0	0.448831	0.406306	0	0	0	0	0	0.574662	0.568579	0	0.223178	0	0.359014	0	0.196474	0.240421	0	0	1.042718	0	0	0.445379	0.397545	0.68393	0	1.053452	0.254621	0
hsa-miR-582-3p	203.991846	374.324107	282.491219	154.219752	211.006669	269.36141	222.859114	240.846525	238.60154	236.459471	178.140405	185.461424	232.421282	195.677529	122.93963	224.237293	158.7202	204.950412	228.812792	200.904858	328.575522	225.986368	287.25831	182.210063	322.409372	275.883094	248.514326	258.417479	258.310547	212.648613	152.332306	244.156751	305.081052	239.103128	267.35906	169.753867	198.106832	229.812835	395.472881	172.743568	199.312488	279.252477	185.054829	222.625069	262.286966	161.799407	383.983113	228.14052	250.729098
hsa-miR-6779-5p	0	0	0.233464	0	0	0	0	0.274625	0	0	0	0	0	0	0	0	0	0	0	0.262964	0	0	0.203153	0	0	0	0	0	0	0	0	0	0	0	0	0	0	0	0	0	0	0	0	0	0	0	0	0	0
hsa-miR-150-3p	2.283491	0.370985	1.400783	0.477461	0.916092	1.207899	0	0.54925	0.838179	0	0.315852	0.999792	1.007244	0.308154	0.604126	0	1.007748	0	1.119801	0.525928	1.352163	0.44883	0.812612	0	0	0	0.585084	0.64929	1.723986	1.13716	0	0.669534	0	0.359014	0	2.947115	0	0.883329	0.245788	3.475726	0.929196	1.041986	2.004203	0.79509	0	0	1.580177	0	0.814938
hsa-miR-548a-5p	0	0	0	0	0	0	0	0	0	0	0	0	0	0	0	0	0	0	0	0	0	0	0	0	0	0	0	0	0	0	0	0	0	0	0	0	0	0	0	0	0	0	0	0	0	0	0	0	0
hsa-miR-4798-5p	0	0	0	0	0	0	0	0	0	0	0	0	0	0	0	0	0	0	0	0.262964	0	0	0	0	0	0	0	0	0	0	0	0	0	0	0	0	0	0	0	0	0	0	0	0.397545	0	0	1.053452	0	0
hsa-miR-214-3p	9.133965	8.903644	2.801566	6.684449	3.359005	3.623696	2.046664	1.373126	1.676358	1.719705	13.581629	4.99896	4.532594	4.314152	1.208252	3.121632	11.337158	7.056676	6.718809	8.677826	10.8173	2.692985	5.078825	6.310305	9.23368	3.405965	2.779149	4.54503	18.389182	1.990028	3.849552	3.570848	2.824825	2.154083	2.938012	5.108331	4.567998	2.64999	2.703668	2.433009	7.433567	7.502304	13.58405	2.385269	4.445543	10.498435	2.63363	2.036968	4.074688
hsa-miR-4752	0	0	0.233464	0	0	0	0	0	0	0	0	0	0	0	0	0	0	0	0	0	0	0	0	0	0	0	0	0	0	0	0	0	0	0	0	0	0	0	0	0	0	0	0	0	0	0	0	0	0
hsa-miR-505-3p	105.801741	49.341035	32.918399	34.37716	20.154037	35.029062	15.008878	23.343163	14.807827	33.104323	56.221619	33.493032	53.887491	35.745817	25.37329	52.027213	47.112187	60.748776	83.238584	33.659452	81.80584	16.606744	28.847724	29.185162	72.330503	26.609094	19.454035	40.255989	91.37125	44.917757	29.69655	11.828434	36.319172	19.745754	49.211696	38.508977	38.707767	21.78879	17.450948	40.665991	62.256114	31.884797	59.90343	20.672329	28.72504	45.69907	26.863016	18.332719	48.081312
hsa-miR-4675	0	0	0.233464	0	0	0	0	0	0	0	0	0	0	0	0	0	0	0	0	0	0	0	0	0	0	0	0	0	0	0	0	0	0	0	0	0.196474	0	0	0.245788	0	0	0	0	0	0	0	0	0	0
hsa-miR-3160-5p	0	0	0	0	0	0	0	0	0	0	0	0	0	0	0	0	0	0	0	0	0	0	0	0	0	0	0	0	0	0	0	0	0	0	0	0	0	0	0	0	0	0	0	0	0	0	0	0	0
hsa-miR-6499-3p	0	0	0	0	0	0	0	0	0	0	0	0	0	0.308154	0.302063	0	0	0	0	0	0	0	0	0.394394	0	0	0	0	0	0	0	0	0	0	0	0	0	0	0	0	0	0	0	0	0	0	0	0	0
hsa-miR-4723-3p	0	0	0.233464	0	0	0	0	0	0	0	0	0	0	0	0.302063	0	0	0.306812	0	0	0	0	0	0	0	0	0	0	0	0	0	0	0	0	0	0	0	0	0	0	0	0	0	0	0	0	0	0	0
hsa-miR-877-5p	0.761164	0.74197	0.700392	1.432383	0.610728	0	0.454814	0.54925	0.279393	1.289779	1.895112	0.499896	2.266296	1.232615	1.208252	2.081088	1.511622	2.454496	1.119801	1.84075	4.732569	0.224416	0.406306	1.183182	1.538946	1.277237	0.438813	0.973935	1.723986	1.990028	0.549936	0.446356	0.807092	1.436055	3.672515	0.392948	1.442526	0.294444	0.245788	1.737864	2.32299	0.83359	1.558825	0.79509	1.025895	1.23511	0.526726	0.763863	1.629875
hsa-miR-498-5p	0	0	0.233464	0	0	0	0	0	0	0	0	0	0	0	0	0	0	0	0	0	0	0	0	0	0	0	0	0	0	0	0	0	0	0	0	0	0	0	0	0	0	0	0	0	0	0	0	0	0
hsa-miR-4529-5p	0	0	0	0	0	0	0	0	0	0	0	0	0	0	0	0	0	0	0	0	0	0	0	0	0	0	0	0	0	0	0	0	0	0	0	0	0	0	0	0	0	0	0	0	0	0	0	0	0
hsa-miR-3681-5p	0	0	0	0	0	0	0	0	0	0	0	0	0	0	0	0	0	0	0	0	0	0	0	0	0	0	0	0	0	0	0	0.223178	0	0	0	0	0.240421	0	0	0	0.464598	0	0	0	0	0	0	0	0
hsa-miR-4772-5p	0	0.370985	0	0.477461	0.610728	0	0.227407	0	0.558786	0	0	0	0	0	0	0.520272	0	0	0	0.525928	1.352162	0.112208	0.203153	0	0	0	0	0	0.574662	0	0	0	0	0	0.734503	0.392949	0	0	0	0	0	0.416794	0.222689	0.397545	0	0	0	0	0.271646
hsa-miR-6834-5p	0	0	0	0	0	0	0	0	0	0	0	0	0	0	0	0.520272	0	0	0	0	0	0.112208	0	0	0	0	0	0	0	0	0	0	0	0	0	0	0	0	0	0	0	0	0	0	0	0	0	0	0.271646
hsa-miR-6862-5p	0	0	0	0	0	0	0	0	0	0	0	0	0	0	0	0	0	0	0	0	0	0	0	0	0	0	0	0.324645	0	0	0	0	0	0	0	0	0.240421	0	0	0	0	0	0	0	0	0	0	0	0
hsa-miR-323b-3p	4.566981	0.74197	2.568103	6.206987	1.221456	2.013165	6.139996	1.647752	0	4.729189	5.685332	4.99896	1.762675	0.924461	2.416504	4.682449	3.275179	12.579292	7.092076	1.051858	0.676081	0.224416	7.51666	1.183182	3.847367	0.638619	0.731355	16.556898	4.884627	26.723222	3.299616	0.223178	6.860288	0.718028	19.097076	2.750641	4.087156	0.736108	1.720516	21.201928	20.906904	1.667179	22.268932	0	3.419649	29.64264	0.526726	0.509242	14.668876
hsa-miR-502-3p	19.029092	30.049802	31.284153	11.459053	13.130661	31.002733	9.551106	26.364042	25.145362	20.636461	16.424294	13.497192	30.217286	23.111522	11.780457	22.891973	9.5736	21.47684	19.409892	31.555735	25.015009	19.74856	35.754925	31.157132	33.856831	20.222914	17.991326	17.855478	15.803205	13.930192	9.348914	24.103226	21.791503	16.155618	16.893567	7.466024	18.993253	17.372143	31.706652	20.854356	26.946677	25.632876	14.474806	23.852687	24.963428	23.46709	26.863019	24.443627	20.916729
hsa-miR-939-3p	0	0	0	0	0	0	0	0	0	0	0	0	0	0	0	0	0	0	0	0	0	0	0	0	0	0	0	0	0	0	0	0	0	0	0	0	0	0	0	0	0	0	0	0	0	0	0	0	0
hsa-miR-599	0	0	0	0	0	0.402633	0	0	0	0	0	0	0	0	0	0.520272	0	0	0	0	0	0	0	0	0	0	0	0	0	0	0	0	0	0.718028	0	0	0	0	0	0	0	0.208397	0	0	0	0	0	0	0.271646
hsa-miR-6880-3p	0	0	0	0	0	0	0	0	0	0	0	0	0	0	0	0	0	0	0.373267	0	0	0	0.203153	0	0	0	0	0	0	0	0	0	0	0	0	0	0	0	0	0	0	0	0	0	0	0	0	0	0
hsa-miR-4448	0	0	0	0	0	0	0	0	0	0	0	0	0	0	0	0	0	0	0	0	0	0	0	0	0	0	0	0	0	0	0	0	0	0	0	0	0	0	0	0	0	0	0	0	0	0	0	0	0
hsa-miR-548ah-5p	0.761164	0	0	0	0	0	0	0	0	0	0	0	0	0	0	0	0	0	0.373267	0	0	0	0	0	0	0	0	0	0	0	0	0	0	0	0	0	0	0	0.245788	0	0	0	0	0	0	0	0	0	0
hsa-miR-4802-5p	0	0.74197	0.233464	0	0	0	0.227407	0	0	0	0.315852	0	0.503622	0	0.302063	0	0	0	0	0	0	0	0	0	0	0	0.146271	0.324645	0	0	0	0	0	0.359014	1.469006	0	0	0	0	0	0	0.208397	0	0	0	0	0	0	0
hsa-miR-24-2-5p	38.819344	37.840494	15.408612	11.936514	11.298475	14.092151	8.186661	12.083519	16.204791	16.767125	20.530367	18.996048	15.360453	16.640294	12.686646	15.087892	36.782779	15.647412	29.114841	28.663127	33.804066	21.656093	31.691865	13.015005	43.859985	13.198113	8.776257	13.959737	43.674309	18.763115	9.898849	10.712544	8.070925	14.001534	5.876024	21.022758	8.414733	9.863845	13.51834	10.77475	22.765295	16.880186	28.058854	9.93862	15.73038	24.7022	12.114694	12.221813	24.176479
hsa-miR-4774-5p	0	0	0	0	0	0	0	0	0.558786	0	0	0	0	0	0	0	0	0	0	0	0	0	0	0	0	0	0	0	0	0	0	0	0	0	0	0	0	0	0	0	0	0	0	0	0	0	0	0	0
hsa-miR-4709-3p	0.761164	1.112955	0.700392	2.387303	0.916093	1.610532	0.682222	0.54925	0.279393	0.429926	0.315852	0.999792	0.503622	0	0.302063	1.560816	1.007747	2.761308	0.746534	0.525929	1.352163	1.346493	0.609459	0	1.538947	1.064364	0.438813	1.29858	1.436655	1.990028	1.649808	0.446356	1.614185	0	0.734503	0.589423	2.163788	0.588887	0.245788	1.042718	1.858391	0.416795	1.113446	0.397545	0.68393	1.852665	0.526726	0	2.173167
hsa-miR-744-3p	19.790254	2.225911	15.175149	8.594291	7.32874	10.065823	6.139996	6.316384	7.823002	9.028453	17.371849	13.497192	16.115886	6.77938	9.363952	16.648708	6.550358	11.045232	13.810886	5.785219	9.465138	5.498179	8.329272	4.732729	4.61684	8.302039	4.095587	17.530833	11.78057	16.488797	8.249042	6.472162	14.124122	6.821261	10.283041	15.325002	8.174311	8.980516	6.882064	23.634935	13.008741	8.961087	13.13867	9.541075	12.652697	5.557995	7.374162	7.384012	14.125583
hsa-miR-5583-5p	0	0	0	0	0	0	0	0	0	0	0	0	0	0	0	0	0	0	0	0	0	0	0	0	0	0	0	0	0	0	0	0	0	0	0	0	0	0	0	0	0	0	0	0	0	0	0	0	0
hsa-miR-1286	0	0	0	0	0	0	0	0	0	0	0	0	0	0	0	0	0	0	0	0	0	0	0	0	0	0	0	0	0	0	0	0	0	0	0	0	0	0	0	0	0	0	0	0	0	0	0	0	0
hsa-miR-625-3p	48.714471	38.582465	38.754995	42.971447	43.056352	32.613266	24.10517	43.940071	37.43865	22.786094	41.376584	38.491993	30.720906	76.730246	50.142453	37.459594	34.011472	23.0109	41.805924	50.489177	35.832309	40.282575	41.036901	53.637594	47.707352	22.564513	59.678544	27.919476	32.468401	29.850408	17.597955	27.227717	22.195048	34.465316	33.052632	80.947447	17.310306	49.908108	42.521323	44.836864	19.048514	45.430626	71.037894	54.066089	36.590231	38.28841	40.031163	57.28975	33.684082
hsa-miR-4722-5p	0	0	0	0	0	0	0	0	0	0	0	0	0	0	0	0	0	0	0	0	0	0	0	0	0	0	0	0	0	0	0	0	0	0	0	0	0	0	0	0	0	0	0	0	0	0	0	0	0
hsa-miR-6776-3p	0	0	0	0	0	0	0	0	0	0	0	0	0	0	0	0.520272	0	0	0	0	0	0	0	0	0	0	0	0	0.287331	0.28429	0	0	0	0	0	0	0	0	0	0	0	0	0	0	0	0	0	0	0
hsa-miR-371b-5p	0	0	0	0	0	0	0	0	0	0.429926	0	0	0	0	0.302063	0	0	0	0	0	0	0	0	0	0	0	0	0	0	0	0	0	0	0	0	0	0	0	0	0	0	0	0	0.397545	0	0	0	0	0
hsa-miR-6782-5p	0	0	0	0	0	0	0	0	0	0	0	0	0	0	0	0	0	0	0	0	0	0	0	0	0	0	0	0	0	0	0	0	0	0	0	0	0	0	0	0	0	0	0	0	0	0	0	0	0
hsa-miR-378c	9.133963	8.53266	4.202349	3.819685	0.916093	8.455291	7.959254	0.549251	3.073322	9.458379	13.897478	5.998752	12.086915	0.924461	0.604126	13.006804	1.511621	14.726976	12.317817	0.788893	13.521626	8.191163	2.437836	0.394394	9.233681	12.559493	1.46271	13.959738	10.056584	9.381556	17.597956	2.008602	12.509937	4.667178	13.955555	1.37532	10.097679	0.736108	2.212092	9.036887	12.544143	5.209934	6.235301	0.397545	12.994661	11.11599	0.526726	0.763863	12.495708
hsa-miR-1185-2-3p	0	0	0	0	0	0	0	0	0	0	0	0	0	0	0	0	0	0	0	0	0	0	0	0	0	0	0	0	0	0	0	0	0	0	0	0	0	0	0	0	0	0	0	0	0	0	0	0.254621	0
hsa-miR-301a-5p	6.850473	1.112955	4.202349	1.432382	3.969735	1.207899	2.274073	1.922378	3.073322	0.859853	6.001184	4.499064	4.532594	3.38969	1.208252	5.202722	4.282926	2.761308	7.092077	2.892609	6.084732	4.039479	5.485131	0.788788	3.847367	1.915855	1.755252	5.194322	5.74662	3.695765	2.199744	1.562246	1.210639	4.667178	2.938012	3.340064	2.404209	2.797211	0.983152	5.561162	3.716784	4.167947	6.45799	3.577903	3.761613	3.087775	2.106903	3.055454	6.247855
hsa-miR-4743-3p	0	0	0	0	0	0	0	0	0	0	0	0	0	0	0	0	0	0	0	0	0	0	0	0	0	0	0	0	0	0	0	0	0	0	0	0	0	0	0	0	0	0.208397	0.222689	0	0	0	0	0	0
hsa-miR-6716-5p	0	0	0	0	0	0	0	0	0	0	0	0	0	0	0	0	0	0	0	0	0	0	0	0	0	0	0	0	0	0	0	0	0	0	0	0	0	0	0	0	0	0	0	0	0	0	0	0	0
hsa-miR-1-3p	8.3728	40.808377	7.704306	124.617197	25.955958	20.534277	13.644436	28.561046	36.879865	24.075873	12.634072	58.98773	8.309754	12.326144	9.363953	20.290613	349.43638	10.124796	44.418795	18.144548	27.043252	15.035834	17.471156	11.831822	16.928414	31.292296	12.725573	7.466836	19.825838	8.528688	48.394378	70.077897	19.773771	53.852055	13.955555	50.493915	28.129246	8.833295	24.333012	15.98834	23.694492	9.794675	17.147076	3.180359	18.466099	53.727285	12.114694	14.768024	21.46002
hsa-miR-4699-5p	0	0	0	0	0	0	0	0	0	0	0	0	0	0	0	0	0	0	0	0	0	0	0	0	0	0	0	0	0	0	0	0	0	0	0	0	0	0	0	0	0	0	0	0	0	0	0	0	0
hsa-miR-141-3p	113.413377	175.476019	218.989059	78.780989	326.434341	183.197968	56.624408	265.837442	314.037623	137.576419	78.015391	79.983363	130.689757	588.881514	248.597824	94.689529	72.557806	114.134061	134.376191	517.251124	147.385726	91.000471	156.630944	284.358134	327.795688	124.31769	309.801851	76.616236	128.436946	79.032508	69.841888	191.040383	131.556115	176.634741	111.644443	478.808074	75.732586	307.10415	232.023864	68.124225	114.755676	288.630357	102.437087	239.719494	114.900159	163.034517	312.348402	393.135007	92.902873
hsa-miR-5007-5p	0	0	0	0	0	0	0	0	0	0	0	0	0	0	0	0	0	0	0	0	0	0	0	0	0	0	0	0	0	0	0	0	0	0	0	0	0	0	0	0	0	0	0	0	0	0	0	0	0
hsa-miR-7114-5p	0	0.370985	0	0	0	0	0	0	0	0	0	0	0.251811	0	0	0	0	0	0.373267	0	0	0	0	0	0	0	0	0	0	0	0	0	0	0	0	0	0	0	0	0	0	0	0	0	0	0	0	0.254621	0
hsa-miR-3117-5p	0	0	0	0	0	0.402633	0	0	0	0	0	0	0	0	0	0	0	0	0	0	0	0	0	0	0	0	0	0	0	0	0	0	0	0	0	0	0	0	0	0	0	0	0	0	0	0	0	0	0
hsa-miR-369-5p	12.178617	2.967881	2.801566	4.774606	0.916093	1.207899	0.682222	1.098501	1.117572	3.43941	7.580444	3.999168	3.021728	0.308154	0.302063	3.641904	4.7868	4.908992	5.972275	1.577785	2.704325	0.785453	3.453601	1.183182	2.308419	0.851492	0.292542	7.466836	8.907261	5.970082	3.299616	0.669534	1.614185	0.359014	2.938012	4.125962	1.923367	0.294444	0.491576	3.475727	8.82736	2.29237	15.588252	0	1.709825	9.88088	1.053452	0.509242	7.877728
hsa-miR-488-3p	0	0	0	0	0	0	0	0	0	0	0	0	0	0	0	0	0	0	0	0	0	0	0	0	0	0	0	0	0.287331	0	0	0	0	0	0	0	0	0	0	0	0	0	0	0	0	0	0	0	0.543292
hsa-miR-4745-5p	0	0	0	0	0	0	0	0	0	0	0	0	0	0	0	0	0	0	0	0	0	0	0	0	0	0	0	0	0	0	0	0	0	0	0	0	0	0	0	0	0	0	0	0	0	0	0	0	0
hsa-miR-4650-3p	0	0	0	0	0	0	0	0	0	0	0	0	0	0	0	0	0	0	0	0	0	0	0	0	0	0	0	0	0	0	0	0	0	0	0	0	0	0	0	0	0	0	0	0	0	0	0	0	0
hsa-miR-627-3p	0	0.370985	0	0	0	0	0	0	0.279393	0	0	0	0	0	0	0	0	0.306812	0	0	0	0	0.203153	0.394394	0	0	0	0	0.287331	0	0	0	0	0	0.734503	0.392948	0	0	0	0	0	0	0	0	0	0	0	0	0
hsa-miR-7-1-3p	13.700945	5.564778	11.673192	10.026673	11.298476	10.065823	3.638516	13.731272	13.131467	6.87882	14.845035	8.498232	10.827861	17.872909	8.1557	12.48653	10.32941	14.420164	11.94455	19.196404	16.225952	5.161556	10.767108	11.043034	14.619994	16.391202	11.116592	8.440771	14.65388	9.381558	7.699105	14.729749	11.299298	13.283507	2.938012	12.377885	8.895573	10.894396	9.83152	9.036887	12.544143	14.379419	13.36136	7.950896	5.129472	20.379315	8.427613	10.439466	9.235958
hsa-miR-934	0	0.370985	2.101175	1.432382	2.442913	1.610532	0.454814	3.57013	1.396965	0.429926	0	0	0	4.005997	4.530945	0	0.251937	0	0	3.418538	0	1.00987	1.015765	4.338335	0.769473	0.425746	4.534399	0	0.861993	0	0.549936	2.008602	0	1.795069	0	9.823719	0	3.533317	1.22894	0	0.464598	2.083973	0	2.782814	0.68393	0.617555	4.213806	4.58318	0.543292
hsa-miR-4474-3p	0	0	0	0	0	0	0	0	0	0	0	0	0	0	0	0	0	0	0	0	0	0	0	0	0	0	0	0	0	0	0	0	0	0	0	0	0	0	0	0	0	0	0	0	0	0	0	0	0
hsa-miR-1257	0	0	0	0	0	0	0	0	0	0	0	0	0	0	0	0	0	0	0	0	0	0	0	0	0	0	0	0	0	0	0	0	0	0	0	0	0	0	0	0	0	0	0	0	0	0	0	0	0
hsa-miR-520a-5p	0	0	0	0	0	0	0	0	0	0	0	0	0	0	0	0	0	0	0	0	0	0	0	0	0	0	0	0	0	0	0	0	0	0.359014	0	0	0	0	0	0	0	0	0	0	0	0	0	0	0
hsa-miR-214-5p	29.685383	12.242513	10.272409	12.891435	7.634104	14.897418	3.865924	5.492508	4.74968	6.878821	14.529183	10.497816	11.583293	11.709837	5.739197	16.648708	24.941746	11.352044	20.156428	12.096365	14.873788	3.927271	9.141884	3.549547	15.389468	9.366402	5.265754	7.142191	27.296443	16.773086	2.749681	6.248984	5.246102	6.462247	11.017544	11.002567	5.529682	6.919414	4.91576	11.122323	10.685751	9.794677	26.722718	6.758262	6.497331	18.52665	4.213807	7.384012	15.483812
hsa-miR-937-3p	0	0	0.233464	0.477461	0	0	0	0	0	0.429926	0	0	0	0	0.906189	0	0	0.920436	0.746534	0	0.676081	0.112208	0	0	0	0.425746	0.146271	0.64929	0.574662	0	0.549936	0	0	0.359014	0	0.589423	0	0	0	0.347573	0.464598	0	0.890757	0.397545	0	0.617555	0.526726	0.254621	0.271646
hsa-miR-5683	2.283492	2.967882	0.933855	0.954921	1.832185	0.805266	1.137036	1.373127	1.396965	0	1.579259	0.499896	0.503622	0.308154	0	1.040544	0.503874	0.306812	0.373267	3.155572	2.028243	0.673247	0	1.183182	0	0.212873	1.170168	0.973935	1.436655	0.56858	0.549936	2.23178	0.403546	0.718028	0.734503	0	0.240421	0.88333	0	0	1.393794	0.625192	0.890757	0.79509	0.68393	0.617555	3.160355	1.273105	1.086584
hsa-miR-92b-3p	33.491199	143.942273	27.782195	41.061605	44.583174	48.315947	6.139996	48.334078	32.68897	31.38462	35.3754	64.486586	41.800578	38.827353	47.725949	32.256873	49.127681	23.624524	29.861375	51.804	44.621367	16.270122	93.856675	34.706679	63.866295	13.83673	26.767582	41.229924	28.733098	29.566118	26.946869	46.421028	24.616327	37.696438	14.690059	77.21443	24.522933	27.383209	39.080291	33.366969	26.017481	52.516137	85.73539	56.451357	26.331286	30.87775	37.924258	29.790671	82.580331
hsa-miR-6808-3p	0	0	0	0.954921	0	0	0.227407	0	0	0	0.315852	0.499896	0.503622	0	0.302063	0	0	0.306812	0.373267	0	0	0.224415	0.203153	0	0	0	0.292542	0.64929	0.574662	0	0	0	0	0	0	0.196474	0	0	0.245788	0	0	0	0	0	0	0	0	0	0.271646
hsa-miR-198	0	0	0	0	0	0	0	0	0	0	0	0	0	0	0	0	0	0	0	0	0	0	0	0	0	0	0	0	0	0	0	0	0	0	0	0	0	0	0	0	0	0	0	0	0	0	0	0	0
hsa-miR-27b-3p	2231.731695	1685.014977	1210.276424	773.963507	1386.04815	1327.883296	751.808398	963.935361	1202.786442	1320.733626	1744.133527	1030.285699	2442.312054	1686.216446	833.391733	1948.93945	1570.826119	1327.268684	2482.226881	1446.041663	1884.23865	1468.462558	1595.360311	1094.443578	2223.778265	1837.304758	1173.678018	1711.204183	3463.774891	1497.068977	1022.331253	1006.756044	1119.841163	1300.706647	1030.507579	914.784737	1066.507156	1212.811104	1000.848707	1269.682602	2049.80582	1454.196863	1499.367226	1173.154598	1292.96873	1569.207226	921.243431	1099.963233	2664.030616
hsa-miR-3142	0	0	0	0	0	0	0	0	0	0	0	0	0	0	0	0	0	0	0	0	0	0	0	0	0	0	0	0	0	0	0	0	0	0	0	0	0	0	0	0	0	0	0	0	0	0	0	0	0
hsa-miR-4645-5p	0	0	0	0	0	0	0	0	0	0	0	0	0	0	0	0	0	0	0	0	0.676081	0	0	0	0	0	0	0	0	0	0	0	0	0	0	0	0	0	0	0	0	0	0	0	0	0	0	0	0
hsa-miR-487b-3p	3.805819	2.22591	1.16732	4.297146	1.221456	1.610532	0.682221	1.647752	0.558786	2.149631	2.526815	5.498856	1.762675	0.924461	1.208252	1.560816	5.54261	6.749864	3.359404	1.314821	4.73257	0.112208	2.844142	0.394394	3.847366	1.064365	0.292542	4.54503	3.735303	5.117213	1.099872	0.892712	1.614185	0.718028	2.938012	3.929486	1.442526	0.88333	0.491576	3.475728	10.685752	1.667179	10.243709	0	0.68393	8.028215	1.053452	0.763863	4.346333
hsa-miR-629-3p	1.522328	1.854926	3.501957	2.387303	0.610728	1.207899	0.454815	1.647752	1.955751	0	1.89511	1.999584	1.007243	2.773382	2.114441	2.60136	0.251937	0.920436	3.359405	1.840751	2.028244	0.897662	4.266213	1.577576	1.538946	1.490109	1.608981	1.623225	1.149324	3.127186	1.649808	0.892712	2.017732	2.513096	0	1.37532	0.961684	1.619437	1.720516	3.475726	2.32299	3.542754	2.004203	2.782814	2.051789	0.617555	2.633629	3.055453	1.358229
hsa-miR-6848-3p	0	0	0	0	0	0	0	0	0	0	0	0	0	0	0	0	0	0	0	0	0	0	0	0	0	0	0	0	0	0	0	0	0	0	0	0	0	0	0	0	0	0	0	0	0	0	0	0	0
hsa-miR-1224-5p	0	0	0	0	0	0	0	0	0	0	0	0	0	0.308154	0	0	0	0	0	0	0	0	0	0	0	0	0	0	0	0	0	0	0	0.718028	0	0	0.240421	0.147222	0	0	0	0.208397	0	0	0	0	0	0.509242	0.271646
hsa-miR-4471	0	0	0	0	0	0	0	0	0	0	0	0	0	0	0	0	0	0	0	0	0	0	0	0	0	0	0	0	0	0	0	0	0	0	0	0	0	0	0	0	0	0	0	0	0	0	0	0	0
hsa-miR-532-5p	991.035016	1274.705297	1793.00211	1288.18849	1825.772615	2581.279504	1315.550996	2376.883344	1871.653049	2137.163689	881.858172	1719.642314	1445.393465	1494.544912	1703.937211	1238.247701	683.756551	1200.248518	1003.342234	1693.491232	1620.566933	1359.62106	1479.563117	1794.493075	2284.566668	1605.060583	1721.75523	1281.69875	1034.391507	1323.368038	2321.28038	1773.149362	2075.842502	2060.738658	1835.522766	441.084991	1961.113361	1052.339618	2118.200921	1337.806826	1353.373608	1790.341821	944.425429	2078.364026	1527.214581	1025.141282	3000.756907	1501.755356	1436.734775
hsa-miR-331-3p	50.997962	10.387586	22.179063	15.278736	16.184302	13.286886	6.367403	12.358145	13.690253	12.467864	32.216882	16.496568	23.922017	12.017989	17.821715	31.736599	11.589095	19.635968	34.713848	17.618618	22.986765	13.689342	23.768898	10.64864	26.93157	13.623858	11.555405	26.945541	32.18107	24.448906	20.347636	6.248984	9.685112	15.078576	11.752046	16.1109	12.261467	10.599952	13.026764	25.372798	29.269666	14.796213	30.285748	11.528799	19.491991	24.084645	13.694871	12.476434	20.645084
hsa-miR-6793-5p	0	0	0	0	0.305364	0	0	0	0	0	0	0	0	0	0	0	0	0	0	0.262964	0	0	0.406306	0.394394	0	0.212873	0.146271	0	0	0	0.549936	0	0.403546	0	0	0	0	0.147222	0.245788	0	0	0.208397	0.222689	0	0	0	0.526726	0.254621	0
hsa-miR-3116	0	0	0	0	0	0	0	0	0	0	0	0	0	0	0	0	0	0	0	0	0	0	0	0	0	0	0	0.324645	0	0	0	0	0	0	0	0	0.240421	0	0	0.347573	0	0	0	0	0	0	0	0	0
hsa-miR-891a-3p	0	0	0	0	0	0	0	0	0	0	0	0	0	0	0	0	0	0	0	0	0	0	0	0	0	0	0	0	0	0	0	0	0	0	0	0	0	0	0	0	0	0	0	0	0	0	0	0	0
hsa-miR-645	0	0	0	0	0	0	0	0	0	0	0	0	0	0	0	0	0	0	0	0	0	0	0	0	0	0	0	0	0	0	0	0	0	0	0	0	0	0	0	0	0	0	0	0	0	0	0	0	0
hsa-miR-3923	0	0	0	0	0	0	0	0	0	0	0	0	0	0	0	0	0	0	0	0	0	0	0	0	0	0	0	0.324645	0	0	0	0	0	0	0	0	0	0	0	0	0	0	0	0	0	0	0	0	0
hsa-miR-212-3p	2.283491	3.338866	2.568103	6.684448	2.442913	2.415798	0.909629	4.668632	2.235144	2.149631	1.895111	0.499896	2.014487	4.622304	3.926819	5.20272	1.259684	1.227248	2.239602	2.892609	1.352163	1.346493	3.047295	1.577576	3.847367	1.064365	2.486606	1.29858	2.011317	0.852869	0.549936	1.562246	0.403546	1.077042	0.734503	10.020192	1.682947	2.649989	0.983152	2.433009	2.32299	2.29237	6.680681	6.758261	1.709824	4.322885	2.106904	1.273105	1.901521
hsa-miR-224-3p	2.283491	1.112955	1.634247	1.909842	3.969734	1.207899	0.227407	2.746254	0.558786	0	0.947556	1.499688	0.755432	1.540768	1.812378	1.040544	2.771306	1.227248	0.373267	4.996323	0.676081	1.346493	1.828377	2.366364	0	1.49011	1.316439	0.324645	2.011317	1.421449	0.549936	2.678136	1.210638	2.154083	0	2.947115	0.480842	1.324995	0.737364	1.390291	0.929196	1.250384	2.449583	3.180359	0.68393	3.70533	2.106904	0.509242	1.629876
hsa-miR-3606-5p	0	0	0	0	0	0	0	0	0	0	0	0	0	0	0	0	0	0	0	0	0	0	0	0	0	0	0	0	0	0	0	0	0	0	0	0	0	0	0	0	0	0	0	0	0	0	0	0	0
hsa-miR-93-5p	918.724475	1460.568902	662.336847	1836.313167	1412.004112	1257.422538	1004.457865	1166.334321	1073.986314	1331.05186	700.875101	1724.641275	638.843767	1112.434462	1851.041877	768.441956	1532.027847	1432.81201	664.415615	1028.454069	1769.980905	810.700848	560.295906	1032.523707	1285.020658	876.397138	1000.054413	731.100706	1294.713368	660.120428	1494.17645	972.832987	1341.791663	1064.116617	1291.990615	2367.909288	1402.856011	1037.470242	988.559308	661.083031	679.242093	1396.887585	1321.661147	1207.740991	674.012527	1074.545681	1259.928126	968.578733	927.942143
hsa-miR-519d-5p	0	0	0	0	0	0	0	0	0	0	0	0	0	0	0	0	0	0	0	0	0	0	0	0	0	0	0	0	0	0	0	0	0	0	0	0	0	0	0	0	0	0	0	0	0	0	0	0	0
hsa-miR-6749-5p	0	0	0	0	0	0	0	0	0	0	0	0	0	0	0	0	0	0	0	0	0	0	0	0	0	0	0	0	0	0	0	0	0	0	0	0	0	0	0	0	0	0	0	0	0	0	0	0	0
hsa-miR-5589-5p	0	0	0.233464	0	0.610728	0	0	0	0	0	0	0	0	0.616308	0	0	0	0	0	0.262964	0	0	0	0	0	0	0	0	0	0	0.549936	0	0	0	0	0	0	0	0.245788	0	0	0	0	0.397545	0	0	0.526726	0	0
hsa-miR-3129-3p	0	0	0	0.477461	0	0	0	0	0	0	0	0	0	0	0	0	0	0	0	0	0	0	0	0	0	0	0	0	0.287331	0	0	0	0	0.359014	0	0	0	0.441665	0	0	0	0.416794	0.445379	0	0	0	0	0.254621	0
hsa-miR-6782-3p	0	0	0	0	0.305364	0	0	0.274625	0	0	0	0	0	0	0	0	0	0	0	0	0	0.112208	0	0	0	0	0	0	0	0.28429	0.549936	0	0	0	0	0	0	0	0	0	0	0	0	0	0	0	0	0	0
hsa-miR-6516-3p	0.761164	0	0	0	0	0	0.227407	0	0.279393	0	0	0	0.251811	0	0	0	0	0	0	0	1.352162	0.448831	0.203153	0	0	0	0.292542	0	0	0.28429	0	0	0	0.359014	0	0	0	0	0	0	0	0.208397	0.222689	0	0	0	0	0	0.271646
hsa-miR-210-5p	0.761164	0.74197	0	0	0.305364	0.805266	0	0	0.838179	0	0.315852	0.999792	0.503621	1.848922	0	0.520272	0	0	0	0.525928	1.352163	0.448831	0	1.577576	0	0	0.585084	0.324645	0	0.28429	0	0.223178	0	0.359014	0	0.589423	0	0.441665	0	0	0	0.208397	0	0.397545	1.367859	0	1.053452	0.254621	0
hsa-miR-2681-5p	0	0	0	0	0	0	0	0	0	0	0	0	0	0	0	0	0	0	0.746534	0	0	0	0	0	0	0	0	0	0	0	0	0	0	0	0	0	0	0	0	0	0	0	0	0	0	0	0	0	0
hsa-miR-518e-3p	0	0	0	0	0	0	0	0	0	0	0	0	0	0	0	0	0	0	0	0	0	0	0	0	0	0	0	0	0	0	0	0	0	0	0	0	0	0	0	0	0	0	0	0	0	0	0	0	0
hsa-miR-205-5p	10.65629	9.645616	33.151862	3.819685	2.748278	2.415798	0	38.172939	2.79393	0.429926	5.685333	7.49844	1.762675	9.552762	9.363953	2.60136	2.519368	1.227248	8.585146	7.888934	2.704326	1.122077	1.625224	2.760758	7.694734	1.064364	2.486606	0.324645	5.74662	0.852869	1.649808	1.785424	0	1.795068	0.734503	466.82314	0.480842	1.91388	2.212092	2.085437	1.393794	17.505379	3.340341	30.610947	2.735718	1.23511	5.267259	4.583181	0.543292
hsa-let-7a-3p	38.819343	19.662215	14.941686	11.459055	10.077019	19.326379	10.233328	6.316383	10.616931	15.477348	16.424295	8.498232	34.246257	19.105523	7.249512	24.452791	22.674315	13.192916	38.819788	21.037156	31.099741	14.250384	25.190969	6.704699	27.701043	19.371425	8.044903	22.400509	40.800998	21.8903	4.399489	6.472162	16.545399	9.334357	12.486551	13.360257	17.069886	6.919414	9.094156	20.506784	23.694492	11.670251	21.155483	5.963173	14.704487	12.968655	7.900887	10.948709	32.325854
hsa-miR-654-5p	0	0	1.167319	2.387304	0.305364	0	0.682222	0	0	0.429926	0.315852	0.499896	0.251811	0.308154	0.906189	0	0.755811	1.227248	0	0.525928	0.676081	0	0.406306	0.788788	0	0.851492	0.146271	0	0.574662	0.85287	2.199744	0	0	0	0	0.785897	0.480842	0.147222	0	1.390292	2.32299	0.416794	4.676476	0.397545	0.341965	1.852665	0	0.509242	0
hsa-miR-520e-3p	0	0	0	0	0	0	0	0	0	0	0	0	0	0	0	0	0	0	0	0	0	0	0	0	0	0	0	0	0	0	0	0	0	0	0	0	0	0	0	0	0	0	0	0	0	0	0	0	0
hsa-miR-6794-3p	0	0	0	0	0	0	0	0	0	0	0	0	0	0	0	0	0	0	0	0	0	0	0	0	0	0	0	0	0	0	0	0	0	0	0	0	0	0	0	0	0	0	0	0	0	0	0	0	0
hsa-miR-760	0.761164	0.370985	0	0.477461	0	0	0.227407	0.54925	0	0	0	0	0.251811	0.308154	0	0	0.503874	0	0	0	0	0.112208	0	0.394394	1.538947	0	0	0	0.287331	0	0.549936	0	0.403546	0	0	0.589423	0.240421	0	0	0	0.929196	0	0	0	0	0.617555	0	0.254621	0
hsa-miR-4513	0	0	0	0	0	0	0	0	0	0	0	0	0	0	0	0	0	0	0	0	0	0	0	0	0	0	0	0	0	0	0	0	0	0	0	0	0	0	0	0	0	0	0	0	0	0	0	0	0
hsa-miR-4766-5p	0	0	0	0	0	0	0	0	0	0	0	0	0	0	0	0	0	0.306812	0	0	0	0	0	0	0	0	0.146271	0	0	0.28429	0	0.446356	0	0	0	0.196474	0	0	0	0	0	0	0	0	0	0	0	0	0
hsa-miR-4703-3p	0	0	0	0	0	0	0	0	0	0	0	0	0	0	0	0	0	0.306812	0	0	0	0	0	0	0	0	0	0.324645	0.287331	0	0.549936	0	0	0	0	0	0	0	0	0	0	0	0	0	0	0	0	0	0
hsa-miR-501-3p	61.654254	107.956706	179.30021	97.401947	134.054888	202.524347	120.29844	163.951398	162.327276	166.381482	76.120279	115.47598	105.760499	115.865749	110.252985	111.858511	61.472586	157.087741	111.606891	159.619437	160.907354	98.5183889999999	107.061618	142.770658	186.982046	139.218785	116.285398	77.590172	122.115665	103.765701	228.773428	160.018638	156.575989	156.529974	150.573097	38.901928	154.109804	107.61895	212.360826	144.242619	128.693612	139.834636	77.050507	218.252075	224.328877	106.219459	242.293869	127.310559	97.792497
hsa-miR-3529-3p	0	0	0	0	0	0	0	0	0	0	0	0	0	0	0	0	0	0	0	0	0	0	0	0	0	0	0	0	0	0	0	0	0	0	0	0	0	0	0	0	0	0	0	0	0	0	0	0	0
hsa-miR-6861-3p	0	0	0	0	0	0	0	0	0	0	0	0	0	0	0	0	0	0	0	0	0	0	0	0	0	0	0	0	0	0	0	0	0	0	0	0	0	0	0	0	0	0	0	0	0	0	0	0	0
hsa-miR-5002-5p	0	0	0.233464	0	0	0	0	0	0	0	0	0.499896	0	0	0	0	0.251937	0	0	0	0	0	0	0	0	0	0	0	0	0	0	0.223178	0	0	0	0.589423	0	0	0	0	0	0	0.890757	0	0	0	0	0	0
hsa-miR-4733-3p	0	0	0	0	0	0	0	0	0	0	0	0	0	0	0	0	0	0	0	0	0	0	0	0	0	0	0	0.324645	0	0	0	0	0	0	0	0.196474	0	0	0	0	0	0	0	0	0	0	0	0	0
hsa-miR-410-3p	3.044654	1.854926	2.101174	2.864763	2.442914	1.207899	2.956294	0.823876	1.117572	3.009484	0.947555	11.497608	0.755432	1.540768	4.228882	1.040544	3.275179	7.056676	2.239603	2.103715	2.028244	1.009869	2.437836	1.97197	2.30842	2.767346	0.877626	3.571096	2.585979	3.695765	1.099872	1.562246	2.824825	1.436055	1.469006	5.501283	2.404209	1.177772	1.966304	4.170871	2.322989	0.833589	10.689087	0.79509	0.341965	8.028215	1.053452	0.509242	5.161271
hsa-miR-4644	0	0	0	0	0	0	0	0	0	0	0	0	0	0	0	0	0	0	0	0	0	0	0	0	0	0	0.146271	0	0	0	0	0	0	0	0	0	0	0	0	0	0	0	0	0	0	0	0	0	0
hsa-miR-4795-5p	0	0	0	0	0	0	0	0	0	0	0	0	0	0	0	0	0	0	0	0	0	0	0	0	0	0	0	0	0	0	0	0	0	0	0	0	0	0	0	0	0	0	0	0	0	0	0	0	0
hsa-miR-514b-5p	12.939781	0.74197	0.233464	0.477461	0	1.610532	3.183701	0	0	0	1.579259	0.999792	17.374938	0	0	24.973062	2.015494	2.454496	21.276231	0.525929	0	2.805193	1.828377	0	114.651543	5.960438	0	3.895741	53.730893	3.980054	1.099872	0	0.403546	1.795069	1.469006	0	0.240421	0	0.245788	3.128154	13.937937	3.542755	0.668068	0	0	22.23198	0	0	11.409124
hsa-miR-513c-5p	1.522328	0.370985	0	0	0	2.013165	0.227407	0.274625	0	0.859853	0.631704	0.499896	2.266297	0	0	5.722994	0.503874	0.613624	7.465343	0.788893	0	0.112208	0.406306	0	24.62315	0.851491	0	0.64929	5.74662	0.568579	0	0.223178	0.403546	0.359014	5.876023	0	0	0	0.245788	1.390291	3.252185	0.833589	0.445379	0	0	9.263325	0	0	1.901521
hsa-miR-30b-3p	6.089309	5.193792	20.544816	5.252067	13.130662	8.45529	3.411109	12.358144	8.661181	11.178084	12.949924	3.499272	12.590536	6.471226	4.228882	11.96626	4.282926	7.363488	8.585145	8.677828	12.169463	3.029608	7.922967	7.493488	11.542101	9.792147	7.459819	8.440772	12.355232	12.508742	12.64853	15.845639	12.106391	14.360548	6.610527	1.964744	7.933891	5.888862	13.026764	14.598049	16.260926	9.37788	5.344544	9.541074	17.440203	6.793105	10.534516	8.402497	11.137479
hsa-miR-6894-5p	0	0	0	0	0	0	0	0	0	0	0	0	0	0	0.604126	0	0	0	0	0	0	0	0	0	0	0	0	0	0	0	0	0	0	0	0	0	0	0	0	0	0	0	0	0	0	0	0	0	0
hsa-miR-4479	0	0	0	0	0	0	0	0	0	0	0.315852	0	0	0	0	0	0	0	0	0	0	0	0	0	0	0	0	0	0	0	0	0	0	0	0	0	0	0	0	0	0	0	0	0	0	0	0	0	0
hsa-miR-6839-3p	0	0	0	0	0	0	0	0	0	0	0	0	0	0	0	0	0	0	0	0	0	0	0	0	0	0	0	0	0	0	0	0	0	0	0	0	0	0	0	0	0	0	0	0	0	0	0	0	0
hsa-miR-4661-3p	0	0	0	0	0	0	0	0	0	0	0	0	0	0	0	0	0	0	0	0	0	0	0	0	0	0	0	0	0	0	0	0	0	0	0	0	0	0	0	0	0	0	0.222689	0	0	0	0	0	0
hsa-miR-129-5p	6.850472	7.790689	7.937771	22.440645	24.123772	38.652759	7.049625	37.623687	22.351433	21.06639	14.21333	6.998544	20.396667	29.274592	127.168511	13.006804	5.038736	5.215804	9.331679	18.93344	9.465138	16.270121	26.61304	39.833802	8.464207	12.98524	26.475041	12.011867	1.723986	11.371583	15.398211	17.184708	18.563132	16.873644	13.955556	54.816352	14.665675	8.686074	14.74728	14.945621	12.079545	19.172558	18.037836	48.102918	8.549119	8.64577	18.962129	17.568857	19.286852
hsa-miR-6786-3p	0	0.74197	0	0	0	0	0	0	0.838179	0.429926	0	0	0	0	0	0	0	0	0	0	0	0	0	0	0	0	0	0.324645	0	0	0	0	0	0	0	0	0.240421	0	0	0	0.464598	0	0.222689	0	0	0	0	0.254621	0
hsa-miR-6813-5p	0	0	0	0	0	0	0	0	0	0	0	0	0	0	0	0	0	0	0	0	0	0	0	0	0	0	0	0	0	0	0	0	0	0	0	0	0	0	0	0	0	0	0	0	0	0	0	0	0
hsa-miR-1304-3p	0	0	0	0	0	0	0	0	0	0	3.158519	0	0	0	0	0	0	0	0	0	0	0	0	0	0	0	0	0	0	0	0	0	0	0	0	0	0	0	0	0	0	0	0	0.397545	0	0	0	0	0
hsa-miR-3129-5p	0	0	0	0	0	0	0	0	0	0	0	0	0	0	0	0	0	0.306812	0	0	0	0	0	0	0	0	0	0	0	0	0	0	0	0	0	0	0	0	0	0	0	0	0	0	0	0	0	0	0
hsa-miR-7113-3p	0	0	0	0	0	0	0	0	0	0	0	0	0	0	0	0	0	0	0	0	0	0	0	0	0	0	0	0	0	0	0	0	0	0	0	0	0	0	0	0	0	0	0	0	0	0	0	0	0
hsa-miR-5006-3p	0	0	0	0	0	0	0	0	0	0	0	0	0	0	0	0	0	0.306812	0.373267	0	0	0.112208	0.203153	0	0	0.212873	0	0	0	0	0	0	0	0	0	0	0.240421	0	0	0	0	0.208397	0.222689	0	0	0	0	0	0
hsa-miR-6866-3p	0	0	0	0	0	0	0	0	0	0	0	0	0	0	0.302063	0	0	0	0	0	0	0	0	0	0	0	0	0	0	0	0	0	0	0	0	0	0	0	0	0	0	0	0	0	0	0	0	0	0
hsa-miR-6507-3p	0	0	0.233464	0	0.305364	0	0	0.54925	0	0	0	0	0	0.308154	0.302063	0	0.251937	0	0.373267	0	0	0	0	0	0	0	0	0	0	0	0	0	0	0	0	0.196474	0	0	0	0	0	0.416794	0	0	0	0	0	0	0
hsa-miR-15b-3p	14.462109	1.854926	8.638161	4.297145	6.412648	7.247392	3.183702	4.394007	4.74968	2.149631	6.948739	3.999168	8.813375	4.314151	6.04126	7.804082	8.817789	2.454496	6.345543	9.203756	2.028244	5.834802	5.891437	2.366364	4.61684	2.128727	4.534399	5.843611	1.723986	5.117213	4.399488	3.570848	3.631917	5.74422	2.203509	12.967308	2.40421	4.269426	3.195244	7.646597	7.433566	3.12596	3.785718	0.79509	5.471437	2.47022	2.633629	5.601664	8.692667
hsa-miR-4699-3p	0	0	0	0	0	0	0	0	0.279393	0	0	0.499896	0	0	0	0	0	0	0	0.262964	0.676081	0	0.203153	0	0	0	0	0	0.287331	0	0	0	0.403546	0	0	0	0	0	0.245788	0	0	0.208397	0	0	0	0	0.526726	0	0.271646
hsa-miR-6716-3p	0	0	0.466928	1.909842	0.305364	0	0.454814	1.373127	1.117572	0.859853	0	1.499688	0.251811	0.616308	1.812378	0.520272	0.251937	0.613624	0.746534	0.262964	0	0	0.406306	0.394394	0	0.425746	0.438813	0.64929	0	0.852869	0	0.446356	0.807093	0.359014	0	1.571795	0.721263	1.030551	0	0.347573	0.464598	0.208397	0.222689	0.397545	0.341965	0	0.526726	0.509242	0
hsa-miR-6735-3p	0	0	0	0	0	0	0	0	0	0	0	0	0	0	0	0	0	0	0	0	0	0	0.203153	0	0	0	0	0	0	0	0	0	0	0	0	0	0	0	0	0	0	0	0	0	0	0	0	0	0
hsa-miR-3168	0	0	0	0	0	0	0	0	0	0	0	0	0	0	0	0	0	0	0	0	0	0	0	0	0	0	0	0	0	0	0	0	0	0	0	0	0	0	0	0	0	0	0	0	0	0	0	0	0
hsa-miR-6733-5p	0	0	0	0	0	0	0	0	0	0	0	0	0	0	0	0	0	0	0	0.262964	0	0	0	0	0	0	0	0	0.287331	0	0	0	0	0	0	0	0	0	0	0	0	0	0	0	0	0	0	0	0
hsa-miR-5699-5p	0	0	0	0	0	0	0.454815	0	0.279393	0	0.315852	0.499896	0.755433	0	0	0	0.251937	0.306812	0	0.525929	0	0.112208	0.609459	0	0.769473	0	0.146271	0.324645	0.287331	0	1.099872	0	0	0	0	0.196474	0.961684	0	0.245788	0	0	0	0.222689	0.79509	0.68393	0	0.526726	0	0.814937
hsa-miR-6814-3p	0	1.112955	0.233464	0	0	0	0	0	0	0.859852	1.579259	0	0.503622	0	0	1.040544	0	0.306812	0.746534	0.262964	0.676081	0	0.203153	0	0	0.425746	0	0	0	0.28429	0	0	0.403546	0	1.469006	0	0.240421	0	0	0.347573	0	0	0.222689	0	0.68393	0	0	0	0
hsa-miR-6803-3p	0	1.112955	0.233464	0	0	0.402633	0	0	0	0.429926	0	0.499896	0.503622	0.308154	0.302063	0	0	1.227248	0.373267	0.262964	0	0	0.609459	0	0	0.638619	0.292542	0	0.574662	0.568579	0	0.223178	0.403546	0	0	0	0.480842	0	0	0	0	0.208397	0.445378	0	0	0	1.053452	0.254621	0.271646
hsa-miR-218-1-3p	0	0.74197	1.400783	0	0.305364	0.805266	0.909629	0	0.279393	0.859853	2.842666	0.999792	4.532594	0	0	4.682449	2.015495	1.840872	2.61287	0	1.352162	0.561039	1.422071	0	0.769473	2.554474	0	2.59716	2.011317	1.990027	1.649808	0	2.421278	1.077042	0.734503	0.196474	1.682947	0.294443	0.245788	1.390292	1.858391	0	2.004204	0	1.36786	1.852665	0	0	1.629876
hsa-miR-548as-3p	0	0	0	0	0	0	0	0	0	0	0	0	0.251811	0	0	0	0	0	0	0	0	0	0	0	0	0	0	0	0	0	0	0	0	0	0	0	0	0	0	0	0	0	0	0	0	0	0	0	0
hsa-miR-4651	0	0	0	0	0	0	0	0	0	0	0	0	0	0	0	0	0	0	0	0	0	0	0	0	0	0	0	0	0	0	0	0	0	0	0	0	0	0	0	0	0	0	0	0	0	0	0	0	0
hsa-miR-3188	0	0.370985	0.233464	0	0	0	0	0	0.279393	0	0	0	0.251811	0	0.302063	1.040544	0	0.306812	0	0.262964	0	0	0	0	0	0	0.146271	0	0.287331	0	0.549936	0	0	0.359014	0	0.196474	0	0.441666	0	0	0	0	0	0	0	0	0	0.254621	0
hsa-miR-410-5p	0	0	0	0	0.305364	0	0	0	0	0	0	0	0	0	0	0	0.251937	0	0	0	0	0	0	0	0	0	0	0	0	0	0	0	0	0	0	0.196474	0	0	0	0	0	0	0	0	0	0	0	0	0.271646
hsa-miR-133a-3p	7.611637	19.662214	6.303524	33.899703	9.466287	9.663191	3.183702	8.23876	7.823003	9.458377	6.632889	18.496152	9.820619	4.930461	5.135071	14.567619	106.317343	8.590736	25.008901	7.363002	12.169462	6.508047	13.204945	4.732728	10.003153	8.727785	2.340336	7.14219	9.194592	11.087296	17.597954	21.871444	8.070926	14.001537	6.610527	22.005131	10.578521	1.913883	8.356792	13.902907	11.150351	6.460317	6.903367	2.782815	12.6527	23.46709	2.106904	4.583178	7.606083
hsa-miR-586	0	0	0	0	0	0	0.227407	0	0	0	0	0	0	0	0	0	0	0	0	0	0	0	0	0	0	0	0	0.324645	0	0	0	0	0	0	0	0	0	0	0	0	0	0	0	0	0	0	0	0	0
hsa-miR-3135a	0	0	0	0	0	0	0	0	0	0	0	0	0	0	0	0	0	0	0	0	0	0	0	0	0	0.212873	0	0	0	0	0	0	0	0	0	0	0	0	0	0	0	0	0	0	0	0	0	0	0
hsa-miR-6514-5p	0	0	0	0	0	0	0.454814	0	0	0	0	0	0	0	0	0	0	0.613624	0	0	0	0	0.203153	0	0	0.212873	0	0.324645	0	0.28429	0.549936	0.446356	0	0	0	0.196474	0	0	0	0.347573	0	0.208397	0	0	0	0	0.526726	0	0
hsa-miR-6789-5p	0	0	0	0	0	0	0	0	0	0	0	0	0	0	0	0	0	0	0	0	0	0	0	0	0	0	0	0	0	0	0	0	0	0	0	0	0	0	0	0	0	0	0	0	0	0	0	0	0
hsa-miR-3124-5p	0	0	0	0	0	0	0	0	0	0	0	0	0	0	0	0	0	0	0	0	0	0	0	0	0	0	0	0	0.287331	0.28429	0	0	0	0	0	0	0	0	0	0	0	0	0	0	0	0	0	0	0
hsa-miR-374a-5p	21.312582	24.11404	11.673191	21.008264	13.741389	17.715848	26.151835	14.555148	13.690253	17.626978	13.265776	22.495321	16.367696	16.332141	14.499023	16.128435	30.484356	12.579292	19.409894	19.9853	20.958521	17.504405	20.112145	13.409398	20.006308	18.094184	16.528616	18.829415	30.169752	13.645901	9.89885	15.176105	20.580863	14.719562	19.831579	17.48622	20.676199	11.924947	11.797824	11.122322	14.402534	15.421405	24.273136	7.950895	10.258943	26.554865	10.534517	13.240298	17.928624
hsa-miR-125b-1-3p	0.761164	1.112955	0.233464	0.477461	0	0	0	0	0.279393	0	0	0	0.503621	0.616308	0.604126	0.520272	1.007747	0.613624	0.373267	0	0.676081	0.561039	0.203153	0.394394	0	0	0	0.64929	0	1.137159	0.549936	0	0	0.359014	0	0.982371	0.240421	0.88333	0.491576	1.042718	0.464598	0.416795	1.113446	0.79509	0	0	0.526726	0.254621	0.543292
hsa-miR-320b	3.805819	7.048718	5.836595	1.432383	2.748277	3.221064	0.682221	3.844755	4.74968	1.719705	3.790223	3.499272	4.280782	6.163073	3.322693	4.682449	4.786798	2.761308	2.239602	4.733358	4.056488	2.917403	5.485131	3.549546	3.077892	2.12873	4.388129	3.571095	4.022634	3.127186	2.199744	1.785424	1.210638	2.513096	0.734503	3.143588	0.480842	7.361081	6.390488	3.475728	6.039773	5.209932	5.121853	3.975449	3.761614	5.557995	3.687081	4.583179	3.531397
hsa-miR-147a	0	0	0	0	0	0	0	0	0	0	0	0	0	0	0	0	0	0	0	0	0	0	0	0	0	0	0	0	0	0	0	0	0	0	0	0	0	0	0	0	0	0	0	0	0	0	0	0	0
hsa-miR-520d-3p	0	0	0	0	0	0	0	0	0	0	0	0	0	0	0	0	0	0	0	0	0	0	0	0	0	0	0	0	0	0	0	0	0	0	0	0	0	0	0	0	0	0	0	0	0	0	0	0	0
hsa-miR-4688	0	0	0	0	0	0	0	0	0	0	0	0	0	0	0	0	0	0	0	0	0	0	0	0	0	0	0	0	0	0	0	0	0	0	0	0	0	0	0	0	0	0	0	0	0	0	0	0	0
hsa-miR-4678	0	0	0	0	0	0	0	0	0	0	0	0	0	0	0	0	0.755811	0.306812	0	0	0.676081	0.336623	0	0	0.769473	0.212873	0	0	0	0	0	0	0	0	0	0.196474	0	0.147222	0	0	0	0	0	0	0	0	0	0	0
hsa-miR-4791	0.761164	0	0.233464	0	0.305364	0.402633	0.227407	0	0	1.289779	0.315852	0	0	0	0	0	0.503874	0	0.373267	0	1.352163	0.224416	0.609459	0	0.769473	0	0.146271	0.324645	0.574662	0.28429	0	0	0.403546	0	0	0.196474	0	0.294443	0	0	0.464598	0.208397	0.445378	0	0.341965	0.617555	0.526726	0.254621	0.271646
hsa-miR-6891-3p	0	0	0	0	0	0	0	0	0	0	0	0	0	0	0	0	0	0	0	0	0	0	0	0	0	0	0	0	0	0	0	0	0	0	0	0	0	0	0	0	0	0	0	0	0	0	0	0	0
hsa-miR-5092	0	0	0	0	0	0	0	0	0	0	0	0	0	0	0	0	0	0	0	0	0	0	0.406306	0	0	0	0	0	0	0	0	0	0	0	0	0	0	0	0	0	0	0	0	0	0	0	0	0	0
hsa-miR-100-3p	0	0.370985	0	0	0	0	0	0	0	0	0	0	0.503621	0	0	0	0.251937	0.613624	0.373267	0	1.352162	0	0	0	0	0.212873	0.146271	0.324645	0	0	0	0	0	0	0	0	0	0.147222	0.245788	0.347573	0	0	0.222689	0	0.341965	0.617555	0	0	0.543292
hsa-miR-1909-5p	0	0	0	0	0	0	0.227407	0	0	0	0	0	0	0	0	0	0	0	0	0	0	0.112208	0	0	0	0	0	0	0	0	0	0	0	0	0	0	0	0	0	0	0	0	0	0	0	0	0	0	0
hsa-miR-4786-5p	0	0	0	0.477461	0	0	0	0	0.838179	0.859852	0	0	0	0.308154	0	0.520272	0	0	0	0.262964	0	0.336624	0	0	0	0	0.146271	0	0	0.28429	0.549936	0	0	0.359014	0	0	0	0.294443	0	0	0.464598	0.625191	0.222689	0	0	0.617555	0	0.509242	0.271646
hsa-miR-6836-5p	0	0	0	0	0	0	0	0	0	0	0	0	0	0	0	0	0	0	0.373267	0	0	0	0	0	0	0	0	0	0	0	0	0	0	0	0	0	0	0	0	0	0	0	0	0	0	0	0	0	0
hsa-miR-5047	0	0	0	0	0	0	0	0	0	0	0	0	0	0	0	0	0	0	0	0	0	0	0	0	0	0	0	0	0	0	0	0	0	0	0	0	0	0	0	0	0	0	0	0	0	0	0	0	0
hsa-miR-3126-5p	0	0	0	0	0	0	0	0	0	0	0	0	0	0	0	0	0	0	0	0	0	0	0	0	0	0	0	0	0	0	0	0	0	0	0	0	0	0	0	0	0	0	0	0	0	0	0	0	0
hsa-miR-4488	0	0	0	0	0	0	0	0	0	0	0	0	0	0	0	0	0	0	0	0	0	0	0	0	0	0	0	0	0	0	0	0	0	0	0	0	0	0	0	0	0	0	0	0	0	0	0	0	0
hsa-miR-4690-3p	0	0.370985	0	0	0	0	0	0	0.279393	0	0	0	0	0	0	0	0	0	0	0	0	0.112208	0	0	0	0	0	0	0.287331	0	0	0.223178	0	0	0	0	0	0	0	0	0	0.208397	0	0	0	0	0	0	0
hsa-miR-548aq-5p	0	0	0	0	0	0	0	0	0	0	0	0	0	0	0	0	0	0	0	0	0	0	0.203153	0	0	0	0	0	0	0	0	0	0	0	0	0	0	0	0	0	0	0	0	0	0	0	0	0	0
hsa-miR-3173-3p	0	0	0	0	0	0	0	0	0	0	0	0	0	0	0	0	0	0	0	0	0	0	0	0	0	0	0	0	0	0	0	0	0	0	0	0	0	0	0	0	0	0	0	0	0	0	0	0	0
hsa-miR-18a-5p	2.283492	2.596896	1.167319	2.864764	0.610728	1.610532	2.728887	1.098501	1.955751	3.009484	3.47437	4.499064	3.525351	1.848921	0.906189	3.641905	8.061979	2.454496	1.866335	3.944465	6.760813	3.254024	2.640989	1.577576	6.155787	2.767346	1.316439	3.246451	5.74662	0.85287	1.099872	1.562246	2.017732	1.436055	6.610527	4.125961	2.163788	1.766659	0.245788	0.695145	3.716783	2.917562	4.676476	1.59018	1.36786	2.47022	0.526726	1.273105	3.25975
hsa-let-7f-5p	3346.836378	10340.842686	2392.303728	21156.753156	20806.295876	19511.187559	16167.291697	24505.653576	19382.044368	13537.089742	4024.583378	20433.749778	3803.348931	18332.673374	14861.49809	4621.057183	12594.322001	8381.490035	3337.00877	17082.172449	16421.339287	5068.759777	3061.515331	19646.346822	12978.708666	17922.183089	21400.608606	5475.463811	16163.516611	3890.787315	20924.519612	22815.712087	13108.80013	19987.728913	9240.781077	16037.025202	17464.655726	16147.259242	15181.586944	4652.606432	4463.856378	13320.96842	5793.04011	17379.066883	2790.774344	25777.362784	12222.67228	18461.558831	5209.623651
hsa-miR-6873-3p	0	0	0	0	0	0	0.227407	0	0	0	0	0	0	0	0	0	0	0	0	0	0	0	0	0	0	0	0	0	0	0	0	0.223178	0	0.359014	0	0	0	0	0	0	0	0	0	0	0.341965	0	0	0	0
hsa-miR-4426	0	0	0	0	0	0	0	0	0	0	0	0	0	0	0	0	0	0	0	0	0	0	0	0	0	0	0	0	0	0	0	0	0	0	0	0	0	0	0	0	0	0	0	0	0	0	0	0	0
hsa-miR-6815-3p	0	0.74197	0.933855	0	0	0.402633	0.454815	0	0.279393	0	1.263407	0.999792	0.251811	0.308154	0.906189	2.081089	0.251937	0.613624	1.119802	0.262964	0	0.561039	1.015765	0	0	0.425746	0.292542	1.623225	0	1.137158	0.549936	0	0.403546	0.359014	1.469006	0.785898	0.961684	0.441665	0.737364	1.737863	0.929196	0.208397	0.668068	0	1.367859	0.617555	0.526726	0.254621	0
hsa-miR-516b-5p	0	0	0	0	0	0	0.227407	0	0	0	0	0	0	0	0	0	0	0	0	0	0	0	0	0	0	0	0	0	0	0	0	0	0	0	0	0	0	0	0	0	0	0	0	0	0	0	0	0	0
hsa-miR-3163	0	0	0	0	0	0	0	0	0	0	0	0	0	0	0	0	0	0	0	0	0	0	0	0	0	0	0	0	0	0	0	0	0	0	0	0	0	0	0	0	0	0	0	0	0	0	0	0	0
hsa-miR-576-5p	3.044655	5.564778	5.603132	5.729528	6.107284	3.221064	4.775554	10.161142	6.426036	3.43941	6.317037	5.998752	4.028971	7.087533	4.228882	3.121633	5.290673	4.908992	5.972275	6.837075	3.380407	1.907531	4.672519	8.676669	6.155786	5.960438	6.14338	4.545031	7.183275	4.548634	4.949425	4.240382	6.053195	4.667178	5.141521	8.448398	5.28926	7.655521	5.653124	5.561161	6.504371	6.668716	5.789924	7.553351	6.155367	9.263325	6.847435	6.87477	5.16127
hsa-miR-3937	0	0.370985	0.233464	0	0.610728	0.402633	0	0.54925	0	0	0	0	0	0	0.302063	0	0	0.306812	0	0	0	0	0	0	0	0	0	0	0	0	0	0.223178	0	0	0	0	0	0	0	0	0	0	0	0	0	0	0.526726	0	0
hsa-miR-6869-5p	0	0	0	0	0	0	0	0	0	0	0	0	0	0	0	0	0	0	0	0	0	0	0	0	0	0	0	0	0	0	0	0	0	0	0	0	0	0.147222	0	0	0	0	0	0	0	0	0	0	0
hsa-miR-3685	0	0	0	0	0	0	0	0	0	0	0	0	0	0	0	0	0	0	0	0	0	0	0	0	0	0	0	0	0	0	0	0	0	0	0	0.196474	0	0	0	0	0	0	0	0	0	0	0	0	0
hsa-miR-6888-5p	0	0	0	0	0	0	0	0	0	0	0	0	0	0	0	0	0	0	0	0	0	0	0	0	0	0	0	0	0	0	0	0	0	0	0	0	0	0	0	0	0	0	0	0.397545	0	0	0	0	0
hsa-miR-4433b-5p	0	0	0	0.477461	0	0	0	0	0	0	0	0	0	0	0.302063	0	0.755811	0	0	0	0	0.112208	0.203153	0	0.769473	0	0	0	0	0	0.549936	0	0.403546	0	0	0	0	0	0	0	0	0	0	0	0	0	0	0.254621	0
hsa-miR-8059	0	0	0	0	0	0	0	0	0	0	0	0	0	0	0	0	0	0	0	0	0	0	0	0	0	0	0	0	0	0	0	0	0	0	0	0	0	0	0	0	0	0	0	0	0	0	0	0	0
hsa-miR-4669	0	0	0	0	0	0	0	0	0	0	0	0	0	0	0	0	0	0	0	0	0	0	0	0	0	0	0	0	0	0	0	0	0	0	0	0	0	0	0.245788	0	0	0	0	0	0	0	0	0	0
hsa-miR-3919	0	0	0	0	0	0	0	0	0	0	0	0	0	0	0	0	0	0	0	0	0	0	0	0	0	0	0	0	0	0	0	0	0	0	0	0	0	0	0	0	0	0	0	0	0	0	0	0	0.271646
hsa-miR-6769a-3p	0	0.74197	0.233464	0	0	0	0	0	0	0	0	0	0	0	0	0	0	0.306812	0	0	0	0.224415	0.203153	0	0	0	0	0	0	0	0	0	0.403546	0	0	0.196474	0	0	0.245788	0	0	0	0	0.79509	0	0	0	0	0.271646
hsa-miR-6746-3p	0	0	0.233464	0	0	0	0.227407	0	0	0	0	0	0	0	0	0	0.251937	0	0	0	0	0	0	0	0	0	0	0	0	0	0	0	0.403546	0	0	0	0	0	0	0	0.464598	0	0.445378	0	0	0	0	0	0.271646
hsa-miR-100-5p	4286.112265	2490.794925	3041.800064	5035.29866	2681.09777	2157.709697	3694.458333	2163.773989	2981.12226	3361.593822	3019.227162	4046.658294	2985.467754	2769.684468	3625.359758	3743.358074	5077.534819	3109.846364	3007.040562	1573.0535	3420.295417	3414.481212	2173.127374	3201.69116	2019.09833	2695.607713	2975.29718	4194.738995	3056.626903	3086.532066	2324.579998	2835.92309	2586.732203	2640.186774	3632.85138	4354.461795	2921.114056	3586.611322	2756.512338	4334.577528	3047.762054	2212.138104	2948.629356	1681.614352	2619.791967	3025.40189	1769.798701	2885.875756	2896.287797
hsa-miR-3611	0	0	0	0.477461	0	0	0.227407	0	0	0	0.631704	0	0	0	0	0	0	0	0	0	0.676081	0	0	0	0	0	0	0	0	0	0	0	0	0	0	0	0.240421	0	0	0	0	0	0	0	0	0	0	0.254621	0
hsa-miR-4798-3p	0	0	0	0	0	0	0	0	0	0	0	0	0	0	0	0	0	0	0	0	0	0	0	0	0	0	0	0	0	0	0	0	0	0	0	0	0	0	0	0	0	0	0	0	0	0	0	0	0
hsa-miR-3662	0	0	0	0	0	0	0.227407	0	0	0	0	0	0	0	0	0	0	0	0	0	0	0	0	0	0	0	0	0	0	0	0	0	0	0	0	0	0	0	0	0	0	0	0	0	0	0	0	0	0
hsa-miR-556-5p	0.761164	1.112956	0.233464	0	0	0	0.227407	0.274625	0.558786	0	0	0	0	0	0	0	0.251937	0.306812	0	0.262964	0	0.448831	0.203153	0	0	0.425746	0	0	0.287331	0	0	0.446356	0	0	0	0.392948	0	0	0.245788	0.347573	0	0	0.445379	0.397545	0.341965	0	0.526726	0	0.271646
hsa-miR-194-3p	32.730035	8.161675	17.976714	11.459053	0.610728	17.715847	31.382201	1.922378	3.911501	49.871453	50.536286	29.493865	50.362141	0.308154	1.510315	51.506941	6.046484	46.942235	50.391072	2.36668	31.09974	25.022323	9.141884	0.788788	23.084202	39.168589	1.170168	40.255989	38.789682	41.221991	80.840609	1.785424	46.004285	15.796604	48.477193	2.161218	49.045867	1.030552	4.424184	47.26987	39.955417	2.917564	13.361359	1.192635	32.144689	50.639509	0.526726	0.763863	29.33775
hsa-miR-411-3p	0	0.74197	0.700391	0.954921	0	0.805266	0.682222	0.274625	0	0	0.315852	0.499896	0.755432	0.308154	0.604126	0	1.511621	0.613624	0	0	0	0.224416	0.609459	0.394394	0	0	0.292542	0.973935	0.574662	1.421448	0	0.223178	0.403546	0	0	1.178846	0.240421	0	0	0.695146	0.464598	0.416795	0.668068	0.397545	0	3.087775	0	0	0.543292
hsa-miR-3064-5p	0	0	0	0	0	0.402633	0	0	0	0	0	0	0.503622	0	0.302063	0	0	0	0.746534	0	0.676081	0	0	0	0	0	0	0	0	0	0	0.223178	0.403546	0.359014	0	0.196474	0	0	0	0.347573	0	0.208397	0	0	0.341965	0	0	0	0
hsa-miR-6827-3p	0	0	0	0	0	0	0	0	0	0	0	0	0.251811	0.308154	0	0	0	0	0.373267	0	0	0	0.609459	0	0.769473	0	0.146271	0.324645	0	0	0	0	0	0	0	0	0	0.147222	0	0.695146	0.464598	0.208397	0	0	0	0	0	0.254621	0
hsa-miR-5004-3p	0	0	0	0	0	0	0	0	0	0	0	0	0	0	0	0	0	0	0	0	0	0	0	0	0	0	0	0	0	0	0	0	0	0	0	0	0	0	0	0	0	0	0	0	0	0	0	0	0
hsa-miR-4731-5p	0	0	0	0	0	0	0	0	0	0	0	0	0	0	0	0	0	0	0	0	0	0	0	0	0	0	0	0	0	0	0	0	0	0	0	0	0	0	0	0	0	0	0	0	0	0	0	0	0
hsa-miR-6796-5p	0	0	0	0	0	0	0	0	0	0	0	0	0	0	0	0	0	0	0	0	0	0	0	0	0	0	0	0	0	0	0	0	0	0	0	0	0	0	0	0	0	0	0	0	0	0	0	0	0
hsa-miR-144-5p	170.500649	143.571288	36.887284	18.620961	94.052177	115.958275	394.779002	173.837914	84.376657	51.161231	99.493312	82.982739	53.887492	45.298578	42.590879	94.68953	303.080005	88.668666	68.307897	24.455696	100.060035	250.335447	37.380148	82.822757	80.025239	61.094483	81.180373	86.680235	40.800999	40.653414	200.176749	86.816249	58.110675	134.989153	89.609355	319.860297	125.499715	67.721911	55.548086	25.720373	91.061183	88.985678	18.928592	55.65627	48.900961	38.288409	50.565678	110.250943	89.914769
hsa-miR-4668-3p	6.089309	4.451823	3.501957	1.909842	2.748278	0.402633	4.093331	1.098502	0.838179	3.43941	4.737778	4.99896	4.280783	1.848922	0.906189	3.641905	2.519369	6.443052	4.852473	1.840751	10.817302	3.366232	1.422071	0.394394	1.538947	2.767346	0.585084	0.973935	7.470606	1.421448	6.049297	0.669534	2.824824	2.154082	5.141521	3.143591	1.682946	0.88333	0.737364	1.737863	4.645979	1.250384	6.2353	1.987724	2.393753	7.41066	1.580178	1.018484	3.803042
hsa-miR-6889-3p	0.761164	0	0	0	0	0	0	0	0	0	0	0	0	0	0	0	0	0	0	0	0	0	0	0	0	0	0	0	0	0	0	0	0	0	0	0	0	0	0	0	0	0	0	0	0	0	0	0	0
hsa-miR-5591-3p	0	0	0	0	0	0	0	0	0	0	0	0	0	0	0	0	0	0	0	0	0	0	0	0	0	0	0	0	0	0	0	0	0	0	0	0	0	0	0	0	0	0	0	0	0	0	0	0	0
hsa-miR-5581-5p	0	0	0	0	0	0	0	0	0	0	0	0	0	0	0	0	0	0	0	0	0	0	0	0	0	0	0	0	0	0.28429	0	0	0	0	0	0	0	0	0	0	0	0	0	0	0.341965	0	0	0	0
hsa-miR-1538	0	0	0	0	0	0	0.227407	0	0	0	0.315852	0	0	0	0	0	0	0	0	0	0.676081	0.112208	0.203153	0	0	0.212873	0	0	0	0.28429	0	0	0	0	0	0	0	0	0.245788	1.390291	0	0	0.445378	0	0	0	0	0	0
hsa-miR-6756-5p	0	0	0	0	0	0	0	0	0	0	0	0	0	0	0	0	0	0	0	0	0	0	0	0	0	0	0	0	0	0	0	0	0	0	0	0	0	0	0	0	0	0	0	0	0	0	0	0	0
hsa-miR-126-5p	270.213081	236.317599	338.989462	274.539802	223.5266	318.07999	271.524268	225.192874	186.355067	253.226597	896.071499	248.948218	393.580134	240.359802	223.224535	170.649262	353.46737	279.812538	412.833522	580.625564	459.7353	333.144751	388.022182	123.839741	340.876736	168.382351	358.510073	279.194763	480.99205	231.980306	169.380326	158.679572	370.455564	310.905868	356.968413	359.351649	301.728243	201.546299	152.388555	276.667766	604.906433	422.213075	558.950206	266.752537	548.511462	652.138068	268.103435	328.461241	381.119094
hsa-miR-584-3p	0	0	0	0	0	0	0	0	0	0	0	0	0	0.616308	0	0	0.503874	0	0	0	0	0	0	0	0	0	0	0.324645	0.287331	0	0	0	0	0	0	0.392948	0	0.147222	0	0.347573	0	0	0	0	0	0	0	0	0
hsa-miR-676-3p	0	0	0.700392	0.954921	0.305364	0	1.137037	1.373126	0	0.859853	0.631704	1.499688	0.251811	0.616308	0.302063	1.040544	1.259684	0.613624	1.119801	0	0.676081	0.673246	1.015765	0	1.538947	0.851492	0	0.973935	0.861993	0.28429	0.549936	0.446356	0.403546	0.359014	0	0.196474	1.442526	0.441665	0	1.042719	0.929196	1.041987	0.222689	0.397545	0.68393	0.617555	0.526726	1.527726	0.543292
hsa-miR-1243	0	0	0	0	0	0	0	0	0	0	0	0	0	0	0	0	0	0	0	0	0	0	0	0	0	0.212873	0.146271	0	0	0	0	0	0	0	0	0	0	0	0.245788	0	0	0	0	0	0	0	0	0	0
hsa-miR-23b-3p	1963.802107	1117.778538	1658.760417	1779.972826	1272.758028	1557.384048	1321.690989	1068.018408	1146.349077	1620.822186	1675.277842	1421.204389	1799.439318	1152.186272	2201.132858	1951.020539	1884.991343	1778.589127	2097.761663	1150.732551	1676.681682	1471.155546	1916.545167	1089.710849	1235.004883	1232.959007	1296.545607	1688.80367	1562.505838	1948.236554	1903.878862	1199.135496	1632.748593	1122.276836	1369.847922	1707.755352	1769.257474	1272.730271	1078.271926	2040.946137	1713.901561	1329.575231	1950.535801	1251.470915	1611.67988	1451.254224	1671.827704	1125.170721	1911.843324
hsa-miR-4670-5p	0	0	0.233464	0	0	0	0	0	0	0	0	0	0	0	0	0	0	0	0	0	0	0	0	0	0	0	0	0	0	0	0	0	0	0	0	0	0	0	0	0	0	0	0	0	0	0	0	0	0
hsa-miR-1825	0	0	0	0	0	0	0	0	0	0	0	0	0	0	0	0	0	0	0	0	0	0	0	0	0	0	0	0	0	0	0	0	0	0	0	0	0	0	0	0	0	0	0	0	0	0	0	0	0
hsa-miR-5584-3p	0	0	0	0	0	0	0	0	0	0	0	0	0	0	0	0	0	0	0	0	0	0	0	0	0	0	0	0	0	0	0	0	0	0	0	0	0	0	0	0	0	0	0	0	0	0	0	0	0
hsa-miR-641	0	0	0	0	0	0	0	0.274625	0	0	0	0	0	0	0	0	0	0	0	0	0	0.112208	0	0.788788	0	0	0	0	0	0	0	0	0.807093	0	0	0	0.240421	0.147222	0	0	0.929196	0.208397	0	0.397545	0	0.617555	0	0	0
hsa-miR-345-3p	0	0.74197	0.466928	0	0.305364	0	0	0	0	0.429926	0	0	0.251811	0.616307	0.302063	0.520272	0	0	2.61287	0	0.676081	0.785454	0.406306	0	0.769473	0	0.438813	0.324645	0.574662	0.852869	0	0	0.403546	0	0	0.392949	0.240421	0.147222	0.491576	0.347573	0.929196	0.625191	0.222689	0	0	0	0	0	0.271646
hsa-miR-555	0	0	0	0	0	0	0	0	0	0	0	0	0	0	0	0	0	0	0	0	0	0	0	0	0	0	0	0	0	0	0	0	0	0	0	0	0	0	0	0	0	0	0	0	0	0	0	0	0
hsa-miR-6762-3p	0	0	0.233464	0	0.305364	0.402633	0	0	0	0.429926	0.315852	0	0	0.308154	0.604126	0.520272	0	1.53406	0.373267	0.525929	0	0.112208	0.203153	0	0	0.425746	0	0.64929	0.574662	0.56858	0.549936	0.223178	0	0.359014	0	0	0.240421	0.147222	0	0.695146	0.464598	0	0.445379	0.79509	0	0.617555	0	0	0
hsa-miR-122b-5p	0	0	0	0	0	0.402633	0	0	0.279393	0	0	0	0	0	0	0	0	0	0.373267	0	0	0	0	0	0	0.212873	0.292542	0	0	0.28429	0	0	0	0	0	0	0	0	0	0	0	0	0	0	0	0.617555	0	0	0
hsa-miR-548q	0	0.370985	0	0	0.305364	0	0.227407	0	0	0.429926	0.315852	0	0.503621	0	0	0	0	0	0.373267	0.525929	0	0.112208	0.203153	0.394394	0.769473	0.638619	0.292542	0	0.287331	0.28429	0.549936	0	0.403546	0	0	0.589423	0.240421	0	0	0	0	0.208397	0.222689	0.397545	0	0.617555	0	0.254621	0
hsa-miR-6780a-3p	0	0	0	0	0	0	0.227407	0	0	0	0	0	0	0	0	0	0	0	0	0	0	0	0	0	0	0	0	0	0	0	0	0	0	0	0	0.196474	0	0	0	0	0	0	0	0	0	0	0	0.254621	0
hsa-miR-630	0	0	0	0	0	0	0	0	0	0	0	0	0	0	0	0	0	0	0	0	0	0	0	0	0	0	0	0	0	0	0	0	0	0	0	0	0	0	0	0	0	0	0	0	0	0	0	0	0
hsa-miR-1255a	0	0	0	0	0	0	0	0	0	0	0	0	0	0	0	0	0.251937	0.306812	0	0.262964	0	0	0	0	0	0.212873	0	0	0.287331	0	0	0	0	0	0	0	0	0	0	0	0	0	0.222689	0	0	0	0	0	0
hsa-miR-151a-5p	82.966833	54.905816	74.008029	67.321934	65.95867	81.734478	45.936265	66.459361	65.657332	82.545851	72.645909	66.986067	75.039592	74.881323	71.28686	97.290891	45.852504	92.35041	78.759379	73.893019	85.862328	35.345435	64.805799	77.695634	93.106287	63.223209	54.851602	66.876885	72.120074	77.042478	86.33997	66.283872	60.128408	69.64866	80.060817	66.604817	69.722064	68.605241	73.736398	80.636837	76.658649	68.771133	75.268992	80.701588	70.444739	90.163029	82.169226	61.872932	63.836769
hsa-miR-1224-3p	0	0	0	0	0	0	0	0	0	0	0	0	0	0	0	0	0	0	0	0	0	0	0	0	0	0	0	0	0	0	0	0	0	0	0	0	0	0	0	0	0	0	0	0	0	0	0	0	0
hsa-let-7e-3p	39.580509	15.210394	28.482586	16.711119	22.291587	18.521113	8.868883	21.146159	20.954468	14.187567	25.899846	13.997088	26.440125	30.507206	24.769163	25.493334	19.399136	21.783652	25.382169	28.137197	22.310684	13.240513	22.143674	17.747733	32.317883	18.945676	21.355557	19.154059	34.192386	25.586064	17.597955	23.433692	17.756039	19.38674	16.893567	23.183976	11.540204	20.463798	20.646192	27.805807	30.663461	28.550438	33.626089	24.250231	24.963429	22.23198	14.748323	23.425143	20.373437
hsa-miR-378f	0	0	0	0	0	0	0	0	0	0	0	0	0	0	0	0	0	0	0	0	0	0	0	0	0	0	0	0	0.287331	0	0	0	0	0	0	0	0.240421	0	0	0	0	0	0	0	0	0	0	0	0
hsa-miR-6821-5p	0	0	0	0	0	0	0	0	0	0	0	0	0	0	0	0	0	0	0	0	0	0	0	0	0	0	0	0.324645	0	0	0	0	0	0	0	0	0	0	0	0	0	0	0	0	0	0	0	0	0
hsa-miR-4750-3p	0	0	0	0	0	0	0	0	0	0	0	0	0	0	0	0	0	0	0	0	1.352162	0	0	0	0.769473	0	0	0	0	0	0	0	0	0	0	0	0	0	0	0	0	0.208397	0	0	0	0	0	0	0
hsa-miR-568	0	0	0	0	0	0	0	0	0	0	0	0	0	0	0	0	0	0	0	0	0	0	0	0	0	0	0	0	0	0	0	0	0	0	0	0	0	0	0	0	0	0	0	0	0	0	0	0	0
hsa-miR-181d-5p	5.328146	4.080837	6.07006	13.846356	5.191191	4.428963	3.183701	6.041759	6.426036	5.589042	3.158519	2.49948	3.021729	5.238611	10.874268	3.121632	10.32941	4.60218	4.105939	8.677826	7.436894	5.273763	6.09459	4.338335	9.23368	2.554474	7.752359	2.272515	6.033951	2.842896	2.199744	4.240382	4.035463	6.821261	7.34503	5.89423	5.04884	7.949964	8.60258	2.780581	4.181381	9.794675	6.45799	8.34844	6.497332	4.322885	10.534517	8.402497	2.988105
hsa-miR-6503-3p	0	0	0	0	0	0	0	0	0	0	0	0	0	0	0	0	0	0	0	0.788892	0	0	0	0.394394	0	0	0	0	0.287331	0	0	0	0	0.359014	0	0	0	0	0.245788	0	0	0	0.222689	0	0	0	0	0	0.271646
hsa-miR-196a-5p	282.391698	331.289821	218.055206	220.109301	281.240438	342.237964	174.193962	263.915063	262.908721	297.509007	235.941281	263.945099	251.810708	312.467742	305.989787	286.149679	255.212007	315.709541	287.415743	271.905268	360.351347	244.16402	356.736623	212.184016	283.166228	232.457052	269.577343	341.201971	287.618307	295.661173	218.324641	226.525689	194.105802	234.435949	244.589469	371.140112	259.654585	340.817885	255.373726	285.357083	308.957587	284.67081	303.74824	294.978214	256.473565	259.373095	191.728194	255.894226	264.854681
hsa-miR-6500-5p	0	0	0	0	0	0	0	0	0	0	0	0	0	0	0	0	0	0	0	0	0	0	0	0	0	0	0	0	0	0	0	0	0	0	0	0	0	0	0	0	0	0	0	0	0	0	0	0	0
hsa-miR-3944-3p	0	0	0	0	0	1.610532	0	0	0	0	0	0	0	0	0	0	0.251937	0.613624	0	0	0.676081	0.224415	0.203153	0.394394	0	0.212873	0	0	0	0	0.549936	0	0.403546	0	0	0.392949	0.721263	0.294444	0	0	0	0	0	0	0.341965	0.617555	0.526726	0	0.271646
hsa-miR-1468-5p	17.506763	13.355469	12.140119	6.206987	12.825296	15.30005	13.644435	8.788013	9.778752	16.3372	11.686516	20.995633	15.108643	9.860916	8.759826	16.128437	9.321662	21.783652	10.451481	9.99265	22.310683	15.484666	13.814403	9.859852	8.464207	14.688221	8.483715	20.777285	9.769253	15.351638	25.297061	13.390681	17.75604	13.283507	17.62807	3.929488	21.397461	6.772191	12.043612	13.902904	14.402534	11.04506	7.348747	11.926343	9.233049	5.557995	18.962129	7.638633	17.113688
hsa-miR-6876-3p	0	0	0	0	0	0	0	0	0	0	0	0	0	0	0	0	0	0	0	0	0	0	0	0	0	0	0	0	0	0	0	0	0	0	0	0	0	0	0	0	0	0	0	0	0	0	0	0	0
hsa-miR-4804-5p	0	0	0	0	0	0	0	0	0	0	0	0	0	0	0	0	0	0	0	0	0	0	0	0	0	0	0	0	0	0	0	0	0	0	0	0	0	0	0	0	0	0	0	0	0	0	0	0	0
hsa-miR-627-5p	3.044655	2.596897	0.933856	0	0.305364	0	1.364443	1.098502	1.117572	1.289779	1.579259	0.499896	1.259053	0.616308	0.604126	1.560816	0.503874	1.840872	0.746534	1.577786	6.084732	2.019739	1.828377	0.394394	3.847367	1.490109	0.292542	1.623225	2.585979	0.568579	0	0.446356	2.017732	0.718028	0.734503	0.589422	0	1.177773	0.491576	0	2.787587	0.416795	0.890757	0.79509	1.367859	1.23511	0.526726	0.509242	1.629875
hsa-miR-1258	0	0.370985	0	0	0.305364	0	0	0	0.279393	0	0	0	0	0	0	0	1.763558	0.306812	0.373267	0	0	0.224416	0.609459	0	0	0	0	0	0	0	0	1.562246	0	0	0	0.589422	0	0.147222	0	0.347573	0.464598	0	0	0	0	0	0.526726	0	0.271646
hsa-miR-6882-5p	0	0	0	0	0	0	0	0	0.279393	0	0	0.499896	0	0	0.302063	0.520272	0	0	0.373267	0	0	0	0	0	0	0.212873	0	0	0	0	0	0	0	0	0	0	0	0	0	0.347573	0	0	0	0	0	0	0	0	0
hsa-miR-4469	0	0	0	0.477461	0.305364	0	0	0	0	0.429926	0	0	0	0	0	0	0	0	0	0	0	0.112208	0	0	0	0	0.146271	0	0.287331	0.28429	0	0	0	0	0	0.196474	0	0	0	0	0	0	0.445379	0	0	1.23511	0	0	0
hsa-miR-7160-3p	0	0	0	0	0	0	0	0	0	0	0	0	0	0	0	0	0	0	0	0	0	0	0	0	0	0	0	0	0	0	0	0	0	0	0	0	0	0	0	0	0	0	0	0	0	0	0	0	0
hsa-miR-4745-3p	0	0	0.233464	0.477461	0	0	0	0	0	0	0.315852	0	0	0	0	0	0	0.306812	0	0	0	0	0	0	0	0.212873	0	0	0	0.28429	0	0	0	0	0	0	0	0.147222	0	0	0	0	0.222689	0	0	0.617555	0	0	0
hsa-miR-224-5p	7.611637	2.596896	2.801567	19.575883	6.412648	2.81843	0.454814	3.570129	2.79393	1.719705	1.579259	8.498232	1.510864	6.471226	8.759826	2.601361	6.802295	3.06812	3.359405	3.944466	0.676081	1.122078	1.218918	2.760758	1.538946	1.49011	1.755252	0.324645	5.459289	3.411475	2.74968	3.794026	0.807092	3.231124	1.469006	27.702887	1.682947	2.502767	3.441032	2.433008	0.929196	5.626729	5.121854	4.372993	3.077684	12.3511	4.740533	3.564695	2.444812
hsa-miR-3912-5p	0	0	0	0	0.305364	0.402633	0.227407	0	0	0.429926	0	0	0	0	0	0	0	0	0	0	0	0.112208	0	0	0	0	0.146271	0	0	0	0	0	0.807093	0	0	0.196474	0	0.147222	0	0	0	0	0	0	0	0	0.526726	0.254621	0.271646
hsa-miR-105-5p	1.522327	2.596896	2.334639	0.477461	0	0	0.454814	0.274625	0	5.589042	0	0	0.755432	0.924461	2.718567	3.641905	0.251937	0.613624	0	0.525928	0	0	0	0.394394	0	1.064365	0	0.973935	0	0.28429	2.199744	0.223178	0	0	0	0.589422	1.442526	0	0	1.737864	0	0	0.222689	0.397545	1.36786	0	0	0.254621	0.543292
hsa-miR-485-5p	0	0	0	0	0	0	0	0	0	0	0	0	0	0	0	0	0.503874	0.613624	0	0	0	0	0	0	0.769473	0.212873	0	0.64929	0.574662	0.28429	0	0	0	0	0.734503	0.392948	0	0	0	0.695145	0	0	0	0	0.341965	0	0	0.254621	0.271646
hsa-miR-5703	0	0	0.233464	0	0	0	0	0.274625	0	0	0	0.499896	0.251811	0	0	0.520272	0	0	0	0	0	0	0.406306	0.788788	0	0.212873	0	0	0.287331	0.28429	0	0	0	0	0	0	0	0	0.245788	0	0.929196	0	0.445379	0	0	0	0	0	0
hsa-miR-628-5p	25.118398	15.210393	71.206465	27.692712	36.338342	29.392202	17.055544	25.814791	31.850792	25.365652	31.901031	40.491577	28.706421	27.733824	44.403258	33.297417	23.178189	20.863216	35.833649	27.348304	21.634603	35.008812	78.010743	31.945919	20.006309	20.222913	25.451145	39.606698	23.27381	38.663384	30.246486	32.583989	25.423421	29.439125	31.583625	34.972441	25.484617	37.983161	26.299316	69.862087	29.269667	17.296981	59.23536	31.406038	45.823279	20.379315	91.123566	39.720893	41.290166
hsa-miR-3144-5p	0	0	0	0	0	0	0	0.274625	0	0	0	0	0	0	0	0	0	0	0	0	0	0	0	0	0	0	0	0	0	0	0	0	0	0	0	0	0	0	0	0	0	0	0	0	0	0	0	0.254621	0
hsa-miR-4773	0	0	0	0	0	0	0	0	0	0	0	0	0	0	0	0	0	0	0	0	0	0	0	0	0	0	0	0	0	0	0	0	0	0	0	0	0	0	0	0	0	0	0	0	0	0	0	0	0
hsa-miR-4747-3p	0	0	0	0	0	0	0	0	0	0	0	0	0	0	0	0	0	0	0	0	0	0	0	0	0	0	0	0	0	0	0	0	0	0	0	0	0	0	0	0	0	0	0	0	0	0	0	0	0
hsa-miR-3680-5p	0	0	0	0	0	0	0	0	0	0	0	0	0	0	0	0	0	0	0	0	0	0	0	0	0	0	0	0	0	0	0	0	0	0	0	0.196474	0	0.147222	0	0	0.929196	0	0	0	0	0	0	0	0
hsa-miR-6841-3p	0	0	0	0	0	0	0	0	0	0	0	0	0	0	0	0	0	0	0	0	0	0	0	0	0	0	0	0	0	0	0	0	0	0	0	0	0	0	0	0	0	0	0	0	0	0	0	0	0
hsa-miR-6833-5p	0	0	0	0	0	0	0	0	0	0	0	0	0	0	0	0	0	0	0	0	0	0	0	0	0	0	0	0	0	0	0	0	0	0	0	0	0	0	0	0	0	0	0	0	0	0	0	0	0
hsa-miR-4727-5p	0.761164	0	0.233464	0.477461	0	0	0	0	0	0	0	0	0	0	0	0	0	0	0	0.262964	0	0	0	0	0	0	0	0	0	0.28429	0.549936	0	0	0	0	0	0	0	0	0.347573	0	0	0	0	0	0	0	0.254621	0.271646
hsa-miR-502-5p	1.522328	3.338866	3.268494	0.954922	0.305364	4.831595	1.591851	1.0985	1.117572	2.579557	1.263408	1.499688	2.014486	0.308154	1.208252	1.040544	0	1.53406	1.119801	1.577786	0.676081	0.785454	1.422071	1.183182	6.155786	0.425746	1.170168	1.623225	0.861993	1.421449	3.299616	1.339068	1.614185	1.077042	2.938012	0.982372	1.202105	0.88333	0.737364	1.042718	2.32299	0.416795	0.222689	1.192635	1.709824	0.617555	0	1.018484	1.35823
hsa-miR-7852-3p	0	0	0	0	0	0	0	0	0	0	0	0	0	0	0	0	0	0	0	0	0	0	0	0	0	0	0	0	0	0	0	0	0	0	0	0.196474	0	0	0	0	0	0	0	0	0	0	0	0	0
hsa-miR-3681-3p	0	0	0	0	0	0	0	0	0	0	0	0	0	0	0	0	0	0	0	0	0	0	0	0	0	0	0	0	0	0	0	0	0	0	0	0	0	0	0	0	0	0	0	0	0	0	0	0	0
hsa-miR-4723-5p	0	0	0	0	0	0	0.227407	0.274625	0	0	0	0	0	0	0	0	0.251937	0	0	0	0	0	0	0	0	0	0	0	0	0	0	0	0	0	0	0	0	0	0	0	0	0	0.222689	0	0	0	0	0	0.271646
hsa-miR-6715a-3p	0	0	0.233464	0	0.610728	0	0	0.549251	0	0	0	0.499896	0.251811	0	0	2.081089	0	0	0	0	0	0	0.406306	0	0	0	0	0.64929	0	0.56858	0	0	0.403546	0.359014	0	0.196474	0.240421	0.147222	0.245788	0.695145	0.464598	0.625192	0	0	0.68393	0	0	0.254621	0.814938
hsa-miR-8085	0	0	0	0	0	0	0	0	0	0	0	0	0	0	0	0	0	0	0	0	0	0	0	0	0	0	0	0	0	0	0	0	0	0	0	0.196474	0	0	0	0	0	0	0	0	0	0	0	0	0
hsa-miR-6509-3p	0	0	0	0	0	0.402633	0	0	0	0	0.315852	0.499896	0	0	0	0	0	0	0	0	0	0	0	0	0	0	0	0	0	0	0	0	0	0	0	0	0	0	0	0	0	0.208397	0	0	0	0	0	0	0.271646
hsa-miR-885-3p	0	0	0	0	0	0	0	0	0	0	0	0	0	0.308154	0	0	0	0	0	0	0	0.112208	0	0	0	0	0.146271	0	0	0	0	0	0	0	0	0	0	0	0	0	0	0	0	0	0	0	0	0	0
hsa-miR-523-3p	0	0	0	0	0	0	0	0	0	0	0	0	0	0	0	0	0	0	0	0	0	0	0	0	0	0	0	0	0	0	0	0	0	0	0	0	0	0	0	0	0	0	0	0	0	0	0	0	0
hsa-miR-187-5p	0	0	0	0	0	0	0	0	0	0	0	0	0.503622	0	0	0	0	0	0	0	0	0.224415	0	0	0	0	0	0.324645	0	0	0	0	0	0	0	0	0	0	0	0	0	0.208397	0	0	0.341965	0.617555	0	0	0
hsa-miR-6834-3p	0	0	0	0	0	0	0	0	0	0	0	0	0.251811	0	0	0	0	0	0	0	0	0	0	0	0	0	0	0	0	0	0	0	0	0	0	0	0	0	0	0	0	0	0	0	0	0	0	0	0
hsa-miR-4649-5p	0	0	0	0	0	0	0	0	0	0	0	0	0.251811	0	0	0	0	0	0	0	0	0	0	0	0	0	0	0	0	0	0	0	0	0	0	0	0	0	0	0	0	0	0	0	0	0	0.526726	0	0
hsa-miR-18b-3p	0	0	0.233464	0	0	0	0	0.274625	0	0	0	0	0.503622	0.308154	0.302063	0	0.251937	0	0	0.262964	0	0	0.406306	0	0	0.212873	0	0.324645	0.287331	0	0	0.223178	0	0.359014	0.734503	0	0	0.147222	0	0	0	0.208397	0	0	0	0	0	0.254621	0
hsa-miR-937-5p	0	0	0	0	0	0	0	0	0	0	0	0	0.251811	0	0	0	0	0	0	0	0	0	0	0	0	0	0.146271	0	0	0	0	0	0	0	0	0	0.480842	0	0	0	0	0	0	0	0	0	0	0	0
hsa-miR-3137	0	0.370985	0	0	0	0	0	0	0	0	0	0	0	0	0	0	0	0	0	0	0	0	0	0	0	0	0	0	0	0.28429	0	0	0	0	0	0.196474	0	0	0	0	0	0	0	0	0	0	0	0	0
hsa-miR-6779-3p	0	0	0	0	0	0	0	0	0	0	0	0	0	0	0	0	0	0	0	0	0	0	0	0	0	0	0	0	0	0	0	0	0	0	0	0	0	0	0	0	0	0	0	0	0	0	0	0	0
hsa-miR-345-5p	44.908652	16.694336	10.272408	3.342225	8.855562	10.065822	7.731847	6.59101	6.426037	9.458379	24.636439	14.496984	41.548768	9.552761	6.947449	32.777145	10.833284	17.795096	37.699987	16.566761	23.662846	13.577137	16.861698	6.704699	35.395778	14.049603	4.68067	25.322315	29.882421	18.478823	15.398211	3.570848	11.702844	14.360548	13.955556	6.680129	11.540204	5.888861	7.865216	14.945622	39.026221	14.171021	13.806738	9.541074	17.782167	16.673985	8.427613	6.110907	43.191686
hsa-let-7a-2-3p	10.656292	4.451822	2.101175	6.684447	6.107284	2.81843	5.912589	3.02088	6.426037	4.299263	8.84385	6.998544	4.784403	6.77938	6.947448	15.087892	8.81779	11.045232	11.944549	6.048183	15.54987	4.824932	4.06306	2.760758	6.925261	7.024802	3.803045	11.037933	13.217225	9.950135	8.798978	2.454958	6.860288	7.539288	6.610527	14.735578	5.529681	5.005533	6.1447	11.817468	6.504371	3.542755	9.352951	5.565627	8.891084	13.58621	2.633629	6.365528	5.976208
hsa-miR-6845-5p	0	0	0	0	0	0	0	0	0	0	0	0	0	0	0	0	0	0	0	0	0	0	0	0	0	0	0	0.324645	0	0	0	0	0	0	0	0	0	0	0	0	0	0	0	0	0	0	0	0	0
hsa-miR-4446-5p	0	0	0	0	0	0	0	0	0	0	0	0	0	0	0	0	0	0	0	0	0	0	0	0	0	0	0	0	0	0	0	0	0	0	0	0	0	0	0	0	0	0	0	0	0	0	0	0	0
hsa-miR-34a-5p	264.123773	156.926755	178.833284	81.168293	184.439983	91.800302	38.431827	148.297746	134.946774	64.488947	97.914053	144.969846	109.537659	195.985684	153.447989	97.811162	149.902413	93.577658	126.910846	227.464267	208.909129	33.10128	57.695446	84.005938	132.349432	77.272814	67.723446	59.085402	194.23574	79.032508	78.090929	96.636083	85.551829	121.346634	58.02573	126.529504	46.160815	76.555207	114.782993	46.922298	164.00305	214.232497	132.945525	135.562767	58.475973	109.307233	81.642498	115.852606	93.717812
hsa-miR-4751	0	0	0	0	0	0	0	0	0	0	0	0.499896	0	0	0	0	0	0	0	0	0	0	0	0	0	0	0	0	0	0	0	0	0	0	0	0	0	0	0	0	0	0	0	0	0	0	0	0	0
hsa-miR-4769-3p	0	0	0	0	0	0	0	0	0	0	0	0	0	0	0	0	0	0	0	0	0	0	0	0	0	0	0	0	0	0	0	0	0	0	0	0	0	0	0	0	0	0	0	0	0	0	0	0	0
hsa-miR-6805-5p	0	0	0	0	0.305364	0	0	0	0	0	0	0	0	0.308154	0	0	0	0	0	0	0	0	0.203153	0.394394	0	0	0	0	0	0	0	0	0	0	0	0	0	0	0	0	0	0	0	0	0	0	0	0	0
hsa-miR-4999-5p	0	0.370985	0	0	0.305364	0	0.227407	0.274625	0.558786	0	0	0.499896	0	0.924461	0.302063	0	0.251937	0.306812	0	0	0	0	0.609459	0.394394	0	0.425746	0	0.64929	0	0.85287	0	0.223178	0.403546	0	0	0.392948	0.240421	0.147222	0	0	0.464598	0.416794	0.668068	0	0	0	0	0	0.271646
hsa-miR-4655-3p	0	0	0	0	0	0	0	0	0	0	0	0	0	0	0	0	0	0	0	0	0	0	0	0	0	0	0	0	0	0	0	0	0	0	0	0	0	0	0	0	0	0	0	0	0	0	0	0	0
hsa-miR-944	0	0	0.233464	0	0.305364	0	0.227407	0	0.279393	0	0.315852	0	0	0	0.302063	0	0	0	0	0	0	0.112208	0	0	0	0.212873	0	0.64929	0	0	0	0	0	0.359014	0	0.589423	0	0	0	0	0	0	0	0	0	0	0.526726	0	0.543292
hsa-miR-4537	0	0	0	0	0	0	0	0	0	0	0	0	0	0	0	0	0	0	0	0	0	0	0	0	0	0	0	0	0	0	0	0	0	0	0	0	0	0	0	0	0	0	0	0	0	0	0	0	0
hsa-miR-5690	0	0	0	0	0	0	0	0	0	0	0	0	0	0	0	0	0.251937	0.306812	0.746534	0	0	0	0.203153	0	0	0	0.146271	0	2.298648	0.28429	0	0.446356	0.403546	0	0	0.196474	0.240421	0	0	0	0	0.208397	0	0	0	0.617555	0	0	0
hsa-miR-4524a-5p	0	0	0	0	0	0	0	0	0	0	0	0	0	0	0	0	0.503874	0	0	0	0	0	0	0	0	0	0	0	0	0	0	0	0	0	0	0	0	0	0	0	0	0	0	0	0	0	0	0	0
hsa-miR-1587	0	0	0	0	0	0	0	0	0	0	0	0	0	0	0	0	0	0	0	0	0	0	0	0	0	0	0	0	0	0	0	0	0	0	0	0	0	0	0	0	0	0	0	0	0	0	0	0	0
hsa-miR-3191-5p	0.761164	0	0	0	0	0	0	0	0	0	0	0	0	0	0.302063	0	0	0	0	0	0	0	0.406306	0	0	0	0	0	0	0	0	0	0	0.359014	0	0	0	0.147222	0	0	0	0.416795	0	0.397545	0	0	1.053452	0	0
hsa-miR-670-5p	0	0	0	0	0	0	0	0	0	0	0	0	0.251811	0	0	0	0	0	0	0	0	0	0	0	0	0.425746	0	0	0	0	0	0	0	0	0	0	0.480842	0	0	0	0	0	0	0	0	0	0	0	0
hsa-miR-6778-5p	0	0	0	0	0	0	0	0	0	0.429926	0	0	0	0	0	0	0	0	0	0	0	0	0	0	0	0	0	0	0	0	0	0	0	0	0	0	0	0	0	0	0	0	0	0	0	0	0	0	0
hsa-miR-6721-5p	0	0	0.233464	0	0.305364	0	0	0	0	0	0	0	0	0	0	0	0	0	0	0	0	0	0	0	0	0	0	0	0	0	0	0	0	0	0	0	0	0.147222	0	0	0	0.208397	0	0	0	0	0	0	0
hsa-miR-18b-5p	0	0	0.233464	0	0	0	0.227407	0.54925	0	0.429926	0.947556	0	0.251811	0	0	0	0.503874	0.306812	0.373267	0.525928	0.676081	0.336624	0.406306	0	1.538946	0	0	0.64929	0	0.28429	0	0	0	0.359014	2.203509	0.196474	0.240421	0.147222	0	0.347573	0	0.416794	0	0	0	0	0.526726	0.509242	0.271646
hsa-miR-200a-3p	241.288864	260.802623	225.05912	171.885792	244.902095	335.795837	116.20511	222.171994	219.044037	248.06748	158.557594	182.462047	273.718242	371.016925	225.338976	206.54804	115.13513	266.31281	226.19992	429.420988	305.588757	105.475269	196.652081	163.27915	548.634567	183.070573	206.388295	189.917367	258.597877	191.042606	205.126174	181.890085	263.919322	185.610085	221.819879	243.82471	186.807048	192.271342	183.603631	142.852329	249.953657	264.039469	219.348984	265.957448	173.718097	249.492216	264.416355	187.401143	266.756204
hsa-miR-4637	0	0	0	0	0	0	0	0	0	0	0	0	0	0	0	0	0	0	0	0	0	0	0	0	0	0	0	0	0	0	0	0	0	0	0	0	0	0	0	0	0	0	0	0	0	0	0	0	0
hsa-miR-4720-5p	0	0	0	0	0	0	0	0	0	0	0	0	0	0	0	0	0	0	0	0	0	0	0	0	0	0	0	0	0	0	0	0	0	0	0	0	0	0	0	0	0	0	0	0	0	0	0	0	0
hsa-miR-6817-3p	0	0	0	0	0	0	0	0	0	0	0	0	0	0	0	0	0	0	0	0	0	0	0	0	0	0	0	0	0	0	0	0	0	0	0	0	0	0	0	0	0.464598	0	0	0	0	0	0	0	0
hsa-miR-4430	0	0	0	0	0	0	0	0	0	0	0	0	0	0	0	0	0	0	0	0	0	0	0	0	0	0	0	0	0	0	0	0	0	0	0	0	0	0	0	0	0	0	0	0	0	0	0	0	0
hsa-miR-506-3p	3.805818	5.564779	0.466928	0.477461	0	3.221063	11.370364	3.295505	0	2.579557	2.842666	10.997712	6.295268	0	0	19.250069	5.290674	20.249592	10.451481	3.418537	2.704325	2.356363	3.656754	0	143.891534	4.6832	0.438813	15.582962	13.217225	3.127186	0.549936	0	2.421278	2.154082	55.087718	0.196474	2.885051	0	0.491576	5.561162	19.048513	3.542754	2.449582	0.79509	1.709824	70.401269	0	0	5.976207
hsa-miR-580-3p	0	0	0	0	0	0	0.227407	0	0	0	0	0	0	0.308154	0	0.520272	0	0	0	0	0	0.112208	0	0	0.769473	0.212873	0	0.324645	0.861993	0	0	0	0	0	0	0	0	0	0.245788	0.347573	0	0	0	0	0	0	0	0	0
hsa-miR-1252-5p	0	0	0	0	0	0	0	0	0.279393	0	0	0	0	0	0	0	0	0	0	0	0	0	0	0	0	0	0	0	0	0	0	0	0	0	0	0	0	0	0	0	0	0	0	0	0	0	0	0	0
hsa-miR-526b-3p	0	0	0	0	0	0	0	0	0	0	0	0	0	0	0	0	0	0	0	0	0	0	0	0	0	0	0	0	0	0	0	0	0	0	0	0	0	0	0	0	0	0	0	0	0	0	0	0	0
hsa-miR-10b-3p	55.564946	65.664384	60.233667	52.998119	66.569396	56.368606	62.536997	71.127991	58.672511	81.256071	73.277615	72.984818	76.298646	68.410099	63.433225	69.196194	38.798271	71.794007	58.602951	49.437317	60.847318	63.285162	63.993187	69.807752	49.246298	61.733101	58.362106	71.421915	49.133598	72.778137	74.241374	62.9362	82.727005	51.338961	75.6538	47.350325	69.241224	56.238634	59.480695	61.867921	54.357952	45.222229	47.210137	49.295552	55.740257	63.608164	52.145855	43.54021	69.541332
hsa-miR-199a-5p	936.992401	523.831161	738.679518	1344.051371	655.616961	674.812735	329.058303	461.096144	692.894399	592.008529	555.583283	767.840288	377.967871	808.595024	1077.760677	458.880029	1206.777403	572.204368	656.95027	811.508374	651.066315	307.224768	440.43565	650.750235	687.139787	516.003564	581.134445	403.209181	1000.773783	609.516877	410.252347	771.080055	505.643594	561.138421	572.912269	1103.007199	428.910905	796.763011	751.373896	474.436562	484.575586	986.969952	1200.072775	600.690139	453.787229	867.047205	420.32719	902.377242	527.536195
hsa-miR-655-5p	0	0	0	0	0	0	0	0	0	0	0	0	0	0	0	0	0	0	0	0	0	0	0	0	0	0	0	0	0	0	0	0	0	0	0	0	0	0	0	0	0	0	0	0	0	0	0	0	0
hsa-miR-3691-3p	0	0	0	0	0	0	0	0	0	0	0	0	0	0	0	0	0	0	0	0	0	0	0	0	0	0	0	0	0	0	0	0	0	0	0	0	0	0	0	0	0	0	0	0	0	0	0	0	0
hsa-miR-146b-3p	44.908652	22.630099	15.408613	100.266711	18.627217	22.14481	11.597771	41.743067	18.998719	27.515283	24.004734	60.987315	16.367697	45.298578	90.014764	69.716467	40.057957	24.851772	31.354443	45.755818	35.156228	8.864409	11.376567	11.831823	36.165251	23.841749	11.847946	17.206188	44.248971	20.184564	46.194635	23.65687	26.230513	28.362083	41.866667	86.841678	27.167562	7.655521	16.222008	35.104832	26.017481	33.551975	66.584108	70.365425	19.491993	38.28841	14.221597	5.601665	32.325854
hsa-miR-492	0	0	0	0	0	0	0	0	0	0	0	0	0	0	0	0	0	0	0	0	0	0	0	0.394394	0	0	0	0	0	0	0	0	0	0	0	0	0	0	0	0	0	0	0	0	0	0	0	0	0
hsa-miR-545-5p	0	0	0.700391	0	0.610728	0.805266	0.454814	0	0.558786	0.429926	1.895111	0.499896	0.503622	0.308154	0	0	0.251937	0.613624	0	0	0	0.561039	0.203153	0	1.538946	0.425746	0.146271	0	1.149324	1.137159	0	0	0	0.359014	0.734503	0	0.240421	0.441666	0	0.695146	0.464598	0.208397	0	0.397545	0.341965	0.617555	0.526726	0.254621	0
hsa-miR-217-5p	15.223272	438.133573	8.171234	70.664158	8.855561	11.273721	62.764403	7.414887	5.587859	174.550081	526.209067	169.46475	338.937213	2.46523	12.686645	336.095803	126.724225	159.542237	170.209842	2.892609	205.528724	118.715779	53.429233	3.943941	36.934725	37.03986	2.632877	40.580633	214.923569	157.780723	153.432178	12.944325	105.729147	48.825864	77.857309	22.594555	311.345078	3.533317	3.68682	161.273674	126.370622	2.500768	63.689146	3.577903	72.838493	133.391878	11.587968	4.073938	134.73633
hsa-miR-4322	0	0	0	0	0	0	0	0	0	0	0	0	0	0	0	0	0	0	0	0	0	0	0	0	0	0	0	0	0	0	0	0	0	0	0	0	0	0	0	0	0	0	0	0	0	0	0	0	0
hsa-miR-4796-3p	0	0	0	0	0	0	0	0	0	0	0	0	0	0	0	0	0	0	0	0	0	0	0	0	0	0	0	0	0	0	0	0	0	0	0	0	0	0	0	0	0	0	0	0	0	0	0	0	0
hsa-miR-7703	0	0	0	0	0	0	0	0	0	0	0	0	0	0	0	0	0	0	0	0.262964	0	0	0	0	0	0	0	0	0	0	0	0	0	0	0	0	0	0	0	0	0	0	0	0	0	0	0	0	0
hsa-miR-204-3p	6.850472	7.79069	7.93777	1.432382	0.916093	6.039494	1.137036	1.098501	2.514536	9.028452	18.951108	5.998752	12.338725	1.540768	2.416504	11.445986	3.023242	9.817984	21.276231	2.892609	7.436894	4.488309	13.204944	2.760758	1.538946	7.876294	3.364232	12.661157	12.355232	13.361611	7.699105	4.017204	6.053195	4.667179	13.221053	0.196474	7.212628	1.913881	2.45788	13.555332	13.937936	6.043522	9.352952	3.180359	12.310731	9.88088	1.580178	4.583179	10.865833
hsa-miR-365b-3p	63.937745	48.228081	23.81331	25.305408	20.459402	35.029062	13.417028	15.379025	20.395682	28.375136	27.794957	42.991057	30.469096	24.960442	21.144409	27.054151	73.81749	21.47684	40.312858	25.507553	32.451903	18.8509	19.502686	36.678649	39.243145	16.17833	16.528616	24.673026	37.065695	23.311747	31.346358	29.236321	20.580864	17.232658	46.273684	19.647439	23.320828	13.691604	16.713584	27.110662	35.774037	20.214544	30.063058	15.504246	23.253604	44.46396	26.863016	14.258782	19.558499
hsa-miR-4756-3p	0	0	0	0	0	0	0	0	0	0	0	0	0	0.924461	0	0	0	0	0	0	0	0	0	0	0	0	0.438813	0	0	0	0	0	0	0	0	0	0	0	0	0	0	0	0	0.397545	0	0	0	0.763863	0
hsa-miR-6825-3p	0	0	0	0	0.305364	0	0	0	0	0	0	0	0	0	0	0	0	0	0	0	0	0.112208	0	0	0	0	0	0	0.574662	0	0	0	0.403546	0	0	0	0	0	0	0	0	0	0	0	0	0.617555	0	0	0
hsa-miR-19a-5p	0	0	0	0	0	0	0	0	0	0	0	0	0	0	0	0	0	0	0	0	0	0	0	0	0	0	0	0	0	0	0	0	0	0	0	0	0	0	0	0	0	0	0	0	0	0	0	0	0
hsa-miR-6851-5p	0	0	0	0	0	0	0	0	0	0	0	0	0	0	0	0	0	0	0	0	0	0	0	0	0	0	0	0	0	0	0	0	0	0	0	0	0	0	0	0	0	0	0	0	0	0	0	0	0
hsa-miR-219a-2-3p	0	0	0	0	0	0	0	0	0	0	0	0	0	0	0.302063	0	0	0	0	0	0	0	0	0	0	0	0	0	0	0	0	0	0	0	0	0	0	0	0	0	0	0	0	0	0	0	0	0	0
hsa-miR-652-3p	15.984436	20.775173	21.245208	11.459053	17.711123	18.521113	10.005918	19.773032	15.646003	17.197052	24.004736	16.496568	26.691936	19.721831	17.519653	19.77034	10.32941	14.113352	14.930687	25.770517	17.578114	16.83116	25.597276	16.958946	17.697889	16.816948	15.50472	17.206188	15.803204	16.204508	17.597955	20.755556	9.685113	25.489973	12.486549	19.058016	13.463572	19.138802	26.545104	21.201928	18.119318	25.841273	22.71431	23.455142	15.73038	19.76176	22.122485	20.115067	19.015209
hsa-miR-4442	0.761164	0.370985	0	0	0	0	0	0	0	0	0.315852	0	0.251811	0	0	0	0	0	0	0	0	0	0.406306	0	0	0	0.438813	0.324645	0.287331	0	0	0.223178	0.403546	0	0	0	0.240421	0.147222	0	0	0	0	0	0	0	0	0	0	0
hsa-miR-494-5p	0	0	0	0	0	0	0	0	0	0	0	0	0.251811	0	0	0	0	0.613624	0	0	0	0	0	0	0	0	0	0	0	0.28429	0	0	0	0	0	0.196474	0	0	0	0.347573	0	0	0	0	0	0	0.526726	0	0
hsa-miR-181c-3p	11.417454	12.242512	13.540902	21.963184	20.764766	17.313214	5.457774	13.731271	16.763575	7.738674	11.370665	16.496568	8.813374	16.023987	38.66406	6.763537	19.90301	10.124796	10.451482	15.251939	6.760813	14.587005	20.112144	9.859852	10.772628	8.514911	14.042011	4.545031	8.61993	11.087295	7.699106	12.721147	11.299298	18.3097	8.814035	21.415708	8.174312	20.169352	22.12092	14.945622	11.150349	15.8382	22.268931	16.299336	11.968767	14.82132	25.809565	16.804993	16.570396
hsa-miR-4715-5p	0	0	0	0	0	0	0	0	0	0	0	0	0.503622	0	0	0	0	0	0	0	0	0	0	0	0	0	0	0.324645	0	0	0	0	0	0	0	0	0	0	0	0	0	0	0	0	0	0	0	0	0
hsa-miR-592	6.850473	4.822807	3.035029	2.864763	0.916093	3.221063	1.137036	2.471629	3.073322	2.579558	3.158518	1.999584	5.791647	1.540768	0.906189	2.081088	1.511622	0.306812	5.225741	1.314822	8.789057	5.273763	7.719813	1.577576	2.30842	3.83171	1.023897	0	5.171958	2.558606	1.099872	3.124492	0.807093	3.231124	2.203509	1.178846	1.442526	1.030551	2.45788	1.390291	4.181382	4.584742	6.235301	1.192635	2.051789	3.70533	1.580178	2.800832	4.617979
hsa-miR-6879-5p	0	0	0	0	0	0	0	0	0	0	0	0	0	0	0	0	0	0	0	0	0	0	0	0	0	0	0	0	0	0	0	0	0	0	0	0	0	0	0	0	0	0	0	0	0	0	0	0	0
hsa-miR-664b-5p	0	1.854926	0.466928	0.477461	0.610728	0	0	0	1.396965	1.289778	0.947556	0.999792	0.503622	1.848922	0.604126	1.560816	1.007748	0.613624	0.373267	0.262964	0.676081	0.112208	0.406306	0	1.538946	0.425746	0.292542	0.324645	0.861993	0.56858	0.549936	0.892712	0	0.359014	1.469006	0.196474	0.480842	1.030552	0	1.39029	0.929196	0.625191	0.668068	1.987725	0.341965	1.23511	0	0.254621	0
hsa-miR-4520-2-3p	0	0	0	0	0	0	0	0	0	0	0	0	0	0	0	0	0	0	0	0	0	0	0	0	0	0	0.146271	0	0	0	0	0	0	0	0	0	0	0	0	0	0	0	0	0	0	0	0	0.254621	0
hsa-miR-525-3p	0	0	0	0	0	0	0	0	0	0	0	0	0	0	0	0	0	0	0	0	0	0	0	0	0	0	0	0	0	0	0	0	0	0	0	0	0	0	0	0	0	0	0	0	0	0	0	0	0
hsa-miR-767-5p	0	0.74197	0.933856	0	0	0	0.227407	0.274625	0	1.289779	0	0	1.259054	0.616307	1.510315	0.520272	0	0.920436	0	0	0	0	0	0	0.769473	0.212873	0.146271	0	0	0	1.099872	0	0.403546	0.359014	0	0.196474	0	0	0	0	0	0	0	0.397545	0	0	0	0	0
hsa-miR-6506-5p	0	0.74197	0	0	0.305364	0.402633	0	0	0	0	0	0	0	0.616308	0.302063	0	0	0	0	0	0	0	0	0	0	0	0	0	0	0	0	0	0	0	0	0	0	0.294444	0	0.347573	0.464598	0.208397	0	0	0	0	0	0	0.271646
hsa-miR-302d-3p	0	0	0	0	0.305364	0	0	0	0.279393	0	0	0	0	0.308154	0	0	0	0	0	0	0	0	0	0	0	0	0	0	0.287331	0.28429	0	0	0.403546	0	0	0	0	0	0	0	0	0	0	0	0	0	0	0	0.271646
hsa-miR-942-3p	0	0	0.700392	0	1.221457	0.402633	0	0	0.279393	0	0	0	0	0	0	0.520272	0.251937	0	0.373267	0	0	0	0	0.394394	0.769473	0	0	0	0.287331	0.28429	0	0	0	0	0	0.392949	0	0	0.245788	0	1.393794	0.208397	0.222689	0.397545	0	0.617555	0	0.509242	0.271646
hsa-miR-409-5p	11.417454	8.532661	5.136204	6.684448	10.382383	5.636861	17.510359	2.746254	4.470287	9.458378	13.581627	17.996256	10.324239	2.465229	2.718567	5.722993	11.085221	32.828884	9.704946	5.785218	5.408651	6.508047	13.408097	2.366364	5.386313	3.405965	1.316439	15.582963	10.918577	23.311746	4.949425	3.570848	4.035464	3.949152	15.424561	11.591988	4.327576	5.447198	5.407336	15.640766	23.229895	8.752689	56.340399	3.577904	3.761613	55.57995	2.106904	4.328559	23.361541
hsa-miR-4512	0	0	0	0	0	0	0	0	0	0	0	0	0	0	0	0	0	0	0	0	0	0	0	0	0	0	0	0	0	0	0	0	0	0	0	0	0	0	0	0	0	0	0	0	0	0	0	0	0
hsa-miR-495-5p	0	0	0	0.477461	0	0.402633	0	0	0	0	0	0.499896	0.251811	0.308154	0	0	0	0.306812	0.373267	0	0	0.112208	0	0	0.769473	0.212873	0	0	0.574662	0	0	0	0.403546	0.359014	0	0.196474	0.480842	0	0	0	0	0.416794	0.668068	0	0	1.23511	0	0	0
hsa-miR-424-5p	299.137298	416.987413	284.125465	292.683302	284.599444	471.080491	230.590961	271.055325	397.855493	592.438454	512.627439	318.433766	479.951207	358.074474	125.054069	409.454176	178.371274	293.619077	496.072108	510.414047	576.697367	181.664316	401.023975	279.23101	866.427102	613.286412	248.660599	687.598263	647.644017	382.08521	243.621702	278.30299	347.049872	337.113868	453.922798	217.300669	374.094938	206.551832	450.037815	206.458109	509.663869	298.008241	453.618156	268.342716	261.261072	936.830918	298.126807	340.937676	581.593715
hsa-miR-30b-5p	1428.704089	2892.20096	911.909667	362.869998	524.615713	869.284426	1363.533928	437.752981	439.764427	1278.600847	1790.247888	621.870651	2270.577152	693.653733	225.338976	1644.059975	816.527257	1158.522087	1623.71232	1000.316868	3665.712939	1338.526008	1729.238124	438.960614	2615.440253	823.178949	354.414487	1802.429447	1749.558301	1071.203174	695.119261	475.369182	1231.623505	758.954969	1330.919267	256.792019	1130.459118	340.376218	708.360995	566.195719	2081.863075	738.768682	796.114338	427.360622	1146.26585	704.630242	444.556579	341.956161	1952.046909
hsa-miR-6889-5p	0	0	0	0	0	0	0	0	0	0	0	0	0	0	0	0	0	0	0	0	0	0	0	0	0	0	0	0	0	0	0	0	0	0	0	0	0	0	0	0	0	0	0	0	0	0	0	0	0
hsa-miR-3182	0	0	0	0	0	0	0	0	0	0	0	0	0	0	0	0	0	0	0	0	0	0	0	0	0	0	0	0	0	0	0	0	0	0	0	0.196474	0	0.147222	0	0	0	0	0	0	0	0.617555	0	0	0
hsa-miR-3193	0	0	0	0	0.305364	0.402633	0	0	0.279393	0	0	0	0.251811	0	0	0	0.251937	0	0	0	0	0.336624	0.812612	0.394394	0	0.851492	0.146271	0	0	0.28429	0.549936	0	0	0.359014	0	0	0	0	0.245788	0	0	0	1.113446	0	0.68393	0	1.053452	0.509242	0.271646
hsa-miR-6835-3p	0	0	0	0	0	0	0	0	0	0	0	0	0	0	0	0	0	0	0	0	0	0	0	0	0	0	0.146271	0	0	0	0	0	0	0	0	0	0	0	0	0	0	0	0	0	0	0	0	0	0
hsa-miR-6800-5p	0	0	0	0	0	0	0	0	0	0	0	0	0	0	0	0	0	0	0	0	0	0	0	0	0	0	0	0	0	0	0	0	0	0	0	0	0	0	0	0	0	0	0	0	0	0	0	0	0
hsa-miR-98-5p	63.176579	52.679902	45.525446	63.02479	39.697345	53.147544	80.047356	40.369941	38.276828	67.068504	88.4385	86.981908	81.838482	41.600736	38.361997	65.554291	58.449346	75.47575	89.584126	52.592894	139.948835	53.523086	76.38552	20.902886	56.171561	65.777683	34.666214	70.447981	88.210609	71.356689	96.23882	34.369414	67.392242	45.235728	58.760233	44.40321	91.359946	39.749818	36.622411	70.209661	66.902094	46.264216	56.56309	40.152023	42.061665	76.576819	23.175937	31.063776	79.863873
hsa-miR-3609	0	0.370985	0	0.477461	0	1.610532	0	0	0	0.429926	0	0.499896	0	0	0	0	0	0.920436	0	0	0	0.112208	0.203153	0.394394	0	0.212873	0	0.324645	0	0.28429	0	0.223178	0	0	0	0.392948	0.240421	0	0	0	0.929196	0	0	0	0.341965	0	0	0.254621	1.086584
hsa-miR-579-3p	0.761164	0	0	0	0	0.402633	0	0	0.279393	0	0	0	0	0	0	0.520272	0.251937	0	0	0	0	0	0	0	0	0	0.146271	0	0	0.28429	0	0	0.807092	0	0	0	0.240421	0.147222	0	0	0	0	0	0	0	0	0	0	0
hsa-miR-6729-3p	0	0	0.233464	0	0	0	0	0	0	0	0	0	0	0	0	0	0	0	0	0	0	0	0	0	0	0	0	0	0	0	0	0	0	0	0	0.196474	0	0	0	0	0	0	0	0	0	0	0	0	0
hsa-miR-4429	0	0	0	0	0	0	0	0	0	0	0	0	0	0	0	0	0	0	0	0	0	0	0	0	0	0	0	0	0	0	0	0	0	0	0	0	0	0	0	0	0	0	0	0	0	0	0	0	0
hsa-miR-6817-5p	0	0	0	0	0	0	0	0	0	0	0	0	0	0	0	0	0	0	0	0	0	0	0	0	0	0	0	0	0	0	0	0	0	0	0	0	0	0	0	0	0	0	0	0	0	0	0	0	0
hsa-miR-4638-5p	0	0	0	0	0	0	0	0	0	0	0	0	0	0	0	0	0	0	0	0.262964	0	0	0	0	0	0	0.146271	0	0	0	0	0	0	0	0	0	0	0	0	0	0	0	0	0	0	0	0	0	0
hsa-miR-652-5p	0	0	0.466928	0	0.305364	0	0	0	0.279393	0.429926	0.315852	0.999792	0.503621	0.308154	0.302063	0.520272	0.251937	0	0	0	0	0.112208	0	0	1.538946	0	0	0	0.574662	0.28429	0	0	0.403546	0	0	0.196474	0.240421	0.294443	0	0	0.929196	0	0.222689	0	0.341965	0.617555	0.526726	0.254621	0.271646
hsa-miR-1307-5p	95.145451	57.131728	116.498445	77.826065	212.228126	37.847493	98.012528	47.235577	118.741983	133.707081	73.593466	105.478061	188.606221	191.671533	42.288815	122.263953	98.759237	69.032699	219.107846	143.841568	225.811161	139.137585	118.031878	14.986975	121.576804	134.109837	44.320095	251.924578	70.970751	159.202171	61.04291	35.485305	95.640489	33.029261	177.015201	134.584954	82.945214	39.01371	44.733415	170.658134	115.220273	24.382491	159.668246	36.971663	60.527763	101.896574	86.909758	34.373851	101.323894
hsa-miR-6791-3p	0	0	0	0	0	0	0	0	0	0	0	0	0	0	0	0	0	0	0	0	0	0	0	0	0	0	0	0	0	0	0	0	0	0	0	0	0	0	0	0	0	0	0	0	0	0	0	0	0
hsa-miR-219b-3p	0	0	0.233464	0	0	0.402633	0.227407	0	0	0	0	0	0.251811	0	0	0	0	0	0	0.262964	0	0	0	0	0.769473	0	0	0	0	0	0	0	0	0.359014	0	0	0.480842	0.147222	0	0	0	0.208397	0	0	0	0	0	0	0
hsa-miR-5003-3p	0	0	0.233464	0	0	0	0	0	0.279393	0	0	0	0	0	0	0	0.251937	0	0	0	0	0.112208	0.203153	0	0	0.212873	0.146271	0	0	0	0	0	0	0	0	0.196474	0	0	0.245788	0	0	0	0.668067	0	0	0	0	0	0.543292
hsa-miR-7107-3p	0	0	0	0	0	0	0	0	0	0	0	0	0	0	0	0	0	0	0	0	0	0	0	0	0	0	0	0	0	0	0	0	0	0	0	0	0	0	0	0	0	0	0	0	0	0	0	0	0
hsa-miR-4664-5p	0	0.370985	0.233464	0	0	0	0	0	0.279393	0	0	0	0	0	0	0	0	0	0	0	0	0	0.203153	0	0	0	0.146271	0.324645	0	0	0	0.446356	0	0	0.734503	0.196474	0	0	0	0	0	0	0	0	0	0	0	0.254621	0
hsa-miR-6512-3p	1.522328	0	0	0	0	0	0	0	0	0.859853	0	0.499896	0.251811	0	0	0	0	0	0	0	0	0.112208	0	0	0	0	0	0.324645	0	0	0	0	0	0	0	0	0	0	0	0	0	0	0	0	0	0	0	0	0
hsa-miR-6740-3p	0	0	0	0	0	0	0	0	0	0	0	0	0	0.308154	0	0	0	0	0	0	0	0	0	0	0.769473	0	0	0	0	0	0	0.223178	0	0	0	0	0	0	0	0	0	0	0.222689	0	0	0	0	0	0
hsa-miR-561-5p	0	0.370985	0.466928	0	0	0.402633	0	0.549251	0	0.429926	0.315852	0	1.259053	0.308154	0	0.520272	0.755811	0	0	0.262964	0	0.336624	0.406306	0	0.769473	0.638619	0.146271	0	1.723986	0.852869	0.549936	0.223178	0.403546	0.359014	0.734503	0.196474	0	0.294443	0	0.347573	0.464598	1.041987	0.668067	0.397545	0.341965	1.23511	1.053452	0.763863	0.543292
hsa-miR-5089-5p	0	0	0	0.477461	0	0	0	0	0	0	0	0	0	0	0	0	0	0	0	0	0	0.112208	0	0	0	0	0	0	0	0	0	0	0	0	0	0	0	0	0	0	0	0	0	0	0	0	0	0	0
hsa-miR-1245b-3p	0	0	0	0	0	0	0	0	0	0	0	0	0	0	0	0	0	0	0	0	0	0	0	0	0	0	0	0	0	0	0	0	0	0	0	0.196474	0	0	0	0	0	0	0	0	0	0	0	0	0
hsa-miR-874-3p	48.714471	31.904729	36.186892	21.008263	23.818408	22.144809	27.28887	19.223781	34.924113	49.0116	45.482657	29.993761	52.880248	35.129508	40.174376	76.480005	33.255662	59.521527	62.335621	29.45202	77.073272	14.699214	23.768899	30.368344	45.398934	60.455862	24.719789	77.590172	59.190181	57.995076	52.793866	20.3092	83.534098	23.335891	55.822222	32.811222	62.269016	20.611017	21.629344	47.617444	43.207602	26.049672	36.52105	23.057596	46.507207	43.846405	30.550098	25.462111	34.770667
hsa-miR-6773-3p	0	0.370985	0	0	0	0	0	0	0	0	0	0	0	0	0	0	0	0	0	0	0	0	0	0	0	0	0.292542	0	0	0	0	0	0	0	0	0	0	0	0	0	0	0	0	0	0	0	0	0	0.271646
hsa-miR-199b-5p	15.984437	20.033203	16.342468	52.043198	19.543309	7.650026	5.457774	14.280523	14.528431	7.738673	11.686515	28.494073	6.295267	19.72183	63.433224	16.128437	144.863676	12.579292	23.889101	44.178031	12.169464	7.293502	9.751343	9.071063	13.850522	9.792148	15.065907	6.492901	32.755731	6.538661	3.299617	19.639665	10.895752	10.770412	19.831579	143.819248	4.087156	24.438778	21.875131	11.469896	12.544143	26.466466	24.050447	19.479694	14.020555	30.87775	7.900888	25.716732	17.113687
hsa-miR-10b-5p	328169.599434	295609.94611	360369.143651	212616.512307	253340.531784	282393.829733	329373.035911	304367.396133	301669.7358	271448.163782	355212.280828	229046.858252	331559.914457	308185.637891	243201.166691	350470.924328	184081.673894	328545.63445	354049.165262	292436.221252	247875.752481	318150.879449	341594.210466	355043.807319	277780.684678	338523.454963	288897.245838	335726.183954	287971.722039	327518.663616	287278.382613	310372.555527	316991.723263	281355.808071	298455.707642	211440.821325	303961.511498	345564.892023	371104.475384	343023.540745	306690.348766	304016.963543	239028.041263	303868.905643	370639.180001	270143.871788	312453.220166	331142.912718	298802.530874
hsa-miR-101-3p	7222.68146	7348.104722	6941.112725	6037.010833	6878.939575	6940.183246	9911.545399	4822.972307	6107.808226	10847.900665	6447.798234	10289.359812	11304.538107	6231.4819	4169.375166	7626.149083	11922.406482	5782.485636	8347.00113	5575.898775	8674.799468	13330.053874	8129.572594	3646.962077	8643.495248	7460.977236	6325.047966	10025.364516	8403.568997	9104.65837	4021.682878	5713.58047	8420.802001	4971.980776	9484.63604	7971.35875	6592.581768	6145.616248	4285.805228	6104.417063	7771.793242	4471.582412	8333.034556	3397.41755	5478.959254	6594.252168	5255.670074	6037.321344	11679.140643
hsa-miR-3196	0	0	0	0	0	0	0	0	0	0	0	0	0	0	0	0	0	0	0	0	0	0	0	0	0	0	0	0	0	0	0	0	0	0	0	0	0	0	0	0	0	0	0	0	0	0	0	0	0
hsa-miR-3200-5p	0	0	0	0	0	0	0	0.274625	0	0	0.315852	0	0	0	0	0	0	0	0.373267	0	0	0	0.203153	0	0	0	0	0	0	0	0	0	0	0	0	0	0	0	0	0	0	0	0	0.397545	0.341965	0	0	0	0
hsa-miR-6769a-5p	0	0	0	0	0	0	0	0	0	0	0	0	0	0	0	0	0	0	0	0	0	0	0	0	0	0	0	0	0	0	0	0	0	0	0	0	0	0	0	0	0	0	0	0	0	0	0	0	0
hsa-miR-3125	0	0	0	0	0	0	0	0	0	0.429926	0	0	0	0	0	0.520272	0	0	0	0	0	0	0	0	0	0	0	0	0	0	0	0	0	0	0	0	0	0.147222	0	0	0	0	0	0	0	0	0	0	0
hsa-miR-455-5p	28.924218	31.904728	32.451473	36.287001	16.79503	31.405367	28.198498	11.534268	19.278111	31.38462	30.005921	29.493865	41.045145	20.029986	19.634094	31.216329	23.17819	47.862671	36.580185	19.722333	71.664619	29.959464	21.940522	17.353339	40.012619	38.52997	14.480824	30.516635	42.237654	32.124727	28.046742	19.639665	39.143996	26.926027	27.176609	17.682693	33.89935	14.427716	26.545103	19.811637	32.057255	25.007685	40.30677	13.118978	25.647357	36.435744	13.168145	20.624308	31.239271
hsa-miR-6720-5p	0	0	0	0	0	0	0	0	0	0	0	0	0	0	0	0	0	0	0	0	0	0	0	0	0	0	0	0	0	0	0	0	0	0	0	0	0	0	0	0	0	0	0	0	0	0	0	0	0
hsa-miR-4715-3p	0	0	0	0	0	0	0	0	0	0	0	0	0	0	0	0	0	0	0	0	0	0	0	0	0	0	0	0	0	0	0	0	0	0	0	0	0	0	0	0	0	0	0	0	0	0	0	0	0
hsa-miR-6788-5p	0	0	0	0	0	0	0	0	0	0.429926	0	0	0	0.308154	0	0	0	0.306812	0	0	0	0	0	0	0	0	0	0	0	0	0	0	0	0	0	0	0	0.147222	0	0	0	0	0.222689	0	0	0	0	0	0
hsa-miR-4762-5p	0	0	0.233464	0	0	0	0	0	0	0	0	0	0	0	0	0	0	0	0	0	0.676081	0	0	0	0	0	0.146271	0	0	0	0	0	0	0	0	0	0	0	0	0	0	0	0	0	0	0	0	0	0
hsa-miR-877-3p	1.522327	0.74197	0	0	0	0.402633	0	0	0	0	0.315852	0	0	0	0.302063	0	0	0	0.746534	0	1.352163	0.112208	0.203153	0	0	0	0	0	0.574662	0.28429	0.549936	0	0.403546	0	0	0	0.240421	0.147222	0	0.695145	0.464598	0.208397	0.222689	0	0	0	0	0	0
hsa-miR-30c-1-3p	3.044655	0.74197	4.435813	3.342224	3.359005	2.415798	0.909629	3.57013	1.117572	3.009484	2.526815	3.499272	2.518106	1.848921	3.02063	2.601361	1.007748	2.454496	2.986137	0.788892	2.704324	1.122077	4.266213	2.760758	1.538946	1.702983	1.755252	2.59716	2.87331	4.264344	3.299616	2.454958	2.421277	1.077041	2.203509	0.982372	2.885052	2.061103	3.195244	4.866016	2.32299	2.083973	1.781514	3.975449	2.393754	0	3.160355	2.036969	2.173167
hsa-miR-4520-3p	0	0	0	0	0	0	0	0	0	0	0	0	0	0	0	0	0	0	0	0	0	0	0	0	0	0	0	0	0	0	0	0	0	0	0	0	0	0	0	0	0	0	0	0	0	0	0	0	0
hsa-miR-4735-3p	0	0	0	0	0	0	0	0	0	0	0	0	0	0	0	0	0	0	0	0	0	0	0	0	0	0	0	0	0	0	0	0	0	0	0	0	0	0	0	0	0	0	0	0	0	0	0	0	0
hsa-miR-196b-3p	0	0	0.466928	0.477461	0.305364	0.402633	0.227407	0.54925	0.558786	0	0	0	0.503622	0.616307	0.604126	0	0	0	0.746534	0.262964	0.676081	0.112208	0.203153	0	0	0	0.146271	0	0.287331	0	0	0.669534	0	0	0	0.196474	0	0.147222	0.245788	0	0	0	0.222689	0.397545	0.341965	0	0.526726	0	0.543292
hsa-miR-503-3p	2.283492	0.74197	3.03503	0.954921	1.221456	1.610532	0.682222	1.098501	1.676358	0.859853	1.263408	1.499688	1.259053	0.308154	2.416504	4.162176	0.251937	3.374932	2.986137	2.892609	0.676081	0.673246	1.422071	2.366364	0.769473	1.277237	0.877626	3.571095	2.585979	3.980056	1.099872	2.454958	2.017731	1.436055	0	1.571794	1.202105	1.324995	2.212092	2.085435	2.32299	1.875576	2.004204	0.397545	1.709824	0.617555	3.160355	1.527726	0.543292
hsa-miR-520g-3p	0	0	0	0	0	0	0	0	0	0	0	0	0	0	0	0	0	0	0	0	0	0	0	0	0	0	0	0	0	0	0	0	0	0	0	0	0	0	0	0	0	0	0	0	0	0	0	0	0
hsa-miR-3926	0.761164	0	0	0.477461	0.305364	0.402633	0	0	0.558786	0	0.631704	0	0	0.308154	0	0.520272	0.755811	0	0	1.051856	0.676081	0.448831	0.609459	0.394394	0	0.212873	0.731355	0	1.149324	0	0	0.223178	0	0.359014	0.734503	0.196474	0	0.883331	0.245788	0	0.464598	0.416795	0.668067	1.192635	0	0.617555	0.526726	0.254621	0.543292
hsa-miR-1180-5p	0	0	0.466928	0	0	0	0.227407	0	0	0	0.315852	0	0	0	0	0	0	0	0.373267	0	0	0	0	0	0	0	0	0	0	0	0	0	0	0	0	0	0	0	0	0	0.464598	0	0	0	0	0	0	0	0
hsa-miR-6869-3p	0	0	0	0	0	0	0	0	0	0	0	0	0	0	0	0	0	0	0	0	0	0	0	0	0	0	0	0	0	0	0	0	0	0	0	0	0	0	0	0	0	0	0	0	0	0	0	0	0
hsa-miR-659-3p	0	0	0.233464	0	0	0	0	0	0	0	0	0	0	0	0	0	0	0	0	0	0	0	0.203153	0	0	0	0	0	0	0	0	0	0	0	0	0	0	0	0	0	0	0	0	0	0	0	0	0	0.271646
hsa-miR-1303	0	0	0	0	0	0	0	0	0	0	0	0	0	0	0	0	0	0	0	0	0	0	0	0	0	0	0	0	0	0	0	0	0	0	0	0	0	0	0	0	0	0	0	0	0	0	0	0	0
hsa-miR-9-5p	401.133221	3971.397033	3322.423568	2193.931099	5947.578733	5369.109682	679.947706	3088.163279	2470.39204	1644.898063	609.90979	1013.789132	786.153031	4305.213808	3480.369534	707.049842	1285.633632	1161.897018	734.21658	2375.095156	849.158141	2185.021123	3996.019017	5375.591342	2365.36138	789.757928	3917.720844	540.534045	718.040105	573.696394	1072.925377	3797.373996	1908.774304	4426.997974	1250.858452	2655.940734	993.17878	3928.754198	5295.993878	775.086834	1233.507357	4633.923961	493.479544	2667.525367	1757.014896	995.498642	4963.86398	4920.298495	910.55681
hsa-miR-1193	0	0	0	0	0	0	0	0	0	0	0	0	0	0	0	0	0	0	0	0	0	0	0	0	0	0	0	0	0	0	0	0	0	0	0	0	0	0	0	0	0	0	0	0	0	0	0	0	0
hsa-miR-3913-3p	0	0	0	0	0	0	0	0	0	0	0	0	0	0	0	0	0.251937	0	0	0	0	0	0.406306	0	0.769473	0	0.146271	0	0	0.28429	0	0	0	0	0	0	0	0.294444	0	0	0	0.208397	0	0	0	0	0	0	0
hsa-miR-4777-3p	0	0	0	0	0.610728	0	0	0	0	0	0	0.499896	0	0	0	0	0	0	0	0	0	0	0	0	1.538947	0	0	0	0	0	0	0.223178	0	0	0	0	0	0	0	0	0	0.208397	0	0.397545	0	0	0	0	0
hsa-miR-6789-3p	0	0	0	0	0	0	0	0	0	0	0	0	0	0	0	0	0	0	0	0	0	0	0	0	0	0	0	0	0	0	0	0	0	0	0	0	0	0	0	0	0	0	0	0	0	0	0	0	0
hsa-miR-328-3p	95.906614	30.049804	113.69688	67.799395	53.133373	45.094885	18.19258	50.531084	67.054297	46.432041	99.49331	64.486586	76.802266	53.926879	75.21368	129.027491	47.616061	78.543871	94.809868	45.755818	71.66462	17.953236	62.77427	57.187142	48.476827	53.005317	39.785696	111.028615	78.154025	68.513792	81.940482	54.232258	70.620613	51.697974	86.671343	46.957379	65.154067	60.066392	58.251755	176.566867	84.556813	49.390177	75.937059	79.508952	90.620659	58.050169	65.313999	48.887254	57.317271
hsa-miR-5587-3p	0	0	0	0	0	0	0	0	0	0	0	0	0	0	0	0	0	0	0	0	0	0.112208	0	0	0	0	0	0	0	0	0	0	0	0	0	0	0	0	0	0	0	0	0	0	0	0	0	0	0
hsa-miR-580-5p	0	0	0	0	0	0	0.227407	0	0	0	0.315852	0	0	0	0	0	0	0	0	0	0	0	0.203153	0	0	0	0.146271	0	0	0	0	0	0	0	0	0	0	0	0	0	0	0	0	0	0.68393	0	0	0	0
hsa-miR-3171	0	0	0	0	0	0	0	0	0	0	0	0	0	0	0	0	0	0	0	0	0	0	0	0	0	0	0	0	0	0	0	0	0	0	0	0	0	0	0	0	0	0	0	0	0	0	0	0	0
hsa-miR-6856-5p	0	0	0	0	0	0	0	0	0	0	0	0	0	0	0	0	0	0	0	0	0	0	0	0	0	0	0	0	0	0	0	0	0	0	0	0	0	0	0	0	0	0	0	0	0.341965	0	0	0	0
hsa-miR-6868-5p	0	0	0	0	0	0	0	0	0	0	0	0	0	0	0	0	0	0	0	0	0	0	0	0	0	0	0	0	0	0	0	0	0	0	0	0	0	0	0	0	0	0	0	0	0	0	0	0	0
hsa-miR-218-5p	70.027054	37.469509	25.447557	31.512398	10.077019	17.313214	55.487373	10.435765	11.175717	56.320347	67.908136	61.487211	71.766051	6.779379	6.947449	67.635377	95.23212	69.646324	72.040567	9.46672	66.255968	40.731405	20.721604	4.338334	39.243144	65.351938	11.409133	78.564107	85.337299	42.359149	40.145335	11.828434	62.549686	13.283507	56.556725	28.292312	60.586071	11.188839	18.925676	49.702881	37.16783	12.295444	69.924449	7.950896	34.196478	62.99061	14.748322	9.42098	54.057518
hsa-miR-1229-3p	0.761164	0.74197	0.233464	0	1.221456	0	0.90963	0.274625	0	0.429926	0.947556	0.499896	0.755432	0.308154	0.604126	2.081088	0.251937	0.920436	2.239603	0.525928	0	0.448832	0	0	0.769473	0.851492	0.146271	0.973935	1.149324	1.421448	3.299617	0.446356	0	1.077041	0	0.392949	1.442526	0.441665	0.491576	0.695145	0	0.208397	0.890757	0	1.367859	0	0.526726	0	1.086584
hsa-miR-455-3p	716.254953	333.515731	610.274417	374.329051	222.610508	314.858926	214.445046	169.443907	314.037623	446.693436	887.543502	482.899556	627.764095	330.956957	303.271222	857.408492	126.976161	630.191835	802.897748	346.324213	653.770639	243.827397	552.37294	259.905699	397.048296	374.656054	248.95314	736.944318	617.761596	816.195411	412.452092	194.834411	408.792464	364.039895	511.214024	232.822144	362.073892	253.073842	387.116089	1015.954625	722.914293	354.067133	961.349819	388.401237	500.294436	969.561333	234.919711	361.307368	618.2659
hsa-miR-3658	0	0	0	0	0	0	0	0	0	0	0	0	0	0	0	0	0	0	0	0	0	0	0	0	0	0	0	0	0	0	0	0	0	0	0	0	0	0	0	0	0	0	0	0	0	0	0	0	0
hsa-miR-4793-3p	0	0	0	0	0	0	0	0	0	0	0.315852	0	0	0	0	0	0	0	0	0	0	0	0	0	0	0	0	0	0	0	0	0	0	0	0	0	0	0	0	0	0	0	0	0	0	0	0	0	0
hsa-miR-519d-3p	0	0	0	0	0	0	0	0	0	0	0	0	0	0	0	0	0	0	0	0	0	0	0	0	0	0	0	0	0	0	0	0	0	0	0	0	0	0	0	0	0	0	0	0	0	0	0	0	0
hsa-let-7d-3p	584.573651	143.200304	281.3239	229.658512	146.574819	210.979639	58.443666	133.742597	144.725522	128.118041	339.224812	142.970261	358.074827	189.822613	216.579149	325.170088	206.084326	236.245235	408.727584	176.1862	283.278075	81.575019	210.872788	142.376263	266.237811	212.447012	136.178245	290.232694	351.118451	431.267308	227.673554	118.953884	186.841965	182.737975	207.864323	133.799055	205.319457	147.663215	131.988152	539.432629	399.554173	194.017953	288.828054	206.723278	254.76374	167.357402	148.536678	128.329043	246.65441
hsa-miR-548n	0	0	0	0	0	0	0	0	0.279393	0	0	0	0	0	0	0	0	0	0	0	0	0	0	0	0	0	0.146271	0	0	0	0	0	0	0	0	0	0	0	0	0	0	0	0	0	0	0	0	0	0
hsa-miR-6769b-3p	0	0	0	0	0	0	0	0	0	0	0	0	0	0	0	0	0	0	0	0	0	0	0	0	0	0	0	0	0	0	0	0	0	0	0	0	0	0	0	0	0	0	0	0	0	0	0	0	0
hsa-miR-33b-5p	0.761164	1.48394	0.466928	0	0.305364	0	0.682222	0.274625	0.558786	1.289779	0.947555	0	3.52535	0.308154	0	2.081088	0.755811	0.306812	2.986138	0.262964	2.028244	1.907531	2.640989	0.394394	3.077893	0.638619	0.438813	2.272515	3.735303	1.990028	0	0	0.807092	1.077041	0	0.392948	0.721263	0.147222	0.491576	0.347573	1.393794	0.416795	0.668068	0	0	0.617555	0	0	2.716458
hsa-miR-378e	0	0	0	0	0	0	0	0	0	0	0	0	0	0	0	0	0	0	0	0	0	0	0	0	0	0	0	0	0	0	0	0	0	0	0	0	0	0	0	0.347573	0	0	0	0	0	0	0	0	0
hsa-miR-331-5p	3.805818	0.74197	1.400784	0	0.916092	0.402633	0.454814	1.0985	0	0.429926	1.263408	1.499688	2.769918	1.232616	0.906189	0	0.503874	0.920436	1.866335	2.103713	2.028244	1.00987	1.828377	0.394394	3.077892	1.064365	0.438813	1.94787	2.011317	1.13716	1.649808	0.446356	0	1.436056	2.203509	1.768269	1.682947	0.73611	0.737364	0.695146	0.464598	1.250384	1.336135	0.79509	0.341965	0.617555	1.053452	1.273105	1.629876
hsa-miR-487a-5p	1.522327	0.370985	0	0.954921	0	0.402633	0	0.274625	0.279393	0.429926	1.263408	2.49948	0.503621	0	0	0.520272	0.503874	2.147684	1.119801	0.525929	1.352163	0	0.203153	0	2.30842	0.425746	0.146271	0.973935	1.436655	1.990028	1.099872	0	0.807093	0.359014	0.734503	0.982372	0.480842	0.147222	0.245788	1.737863	1.858392	0.208397	1.113447	0	0	0.617555	0	0	0.814938
hsa-miR-770-5p	0	0	0	0.477461	0.305364	0	0	0	0	0.429926	0	0	0	0	0.302063	0	0	0	0	0	0	0.112208	0	0	0	0	0	0	0	0.28429	0	0	0	0	0	0	0	0	0	0	0.464598	0	0	0	0	0	0	0	0.271646
hsa-miR-6882-3p	0.761164	0	0	0	0.305364	0.402633	0	0.274625	0	0	0.315852	1.499688	0.251811	0.308154	0	0.520272	0	0	0.746534	0	0	0	0.203153	0	0	0.425746	0.146271	0.324645	0.287331	0	0	0	0	0	0.734503	0	0.240421	0.147222	0.245788	0	0.464598	0	0	0	0.341965	0	0	0	0
hsa-miR-138-1-3p	0.761164	0.74197	0.466928	0	0.305364	0.805266	0.454814	0	0.558786	1.289779	3.158518	0.999792	2.014486	0	0.302063	1.040544	0	1.840872	2.986137	0	0.676081	0.224416	1.828377	0	0.769473	1.277237	0	1.29858	2.298648	1.137159	0	0	1.210639	0.359014	1.469006	0.589422	0.721263	0	0	1.39029	1.393794	0	1.558825	0.397545	0.68393	2.47022	0	0	1.901521
hsa-miR-3121-3p	0	0	0	0	0	0	0	0	0	0	0	0	0	0	0	0	0	0	0	0	0	0	0	0	0	0	0	0	0	0	0	0	0	0	0	0	0	0	0	0	0	0	0	0	0	0	0	0	0
hsa-miR-6814-5p	0	0	0	0	0	0	0	0	0	0	0	0	0.251811	0	0	0	0	0	0	0	0	0.112208	0	0	0	0	0	0	0	0	0	0	0	0	0	0	0	0	0	0	0	0	0	0	0	0	0	0	0
hsa-miR-4804-3p	0	0.370985	0	0	0	0	0	0.274625	0	0	0	0	0	0	0	0	0.251937	0	0	0	0	0	0	0	0	0	0	0	0	0	0	0	0	0	0	0	0	0	0	0	0.464598	0	0	0	0	0	0	0	0
hsa-miR-154-5p	7.611636	4.080837	1.86771	3.342225	2.137549	4.026329	2.274072	0.823876	1.117572	5.159115	5.369481	6.498648	5.288026	1.848922	0.906189	2.60136	5.794547	8.590736	5.599007	1.051857	6.084731	1.683116	4.672518	0.788788	3.847367	1.915855	0.877626	4.220386	8.332598	8.528689	2.749681	1.562246	4.43901	0.359014	7.345029	2.554167	3.846735	1.91388	0.737364	5.213588	4.645979	1.667179	14.474805	1.590179	2.051789	8.64577	0.526726	1.527727	7.062791
hsa-miR-5579-5p	0	0	0	0	0	0	0	0	0	0	0	0	0	0	0	0	0	0	0	0	0	0	0	0	0	0	0	0	0	0	0	0	0	0	0	0	0	0	0	0	0	0	0	0	0	0	0	0	0
hsa-miR-548o-3p	0	0	0	0	0	0	0.227407	0.274625	0	0	0.315852	0	0	0	0	0	0.503874	0	0.373267	0.262964	0.676081	0	0	0	0	0.212873	0.146271	0	0.574662	0.56858	0	0	0.403546	0.359014	0	0	0.240421	0	0	0.347573	0	0	0	0	0	1.23511	0	0	0
hsa-miR-26a-2-3p	2.283492	1.854926	5.136205	1.432382	2.137549	1.610532	0.682222	1.373127	1.955751	1.719705	0.315852	2.999376	3.777161	2.773383	1.208252	0.520272	4.03099	1.227248	4.105938	4.470396	4.732569	2.01974	4.469366	2.366364	2.30842	3.193093	1.755251	1.29858	8.045267	1.421448	1.099872	1.785424	2.824825	2.154083	1.469006	3.733012	1.442526	3.238876	2.212092	3.128154	1.858392	2.709166	2.226893	1.987724	2.393754	6.793105	2.106903	2.546211	3.25975
hsa-miR-4795-3p	0	0	0	0	0	0.402633	0.227407	0	0	0	0	0	0	0.308154	0	0	0	0	0.373267	0	0	0	0	0	0	0	0	0	0	0	0	0	0	0	0	0	0	0.147222	0	0	0	0	0	0	0	0	0	0	0
hsa-miR-320d	0.761164	0.370985	1.400783	1.432382	0	0.402633	0	0.274625	0.279393	0.429926	0.631704	0	0.251811	0	0.604126	0	0	0	0.373267	0.525928	0.676081	0.448831	0.609459	1.183182	0	0	0.292542	0.64929	0.574662	0.28429	0	0.223178	0	0.359014	0	0.785897	0	0.736108	0.491576	0	0.464598	0.208397	0.222689	0	0	0.617555	0	0.254621	0
hsa-miR-5585-5p	0	0	0	0	0	0	0	0	0	0	0	0	0	0	0	0	0	0	0	0	0	0	0	0	0	0	0	0	0	0	0	0	0.403546	0	0	0	0	0	0	0	0	0	0	0	0	0	0	0	0
hsa-miR-6894-3p	0	0	0	0	0	0	0	0	0	0	0	0	0	0	0	0	0	0	0	0	0	0	0	0	0	0	0	0	0	0	0	0	0	0	0	0	0	0.294444	0	0	0	0	0	0	0.341965	0	0	0	0
hsa-miR-27b-5p	21.312581	24.856011	18.210179	16.71112	34.506154	22.144809	18.647395	18.949155	21.792646	21.066389	19.58281	17.996256	22.914776	21.570752	22.352661	23.412245	19.903011	18.715532	25.008902	20.774192	22.986764	25.471155	24.378358	14.986974	18.467361	14.475349	18.868951	24.34838	23.848472	20.468851	15.948146	22.764157	18.563132	19.386742	16.893567	23.773399	19.714514	25.174886	21.137768	22.244645	20.442306	23.548902	28.504233	31.008493	24.963429	25.93731	32.657	20.115067	18.471916
hsa-miR-513b-5p	0	0.370985	0	0	0	0	0.227407	0.274625	0	0	0.631704	0.999792	0.755432	0.308154	0	1.560816	0	1.53406	0.373267	0	0	0	0	0	11.542102	0.212873	0	0.64929	1.149324	0.28429	0	0	0	0	1.469006	0	0	0	0.491576	0.347573	0	0	0.222689	0	0	2.47022	0	0	0.271646
hsa-miR-548ar-3p	0	0	0	0	0	0	0	0	0	0	0	0	0	0	0	0	0	0	0	0	0	0	0	0	0	0	0	0	0	0	0	0	0	0	0	0	0	0	0	0	0	0	0	0	0	0	0	0	0
hsa-miR-361-5p	172.784139	174.363063	200.311955	144.670539	129.779789	238.358675	123.027328	155.712634	125.168021	187.877797	216.674321	161.966311	187.598976	146.064802	132.907707	188.858788	154.941149	170.280657	186.6336	162.249081	216.346023	110.524613	158.256167	127.783682	184.673627	136.238564	136.617058	180.827306	194.52307	184.788233	165.530773	146.627958	192.491614	166.223344	149.838594	109.043283	164.928744	119.543896	154.109072	165.096973	222.542382	188.808019	173.697673	140.333302	193.894015	212.438916	124.834017	127.055939	162.444204
hsa-miR-6762-5p	0	0	0	0	0	0	0	0	0	0	0	0	0.251811	0	0	0	0	0.306812	0	0.525928	0	0	0	0	0	0	0	0	0	0	0	0	0	0	0	0	0	0	0	0	0	0	0	0	0	0	0	0	0
hsa-miR-6509-5p	0	0	0	0	0.305364	0	0.227407	0.274625	0	0.859852	0.631704	0	0	0.308154	0.906189	0.520272	0	0	0.373267	0	0.676081	0.448831	0	0.394394	0	0.425746	0.292542	0.973935	0.287331	0.28429	0	0.892712	0	0	0	0	0	0.294444	0.245788	0	0.929196	0.208397	0.890758	0	0.341965	0	1.053452	0	0.814938
hsa-miR-3156-5p	0	0	0	0	0	0	0	0	0	0	0	0	0	0	0	0	0	0	0	0	0	0	0	0	0	0	0	0	0	0	0	0	0	0	0	0	0	0	0	0	0	0	0	0	0	0	0	0	0
hsa-miR-1266-3p	0	0	0	0	0	0	0	0	0	0	0	0	0	0	0	0	0	0	0	0	0	0	0	0	0	0	0	0	0	0	0	0	0	0	0	0.196474	0	0	0	0	0	0	0	0	0	0	0	0	0
hsa-miR-6794-5p	0	0	0	0	0	0	0	0	0	0	0	0	0	0	0	0	0	0	0	0	0	0	0	0	0	0	0	0	0	0	0	0	0	0	0	0	0	0	0	0	0	0	0	0	0	0	0	0	0
hsa-miR-6748-5p	0	0	0	0	0	0	0	0	0	0	0	0	0	0	0	0	0	0.306812	0	0	0.676081	0	0	0	0	0	0	0.324645	0	0	0	0	0.403546	0	0	0	0	0	0	0.347573	0	0	0	0	0	0	0	0	0.271646
hsa-miR-6870-5p	0	0	0	0	0	0	0	0	0	0	0	0	0	0	0	0	0	0	0	0	0	0	0	0	0	0	0	0	0	0	0	0	0	0	0	0.196474	0	0	0	0	0	0	0	0	0	0	0	0	0
hsa-miR-103a-2-5p	1.522328	1.854926	0.233464	0.954922	0.610728	0.805266	0	0.823876	0.558786	0.859852	0.315852	0.999792	0.251811	1.232615	0.604126	0.520272	1.007747	0.306812	1.119801	1.051858	2.028244	0.448831	0.609459	0.788788	0.769473	1.490109	0.585084	0.64929	2.298648	0.852869	1.099872	0.669534	0	1.077042	0	1.76827	0.480842	1.030551	0.245788	0	0.464598	1.667179	0	1.192635	0.68393	1.852665	1.053452	1.527727	0.543292
hsa-miR-3921	0	0	0	0	0	0	0	0	0	0	0	0	0	0	0	0	0	0	0	0	0	0	0	0	0	0	0	0	0	0	0	0	0	0	0	0	0	0	0	0	0	0	0	0	0	0	0	0	0
hsa-miR-3667-5p	0	0	0	0	0.305364	0	0.227407	0	0	0	0	0	0.251811	0.308154	0	0	0.251937	0	0	0	0	0	0.203153	0	0	0.212873	0	0	0	0	0	0	0	0	0	0	0	0.441665	0	0	0	0	0	0	0	0	0	0	0.271646
hsa-miR-671-3p	4.566983	1.48394	1.867711	0.477461	1.526821	2.013165	0.682222	1.098502	1.396965	2.149631	3.158518	1.499688	2.518107	0.924461	2.718567	1.560816	1.511621	0.920436	4.105938	0.788893	1.352163	0.336623	1.828377	2.366364	4.616841	1.49011	0.292542	1.94787	2.298648	1.990028	1.099872	1.339068	0	1.077041	1.469006	1.571795	1.202105	1.324994	0.737364	2.780581	3.252185	2.709166	0.668068	1.590179	0.341965	0	0.526726	0.763863	0.814938
hsa-miR-875-5p	0	0	0	0	0	0	0	0	0	0	0	0	0	0	0	0	0	0	0	0	0	0	0	0	0	0	0	0	0.287331	0	0	0	0	0	0	0	0.240421	0	0	0	0	0	0	0	0	0	0	0	0
hsa-miR-544b	0	0	0	0	0	0	0	0	0	0	0	0	0	0	0.302063	0	0	0	0	0	0	0	0	0	0	0	0.146271	0	0	0	0	0	0	0	0	0	0	0	0	0	0	0	0	0	0.341965	0	0	0	0
hsa-miR-4734	0	0	0	0	0	0	0.227407	0	0	0	0	0	0	0	0	0	0	0	0	0	0.676081	0	0	0	0	0	0.146271	0	0	0	0	0	0	0	0	0	0	0	0	0	0	0	0	0	0	0	0	0	0
hsa-miR-431-5p	0	0.74197	0	0	0	0	0.227407	0.274625	0	0.429926	0.315852	0	0.251811	0	0.302063	0.520272	0	0.920436	0.373267	0	0	0.112208	0.203153	0	0	0	0	0.324645	0.287331	0.56858	0.549936	0	0	0	0	1.76827	0	0	0	0.695146	0.464598	0.208397	1.336136	0	0.68393	0.617555	0	0	0
hsa-miR-6886-3p	0	0	0	0	0	0	0	0	0	0	0	0	0	0	0	0	0	0	0	0	0	0	0	0	0	0	0	0	0	0	0	0	0	0	0	0	0	0	0	0	0	0	0	0	0	0	0	0	0
hsa-miR-7705	0.761164	0.74197	0.233464	0	0.610728	0.402633	0	0	0.279393	0	0	0	0	0.308154	0	0	0.503874	0	0	0	0	0	0.203153	0	0	0	0	0	0	0	0	0	0	0.359014	0	0	0	0	0.245788	0	0.464598	0	0	0.397545	0.341965	1.23511	0	0	0.271646
hsa-miR-1273h-3p	0	0	0	0.477461	0.305364	0	0	0.274625	0	0	0	0	0	0	0.302063	0	0	0	0	0	0	0	0	0	0.769473	0	0	0	0	0	0	0	0.403546	0	0	0	0	0.147222	0	0	0	0	0	0	0	0	0	0.254621	0
hsa-miR-3688-3p	0	0	0	0	0	0	0	0.274625	0	0	0	0	0	0	0	0	0	0	0	0	0	0.112208	0	0	0	0	0.146271	0	0	0.28429	0	0	0.403546	0	0	0	0	0	0	0	0	0	0.222689	0	0	0	0	0	0
hsa-miR-6841-5p	0	0	0	0	0	0	0	0	0	0	0	0	0	0	0	0	0	0	0	0	0	0	0	0	0	0	0	0	0	0	0	0	0	0	0	0	0	0	0	0	0	0	0	0	0	0	0	0	0
hsa-miR-211-5p	0.761164	0	1.167319	0	0	0	1.137036	0	0	1.289779	0	0.499896	1.007243	0	0.302063	0.520272	0	0.920436	0.746534	0.788893	2.028244	0.112208	0	0	0	0.212873	0.146271	0.324645	0.287331	1.705738	0	0	0.403546	0.359014	0	0.196474	0.721263	0	0	0.347573	0.464598	0.208397	0.445379	0.397545	2.051789	0	1.053452	0	0.543292
hsa-miR-98-3p	0.761164	0.74197	1.400783	1.432382	0.916093	0.805266	0.454814	0.823876	1.396965	0.429926	1.895111	0	1.762675	1.848922	1.208252	1.040544	0.503874	0.920436	0	1.577786	0	0.224416	0.203153	0.788788	2.30842	1.915855	0.731355	1.94787	2.87331	1.137159	0	1.11589	0	0.359014	1.469006	1.178846	0.721263	0.294444	0.491576	1.39029	0.464598	1.041987	1.336136	0.397545	0.341965	2.47022	0	0.509242	1.629875
hsa-miR-3924	0	0	0	0	0	0	0	0	0	0	0	0	0	0	0	0	0	0	0	0	0	0	0	0	0	0	0	0	0	0	0	0	0	0	0	0	0	0.147222	0	0	0	0	0	0	0	0	0	0	0
hsa-miR-3646	0	0	0	0	0	0	0	0	0	0	0	0	0	0	0	0	0	0	0	0	0	0	0	0	0	0	0	0	0.287331	0	0	0	0	0	0	0	0	0	0	0	0	0.208397	0	0	0	0	0	0	0
hsa-miR-6766-3p	0	0	0.233464	0	0	0	0	0	0	0.429926	0	0	0.251811	0	0	0	0	0	0	0	0	0	0.203153	0	0	0.212873	0	0.64929	0	0	0	0	0	0.359014	0	0	0	0	0	0	0	0	0	0	0	0.617555	0	0	0
hsa-miR-6749-3p	0	0	0	0	0	0	0	0	0	0	0	0	0	0	0	0	0	0	0	0	0	0.112208	0	0	0	0	0.146271	0	0	0	0	0	0	0	0	0	0	0	0	0	0.464598	0.208397	0	0	0	0	0	0	0
hsa-miR-365a-5p	0	0	0.700392	0.477461	0.610728	0	0.682222	0.274625	0.279393	0	0	0	0.251811	0.616308	0.604126	0.520272	0	0.613624	0	0	0	0.561039	0.406306	1.577576	0	0.212873	0.292542	0	0	1.137159	0	0	0	0.718028	0.734503	0.196474	0.240421	0.294443	0	1.042718	0	0.208397	0.222689	0	0	0	0	0.509242	0.271646
hsa-miR-4480	0	0	0	0	0	0	0	0	0	0	0	0	0	0	0	0	0	0	0	0	0	0	0	0	0	0	0	0	0	0	0	0	0	0	0	0	0	0	0	0	0	0	0	0	0	0	0	0	0
hsa-miR-3144-3p	0.761164	0	0	0	0	0	0	0	0	0	0	0	0	0	0	0	0	0	0	0.262964	0	0.224416	0.203153	0.394394	0	0	0	0	0	0	0	0.223178	0.403546	1.436056	0	0.196474	0	0.147222	0	0	0	0	0	0	0.341965	0	0	0	0
hsa-miR-4306	0	0	0	0	0	0	0	0	0	0	0	0	0	0	0	0	0	0	0	0	0	0	0	0	0	0	0	0	0	0	0	0	0	0	0	0	0	0	0	0	0	0	0	0	0	0	0	0	0
hsa-miR-4684-3p	0	0	0	0	0	0	0	0	0	0	0	0	0	0	0	0	0	0	0	0	0	0	0.203153	0	0	0	0	0	0	0	0	0	0	0	0	0	0	0	0	0	0	0	0	0	0	0	0	0	0
hsa-miR-484	108.846396	88.665472	42.023487	36.764462	45.193903	49.523846	26.151836	40.095317	38.276828	38.263441	81.173908	52.988977	82.342101	48.996421	56.485776	71.277282	33.759536	59.521527	86.971256	58.115149	94.651386	26.368816	47.944102	40.228196	100.801021	50.450844	33.496045	72.395851	89.934595	52.877865	45.644699	35.931661	37.933358	34.824329	55.822221	69.551932	42.314079	39.013711	42.767111	60.130054	59.468528	62.102416	81.726981	37.369207	48.558997	70.401269	30.023371	31.063777	55.95904
hsa-miR-4641	0	0	0	0	0	0	0	0	0	0	0	0	0	0	0	0	0	0	0	0	0	0	0	0	0	0	0	0	0	0	0	0	0	0	0	0	0	0	0	0	0	0	0	0	0	0	0	0	0
hsa-miR-2277-3p	0	0	0	0	0.305364	0	0.227407	0	0.279393	0	0	0	0	0.308154	0	0	0	0.613624	0.373267	0	0	0	0	0	0.769473	0.212873	0	0.324645	0.287331	0	0	0	0	0	0.734503	0	0	0	0	0.347573	0	0	0	0	0	0	0.526726	0	0.543292
hsa-miR-3117-3p	0	1.112955	1.16732	0	0.610728	0.402633	0.454814	0.823876	0	0.429926	0	0.499896	0	0.308154	0	0	0	0.613624	0.373267	0.788893	0	0.561039	0.812612	1.97197	2.30842	0.425746	1.023897	0	0.287331	0.28429	0	1.785424	0.807092	1.077042	0	1.178846	0	1.619439	0.245788	0.347573	0.464598	0.833589	0.222689	0.79509	0.68393	0	0	0.763863	0.271646
hsa-miR-3690	0	0	0.233464	0.477461	0	0	0	0	0.279393	0.859852	0	0.499896	0	0	0	0.520272	0	0.306812	0	0	0.676081	0	0.812612	0	0.769473	0	0.146271	0	0	0	0	0.223178	0.403546	1.077041	0.734503	0.589423	0	0.441666	0.737364	0.347573	0.464598	0.208397	1.336137	0	0	0	0.526726	0	0
hsa-miR-4781-5p	0	0.370985	0	0	0	0	0	0	0	0	0	0	0	0	0	0	0	0	0	0	0	0	0	0	0	0	0	0	0	0	0	0	0	0	0	0	0	0	0	0	0	0	0	0	0	0.617555	0	0	0
hsa-miR-376c-3p	4.566982	3.709851	0.466928	1.432383	1.221456	0.402633	1.137036	0.549251	0	2.149631	2.842666	2.999376	4.532594	4.005997	0.906189	3.121633	5.542611	3.681744	5.599007	4.470395	4.056487	0.897661	4.469366	0.394394	4.61684	2.554473	1.170168	3.895741	10.056584	4.264345	1.649808	0.669534	2.017731	1.077041	4.407017	1.571794	1.923367	1.030551	1.966304	1.042718	6.504371	2.709165	10.466397	0.397545	1.709824	13.58621	0	1.273105	6.519499
hsa-miR-3614-5p	0.761164	0	0.233464	0.477461	0	0	0	0.274625	0.279393	0	0.315852	0	0.251811	0	0	0	0.251937	0	0	0	0	0	0	0	0	0.212873	0	0.324645	0.287331	0	0	0.223178	0	0	0	0.589423	0.240421	0	0.245788	0.347573	0	0	0	0	0	0	0	0	0.271646
hsa-miR-5191	0	0	0	0	0	0	0	0	0	0	0	0	0	0	0	0	0	0	0	0	0	0	0	0	0	0	0	0	0	0	0	0	0	0	0	0	0	0	0	0	0	0	0.222689	0	0	0	0	0	0
hsa-miR-7844-5p	0	0	0	0	0	0	0	0	0.558786	0	0	0	0	0	0	0	0	0	0	0	0.676081	0	0	0	0	0	0	0	0	0.28429	0	0	0	0	0	0	0	0.147222	0	0	0	0	0	0	0	0	0	0	0
hsa-miR-26a-5p	2382.442089	3250.943689	1141.638063	1363.149791	1016.862819	1950.353755	1113.385944	1143.540408	1271.237706	1536.986559	1813.936773	1691.648136	1986.282864	1764.487459	1073.833858	1453.640369	2103.924446	1206.998383	2249.308148	1775.273179	3014.646626	1535.338366	1701.203012	1175.294363	3745.027277	1781.106353	1307.662203	1523.883977	4526.612167	1417.183603	1309.947846	1309.162261	1378.917928	1512.165718	1386.006988	1207.728043	1297.551653	1201.475045	1414.509898	1219.632156	1758.038358	2220.682394	1877.493701	1357.217827	1130.193507	2293.599228	1031.855854	1342.617154	2351.637919
hsa-miR-4732-3p	0.761164	0.74197	0.233464	0	0.305364	0	0.454815	1.098501	0.279393	0	0.631704	0	0.503621	0	0.302063	0.520272	0.755811	0.613624	0	0	0	0.673246	0	1.183182	0.769473	0	0.146271	0	0.287331	0.85287	2.74968	1.339068	0.403546	0	0	0.589423	0.240421	0	0.245788	0	0	1.250384	0	0.397545	0.341965	0	0	0.509242	0.814938
hsa-miR-4667-5p	0	0	0	0	0	0	0	0	0	0	0	0	0	0	0	0	0	0	0	0	0	0	0	0	0	0	0	0	0	0	0	0	0	0	0	0	0	0	0	0	0	0	0	0	0	0	0	0	0
hsa-miR-3664-5p	0.761164	0	0.233464	0.477461	0.610728	0	0.227407	0.274625	0	0.429926	0.947556	0	0.251811	0.308154	0	1.040544	0	0.306812	0	0.525929	0	0.224416	0.203153	0.394394	0.769473	0.212873	0.146271	0.973935	0	0.568579	0	0.223178	0.807093	0.359014	0	0.589423	0.480842	0.588887	0.491576	0.347573	1.393794	0	0	0.397545	0.341965	0	1.053452	0.254621	0.543292
hsa-miR-2114-3p	0.761164	0.370985	0	0	0.610728	0	0	0	0	0	0.315852	0.999792	0	0.308154	0.604126	0	1.007747	0	0.373267	0.262964	0.676081	0.112208	0.406306	0	0	0	0	0.324645	1.436655	0.28429	0	0.223178	0	0	0	0.196474	0	0	0	0.347573	0	0	1.336136	0	0.68393	1.23511	0	0.509242	0.814937
hsa-miR-6132	0	0	0	0	0	0	0	0	0	0	0	0	0	0	0	0	0	0	0	0	0	0	0	0	0	0	0	0	0	0	0	0	0	0	0	0	0	0	0	0	0	0	0	0	0	0	0	0	0
hsa-miR-6798-5p	0	0	0	0	0	0	0	0	0	0	0	0	0	0	0	0	0	0	0	0	0	0	0	0	0	0	0	0	0	0	0	0	0	0	0	0	0	0	0	0	0	0	0	0	0	0	0	0	0
hsa-miR-3614-3p	0	0	0	0	0	0	0	0.274625	0	0	0	1.499688	0	0.616308	0.906189	0	0.251937	0	0	0.262964	0	0.112208	0.203153	0	0	0	0.292542	0.324645	0	0	0.549936	0	0	0	0	0.196474	0	0	0.245788	0.347573	0	0.208397	0.222689	0	0.341965	0	0	0	0
hsa-miR-26b-5p	1366.288675	1562.218861	715.566597	460.749405	667.220798	1058.119254	499.61375	690.408401	817.503631	757.530161	1269.09245	779.837795	1332.330457	1119.21384	359.152871	944.29394	933.677883	789.120447	1553.538087	1078.154357	1644.22978	648.224055	924.142883	715.430865	1822.882599	1145.042558	703.124408	968.740899	2617.010512	814.205384	570.833696	692.96775	744.543044	974.004177	732.299399	500.616732	652.261931	752.154882	756.535442	758.055779	1205.166887	1034.692952	940.417021	575.247275	758.47782	1396.291829	537.787047	759.789415	1329.977966
hsa-miR-5192	0	0	0	0	0	0	0	0	0	0	0	0	0	0	0	0	0	0	0	0	0	0	0	0	0	0	0	0	0	0	0	0	0	0	0	0	0	0	0	0	0	0	0	0	0	0	0	0	0
hsa-miR-6743-3p	0	0	0	0	0	0	0	0	0	0	0	0	0	0.308154	0	0	0	0	0	0	0	0	0	0	0	0	0	0	0	0	0.549936	0	0.403546	0	0	0	0	0	0	0	0	0	0	0	0	0	0.526726	0	0
hsa-miR-4781-3p	0	0	0.466928	0	0	0.402633	1.364444	0.549251	0	0	0.315852	0.499896	0	0	0.302063	0	0	0	0.373267	0	0.676081	0.112208	0.203153	0	0	0.212873	0.438813	0.324645	0.574662	0.56858	0.549936	0.223178	0	0	0.734503	0.196474	0	0.294443	0	0.347573	0.464598	0.625191	0.222689	0.397545	0	0	0	0	0.271646
hsa-miR-3914	0	0.370985	0	0	0	0	0	0	0	0	0	0	0	0	0	0	0.251937	0	0	0	0	0.112208	0	0	0	0	0	0	0	0	0	0	0	0	0	0	0	0	0	0	0	0	0	0	0	0	0	0	0
hsa-miR-7110-3p	0	0	0	0.477461	0	0.402633	0	0	0	0	0.315852	0	0.251811	0	0	0.520272	0.251937	0	0.373267	0.262964	0.676081	0	0.203153	0	0	0	0	0.324645	0.287331	0.56858	0.549936	0.223178	0	0.359014	1.469006	0.196474	0.480842	0	0	0	0.464598	0.208397	0	0	1.025894	0.617555	0.526726	0	0
hsa-miR-342-5p	6.850473	2.596896	3.501958	5.252067	2.442913	2.415798	1.137036	1.373126	1.955751	1.719704	6.94874	6.998544	3.021729	1.54077	3.624756	3.641904	5.290674	3.06812	6.345542	3.681501	7.436894	2.131946	4.469366	1.97197	5.386313	1.702984	2.194065	2.921805	6.033951	5.970083	1.649808	3.34767	2.824823	3.590137	2.203509	3.14359	3.365894	2.208324	5.653124	8.689314	5.575176	4.376344	8.907573	3.180358	4.787508	5.557995	3.687082	3.819317	2.988104
hsa-miR-3960	0	0	0	0	0	0	0	0	0	0	0	0	0	0	0	0	0	0	0	0	0	0	0	0	0	0	0	0	0	0	0	0	0	0	0	0	0	0	0	0	0	0	0	0	0	0	0	0	0
hsa-miR-1298-5p	0	0	0	0	0	0	0	0	0	0	0	0	0	0	0	0	0	0	0	0	0	0	0	0	0	0	0	0	0	0	0	0	0.403546	0	0	0.392948	0	0	0	0	0	0.208397	0	0	0	0	0	0	0
hsa-miR-363-5p	0.761164	0	0.700392	0	1.221457	2.013165	0	0.823876	1.117572	0.859853	0	0.499896	0.503622	0.308154	0.302063	0.520272	0	0	0	0.525929	0	0.112208	0.406306	0.394394	0.769473	0.212873	0.731355	0	0	0.28429	1.649808	0.223178	0	0	0	0	0.961684	1.177772	2.212092	0	0	0.625191	0	0	0	0	0.526726	0.509242	0
hsa-miR-5586-5p	0.761164	1.112956	0.233464	2.387303	0.916093	0.402633	1.137036	0.274625	1.676357	0	0.631704	4.499064	0.251811	2.465229	1.208252	0	2.267431	0.613624	0.373267	1.840751	1.352162	0.448831	0.609459	1.183182	0	0	0.438813	0.324645	1.436655	0.28429	2.199744	0.892712	2.421278	1.077041	0.734503	2.554166	0.480842	0.88333	0.737364	1.042718	1.393794	0.416795	2.004204	0.79509	0	1.23511	1.053452	0	1.358229
hsa-miR-6758-5p	0	0	0	0	0	0	0	0	0	0	0	0	0	0	0	0	0	0	0	0	0	0	0	0	0	0	0	0	0	0	0	0	0	0	0	0	0	0	0	0	0	0	0	0	0	0	0	0	0
hsa-miR-6766-5p	0	0	0	0	0	0	0	0	0	0	0	0	0	0	0	0	0	0	0	0	0	0	0	0	0	0	0	0	0	0	0	0	0	0	0	0	0	0	0	0	0	0	0	0	0	0	0	0	0
hsa-miR-4796-5p	0	0	0.233464	0	0.305364	0	0	0.274625	0	0	0	0	0.251811	0	0	0	0.251937	0.306812	0	0.262964	0	0	0.203153	0	0	0.425746	0	0	0	0	0	0	0	0.718027	0	0	0.240421	0.294443	0.245788	0	0	0	0.668068	0	0	0	0	0.254621	0.271646
hsa-miR-193a-5p	114.174541	70.858181	81.245409	129.391802	135.581709	85.760806	20.921468	122.482954	139.417057	72.227621	84.648277	81.982947	65.218974	156.23387	216.277087	65.034018	128.235845	71.794007	86.224724	146.997143	78.425434	44.43426	102.795406	136.854747	67.713663	57.901391	133.106555	54.215727	90.221926	83.865429	82.490419	127.881005	55.285852	82.932167	58.760233	219.461889	61.307332	134.266051	122.402421	100.796046	85.486009	160.465975	153.210256	126.419236	48.90096	114.865229	121.673662	107.959355	54.05752
hsa-miR-4757-5p	0	0	0	0	0	0	0	0	0	0.429926	0.315852	0	0	0	0	0	0.251937	0	0	0	0	0.112208	0.203153	0	0	0	0	0	0.287331	0	0	0	0.403546	0	0	0.196474	0.240421	0	0.245788	0.347573	0	0	0	0	0	0	0	0	0
hsa-miR-642b-3p	0	0	0	0	0	0	0	0	0	0	0	0	0	0	0	0	0	0	0	0	0	0	0	0	0	0	0	0	0	0	0	0	0	0	0	0	0	0	0	0	0	0	0	0	0	0	0	0	0
hsa-miR-6825-5p	0	0	0	0	0	0	0	0	0	0.429926	0	0	0	0	0	0	0	0	0	0	0	0	0	0	0	0	0.146271	0	0.287331	0	0	0.223178	0	0	0	0	0	0	0	0	0	0	0	0	0	0	0	0	0.271646
hsa-miR-561-3p	0	0	0	0	0	0	0	0	0	0	0	0	0	0	0	0	0	0	0	0	0	0	0	0	0	0	0	0	0	0	0	0	0	0	0	0	0	0	0	0	0	0.208397	0	0	0	0	0	0	0
hsa-miR-19b-1-5p	3.044654	2.225911	1.400783	2.387303	4.275099	2.013165	2.274072	1.647752	3.632108	1.719705	1.579259	1.999584	2.518107	2.157075	4.833008	2.601361	2.519368	0.920436	1.866336	2.103715	4.73257	2.356363	2.640989	3.943941	2.30842	2.128728	2.047793	1.29858	3.160641	1.705738	3.849553	1.785424	2.421278	1.436055	2.203509	4.322436	1.202105	1.030551	1.474728	1.39029	3.716783	2.500767	3.117651	1.590179	3.077684	0	5.267258	2.546211	2.444813
hsa-miR-1270	9.133963	14.468425	4.902741	3.819684	1.832186	5.636861	2.956294	5.492507	3.911501	6.018968	3.790221	5.498856	3.52535	3.697843	2.416504	7.283809	2.771305	10.431608	6.71881	3.418537	15.54987	2.468569	2.03153	2.366364	4.61684	5.960437	2.779148	4.220386	5.459289	2.842897	6.599233	2.901314	2.824824	6.462247	7.345029	3.536539	5.770102	2.208324	4.424184	5.908734	5.575175	3.542755	5.121855	6.360717	1.709824	8.028215	4.213807	2.800832	3.803041
hsa-miR-6883-3p	0	0	0.233464	0	0.305364	0	0	0	0	0	0	0	0.251811	0	0	0	0	0	0	0.525928	0.676081	0	0.406306	0	0	0.212873	0	0	0	0.28429	0.549936	0	0.403546	0	0	0	0	0.147222	0	0	0	0	0	0	0	0	0	0	0.271646
hsa-miR-6886-5p	0	0	0	0	0	0	0	0	0	0	0	0	0	0	0	0	0	0	0	0	0	0	0	0	0	0	0	0	0	0	0	0	0	0	0	0	0	0	0	0	0	0	0	0	0	0	0	0	0
hsa-miR-129-2-3p	0	0.370985	0.933856	0.477461	0.610728	0	0.227407	1.647752	0.558786	0.429926	1.579259	0	1.510864	5.238612	5.437134	0	0.755811	0	0.373267	0.262964	0.676081	0.112208	1.625224	5.127122	0	0.212873	1.608981	0.324645	0.287331	0.28429	0	0.446356	0	0.359014	0	7.073078	0.480842	0.441665	0.737364	0	0.464598	0.208397	0.890757	0	0.341965	0.617555	0	0.254621	0
hsa-miR-4443	0	0	0	0	0	0	0	0	0	0.429926	0	0	0.251811	0.616307	0.604126	0	0	0	0	0.262964	0	0	0.203153	0	0	0	0	0	0.287331	0	0	0	0	0	0	0	0.480842	0	0	0	0	0	0.668067	0	0.341965	0	0	0	0
hsa-miR-6799-3p	0	0	0	0	0	0	0	0	0	0	0	0	0	0	0	0	0	0	0	0	0	0	0	0	0	0.212873	0	0	0	0	0	0	0	0	0	0	0	0	0	0	0	0	0	0	0	0	0	0	0
hsa-miR-5579-3p	0	0	0	0	0	0.402633	0	0.274625	0	0	0	0.499896	0	0	0.302063	0	0	0	0	0	0	0	0	0	0.769473	0	0	0	0	0	0	0	0.403546	0	0.734503	0.196474	0	0	0	0	0.464598	0	0	0	0	0	0	0	0
hsa-miR-875-3p	0	0	0	0	0	0.402633	0	0	0	0	0	0	0	0	0	0	0	0	0	0	0	0	0	0	0	0	0	0	0.287331	0	0	0	0	0	0	0	0	0	0	0	0	0	0	0	0	0	0	0	0.271646
hsa-miR-1268b	0	0	0	0	0	0	0	0	0	0	0	0	0	0	0	0	0	0	0	0	0	0	0	0	0	0	0	0	0	0	0	0	0	0	0	0	0	0	0	0	0	0	0	0	0	0	0	0	0
hsa-miR-1288-5p	0.761164	0	0	0	0	0	0	0	0	0	0.315852	0.499896	0	0	0	0	0	0	0	0	0	0	0	0	0	0	0	0.324645	0	0	0	0	0	0	0	0	0	0	0	0	0	0.833589	0	0	0	0	0	0	0
hsa-miR-143-5p	114.935706	60.470593	64.202551	174.273092	54.965558	47.510682	29.562944	43.116194	54.202222	61.049536	75.172724	87.481803	56.90922	41.292581	57.694028	95.209801	341.62634	57.067031	185.14053	51.804002	73.016782	66.763599	116.000349	30.762737	63.096822	46.832007	35.690109	47.722825	117.805699	116.843023	57.193356	71.416965	40.758181	67.135564	54.353216	138.317966	57.94144	46.963675	61.446998	101.14362	92.919576	64.186391	121.142993	40.549566	72.154565	96.338579	63.207097	45.322558	105.398581
hsa-miR-1283	0	0	0	0	0	0	0	0	0	0	0	0	0	0	0	0	0	0	0	0	0	0	0	0	0	0	0	0	0	0	0	0	0	0	0	0	0	0	0	0	0	0	0	0	0	0	0	0	0
hsa-miR-6845-3p	0	0	0	0	0	0	0	0	0	0	0	0	0	0	0	0	0	0	0	0	0	0	0	0	0	0	0	0	0	0	0	0	0	0	0	0	0	0.147222	0	0	0	0	0	0	0	0	0	0	0
hsa-miR-5088-3p	0	0	0	0	0	0	0	0	0	0	0	0	0	0	0	0	0	0	0	0	0	0	0	0	0	0	0	0	0	0	0	0	0	0	0	0	0	0	0	0	0	0	0	0	0	0	0	0	0
hsa-miR-4491	0	0	0	0	0	0	0	0	0	0	0.315852	0	0	0	0	0	0.251937	0	0	0	0	0	0	0	0	0	0	0	0	0	0	0	0	0	0	0	0	0	0	0	0	0	0	0	0	0	0	0	0
hsa-miR-135b-5p	16.7456	24.11404	11.439728	11.936513	11.603839	11.676354	2.956294	8.238764	11.45511	6.878821	11.370665	17.996256	7.806133	41.600737	20.23822	7.804082	13.604588	10.73842	8.958412	53.907716	12.845545	8.752203	13.408097	18.142127	30.009464	5.108947	15.212177	6.492901	21.262493	5.685792	6.599233	10.043011	4.842556	6.103233	13.955555	39.687825	4.327576	14.869377	11.797824	4.518443	13.937936	18.755763	35.852981	13.914067	7.86519	19.144205	8.954339	12.476435	12.495709
hsa-miR-21-5p	36337.950553	23100.138188	13038.954139	100436.207942	45215.278715	29227.524633	30745.916277	36869.291735	18597.229708	24145.091531	20090.068294	105555.044545	22176.717228	32809.11272	81071.586511	24749.345885	55163.079968	24232.624856	24962.617288	51993.336477	36348.160249	27877.11279	15732.166371	10646.668253	42287.952354	23693.589256	14610.419058	18756.369127	42636.755899	22206.144071	15878.305733	13656.486175	24847.963903	26022.031234	36212.462315	113571.821794	22750.309426	14442.139284	13823.362495	29215.907568	23456.15288	40432.216148	125202.174071	41078.300421	8300.16845599999	66699.02655	14900.546269	10190.446411	30904.330685
hsa-miR-2276-3p	0	0	0	0	0	0.402633	0	0	0	0	0	0	0	0.308154	0	0	0	0.306812	0.373267	0	0.676081	0.112208	0.203153	0	0	0	0	0	0.574662	0	0	0	0	0	0.734503	0	0	0	0	0	0	0.208397	0.445379	0	0	0	0	0.254621	0
hsa-miR-1914-5p	0	0	0	0	0	0	0	0	0	0	0	0	0	0	0	0	0	0	0.373267	0	0	0	0	0.394394	0	0	0	0	0.287331	0	0.549936	0	0	0	0	0.196474	0	0	0	0	0	0	0	0	0	0	0	0	0
hsa-miR-1273c	0	0	0	0.477461	0	0	0	0	0	0	0	0	0	0	0	0	0	0	0	0	0	0	0	0	0	0	0	0	0	0	0	0	0	0	0	0	0	0	0	0	0	0	0	0	0	0	0	0	0
hsa-miR-3940-3p	0	0	0	0	0	0	0.227407	0.274625	0	0	0	0.499896	0.251811	0.308154	0	0	0.251937	0	0	0.525928	0	0.112208	0	0	0	0	0.731355	0	0	0	0	0	1.614185	0.359014	0.734503	0.392948	0	0.294443	0	0.695146	0.464598	0.208397	0	0.397545	0.341965	0	0	0	0.271646
hsa-miR-6805-3p	0	0	0	0	0	0	0	0	0	0	0	0	0	0.308154	0.302063	0	0	0	0	0	0	0	0	0	0	0	0	0	0	0	0	0	0	0	0	0	0	0	0	0	0	0	0	0	0	0	0	0	0
hsa-miR-4684-5p	0	0	0	0	0	0	0	0	0.279393	0	0	0	0	0	0	0	0	0	0	0.262964	0	0	0	0	0	0	0	0	0	0	0	0	0	0	0	0	0	0	0	0	0	0	0	0	0	0	0	0	0
hsa-miR-3652	0	0	0.233464	0	0	0	0	0.274625	0	0	0	0	0.251811	0	0.604126	0.520272	0.251937	0	0	0.262964	0	0.224416	0.609459	0	0	0	0	0	0	0.28429	0	0	0	0	0	0	0	0	0	0	0	0.208397	0	0	0.341965	0	0	0	0
hsa-miR-4284	0	0	0	0	0	0	0	0	0	0	0	0	0	0	0	0	0	0	0	0	0	0	0.609459	0	0	0	0	0	0	0	0	0	0	0	0	0	0	0	0	0	0	0	0	0	0	0	0	0	0
hsa-miR-1178-3p	0	0	0	0	0	0	0	0	0	0	0	0	0	0	0	0	0	0	0	0	0	0	0	0	0	0	0	0	0	0	0	0	0	0	0	0	0	0	0	0	0	0	0	0	0	0	0	0	0
hsa-miR-154-3p	0	1.112955	0.466928	0.954922	0.610728	0	0.682222	0.823876	0.279393	0.859853	1.263407	1.499688	0	0	0.906189	0	0.75581	1.840872	0.373267	1.051857	0.676081	0.224416	0.203153	0	0.769473	0.851492	0.292542	0.64929	0.861993	0.56858	0	0	0	0	0	0.785897	0.240421	0.294444	0.245788	0	1.393794	0.208397	2.004203	0	0.341965	0.617555	0	0.254621	1.629876
hsa-miR-4494	0	0	0	0	0	0	0	0	0	0	0	0	0	0	0.302063	0	0	0	0	0.262964	0	0	0	0	0	0	0	0	0	0	0	0	0	0	0	0	0	0.147222	0.245788	0	0	0	0	0	0	0	0	0	0
hsa-miR-3120-3p	0	0	0.233464	0	0	0	0	0	0	0	0	0	0	0	0	0	0	0	0	0	0	0	0	0	0	0	0	0	0	0	0	0	0	0	0	0	0	0	0	0	0	0	0	0	0	0	0	0	0
hsa-miR-433-3p	1.522327	0	1.867711	0	0.610728	0.402633	0.682222	0	0.279393	1.289779	2.210962	3.499272	1.510865	1.232615	0.302063	2.081089	1.763558	3.374932	1.119801	0.525929	0.676081	0.561039	1.015765	0	0.769473	0.851491	0.438813	2.272516	2.298648	3.127186	0.549936	0.223178	1.614185	0.359014	2.203509	2.161218	0.721263	0.294444	0.983152	1.042718	4.181381	0.208397	2.894961	0.397545	3.419648	1.852665	0.526726	0	1.358229
hsa-miR-1271-5p	4.566982	2.596896	3.735421	1.432382	5.496555	2.81843	1.137036	3.844756	4.190894	2.149632	4.421924	4.99896	3.52535	7.087532	3.926819	2.081088	5.038736	1.53406	2.986138	6.048182	4.73257	1.795323	3.859907	5.521517	6.155787	3.831711	4.826941	3.24645	5.171958	2.842897	1.649808	4.909916	4.439009	3.231124	1.469006	4.91186	2.644631	4.711089	3.68682	4.866017	4.181381	6.043523	5.344544	4.372993	1.709825	1.852665	3.160355	7.129391	1.901522
hsa-miR-138-2-3p	0.761164	0	0.233464	0	0.305364	0.402633	0.909629	0.274625	0	0	0	1.499688	0.503622	0.924461	0.604126	0	0	0.613624	1.119801	0.262964	0.676081	0	0.406306	0	0	0	0.438813	0.324645	0	0	0	0.446356	0	0.359014	0	0	0.240421	0.294444	0	0.347573	0	0.416794	0	0.397545	0	0	0.526726	0	0.271646
hsa-miR-4693-3p	0	0	0	0	0	0	0	0	0	0	0	0	0	0	0	0	0	0	0	0	0	0	0	0	0	0	0	0	0	0	0	0	0	0	0	0	0	0	0	0	0	0	0	0	0	0	0	0	0
hsa-miR-4725-3p	0	0	0	0	0	0	0	0	0	0	0.315852	0	0	0	0	0	0	0	0	0	0	0	0	0	0	0	0.146271	0	0	0	0	0	0	0	0	0	0	0	0	0	0	0	0	0	0	0	0	0.254621	0
hsa-miR-7849-3p	0	0	0	0	0	0	0	0	0	0	0	0	0	0	0	0	0	0	0	0	0	0	0	0	0	0	0	0	0	0	0	0	0	0	0	0	0	0	0	0	0	0	0	0	0	0	0	0	0
hsa-miR-4681	0	0	0	0	0	0	0	0	0	0	0	0	0	0	0	0	0	0	0	0	0	0	0	0	0	0	0	0	0	0	0	0	0	0	0	0	0	0	0	0	0	0	0	0	0	0	0	0	0
hsa-miR-3943	0	0	0	0	0	0	0	0	0	0	0	0	0	0	0	0.520272	0	0	0	0	0	0	0	0	0	0	0	0	0	0	0	0	0	0	0	0	0	0	0	0	0	0	0	0	0	0	0	0	0
hsa-miR-517a-3p	0	0	0	0	0	0	0	0	0	0	0	0	0	0	0	0	0	0	0	0.262964	0.676081	0	0	0	0	0	0	0	0	0	0	0	0	0	0	0	0	0	0	0	0	0	0	0	0	0.617555	0	0	0
hsa-miR-105-3p	0	0	0	0	0	0	0	0	0	0	0	0	0	0	0	0	0	0	0	0	0	0	0	0	0	0	0	0	0	0	0	0	0	0	0	0	0	0	0	0	0	0	0	0	0	0	0	0	0
hsa-miR-24-1-5p	49.475635	52.679903	28.482586	17.666042	18.321852	19.326379	21.831097	20.047657	17.881147	33.104325	44.21925	21.495528	31.476338	28.041977	9.363953	34.33796	48.875746	36.203816	62.708889	31.8187	58.819077	41.965689	33.926548	14.198187	52.324194	21.925897	16.674888	38.957407	68.384773	32.977594	11.548657	13.837036	23.002141	19.027727	16.159065	23.969875	19.714516	20.022132	12.780976	17.031057	35.774036	20.422942	34.516844	13.516524	30.434866	33.34797	24.229388	18.332719	41.833457
hsa-miR-1277-3p	1.522327	0.74197	0.700392	0.477461	2.137549	1.207899	1.137036	0.274625	0.838179	2.149632	0.315852	1.499688	0.503621	1.540769	0	0.520272	2.267432	0	1.493069	1.051858	0.676081	1.122078	0.812612	0.394394	3.077893	0.851492	0.585084	1.94787	0.574662	1.705739	0.549936	0.446356	0.403546	0.359014	0.734503	0.589423	0.480842	1.030551	0.245788	0.695145	1.393794	0.208397	0.890757	0	1.709825	0.617555	1.053452	1.273105	2.716458
hsa-miR-511-5p	25.118399	3.709852	5.603131	11.459053	4.885827	4.428962	2.046665	5.217883	3.073323	6.018969	9.159703	12.4974	8.813375	10.785376	4.530945	9.88517	7.558105	9.20436	10.824749	10.255614	2.704325	3.366233	3.859907	2.366364	20.775783	3.193091	1.755252	5.843611	12.642563	7.107241	1.099872	4.46356	2.421278	5.026192	4.407018	6.090705	2.885051	3.238875	10.323096	8.689316	3.716783	20.631339	18.928592	5.565627	4.103578	15.438875	1.580178	3.055453	7.877729
hsa-miR-3131	0	0	0	0.954922	0.305364	0.402633	0.227407	0	0	0	0.631704	0	1.007242	0	0	0	0	0	0.373267	0	2.028244	0.112208	0.406306	0	0	0	0	0	0.287331	0.28429	0	0	0.807092	0	0	0	0.240421	0	0	0	0.929196	0	0	0	0	0	0	0.254621	0
hsa-miR-6856-3p	0	0	0	0	0	0	0	0	0	0	0	0	0	0	0	0	0	0	0	0	0	0	0	0	0	0	0	0	0	0	0	0	0	0	0	0	0	0	0.245788	0	0	0	0	0	0	0	0	0	0
hsa-miR-6772-3p	0	0	0.233464	0	0.305364	0	0	0	0.279393	0	0	0	0.755432	0	0	0	0	0	0	0	0	0.112208	0	0	0	0.638618	0.146271	0	0	0.28429	0	0	0	0	0	0	0	0.294444	0	0	0	0	0.222689	0.397545	0	0.617555	0.526726	0	0
hsa-miR-6737-3p	0	0	0.233464	0	0	0	0	0	0	0	0	0	0	0	0	0	0	0	0	0	0	0	0	0.394394	0	0	0.146271	0	0	0	0	0.446356	0.403546	0	0	0	0	0	0.245788	0	0	0	0.222689	0.397545	0	0	0	0	0
hsa-miR-339-5p	70.788216	49.712023	14.241292	15.756199	13.13066	31.807999	14.781472	14.555149	11.45511	13.327716	28.42666	23.495113	59.175517	17.564755	12.384582	34.858234	41.065703	31.294823	58.60295	30.766843	55.438668	18.514274	17.268003	18.930915	99.262074	22.990259	13.749469	15.582963	89.359934	26.154642	22.547381	12.944325	23.809234	21.18181	14.690058	11.591988	12.98273	15.016598	24.578799	13.902905	29.734264	28.550441	24.718516	13.516523	17.440203	19.144205	18.435404	12.985676	43.463332
hsa-miR-342-3p	116.458033	98.682073	37.587676	105.996238	16.184304	48.71858	38.204421	17.301403	30.733219	41.702851	78.01539	127.473485	55.146545	28.350131	43.79913	44.743404	125.212603	57.680656	96.676204	49.174355	108.173011	39.272705	47.944103	18.536522	98.492601	48.53499	19.161493	42.20386	170.099938	54.867889	50.594122	28.343609	46.811378	29.080112	58.02573	53.244558	52.411759	26.794324	40.55502	92.454306	65.972898	56.267291	117.357274	45.320104	41.377736	95.103468	29.496645	19.860447	83.123623
hsa-miR-4663	0	0	0	0	0	0	0	0	0	0	0	0	0	0	0	0	0	0	0	0	0	0	0	0	0	0	0	0	0	0	0	0	0	0	0	0	0	0	0	0	0	0	0	0	0	0	0	0	0
hsa-miR-1915-3p	0	0	0	0	0	0	0	0	0	0	0	0	0	0	0	0	0	0	0	0	0	0	0	0	0	0.212873	0	0	0.287331	0	0	0	0	0	0	0	0	0	0	0	0	0	0	0.397545	0	0	0	0	0
hsa-miR-589-3p	3.805818	1.854925	5.136205	2.864763	2.442913	2.81843	0.454815	1.922378	2.793929	3.009484	1.263407	3.499272	0.755432	3.081537	3.624756	1.560816	0.755811	2.761308	1.866336	1.840751	2.704325	1.122078	3.250448	0.788788	0.769473	0.638618	1.023897	1.623225	0.861993	1.137158	3.849553	1.339068	1.614185	2.154083	0.734503	2.750641	1.923367	1.472216	0.983152	2.433008	2.32299	1.875576	2.449583	3.180358	1.367859	0	8.954339	2.036969	0.814937
hsa-miR-4639-5p	0	0	0	0	0	0	0	0	0	0	0	0	0	0	0	0	0	0	0	0	0	0	0	0	0	0	0	0	0	0	0	0	0	0	0	0	0	0	0	0	0	0	0	0	0	0	0	0	0
hsa-miR-3907	0	0	0	0	0	0	0	0	0	0	0	0	0	0	0	0	0	0	0	0	0	0	0	0	0	0	0	0	0	0	0	0	0	0	0	0	0	0	0	0	0	0	0	0	0	0	0	0	0
hsa-miR-4496	0	0	0	0	0	0	0	0	0	0	0	0	0	0	0	0	0	0	0	0	0	0	0	0	0	0	0	0	0	0	0	0	0	0	0	0	0	0	0	0	0	0	0	0	0	0	0	0	0
hsa-miR-6739-5p	0	0	0	0	0	0	0	0	0	0	0	0	0	0	0	0	0	0	0	0	0	0	0	0	0	0	0	0	0	0	0	0	0	0	0	0	0	0	0	0	0	0	0	0	0	0	0	0	0
hsa-miR-4696	0	0	0	0	0	0	0	0	0	0	0	0	0	0	0	0	0	0	0	0	0	0	0	0	0	0	0	0	0	0	0	0	0	0	0	0	0	0	0	0	0	0	0	0	0	0	0	0	0
hsa-miR-378b	0	0	0	0	0	0	0	0	0	0	0	0	0	0	0	0	0	0	0	0	0	0	0	0	0	0	0	0	0	0	0	0	0	0	0	0	0	0	0	0	0	0	0	0	0	0	0	0	0
hsa-miR-518f-5p	0	0	0	0	0	0	0	0	0	0	0	0	0	0	0	0	0	0	0	0	0	0	0	0	0	0	0	0	0	0	0	0	0	0	0	0	0	0	0	0	0	0	0	0	0	0	0	0	0
hsa-miR-183-3p	0.761164	0	0	0	0	0.805266	0	0.274625	0.279393	0	0	0	0	0.616307	0.302063	0	0.503874	0	0	0.262964	0.676081	0	0	0	0	0.212873	0	0	0.287331	0.28429	0	0	0	0	0	0.392949	0	0.294444	0	0	0.464598	0.208397	0	0	0	0.617555	0	0	0.271646
hsa-miR-200c-5p	3.805819	0.370985	5.603132	1.909842	7.023377	2.415797	0	6.591011	5.587859	1.289779	1.895111	4.499064	2.266296	7.395687	9.968078	2.081089	2.015495	2.147684	0.373267	6.574112	3.380407	2.019739	1.422071	5.521517	7.694735	2.341601	3.510503	1.94787	3.735303	0.852869	4.949425	3.124492	2.017732	2.87211	0.734503	16.896796	2.163788	4.269425	1.966304	2.433008	1.858391	6.251921	1.336136	3.577903	0.68393	1.852665	11.061242	4.073938	1.086583
hsa-miR-378i	0	0	0	0	0	0	0	0	0	0	0	0	0	0	0	0	0	0	0	0	0	0	0	0	0	0	0	0	0	0	0	0	0	0	0	0	0	0	0	0	0	0	0	0	0	0	0	0	0
hsa-miR-190a-5p	7.611636	11.129557	11.206263	4.774606	12.214568	10.871088	24.787391	11.808894	15.925396	12.467863	12.634071	13.497192	16.871318	25.576749	10.270142	13.006804	12.092968	11.965668	17.916825	11.044508	16.902033	12.455059	8.532426	13.015003	7.694734	21.074402	19.307765	19.478705	16.377866	9.381556	10.998721	6.69534	23.40569	4.667177	22.035087	29.667633	20.916619	14.133268	4.91576	12.165041	10.685751	4.584742	5.789921	3.180359	7.86519	14.203765	7.900887	12.985676	14.125583
hsa-miR-3191-3p	0	0	0	0	0.305364	0	0.227407	0	0	0	0	0	0.251811	0.308154	0	0	0	0	0	0	0	0	0	0	0	0	0	0	0	0	0	0.223178	0	0	0.734503	0	0.240421	0	0.491576	0	0	0	0	0.397545	0	0	0	0.254621	0
hsa-miR-4648	0	0	0	0	0	0	0	0	0	0	0	0	0	0	0	0	0	0	0	0	0	0	0	0	0	0	0	0	0	0	0	0	0	0	0	0.196474	0	0	0	0	0	0	0	0	0	0	0	0	0
hsa-miR-6811-5p	0	0	0	0	0	0	0	0	0	0	0	0	0	0	0	0	0	0	0	0	0	0	0	0	0	0	0	0	0	0	0	0	0	0	0	0	0	0	0	0	0	0	0	0	0	0	0	0	0
hsa-miR-4670-3p	0	0	0	0	0	0.402633	0	0	0	0.429926	0	0	0	0	0	0	0	0	0	0.262964	0	0	0	0	0	0	0	0	0	0.28429	0	0	0	0	0	0	0	0	0	0	0.464598	0	0	0	0	0	0	0	0
hsa-miR-187-3p	117.219196	60.470593	26.381413	7.639369	4.885826	9.260557	50.484411	4.668632	2.793929	39.983146	53.0631	13.997088	128.423462	3.389691	2.718567	94.169256	14.864273	53.078475	138.108863	4.470396	139.948835	46.117379	12.798638	2.366364	83.872605	47.896372	3.364232	96.74423	79.30335	70.21953	37.395655	1.11589	91.605023	8.257316	35.256139	6.090706	28.610088	3.533318	9.339944	28.500951	71.083476	11.461855	27.390788	4.372993	50.26882	27.17242	4.213807	1.527727	63.836771
hsa-miR-552-5p	0	0	0	0	0	0	0.227407	0	0	0	0	0	0	0	0	0	0	0	0	0	0	0	0	0	0.769473	0	0.146271	0	0	0	0	0	0	0	0	0	0	0	0	0	0	0	0	0	0.341965	0.617555	0	0	0.271646
hsa-miR-6741-5p	0	0	0	0	0	0	0	0	0	0	0	0	0	0	0	0	0	0	0	0	0	0	0	0	0	0	0	0	0	0	0	0	0	0	0	0	0	0	0	0	0	0	0	0	0	0	0	0	0
hsa-miR-4784	0	0	0	0	0	0	0	0	0	0	0	0	0	0	0	0.520272	0	0	0	0	0	0	0	0	0	0.212873	0	0.324645	0	0	0	0.223178	0.403546	0	0	0	0	0	0	0	0	0	0	0	0.341965	0	0	0	0
hsa-miR-30a-3p	64456.095326	50604.242214	67701.938618	34208.136505	75981.028332	59969.754219	54283.704655	59038.157284	66249.924218	55322.487724	74204.953696	38250.04399	75759.517749	67625.846079	56834.960046	67785.217091	19406.693813	56088.91412	71132.410565	64466.530533	56484.566416	86335.6568560001	91388.9751749999	65131.027573	54601.066487	57633.170009	71520.345998	71821.878935	54313.312017	72033.864578	53397.697855	63304.668347	52003.002383	67059.810603	53194.169517	43041.840006	52837.303326	62686.640122	54210.999653	72109.490921	87703.999118	57509.963999	49550.601805	67860.493592	75736.301409	38158.722747	74807.705575	66583.167911	71097.590391
hsa-miR-3618	0	0	0	0	0	0	0	0	0	0	0	0	0	0	0	0	0	0	0	0	0	0	0	0	0	0.212873	0	0	0	0	0	0	0	0	0	0	0	0	0	0	0	0	0	0	0	0	0	0	0
hsa-miR-4706	0	0	0	0	0	0	0	0	0	0	0	0	0	0	0	0	0	0	0	0	0	0	0	0	0	0	0	0	0	0	0	0	0	0	0	0	0	0	0	0	0	0	0	0	0	0	0	0	0
hsa-miR-1236-3p	0	0	0	0	0	0	0	0	0	0	0	0	0	0	0	0	0	0	0	0	0	0	0	0	0	0	0	0	0	0	0	0	0	0	0	0	0	0	0	0	0	0	0	0	0	0	0	0	0
hsa-miR-802	0.761164	0	0.466928	0.477461	0	0	1.137037	0	0	0	3.474369	0.499896	0.251811	0	0	0	0	2.147684	0.373267	0.262964	0.676081	0.561039	0.203153	0	0	0	0	0.324645	0	0	0	0	0	0	0.734503	0	0	0	0	0	0	0	0	0.397545	0	0	0	0	0.814938
hsa-miR-7108-5p	0	0	0	0	0	0	0	0	0	0	0	0	0	0	0	0	0	0	0	0	0	0	0	0	0	0	0	0	0	0	0	0	0	0	0	0	0	0	0	0	0	0	0	0	0	0	0	0	0
hsa-miR-7152-3p	0	0	0	0	0	0	0	0	0	0	0	0	0	0	0	0	0	0	0	0	0	0	0	0	0	0	0	0	0	0	0	0	0	0	0	0.196474	0	0	0	0	0	0	0	0	0	0	0	0	0
hsa-miR-3909	0	0	0.233464	0	0.610728	0	0	0	0	0	0	0	0	0	0	0	0	0.920436	0	0	0.676081	0	0	0.394394	0.769473	0	0.146271	0	0	0	1.099872	0	0.403546	0	0	0.196474	0	0.147222	0	0	0.464598	0	0.445378	0.397545	0.341965	0.617555	1.053452	0	0.271646
hsa-miR-4778-3p	0	0	0	0	0	0	0	0	0	0	0	0	0	0	0	0	0	0	0	0	0	0	0	0	0	0	0	0	0	0	0	0	0	0	0	0	0	0	0	0	0	0.208397	0	0	0	0	0	0	0
hsa-miR-6780a-5p	0	0	0	0	0	0	0	0	0	0.429926	0	0	0	0	0	0	0	0	0	0.262964	0	0	0	0	0	0	0	0	0	0	0	0	0	0	0	0	0	0	0	0	0	0	0	0	0	0	0	0	0
hsa-miR-3922-5p	0	0	0	0	0	0	0	0	0	0	0	0	0	0	0	0	0	0	0	0	0	0	0	0	0	0	0	0	0	0	0	0	0	0	0	0	0	0	0	0	0	0	0	0	0	0	0	0	0
hsa-miR-3156-3p	0	0	0	0	0	0	0	0	0	0	0	0	0	0	0	0	0	0	0	0	0	0	0	0	0	0	0	0	0	0	0	0	0	0	0	0	0	0	0	0	0	0	0	0	0	0	0	0	0
hsa-miR-6791-5p	0	0	0	0	0	0	0	0	0	0	0	0	0	0	0	0	0	0	0	0	0	0	0	0	0	0	0	0	0	0	0	0	0	0	0	0	0	0	0	0	0	0	0	0	0	0	0	0	0
hsa-miR-8072	0	0.370985	0	0	0	0	0	0	0	0	0	0	0	0	0	0	0.251937	0	0.373267	0	0	0	0.203153	0	0	0	0	0	0	0.28429	0	0	0	0	0	0	0	0.147222	0	0.347573	0	0.208397	0.445378	0	0	0	0	0.509242	0
hsa-miR-548bb-5p	0	0	0	0	0	0	0	0	0	0	0	0	0	0	0	0	0	0	0	0	0	0	0	0	0	0	0	0	0	0	0	0	0	0	0	0	0	0	0	0	0	0	0	0	0	0	0	0	0
hsa-miR-548j-3p	0	0	0	0	0	0	0	0	0	0	0	0	0	0	0	0	0	0	0	0	0	0	0	0	0	0	0	0	0	0	0	0	0	0	0	0	0	0	0	0	0	0	0	0	0	0	0	0	0
hsa-miR-497-5p	61.654253	23.001083	21.011746	25.305408	9.160926	20.534278	8.641475	9.062639	15.925396	19.346683	36.007105	25.494697	29.965475	12.326145	7.551575	28.094695	43.081199	33.442508	43.672263	13.674153	40.564879	12.567266	22.956286	9.859852	44.629459	22.777385	6.728464	21.75122	54.880216	32.409015	9.89885	14.72975	17.756039	18.668712	27.176607	8.841347	21.397461	8.980516	16.467796	18.421347	36.238635	16.880187	48.76896	7.950895	17.440203	59.902834	8.427613	9.930223	36.400541
hsa-miR-657	0	0	0	0	0	0	0	0	0	0	0	0	0	0	0	0	0	0	0	0	0	0	0	0	0	0	0	0	0	0	0	0	0	0	0	0	0	0	0	0	0	0	0	0	0	0	0	0	0
hsa-miR-4518	0	0	0	0	0	0	0	0	0	0	0	0	0	0	0.302063	0	0	0	0	0	0	0	0	0	0	0	0	0	0	0	0	0	0	0	0	0	0	0	0.245788	0	0	0	0	0	0	0	0	0	0
hsa-miR-147b-3p	0	0	0	0	0	0	0	0	0	0	0.315852	0	0	0	0	0.520272	0	0	0	0.262964	0.676081	0	0	0	0	0.425746	0.146271	0	0.287331	0	0	0	0	0	0	0	0	0	0	0	0	0	0	0	0	0	0	0	0
hsa-miR-3150a-5p	0	0	0	0	0	0	0	0	0	0	0	0	0	0	0	0	0	0	0	0	0	0	0	0	0	0.212873	0	0	0.287331	0	0	0	0	0	0	0	0	0	0	0	0	0.416794	0	0	0	0	0	0	0
hsa-miR-4716-3p	0	0	0	0	0	0	0	0	0	0	0	0	0	0	0	0	0	0	0	0	0	0	0	0	0	0	0	0	0	0	0	0	0	0	0	0	0.240421	0	0	0	0	0	0	0	0	0	0	0	0
hsa-miR-4708-5p	0	0	0	0	0	0	0	0	0	0	0	0	0	0	0	0	0	0	0	0	0	0	0	0	0	0	0	0	0	0	0	0	0	0	0	0	0	0	0	0	0	0	0	0	0	0	0	0	0
hsa-miR-3183	0	0	0	0	0	0	0	0	0	0	0	0	0	0	0	0	0	0	0	0	0	0	0.203153	0	0	0	0	0	0.287331	0	0	0	0	0	0	0	0.240421	0	0	0	0	0	0	0	0	0	0	0	0
hsa-miR-7160-5p	0.761164	0	0	0	0	0	0	0	0	0	0	0	0	0	0	0	0	0	0	0	0	0	0	0	0.769473	0	0	0	0.287331	0	0	0	0	0	0	0	0	0	0	0	0	0	0	0	0	0	0	0	0
hsa-miR-223-3p	104.279415	56.760741	26.848339	146.580382	30.536419	50.731745	36.157754	66.184734	19.278112	26.225504	58.748432	140.970678	30.972717	81.352549	41.986754	42.142043	152.42178	27.919892	65.321758	75.470802	64.903806	27.266478	29.457183	17.747733	85.41155	24.693243	15.943532	35.386312	106.02513	31.556145	41.795144	19.862843	27.441151	26.567016	49.211696	227.713811	29.812194	19.433243	35.147683	74.380531	28.34047	57.934468	121.588371	36.176574	17.782168	121.040778	14.748324	16.295752	54.872457
hsa-miR-3177-3p	0	0	0	0	0	0	0	0	0	0	0	0	0	0	0	0	0	0	0	0	0	0	0	0	0.769473	0	0	0	0	0	0	0.446356	0	0	0	0	0	0	0	0	0	0	0	0	0	0	0	0	0
hsa-miR-1294	0.761164	0	0	0	0	0	0	0.274625	0	0	0	0	0	0	0	0.520272	0.503874	0	0	0	0	0	0	0	0	0	0	0	0	0	0	0	0.403546	0	0	0	0	0	0	0	0	0	0.445378	0	0.341965	0	0	0	0
hsa-miR-6824-5p	0	0	0.233464	0	0	0	0	0	0	0	0	0	0	0	0	0	0	0	0	0	0	0	0	0	0	0	0	0.324645	0	0.28429	0	0	0	0	0	0	0	0	0	0	0	0	0.222689	0	0	0	0	0	0
hsa-miR-5692c	0	0	0	0	0	0	0	0	0	0	0	0	0	0	0	0	0	0	0	0	0	0	0	0	0	0	0	0	0	0	0	0	0	0	0	0	0	0	0	0	0	0	0	0	0	0	0	0	0
hsa-miR-153-3p	0.761164	1.112955	0.466928	0.477461	0.305364	0	0.454814	0.274625	0.838179	1.289779	0.631704	0	1.007243	0.924461	0	0.520272	1.007748	0.920436	2.612869	0.262964	0.676081	0.448831	0.203153	0	3.077893	0.851492	0.292542	0.324645	2.011317	0	0	0	0	0.359014	0	0.196474	0	0.441665	0.983152	1.042718	0	0.208397	0.890756	0	0.341965	0	0	0.509242	0.814938
hsa-miR-582-5p	9.895127	11.129556	13.307439	6.206987	4.275098	12.48162	4.548146	6.59101	7.264216	11.60801	8.212145	7.998336	9.568808	8.011993	7.853638	11.966258	5.542611	11.965668	8.585144	11.044506	14.197706	3.815063	14.017557	7.493487	23.853676	8.727784	8.922528	12.336513	10.631247	8.2444	6.049297	8.480764	13.31703	10.052384	12.486549	7.269551	9.616838	8.244407	11.06046	7.299024	8.362762	14.587814	6.680679	11.926342	9.575014	7.41066	13.694872	10.694085	12.495707
hsa-miR-3157-5p	0	0.370985	0.233464	0	0	0	0	0.274625	0	0	0	0	0	0	0.302063	0.520272	0.251937	0	0	0	0	0	0.203153	0	0	0.212873	0	0	0.287331	0	0	0	0.403546	0	0	0	0	0	0	0	0	0	0.222689	0	0	0	0	0.254621	0.271646
hsa-miR-548ao-3p	0	0	0.466928	0	0	0	0	0	0	0	0.315852	0	0	0	0	0	0	0	0	0	0	0	0	0	0	0.212873	0	0	0	0	0	0	0	0	0	0	0	0.147222	0	0	0.464598	0	0	0.397545	0	0	0	0	0
hsa-miR-6870-3p	0	0	0	0	0	0	0	0	0	0	0	0	0	0	0	0	0	0	0	0	0	0	0	0	0	0	0	0.324645	0.287331	0	0	0	0	0	0	0	0	0	0	0.347573	0	0	0	0	0	0	0.526726	0	0
hsa-miR-4431	0	0	0	0	0	0	0	0	0	0	0	0	0	0	0	0	0	0	0	0	0	0	0.203153	0	0	0.212873	0	0	0	0	0.549936	0	0	0	0	0	0	0	0	0	0	0	0	0	0	0	0	0	0
hsa-miR-6818-3p	0	0.370985	0	0	0	0	0	0	0	0	0.315852	0	0	0	0	0	0	0	0	0	0	0	0	0	0	0	0	0.324645	0.287331	0	0	0	0.403546	0	0.734503	0.196474	0	0.147222	0.245788	0.347573	0	0	0	0	0	0	0	0	0
hsa-miR-573	0	0	0	0	0	0	0	0	0.279393	0	0	0	0	0	0	0	0	0	0	0	0	0	0	0	0	0	0	0	0	0	0	0	0.403546	0	0	0	0	0	0	0	0	0	0	0	0	0	0	0	0
hsa-miR-1277-5p	0	0	0	0	0	0	0	0	0	0	0	0	0	0	0	0	0	0	0	0	0	0	0	0	0	0	0	0	0	0	0	0	0	0	0	0	0	0	0	0	0	0	0	0	0	0	0	0	0
hsa-miR-767-3p	0	0	0	0	0	0	0	0	0	0	0	0	0	0	0	0	0	0	0	0	0	0	0	0	0	0	0	0	0	0	0	0	0	0	0	0	0	0	0	0	0	0	0	0	0	0	0	0	0
hsa-miR-7111-3p	0	0	0	0	0	0	0	0	0	0	0	0	0	0	0	0	0	0	0	0	0	0	0	0	0	0	0	0	0	0	0	0	0	0	0	0	0	0	0	0	0	0.208397	0	0	0	0	0	0	0
hsa-miR-1249-5p	0	0	0	0	0.305364	0	0	0	0	0	0	0	0	0	0	0	0	0	0	0	0	0	0	0	0	0	0	0	0	0	0	0	0	0	0	0	0	0	0	0	0	0	0	0	0	0	0	0	0
hsa-miR-7706	0.761164	0.370985	0.233464	1.432383	0.305364	0.402633	0	0.54925	1.676358	0	0	0	0.251811	0.924461	1.510315	0.520272	0	0.613624	0	0	1.352162	0.336624	0.812612	0.394394	0	0.212873	1.023897	0.64929	1.149324	0	0.549936	0.223178	0.403546	0	0.734503	0.982371	0.480842	0.588887	0.983152	0	0.464598	0.208397	0	0.397545	0.341965	1.23511	0	0.763863	0.271646
hsa-miR-6851-3p	0	0	0	0	0	0	0	0	0	0	0	0	0	0.308154	0	0	0	0	0	0	0	0	0	0	0	0	0	0	0	0	0	0	0	0.359014	0	0	0	0.147222	0	0.347573	0	0	0	0	0	0.617555	0	0	0
hsa-miR-548d-3p	0	0	0	0	0	0	0.227407	0	0	0.429926	0	0	0	0	0	0	0.251937	0	0	0	0.676081	0.112208	0	0	0	0	0	0	0	0	0	0	0	0	0	0.392949	0	0	0	0	0	0	0	0	0	0	0	0	0
hsa-miR-181b-3p	21.312581	5.193793	17.976714	8.116829	7.023376	4.831595	7.504439	4.394007	5.029072	11.60801	9.791405	10.497816	17.878561	2.465229	3.926819	13.006804	4.786799	7.977112	21.649498	7.625969	12.169463	10.884151	10.767108	1.577576	5.386314	6.599056	3.803045	9.739352	16.377867	18.194535	5.49936	3.570848	6.860288	6.821261	5.141521	6.483654	5.28926	4.122203	5.407336	19.116492	21.836099	5.418331	13.361359	1.987725	12.310731	7.41066	5.793984	4.328559	13.58229
hsa-miR-942-5p	3.805818	1.854925	1.400783	1.432382	2.137549	1.610532	2.046665	2.197003	1.955751	0.859852	2.210962	1.999584	2.266297	1.540769	1.208252	2.60136	3.023243	1.227248	0.746534	1.051857	2.028243	2.131946	2.234683	1.577576	3.077893	2.128729	1.608981	1.94787	1.436655	0.28429	1.099872	1.11589	1.210638	2.154082	0.734503	3.143591	1.202105	1.619438	1.22894	0.347573	3.252185	3.334356	1.558826	1.192634	1.709825	0.617555	2.106904	0.509242	1.086584
hsa-miR-6772-5p	0	0	0	0.477461	0	0	0	0	0	0	0	0	0	0	0	0	0.503874	0	0	0	0	0	0	0	0	0	0	0	0	0	0	0	0	0	0	0.392948	0	0.147222	0	0	0	0	0	0	0	0	0	0	0
hsa-miR-144-3p	13.700946	6.306747	1.634247	0.954922	4.885827	7.650025	13.644436	8.238763	3.911502	2.579558	8.84385	5.498856	6.295268	3.389691	0.302063	10.405443	31.995977	4.908992	10.078215	4.996324	9.465138	22.104923	3.250448	4.732728	10.003155	6.599056	4.534401	6.4929	6.608613	2.842896	2.74968	3.34767	1.614185	4.667179	8.079533	15.914423	8.174312	4.122205	2.949456	1.737863	6.968968	4.79314	1.336135	1.59018	2.735719	3.70533	1.053452	8.402495	16.29875
hsa-miR-4685-5p	0	0	0	0	0	0	0	0	0	0	0	0	0	0	0	0	0	0	0	0	0	0	0	0	0	0	0	0	0	0	0	0	0	0	0	0	0	0	0	0	0	0	0	0	0	0	0	0	0
hsa-miR-181b-5p	149.949231	125.393006	103.657935	275.494728	98.021908	111.931947	112.11178	92.548775	96.949339	131.987375	82.121467	133.972135	89.896421	95.527617	225.036915	146.196468	109.088646	129.781475	89.210861	129.115553	133.864099	82.472684	81.261192	68.230175	106.956807	94.302634	119.357088	124.014417	146.826127	110.020079	140.783645	69.408364	133.57384	108.063126	101.361401	145.587518	138.963287	105.852294	133.708668	128.601857	113.361884	125.872012	148.756468	144.706297	73.864393	90.780585	105.345162	84.534209	112.189727
hsa-miR-615-3p	59.370761	11.871527	12.373583	9.071751	7.634104	8.455291	5.457775	4.668633	7.264216	12.467863	26.847402	9.99792	38.77885	8.320147	6.947449	23.932518	18.391388	20.863216	36.206919	11.570437	23.662846	6.844672	10.360801	7.887881	20.006309	14.68822	5.119483	17.855478	34.479717	41.221991	15.948147	7.588052	13.720576	10.052383	13.221052	4.125962	13.223151	5.447198	5.161548	19.116492	20.906905	12.920637	13.13867	10.336164	18.466096	13.58621	6.847436	5.347044	14.94052
hsa-miR-4640-3p	0	0	0	0.477461	0	0	0	0.274625	0	0	0	0	0	0.308154	0.604126	0	0	0	0	0	0	0	0.406306	0	0	0	0	0	0	0	0	0	0.403546	0	0	0	0.240421	0.294443	0	0.347573	0	0	0	0.397545	0	0.617555	0	0	0
hsa-miR-493-5p	5.328145	3.338867	2.568102	10.504132	5.496555	2.013165	3.183702	5.217883	3.632108	4.729189	3.47437	6.998544	3.021729	4.930458	5.437134	1.560816	4.282926	7.6703	2.986138	5.259289	2.028244	0.561039	3.453601	3.155152	1.538946	3.193091	3.364232	6.168256	6.895943	6.822951	5.499361	3.794026	2.824825	2.154083	6.610526	13.360257	3.365893	4.416648	5.407336	6.951451	6.968968	4.584741	19.373971	1.590179	1.025895	21.614425	1.580178	3.310074	5.976208
hsa-miR-369-3p	0.761164	2.967882	1.16732	1.909843	1.221457	2.013165	1.819258	0.823876	1.955751	1.289779	2.210964	3.999168	2.266296	2.465229	0.604126	0	3.779053	2.761308	1.866336	2.629644	2.704326	1.234285	2.234683	0.394394	1.538947	1.277237	1.46271	3.571096	3.447972	5.401502	0.549936	0.892712	2.824824	1.436055	0.734503	2.947114	1.442526	1.619438	1.22894	1.737864	2.32299	0.625192	7.126057	0.397545	0.68393	9.263325	0.526726	1.273105	4.61798
hsa-miR-4659b-3p	0	0	0	0	0	0	0	0	0	0	0	0	0	0	0	0	0	0	0	0	0	0	0	0	0	0	0	0	0	0	0	0	0	0	0	0	0	0	0	0.347573	0	0	0	0	0	0	0	0	0
hsa-miR-335-5p	19.029091	19.662218	4.669277	15.756198	13.741389	10.468456	7.049624	7.689512	8.381788	6.878821	11.686517	26.494488	8.309754	19.721831	6.947449	8.844627	18.643325	4.908992	27.248504	27.085338	22.986764	6.620256	11.782873	16.564551	57.710507	17.668441	9.361341	10.388642	46.834949	8.52869	8.798977	8.480764	9.281566	8.975345	11.017544	9.234296	10.3381	10.011067	16.959372	9.384462	10.685751	12.295444	18.037834	9.541075	4.787507	26.554865	8.427613	21.388172	18.200272
hsa-miR-301b-5p	0.761164	0	0.233464	0	0	0	0	0	0	0	0	0	0	0	0	0	0	0	0.373267	0	0	0	0	0	0	0	0	0	0	0.28429	0	0	0	0	0	0	0	0	0	0	0	0.208397	0.222689	0	0	0.617555	0	0	0.271646
hsa-miR-5706	0	0	0.933855	0.477461	0	0.805266	0.454815	0.274625	0.558786	0	0.631704	0.999792	1.007243	0.308154	0.302063	1.040544	0.251937	0.306812	0	0	1.352163	0.336623	0	0.394394	0	0.425746	0.731355	0	0.574662	0.28429	0	0.223178	0.807093	0.718027	0.734503	0.196474	0	0.588887	0.245788	0.347573	0	0.208397	0.222689	0.397545	0.341965	1.23511	0	0.254621	0
hsa-miR-302a-5p	0	0	0	0	0	0	0	0	0.279393	0	0	0.499896	0	0	0	0	0	0	0	0	0	0	0	0	0.769473	0	0	0.324645	0	0	0	0	0	0	0	0.196474	0.240421	0	0	0	0	0	0	0	0	0	0	0.254621	0
hsa-miR-6729-5p	0	0	0	0	0	0	0	0	0	0	0	0	0	0	0	0	0	0	0.373267	0	0	0	0	0	0	0	0	0	0	0	0	0	0	0	0	0	0	0	0	0	0	0.208397	0	0	0	0	0	0	0
hsa-miR-4719	0	0	0	0	0	0	0	0	0	0	0	0	0	0	0	0	0	0	0	0	0	0	0	0	0	0	0	0	0	0	0	0	0	0	0	0	0	0	0	0	0	0	0	0	0	0	0	0	0
hsa-miR-20b-5p	22.073745	39.324435	61.400985	25.305409	49.774366	77.305516	46.391081	48.883331	42.188329	76.526882	34.427843	41.49137	35.001688	51.461651	53.767209	40.060954	18.139451	51.237603	26.501971	47.859534	41.917042	20.421806	31.082406	50.482442	93.106285	41.084444	39.931966	39.282052	37.353027	33.546172	90.73946	49.768698	61.742593	67.494577	71.981286	35.365389	56.018071	44.902572	84.55107	29.196097	41.349212	63.144403	20.487417	75.135961	47.533102	50.639509	57.413113	62.891416	42.105105
hsa-miR-3619-3p	0	0.370985	0.233464	0	0	0	0	0.274625	0	0	0	0	0	0.308154	0	0	0.251937	0	0	0.262964	0	0	0	0	0	0	0.146271	0.324645	0	0.28429	0.549936	0	0	0.359014	0	0	0	0	0	1.042718	0	0	0	0.397545	0	0	0	0	0
hsa-miR-3178	0	0	0	0	0	0	0	0	0	0	0	0	0	0	0	0	0	0	0	0	0	0	0	0	0	0	0	0	0	0	0	0	0	0	0	0.196474	0	0	0	0	0	0	0	0	0	0	0	0	0
hsa-miR-4755-3p	0	0	0	0	0	0	0	0	0	0	0	0.499896	0	0	0	0	0	0	0	0	0	0	0	0	0	0	0	0	0	0	0	0	0	0	0	0	0	0	0	0	0	0	0	0	0	0	0	0	0.271646
hsa-miR-338-5p	1.522327	0.74197	1.167319	1.909843	0.916092	2.013165	0.454815	0.549251	1.955751	0.859853	1.895111	2.49948	2.266297	0	1.812378	1.560816	6.298421	0.920436	1.866335	0.788893	0	1.122078	2.234683	1.183182	1.538947	1.702982	1.60898	2.272515	1.723986	1.990028	8.249041	2.008602	2.824825	1.436055	5.141521	0.785896	3.125472	1.030551	0.983152	4.170871	9.756556	1.250384	2.226893	1.192634	2.393754	1.23511	0.526726	1.018484	5.161272
hsa-miR-1295a	0	0.370985	0.466928	0.477461	0	0	0	0.54925	0	0.429926	0.315852	0	0.503622	0	0	0	0	0	0.373267	0	0	0.336623	0.406306	0	0.769473	0	0	0	0.574662	0	0	1.11589	0	0.718027	0	0	0	0.441665	0.245788	0.695145	0	1.250384	0.222689	0.79509	0	0	0	0.254621	0.271646
hsa-miR-6769b-5p	0	0	0	0	0	0	0	0	0	0	0	0	0	0	0	0	0	0	0	0	0	0	0	0	0	0	0	0	0	0	0	0	0	0	0	0	0	0	0	0	0	0	0	0	0	0	0	0	0
hsa-miR-203a-5p	0	0	0.466928	0	0.610728	0.805266	0	0.274625	0.558786	0	0	0.499896	0.251811	0	0.604126	0	0	0	0.373267	0.525928	0	0.224415	0.203153	0	0.769473	0.212873	0.292542	0	0	0	0	0	0	0	0	0	0.480842	0.147222	0.245788	0	0	0.416794	0.222689	0	0.341965	0	0	0.254621	0
hsa-miR-516a-5p	0	0	0	0	0	0	0	0	0	0	0	0	0	0	0	0	0	0	0	0	0	0	0	0	0	0	0	0	0	0	0	0.223178	0	0	0	0	0	0	0	0	0	0	0	0	0	0	0	0	0
hsa-miR-4457	0	0	0	0	0	0	0	0	0	0	0	0	0	0	0	0	0	0	0	0	0	0	0	0	0	0	0	0	0	0	0	0	0	0	0	0	0	0	0	0	0	0	0	0	0	0	0	0	0
hsa-miR-489-5p	0.761164	1.48394	0.466928	0	0.916092	0.402633	0.227407	0	0	0	2.210963	0.499896	3.77716	0.616308	0	1.040544	0.251937	0.613624	2.61287	0	1.352163	1.122077	0.812612	0	6.155787	1.702983	0	0.64929	1.149324	0.85287	0.549936	0	0.807092	0.359014	0	0	0.240421	0.294444	0.737364	0.347573	2.787588	0.83359	0.890757	0.397545	0.341965	0	0	0.254621	1.629875
hsa-miR-611	0	0	0	0	0	0	0	0	0	0	0	0	0	0	0	0	0	0	0	0	0	0	0	0	0	0	0	0	0	0	0	0	0	0	0	0	0	0	0	0	0	0.208397	0	0	0	0	0	0	0
hsa-miR-4524a-3p	0	0	0	0	0	0	0	0	0.279393	0	0.315852	0	0.251811	0	0	1.040544	0	0	0.373267	0	0	0.224416	0	0	0.769473	0	0	0	0.287331	0.28429	0	0	0.403546	0.359014	0	0	0	0	0	0	0	0	0.222689	0	0	0	0	0	0
hsa-miR-5691	0	0	0	0	0	0	0	0	0	0	0	0	0	0	0	0	0.251937	0	0	0	0	0	0	0	0	0	0	0	0	0	0	0.223178	0	0	0	0	0	0	0	0	0	0.208397	0	0	0	0	0	0	0
hsa-miR-34c-3p	0.761164	0.74197	0.933855	0.954922	1.52682	0.402633	0	0.823876	0.279393	0	0	0	0	1.232614	0.906189	0.520272	0.755811	0	0.373267	0.525928	0	0.112208	0	0.394394	0	0.638619	0.438813	0	0.861993	0.28429	0	1.339068	0	1.077041	0	1.571795	0	0.88333	0.491576	0.347573	0	0.833589	0	1.987724	0	0	0.526726	0.509242	0
hsa-miR-4517	0	0	0	0	0	0	0	0	0	0	0	0	0	0	0	0	0	0	0	0	0	0	0	0	0	0	0	0	0	0	0	0	0	0	0	0	0	0	0	0	0	0	0	0	0	0	0	0	0
hsa-miR-422a	0	0	0	0	0	0	0	0	0	0	0	0	0	0	0	0	0	0	0	0	0	0	0	0	0	0	0	0	0	0	0	0	0	0	0	0	0	0	0	0	0	0	0	0	0	0	0	0	0
hsa-miR-3622a-5p	0	0	0	0	0	0	0	0	0	0	0	0	0	0.308154	0	0.520272	0	0	0	0	0	0	0	0	0	0	0	0	0	0	0	0	0	0	0	0	0	0	0	0	0	0	0	0	0	0	0	0	0
hsa-miR-6727-3p	0	0	0	0	0	0	0	0	0	0	0	0	0	0	0	0	0	0	0	0	0	0	0	0	0	0	0	0	0	0	0	0	0	0	0	0.196474	0	0	0	0	0	0	0	0	0	0	0	0	0
hsa-miR-3187-5p	0	0	0	0	0.610728	0	0	0	0	0	0	0	0	0	0.302063	0	0	0	0	0	0	0	0	0	0	0	0	0	0	0	0	0	0	0	0	0	0	0	0.245788	0	0.464598	0	0	0	0	0	0	0	0
hsa-miR-487b-5p	0	0	0	0.477461	0	0	0	0	0	0	0.315852	0	0	0	0.302063	0	0	0.306812	0	0	0.676081	0	0	0	0	0	0	0	0	0	0	0	0	0	0	0	0	0	0	0	0	0	0.222689	0.397545	0	0.617555	0	0	0.271646
hsa-miR-130b-5p	7.611636	2.967882	2.568101	2.864765	3.053642	1.610532	0.682222	1.922377	2.514536	2.149632	3.158518	0.999792	4.532594	3.697843	5.739196	4.682449	4.030989	2.147684	4.852473	3.681502	3.380407	1.234285	5.688284	3.549546	10.772627	3.193092	2.194064	4.545031	2.585979	4.548634	0.549936	1.339068	2.421277	2.513096	4.407018	8.055448	2.404209	1.91388	3.932608	5.213589	6.504371	2.709165	8.462194	3.577904	1.709824	3.087775	2.633629	1.527727	5.161271
hsa-miR-4769-5p	0	0	0	0	0	0	0	0	0	0	0	0	0	0	0	0	0	0	0	0	0	0	0	0	0	0	0	0	0	0	0	0	0	0	0	0	0	0	0	0	0	0	0	0	0	0	0	0	0
hsa-miR-4712-3p	0	0	0	0	0	0	0	0	0	0	0	0	0	0	0	0	0	0	0	0	0	0	0	0	0	0	0	0	0	0	0	0	0	0	0	0	0	0	0	0	0	0	0	0	0	0	0	0	0
hsa-miR-4423-5p	2.283492	0	0.466928	0	0.305364	0	0	0.54925	0	0.429926	0.631704	0.499896	0.755432	0	0	0.520272	0	0	0.746534	0.525928	2.028244	0.785454	0.203153	0.394394	0.769473	0	0.146271	0.64929	0	0.28429	0	0.669534	0	0.359014	2.203509	0	0.240421	0.441666	0.245788	0.347573	0	0.208397	0	0.79509	0	1.23511	0	0	0.543292
hsa-miR-7152-5p	0	0	0	0	0	0	0	0	0	0	0	0	0	0	0	0	0	0	0	0	0	0	0	0	0	0	0	0	0	0	0	0	0	0	0	0	0	0	0.245788	0	0	0	0	0	0	0	0	0	0
hsa-miR-4454	0	0	0	0	0	0.402633	0	0	0	0	0	0	0	0	0	0.520272	0	0	0	0	0	0.112208	0	0	0	0	0	0	0	0	0	0	0	0	0	0	0	0	0	0.347573	0	0	0	0	0	0	0	0	0
hsa-miR-758-3p	5.328145	4.080838	0.933855	2.864764	2.13755	2.415797	2.274073	1.098502	1.396965	4.729189	3.790222	5.498856	1.259054	1.232615	2.416504	1.040544	7.054231	6.443052	4.852473	2.103715	2.704325	1.683116	2.03153	0.788788	3.077893	3.618837	0.877626	7.142192	5.459289	4.264344	1.649808	1.562246	2.017731	1.795068	3.672515	6.876603	2.163788	0.588887	1.22894	3.128153	6.039771	0.83359	10.911777	0.79509	1.709824	8.64577	1.053452	2.036969	6.519499
hsa-miR-346	0	0	0.233464	0	0	0.402633	0	0	0.279393	0	0	0	0	0.308154	0	0	0.75581	0.613624	0	0	0	0	0	0	0	0	0.146271	0	0	0	0	0	0	0	0	0	0	0.147222	0.245788	0.347573	0	1.041986	0.445378	0	0.341965	0	0	0.254621	0
hsa-miR-5695	0	0	0.233464	0	0	0	0	0	0	0	0	0	0	0	0	0	0	0	0	0	0	0.224416	0	0	0	0	0	0	0	0	0	0	0	0	0	0.196474	0.240421	0	0	0	0.464598	0	0	0	0	0	0	0	0
hsa-miR-4529-3p	0.761164	0.370985	0.233464	0	0	0	0	0	0	0	0	0	0	0	0	0	0	0	0	0	0	0	0	0	0	0.212873	0	0	0	0	0.549936	0	0	0	0	0.196474	0	0.294443	0.245788	0	0	0	0	0	0	0	0.526726	0	0
hsa-miR-6753-5p	0	0	0	0	0	0	0	0	0	0	0	0	0	0	0	0	0	0	0	0	0	0	0	0	0	0	0	0	0	0	0	0	0	0	0	0	0	0	0	0	0	0	0	0	0	0	0	0	0
hsa-miR-127-5p	202.469519	75.680988	114.163806	236.82042	116.954494	81.331845	81.866613	46.411702	65.936725	106.191798	176.245293	190.96028	111.048522	82.277009	96.358088	112.899056	127.480035	179.485017	190.366272	80.993059	85.862328	60.816589	124.93908	42.988955	86.950499	60.668737	41.687219	157.777505	218.37154	220.893012	59.393101	62.489844	70.217067	61.750357	129.272512	151.48175	60.105228	59.771948	97.823621	161.968819	214.17962	77.315424	490.139204	70.762969	103.957285	311.865269	43.191516	75.11323	205.364244
hsa-miR-4762-3p	0	0	0	0.477461	0	0	0.227407	0.274625	0	0	0	0	0	0	0	0	0	0	0	0	0	0	0	0	0	0	0	0	0	0.56858	0	0.223178	0	0	0	0	0	0.147222	0	0	0	0	0.445379	0	0	0	0	0	0
hsa-miR-892c-3p	0	0	0.233464	0	0	0	0.227407	0	0	0.859853	0	0	0	0	0	0	0	0.306812	0.373267	0	0	0.112208	0	0	0	0	0	0.324645	0.287331	0	0	0	0.403546	0	0	0.196474	0.240421	0	0.983152	0	0	0	0.222689	0	0	0	0	0	0
hsa-miR-887-3p	1.522328	3.709852	4.669277	1.909844	3.66437	5.234228	0.909629	2.197002	5.029072	1.719704	1.895111	3.499272	3.777161	4.314151	3.02063	1.560816	10.581347	1.840872	4.105938	8.151898	4.732569	1.795324	1.625224	8.67667	7.694735	2.767347	3.656774	3.571095	4.884627	2.274318	3.849553	2.454958	2.017732	2.87211	3.672515	5.894232	1.442526	4.122204	3.195244	2.085436	4.645979	3.95955	3.785717	2.782814	3.419648	2.47022	4.740533	4.583179	8.149374
hsa-miR-4735-5p	0	0	0	0	0	0	0	0	0	0	0	0	0	0	0	0	0.251937	0	0	0	0	0	0	0	0	0	0.146271	0	0	0	0	0	0	0	0	0	0	0	0	0	0	0	0	0	0	0	0	0	0
hsa-miR-3925-5p	0	0	0	0	0	0	0	0	0	0	0	0	0	0	0	0	0	0	0	0	0	0	0	0	0	0	0	0	0	0	0	0	0	0	0	0	0	0	0	0	0	0	0	0	0	0	0	0	0
hsa-miR-2277-5p	0	0.370985	0.700392	0.477461	0.305364	0	0.227407	0.54925	0.279393	0.429926	1.263407	0	0	0.308154	0.302063	1.040544	0.251937	0.306812	0.373267	0.788893	0	0.448832	0.203153	0	0	0.212873	0.146271	0.64929	1.149324	0.28429	0.549936	0	0.807092	0.718027	0	0	0.240421	0.294443	0	0.695146	0.464598	0.833589	1.113447	0	0.341965	0.617555	0	0	0.543292
hsa-miR-301a-3p	6.089309	10.016601	4.435813	7.161908	3.053642	6.84476	5.230367	4.668633	3.911501	3.869337	5.053629	7.49844	5.288025	6.77938	9.666015	5.722993	7.810041	8.897548	5.972275	10.781544	12.169464	3.47844	4.672519	4.732728	8.464208	3.83171	3.803045	2.921805	9.481923	5.401502	4.399489	3.794026	3.22837	4.308165	10.283041	9.627244	4.808418	4.858312	2.949456	1.737864	5.110577	8.127496	7.794126	6.758261	2.051789	17.909095	4.213806	5.347043	5.976209
hsa-let-7f-2-3p	0.761164	0.74197	0	0	0	0.402633	0	0	0	0	0.631704	0	1.510864	0	0	0	0.251937	0.306812	0.373267	0.525929	0	0.336623	0.609459	0	0.769473	0.212873	0	0	1.149324	0.56858	0	0	0	0	0	0	0.240421	0.147222	0.245788	0	0.464598	0.208397	0.445378	0	0	0	0.526726	0	0.271646
hsa-miR-191-5p	445.28071	493.781356	432.141524	364.779841	429.036715	455.377808	181.016181	407.818806	512.685975	412.72926	605.803715	403.416089	443.186847	588.265203	354.621927	504.143707	339.106972	488.444693	512.869133	759.441411	562.499662	165.843024	442.060875	395.971657	504.005107	443.839701	378.25665	422.038595	604.544371	367.302151	492.192831	374.04636	367.630738	482.155404	388.55204	524.586608	348.61032	441.959084	481.498678	649.265563	514.309847	592.26533	650.03014	552.984766	404.544305	1100.482991	379.242578	476.396113	434.904968
hsa-miR-501-5p	4.566983	8.161675	5.836597	3.342226	2.748278	10.871089	4.320737	2.746254	6.426038	9.458378	5.053629	4.499064	9.568809	5.854918	6.343323	5.722993	2.015495	7.6703	6.345541	8.151898	12.169464	4.937141	5.891437	1.577576	27.701042	5.108947	3.364232	6.492901	9.194592	5.401503	6.599232	2.901314	6.053195	7.898302	3.672515	0.589422	8.655152	3.386096	5.161548	5.213588	7.433567	7.9191	4.008408	6.758262	7.86519	5.557995	7.374161	3.310074	7.877729
hsa-miR-520h	0	0	0	0	0	0	0	0	0	0	0	0	0	0	0	0	0	0	0	0	0	0	0	0	0	0	0	0	0	0	0	0	0	0	0	0	0	0	0	0	0	0	0	0	0	0	0	0	0
hsa-miR-423-5p	35.77469	73.084092	43.657734	64.934631	66.569397	70.86339	38.20442	57.945972	56.716759	58.899905	50.220433	62.986898	41.045145	50.845343	62.829098	48.90558	53.410608	57.680655	38.44652	65.478152	79.777596	34.896605	46.318879	59.159111	70.791556	47.04488	46.806701	42.85315	54.880217	29.566117	99.538437	56.24086	47.618471	64.263453	50.680701	40.080774	52.411759	47.258118	70.786942	44.836862	50.176572	64.18639	69.47907	70.762968	47.191136	69.166159	38.450985	56.271266	45.636498
hsa-miR-337-5p	0	0	0	0	0	0.402633	0	0.274625	0	0.859852	0	0.499896	0	0	0.302063	0	0	0	0	0.525929	0.676081	0	0.203153	0	0	0	0.146271	0	0.287331	0	0	0	0	0	0	0	0.240421	0.147222	0.245788	0	1.393794	0	0.890757	0	0.341965	0	0	0	0.271646
hsa-miR-6763-3p	0	0	0	0	0	0	0	0	0	0	0	0	0	0	0	0	0	0	0	0	0	0	0	0	0	0	0	0	0	0	0	0	0	0	0	0	0	0	0	0	0	0	0	0	0	0	0	0	0
hsa-miR-6754-3p	0	0	0	0	0	0	0	0	0	0	0	0	0	0	0	0.520272	0	0	0	0	0	0	0	0	0	0	0.146271	0	0.287331	0	0	0	0	0	0	0	0	0	0	0	0	0	0	0	0.341965	0	0	0	0
hsa-miR-550b-3p	0	0	0	0	0	0	0	0	0	0	0	0	0	0	0	0	0	0	0	0	0	0	0	0	0	0	0	0	0	0	0	0	0	0	0	0	0	0	0	0	0	0	0	0	0	0	0	0	0
hsa-miR-195-3p	6.850472	1.112955	2.568103	2.864764	0.916092	3.221063	0.227407	1.647752	1.955751	2.579558	3.158518	3.499272	3.27354	0.616308	0.604126	1.560816	3.527115	1.840872	3.359405	1.051858	2.028244	1.00987	1.015765	2.366364	1.538946	2.128728	0.731355	0.973935	4.597296	3.127186	1.099872	2.008602	2.824825	2.87211	2.938012	2.161218	2.40421	0.88333	2.45788	2.085436	0.464598	2.917563	5.789922	0.79509	1.025895	6.17555	1.053452	1.527726	2.444813
hsa-miR-4747-5p	0	0	0	0	0	0	0	0	0	0	0	0	0	0	0	0	0	0	0	0	0	0	0	0	0	0	0	0	0	0	0	0	0	0	0	0	0	0	0	0	0	0	0	0	0	0	0	0	0
hsa-miR-4660	0	0.370985	0.233464	0	0.305364	0.402633	0.227407	0	0	0	0	0	0.251811	0	0	0	0	0.613624	0.373267	0.262964	0	0	0	0	0.769473	0.638619	0.292542	0.324645	0	0.28429	0.549936	0	1.210639	0	0.734503	0.785898	0.240421	0	0	0.347573	0	0	0.445378	0.397545	0	0	0	0	0.271646
hsa-miR-106a-5p	13.700947	28.194876	21.011745	13.846356	12.214568	35.029064	16.60073	13.182021	13.131467	27.515283	19.582811	17.49636	23.166585	11.709837	11.780457	26.013605	15.872021	24.238148	18.290092	17.618618	24.338927	13.464928	21.737368	13.409399	56.171563	17.455567	14.480824	20.452638	14.366549	12.793032	37.395656	13.390681	20.98441	17.950685	29.380117	12.967307	23.320829	10.452732	24.087224	17.378629	25.552884	24.382492	18.260523	15.106703	25.647357	20.379315	19.488855	12.731055	24.176479
hsa-miR-423-3p	73.832872	53.050888	62.33484	74.483843	72.676681	103.476655	31.382201	59.044471	70.407013	70.077986	78.015391	50.489497	63.959922	68.718253	70.078609	73.878644	68.778754	93.884471	64.948493	77.311556	83.158003	29.174009	78.620202	72.56851	110.804175	68.119284	47.684328	74.668367	89.072604	74.199583	89.089651	58.918995	78.69154	57.442193	77.122806	64.050648	70.202906	55.79697	67.345911	73.337814	81.769225	79.399397	87.739594	96.205835	76.258142	88.310364	71.63471	68.49308	64.108415
hsa-miR-122-5p	0	0	0.700392	0	0.916092	0	0	1.922377	0	0	0.631704	0	0	0	0.302063	0	0	0	1.119802	0	0	0	0	0	0	0	0.438813	0.324645	0.861993	0.28429	2.199744	0	1.210639	0.359014	0	0	0	0.147222	0	0	0	0.416795	0	0	0	1.23511	0	0.509242	0.271646
hsa-miR-7976	0	0	0	0	0	0	0	0	0	0	0	0	0	0	0	0	0	0	0	0	0.676081	0.112208	0	0	0	0.212873	0	0	0	0	0	0.223178	0	0	0	0	0	0	0	0	0.464598	0.208397	0.222689	0	0.341965	0	0	0	0.271646
hsa-miR-3155a	0	0	0	0	0	0	0	0	0	0	0	0	0	0	0	0	0	0	0	0	0	0	0	0	0	0	0	0	0	0	0	0	0	0	0	0	0	0	0	0	0	0	0	0	0	0	0	0	0
hsa-miR-3139	0	0	0	0	0.305364	0	0	0	0	0	0	0	0.251811	0	0	0	0	0	0	0	0	0	0	0	0	0	0	0	0	0	0	0	0	0	0	0	0	0	0	0	0	0	0	0	0	0	0	0	0.271646
hsa-miR-93-3p	15.223273	1.483941	4.435813	6.684449	3.053642	6.442126	3.865923	5.767133	6.984823	4.729189	6.94874	3.499272	5.539836	5.854918	4.530945	3.121632	7.558106	8.590736	10.078213	6.311147	6.084733	6.508048	4.266213	5.521516	6.925261	4.257456	3.949315	5.518966	8.907261	4.264344	6.599233	5.133094	5.649648	6.103233	5.141521	10.609616	6.731786	7.655521	6.1447	5.21359	7.898164	8.127497	11.579845	6.360717	4.103578	6.17555	8.954339	5.601665	5.161271
hsa-miR-653-5p	12.178617	23.001085	29.649905	29.125092	71.455225	40.26329	52.531077	48.33408	22.072039	59.759756	41.692436	40.491578	53.383871	36.05397	16.915527	86.885447	17.383641	31.908447	55.616812	34.185381	52.734344	31.081542	20.51845	42.988954	60.018929	76.421319	12.286759	72.720497	45.398294	61.97513	52.793867	19.639666	78.69154	44.876713	69.043273	15.128527	59.864807	22.966563	67.34591	75.770822	41.349211	42.721461	49.214341	57.643991	41.377736	47.551734	32.130274	16.295752	45.6365
hsa-miR-6854-5p	0.761164	0	0	0	0	0.402633	0.227407	0.274625	1.117572	0.859853	0	0	0.251811	0	0.302063	0	0	0.306812	0	0	0	0	0	0	0	0	0.146271	0	0.287331	0	0	0.223178	0.403546	0	0	0	0	0	0	0.347573	0	0	0	0	0	0	0	0.254621	0
hsa-miR-6835-5p	0	0	0	0	0	0	0	0	0	0	0	0	0	0	0	0	0	0	0	0	0	0	0	0	0	0	0	0	0	0	0	0	0	0	0	0	0	0	0	0	0	0	0	0	0	0	0	0	0
hsa-miR-1236-5p	0	0	0	0	0	0	0	0	0	0	0	0	0	0	0	0	0	0	0	0	0	0.112208	0	0	0	0	0	0	0	0	0	0	0	0	0	0	0	0	0	0	0	0	0	0	0	0	0	0	0
hsa-miR-6800-3p	0	0	0	0	0	0	0	0	0	0	0	0	0	0	0	0	0	0	0	0	0	0	0	0	0	0	0	0	0	0	0	0	0	0	0	0	0	0	0	0	0	0	0	0	0	0	0	0	0
hsa-miR-200b-3p	395.805076	421.81022	461.091041	360.482698	612.86597	747.68929	314.959053	710.45606	585.886917	447.983215	268.158161	302.936989	438.150632	724.160938	653.060141	368.352676	188.196811	342.708996	311.678109	830.441819	400.240142	333.59358	444.498711	581.336875	797.943965	369.759981	682.939017	301.59527	430.70913	282.015272	466.895768	568.657592	421.705947	576.576007	324.650286	450.319288	339.955166	456.975681	522.299485	305.516291	424.642459	632.486023	363.651667	618.182107	408.305914	342.743019	515.664563	560.930323	433.818385
hsa-miR-6876-5p	0	0	0	0	0	0	0	0	0	0	0	0	0	0	0	0	0	0	0	0	0	0	0	0	0	0	0	0	0	0	0	0	0	0	0	0	0	0	0	0	0	0	0	0	0	0	0	0	0
hsa-miR-6503-5p	0	0	0	0.477461	0	0.402633	0	0	0	0.859853	0	0.999792	0	0.308154	0.302063	0.520272	0	0.306812	1.493068	0.262964	0	0.112208	0.203153	0	0	0.212873	0	0	0.287331	0	0.549936	0	0	0	0.734503	0.196474	0.240421	0	0	0.695146	0	0.208397	1.336136	0	0	1.23511	0	0	0.543292
hsa-miR-766-3p	9.133964	4.080837	8.404698	4.774606	13.436024	9.260557	0.909629	7.140261	9.219965	3.009484	7.896295	3.999168	7.0507	9.860915	7.853637	6.763538	4.282926	5.829428	5.599009	8.940792	4.732569	3.141816	11.173414	10.64864	4.616841	3.405965	5.997108	5.194321	9.481922	2.558607	3.849553	8.927121	4.842557	8.616329	2.938012	3.733013	3.846735	5.74164	10.077308	7.299024	7.433566	9.169483	4.231098	13.914068	6.497332	9.263325	10.534516	6.365527	2.716459
hsa-miR-6510-3p	0	0	0	0	0	0	0	0	0	0	0	0	0	0	0	0	0	0	0	0	0	0	0	0	0	0	0	0	0	0	0	0	0	0	0	0	0	0	0	0	0	0	0	0	0	0	0	0	0
hsa-miR-551b-3p	2.283491	2.225911	2.801566	2.387303	0.610728	4.428962	2.728887	0.823876	2.235143	6.448894	2.526814	1.499688	5.791646	0	0.302063	6.243266	2.267431	2.147684	5.972275	0.788893	4.056488	3.815062	2.844142	0.394394	2.30842	2.128728	1.60898	9.090062	4.022634	3.980055	2.74968	2.454958	6.053195	1.436055	3.672515	1.178846	3.365893	0.294443	3.68682	6.603879	6.968968	1.250384	2.226893	0.397545	4.445542	5.557995	2.633629	3.310074	4.617979
hsa-miR-6730-5p	0	0.370985	0.233464	0	0.610728	0	0	0	0	0.859852	0	0	0	0.308154	0.302063	0	0.251937	0	0	0	0	0.112208	0.203153	0	0.769473	0.212873	0.146271	0.324645	0.287331	0.56858	0.549936	0	0	0	0	0	0.480842	0.294444	0.245788	0.347573	0	0	0	0.397545	0.341965	0.617555	0	0	0
hsa-miR-6821-3p	0	0	0	0	0	0	0	0	0	0.429926	0	0	0	0	0	0	0	0	0	0	0	0	0	0	0	0	0	0	0	0	0	0	0	0	0	0	0.240421	0	0	0	0	0	0	0	0	0	0	0	0
hsa-miR-4420	0	0	0	0	0	0	0	0	0	0	0	0	0	0	0	0	0	0	0	0	0	0	0	0	0	0	0	0	0	0	0	0	0	0	0	0	0	0	0	0	0	0	0	0	0	0	0	0	0
hsa-miR-7850-5p	0	0	0	0	0	0	0	0	0	0	0	0	0	0	0	0	0	0	0	0	0	0	0	0	0	0	0.292542	0	0	0	0.549936	0	0	0	0	0	0	0	0	0	0	0	0	0	0	0	0	0	0.271646
hsa-miR-381-3p	15.223272	9.274631	7.237379	14.801276	11.298476	7.650025	10.460734	2.471629	3.9115	10.748157	13.265775	22.495321	7.806132	3.38969	7.853638	7.804083	16.375894	21.783652	8.211878	4.996325	10.817301	8.078956	6.297742	3.155152	8.464208	7.024801	3.364231	16.556898	12.355232	19.047402	3.849552	4.909916	10.088659	3.949151	19.831579	22.005132	9.376416	3.386095	5.653124	10.77475	8.362762	8.75269	31.844573	2.385269	4.445542	24.7022	3.68708	5.092422	15.755458
hsa-miR-4726-5p	0	0	0.233464	0.477461	0	0	0.227407	0	0.279393	0	0	0	0.251811	0	0	0	0	0.306812	0	0	0	0.112208	0	0	0	0	0.146271	0	0.287331	0	0	0	0	0	0	0.392948	0.240421	0.147222	0	0	0	0.83359	0.222689	0	0	0	0	0	0
hsa-miR-33a-3p	0	0.370985	0.466928	0.477461	1.832185	1.207899	0.909629	1.098502	1.676357	1.719705	0.631704	0.499896	1.259054	0.924461	0.906189	0	0.75581	0.613624	2.986137	1.840751	1.352162	0.112208	1.828377	0.788788	2.30842	0.851491	0.731355	1.94787	3.447972	1.421448	0	0.446356	0.807092	0.718028	1.469006	0.589423	0.961684	0.88333	0.737364	0.347573	1.858392	1.875576	1.781515	0.397545	1.367859	3.087775	0.526726	0.763863	2.444813
hsa-miR-2117	0	0	0	0	0	0	0	0	0	0	0	0	0	0	0	0	0	0	0	0	0	0	0	0	0	0	0	0	0	0	0	0	0	0	0	0	0	0	0	0	0	0	0	0	0	0	0	0	0
hsa-miR-496	1.522328	0.370985	0.233464	0.477461	0.305364	0.402633	0.909629	1.098501	0	0.859852	0	1.499688	0	0.616307	1.208252	1.040544	1.511621	1.227248	0	0.525928	0	0	0.609459	0	0	0	0	2.921805	0	1.990028	0.549936	0.446356	1.210639	0	0.734503	2.947116	0.240421	0.147222	0.245788	0.695145	0.464598	1.041987	1.781514	0	0	1.852665	0	0	1.358229
hsa-miR-6512-5p	0	0	0	0	0	0	0	0	0	0	0	0	0	0	0	0.520272	0	0	0	0	0	0	0	0	0	0	0	0	0	0	0	0	0.403546	0	0	0	0	0	0	0	0	0	0	0	0	0	0	0	0
hsa-miR-3153	0	0	0	0	0	0	0	0	0	0	0	0	0	0	0	0	0	0	0	0	0	0	0	0	0	0	0	0	0	0	0	0	0	0	0	0	0	0	0	0	0	0	0	0	0	0	0	0	0
hsa-miR-6842-3p	0	0.370985	0.933856	0.477461	0.305364	0.402633	0.682221	0.823876	0.279393	0	1.579259	0.499896	0.503622	0.308154	0.906189	1.040544	0.251937	0.613624	1.119802	0	2.028244	0.673246	0.609459	0	0.769473	1.064364	0	0.64929	0	1.137159	1.099872	0.223178	1.210638	0.359014	0	0.392948	0.480842	0	0.737364	0.347573	1.858392	0	0.890757	0.79509	0.68393	0.617555	0	0.254621	1.086584
hsa-miR-1245b-5p	0	0	0	0	0	0	0	0.274625	0	0	0	0	0	0	0	0	0	0	0	0	0	0	0	0	0	0	0	0	0	0	0	0	0	0	0	0	0	0	0	0	0	0	0	0	0	0	0	0	0
hsa-miR-5088-5p	0	0	0	0	0	0	0	0	0	0	0	0	0	0	0	0	0	0	0	0	0	0	0	0	0	0	0	0	0	0	0	0	0	0	0	0	0	0	0	0	0	0	0.222689	0	0	0	0	0	0
hsa-miR-450b-3p	0	0	0	0	0	0	0	0	0	0	0	0	0	0	0	0	0	0	0	0	0	0	0	0	0	0	0	0	0	0	0	0	0	0	0	0	0	0	0	0	0	0	0	0	0	0	0	0	0.271646
hsa-miR-4464	0	0	0	0	0	0	0	0	0	0	0	0	0	0	0	0	0	0	0	0	0	0	0	0	0	0	0	0	0	0	0	0	0	0	0	0	0	0	0	0	0	0	0	0	0	0	0	0	0
hsa-miR-486-5p	395.043914	85.326606	34.085717	16.23366	84.891251	104.684553	167.826556	176.858794	75.436084	29.664915	173.086776	37.992097	88.385559	52.386111	63.433224	238.804914	362.033222	149.110629	138.108863	35.23724	136.568426	187.499119	36.161229	84.794727	131.57996	47.470626	75.036993	81.810559	110.047764	54.867891	445.448261	105.340024	66.181604	133.553099	60.229238	256.399071	158.19696	54.030309	83.813706	42.751427	83.627618	155.464438	22.714312	89.447572	59.159904	45.69907	70.054533	109.232459	174.939914
hsa-miR-3161	0	0	0	0.954922	0	0.402633	0.454814	0	0.279393	0	0	0	0	0	0	0	0.251937	0.613624	0	0	0	0	0.609459	0	0	0	0	1.29858	0	0.56858	1.649808	0	0	0	0	0	0	0	0	0	0	0	0	0	0	0	0	1.018484	1.086583
hsa-miR-513b-3p	0	0	0	0	0	0	0	0	0	0	0	0	0	0	0	0	0	0	0	0	0	0	0	0	0	0	0	0	0	0	0	0	0	0	0	0	0	0	0	0	0	0	0	0	0	0	0	0	0
hsa-miR-6872-3p	0	0	0	0	0	0	0	0	0	0	0	0	0	0	0	0	0	0	0	0	0	0	0	0	0	0	0	0	0	0	0	0	0.403546	0	0	0	0	0	0	0.347573	0	0.208397	0	0	0	0	0	0	0
hsa-miR-6756-3p	0	0	0	0	0	0	0	0	0	0	0	0	0	0	0	0	0	0	0	0	0	0.112208	0	0	0	0	0	0	0	0	0	0	0	0	0	0	0	0	0	0	0	0	0	0	0	0	0	0	0
hsa-let-7d-5p	275.541225	232.607747	247.004719	196.236276	256.8113	222.253361	193.978393	225.742124	218.205857	232.160209	349.332069	200.458305	252.817951	223.719507	157.978933	285.629406	220.444724	278.892103	309.438508	319.764802	346.153635	240.124541	328.498362	180.238095	200.832568	228.838215	204.340505	240.886643	319.799374	256.99779	207.325918	175.864279	165.050461	220.075402	181.422219	204.136885	208.925771	276.334843	271.84152	288.137663	262.962398	321.97394	516.639234	291.002768	269.810193	343.360575	183.827308	225.085066	261.866577
hsa-miR-4707-3p	0.761164	0	0	0.477461	0	0	0	0	0	0	0.631704	0	0.251811	0	0.302063	0	0	0	0	0	0	0.112208	0.406306	0	0	0	0	0	0	0	0	0	0	0	0	0	0	0	0	0	0	0	0	0	0	0	0	0	0
hsa-miR-29a-3p	11647.325501	9906.418972	4695.424275	3113.0426	6110.337862	6470.713289	2750.945617	5027.842901	5420.501683	5637.623709	8472.408137	4910.47862	9725.181351	6860.423372	3639.556718	7107.437756	7585.062062	6061.684551	8591.117881	8089.313254	9334.654847	4685.009341	6867.99262	5585.408997	14399.926128	5510.637043	5322.653213	7529.493194	9766.379806	5076.559188	3858.351852	5158.090382	4000.758666	5180.208725	5620.416246	6822.769495	3350.265376	6419.006658	3356.726616	4850.375223	7388.964594	4732.287525	6545.507342	4611.519256	4605.581278	8158.518955	4930.153525	5428.267629	8194.196341
hsa-miR-548av-5p	0	0	0	0	0	0	0	0	0.279393	0	0	0	0	0	0	0	0	0	0	0	0	0	0	0	0	0	0	0.324645	0	0	0	0	0	0	0	0	0	0	0	0	0	0	0	0	0	0	0	0	0
hsa-miR-3616-3p	0.761164	0	0	0	0	0	0	0	0	0	0	0	0.251811	0	0	0	0	0	0.373267	0	0	0.112208	0.203153	0	0	0	0	0	0.287331	0.28429	0	0	0	0.359014	0	0	0	0	0	0	0.464598	0	0	0	0.341965	0	0	0	0.271646
hsa-miR-200a-5p	318.166387	242.624346	421.869114	328.970301	481.253997	423.569808	233.31985	481.143802	384.165241	355.978984	218.569432	272.943227	315.015195	444.665632	590.835167	297.075394	123.700983	295.45995	220.227647	416.272766	246.769684	288.598279	354.705094	368.758467	380.119882	261.833491	395.809163	284.064438	225.267485	282.299562	364.057713	370.921867	301.449136	322.394307	288.659644	600.818668	283.937096	292.823657	274.790977	363.560911	266.679179	423.880255	354.298717	415.43428	280.753061	211.821361	478.267031	339.155331	321.085366
hsa-miR-6081	0	0	0	0	0	0	0	0	0	0	0	0	0	0	0	0	0	0	0	0	0	0	0	0	0	0	0	0	0	0	0	0	0	0	0	0	0	0	0	0	0	0	0	0	0	0	0	0	0
hsa-miR-6796-3p	0	0	0	0	0	0	0	0	0	0	0	0	0	0	0	0.520272	0	0	0	0	0	0	0	0	0	0	0	0	0	0	0	0	0	0	0	0	0	0	0	0	0	0	0	0	0	0	0	0	0
hsa-miR-4730	0	0	0	0	0	0	0	0	0	0	0	0	0	0	0	0	0	0	0	0	0	0	0	0	0	0	0	0	0	0	0	0	0	0	0	0	0	0	0	0	0.464598	0	0	0	0	0	0	0	0
hsa-miR-8079	0	0	0	0	0	0	0	0	0	0	0	0	0	0	0	0	0	0	0	0	0	0	0	0	0	0	0	0	0	0	0	0	0	0	0	0	0	0	0	0	0	0	0	0	0	0	0	0	0
hsa-miR-190b-5p	0	0.370985	0.233464	0	0.916092	0	0	0	0.279393	0	0.631704	0	0	0.308154	0	0	0.251937	0	0.746534	0.262964	0	0	0	0	0	0	0	0	0	0	1.099872	0	0.403546	0	0	0.196474	0	0.147222	0	0.347573	0	0	0	0	0	0	0	0	0
hsa-miR-892a	1.522328	1.483941	1.634247	0.477461	0	0	1.364444	0.549251	0.279393	5.589042	0.947555	0	1.007242	0	0.302063	1.040544	0.503874	3.681744	0	0	2.704325	3.141816	0.203153	0.394394	0.769473	0	0	3.24645	4.309965	1.990027	0	0	3.631918	0.359014	2.938012	0	1.202105	0.147222	1.22894	1.390291	0	0.83359	0	0.397545	0.68393	0	1.053452	0.254621	0.271646
hsa-miR-518b	0	0.370985	0	0	0	0	0	0	0	0	0	0	0	0	0	0	0	0	0	0	0	0	0	0	0	0	0	0	0	0	0	0	0	0.359014	0	0	0	0.147222	0	0	0	0	0	0	0	0	0	0	0
hsa-miR-3661	0	0	0	0	0	0	0	0	0	0	0	0	0	0	0	0	0	0	0	0	0	0	0	0	0	0	0	0.64929	0	0	0	0	0	0	0	0	0.240421	0	0	0	0	0	0	0	0	0	0	0	0
hsa-miR-4473	0	0	0.466928	0.477461	1.221457	0.402633	0.227407	0.274625	0.279393	0	0.315852	0	0	0.308154	0.604126	0	0	0	0	0.262964	0	0.224416	0	0.788788	0	0.425746	0.146271	0.324645	0.287331	0.28429	0	0.892712	0	0.359014	0	1.37532	0	1.472217	0.245788	0.347573	0	0.416795	0.445379	0	1.025895	0	1.053452	1.018484	0.271646
hsa-miR-938	0	0	0	0	0	0	0	0	0	0	0	0	0	0	0	0	0	0	0	0	0	0	0	0	0	0	0	0	0	0	0	0	0	0	0	0	0	0	0	0	0	0	0	0	0.341965	0	0	0	0
hsa-miR-4687-3p	0	0	0	0	0	0.402633	0	0	0	0	0	0	0	0	0	0	0	0	0	0	0	0	0	0	0	0	0	0	0	0	0	0	0	0	0	0	0	0	0	0	0	0	0	0	0	0	0	0	0
hsa-miR-3141	0	0	0	0	0	0	0	0	0	0	0	0	0	0	0	0	0	0	0	0	0	0	0	0	0	0	0	0	0	0	0	0	0	0	0	0	0	0	0	0	0	0	0	0	0	0	0	0	0
hsa-miR-6746-5p	0	0	0	0	0	0	0	0	0	0	0	0	0	0	0	0	0	0	0	0	0	0	0	0	0	0	0	0	0	0	0	0	0	0	0	0	0	0	0	0	0	0	0	0	0	0	0	0	0
hsa-miR-3918	0	0	0	0	0	0	0	0	0	0	0	0	0	0	0	0	0	0	0	0	0	0	0	0	0	0	0	0	0	0	0	0	0	0	0	0	0	0	0	0	0	0	0	0	0	0	0	0	0.271646
hsa-miR-3074-5p	11.417455	6.306748	8.171234	5.252067	6.107283	6.84476	5.002959	6.316385	4.74968	6.878821	8.212147	10.497816	12.590537	6.471226	5.437134	9.364899	3.779053	11.658856	14.184154	4.996324	20.28244	8.976619	10.767108	8.676669	10.003155	10.856512	5.850839	15.582963	7.470606	7.67582	15.39821	8.480765	8.070926	8.257316	6.610526	6.483655	7.69347	5.299977	6.1447	9.036886	15.331729	4.167948	3.785717	6.758261	6.49733	9.263325	7.900887	6.87477	5.976208
hsa-miR-708-5p	14.462109	35.243598	15.87554	14.801277	7.328741	22.547442	21.60369	11.808894	6.70543	21.926241	10.107257	23.495112	28.454609	5.238612	2.718567	27.054151	16.375894	24.851772	20.902964	12.622296	44.621368	21.880508	27.425652	6.7047	33.087358	15.326839	4.68067	26.620896	16.090534	19.047403	16.498083	6.248984	18.563132	9.334357	17.62807	6.090706	19.233673	6.330527	12.780976	22.592218	29.269666	10.628266	28.058855	18.287059	25.305392	16.673985	5.793984	7.893254	33.955728
hsa-miR-373-5p	0	0	0	0	0	0	0	0	0	0	0	0	0	0	0	0	0	0	0	0	0	0	0	0	0	0	0	0	0	0	0	0	0	0	0	0	0	0	0	0	0	0	0	0	0	0	0	0	0
hsa-miR-6084	0	0	0	0	0	0	0	0	0	0	0	0	0	0	0	0	0	0	0	0	0	0	0	0	0	0	0	0	0	0	0	0	0	0	0	0	0	0	0	0	0	0	0	0	0	0	0	0	0
hsa-miR-3619-5p	0	0	0	0	0	0	0	0	0	0	0	0	0	0	0	0	0	0	0.373267	0	0	0	0	0	0	0	0	0	0	0	0	0	0	0	0	0	0	0	0	0	0	0	0	0	0	0	0	0	0
hsa-miR-31-5p	7.611636	27.081922	21.011744	4.297146	19.237944	13.286886	2.046666	16.752151	15.366611	2.579557	12.002368	11.997504	7.302511	33.588742	15.405212	6.243265	7.810041	3.06812	9.331679	50.489178	7.436895	11.108566	29.863488	21.691674	12.311574	6.811929	22.525726	2.59716	12.067902	2.842896	2.199744	18.970131	1.614185	24.053919	0.734503	32.025324	1.442526	25.61655	44.979203	11.817468	9.756556	46.055817	8.016816	34.18885	8.891084	9.263325	14.221597	31.573017	7.606083
hsa-miR-5196-3p	0	0	0	0	0	0	0	0	0	0	0	0	0	0	0	0	0	0	0	0	0	0	0	0	0	0	0	0	0	0	0	0	0	0	0	0	0	0	0	0	0	0	0	0	0	0	0	0	0
hsa-miR-7843-3p	0	0	0	0	0	0	0	0	0	0	0	0	0	0	0	0	0	0	0	0	0	0	0	0	0	0	0	0	0	0	0	0	0	0	0	0	0	0	0	0	0	0	0	0	0	0	0	0	0
hsa-miR-4785	0	0	0	0	0	0	0	0	0	0	0	0	0	0	0	0	0	0	0	0	0	0.112208	0.203153	0	0	0	0	0	0	0	0	0	0	0	0	0	0	0.147222	0	0	0	0	0	0	0	0	0	0	0
hsa-miR-3684	0	0	0	0	0.305364	0	0.227407	0	0.279393	0	0	0	0	0.308154	0	0	0	0	0	0.262964	0.676081	0.112208	0	0	0	0.212873	0.146271	0	0	0	0	0	0	0	0	0	0	0	0.245788	0	0	0	0	0.397545	0.341965	0	0.526726	0.254621	0
hsa-miR-324-5p	70.027053	22.630099	19.377497	14.323815	11.909204	23.352709	15.691101	5.767133	12.013895	18.48683	48.00947	21.495529	51.117573	15.099526	12.686645	41.621772	30.736293	53.692099	69.054431	18.144548	84.510165	21.543885	14.017556	6.704699	51.554721	28.099205	10.385238	32.464506	70.68342	34.683331	29.146614	5.133094	34.704987	17.232658	37.459649	14.735579	28.85051	10.747174	12.043612	22.592218	43.207603	24.590889	26.277339	12.721433	23.253603	32.11286	6.847435	10.948708	47.809666
hsa-miR-6499-5p	0	0	0.233464	0	0	0	0	0	0	0.429926	0	0	0	0.308154	0.302063	0	0	0	0	0	0	0	0	0	0	0.212873	0	0	0	0	0	0.223178	0	0	0	0.196474	0	0	0	0	0	0.208397	0	0	0	0	0.526726	0	0
hsa-miR-1181	0	0	0	0	0	0	0	0	0	0	0	0	0	0	0	0.520272	0	0	0	0	0	0	0.203153	0	0	0	0	0	0	0	0	0	0	0	0	0	0	0	0	0	0	0	0	0.397545	0	0.617555	0	0	0
hsa-miR-3133	0	0	0	0	0	0	0	0.274625	0	0	0	0	0	0	0	0	0	0	0	0.262964	0	0	0.203153	0	0	0	0	0	0	0	0	0	0	0	0	0	0	0	0	0	0	0	0	0	0	0	0	0	0
hsa-miR-3938	0	0	0	0	0	0	0	0	0	0	0	0	0	0	0	0	0	0	0	0	0	0.112208	0.203153	0	0	0	0	0	0	0	0	0	0	0	0	0	0	0	0	0.347573	0	0	0	0.397545	0	0	0	0	0
hsa-miR-320a-3p	313.599407	446.295246	452.219414	419.210341	451.328303	386.527582	200.573204	488.558688	476.364901	306.967386	390.392802	297.938028	314.763385	460.997775	530.724638	378.237847	524.028601	417.877935	322.876124	545.914251	406.324876	306.775935	385.787501	440.538187	347.801998	242.887818	427.257416	196.410268	429.272477	243.067601	309.064101	505.721391	269.165422	429.021376	286.456134	495.704871	217.100083	566.361294	554.251925	371.902651	365.173928	677.916646	649.584763	469.102822	375.135334	413.761845	388.723643	495.747314	267.027846
hsa-miR-19a-3p	4.566983	12.613497	7.237379	11.936515	10.687747	18.118481	11.370363	7.689512	10.337537	11.60801	4.737776	10.997712	8.561565	12.017991	11.780456	4.162177	17.383642	10.124796	8.211878	13.937118	10.8173	5.610387	7.922966	6.704699	23.084202	7.450547	8.191173	8.440772	16.377866	4.264344	8.249041	8.257586	10.895752	8.616329	11.017543	13.360259	8.655153	9.274959	12.780976	1.390291	6.50437	11.461854	11.579845	9.541075	5.129472	5.557995	11.061242	10.439466	9.77925
hsa-miR-6738-3p	0	0	0	0	0	0	0	0	0	0	0	0	0	0	0	0	0.251937	0	0.373267	0	0	0	0	0	0	0	0	0	0	0	0	0	0	0	0	0	0	0	0	0	0	0	0	0	0	0	0	0	0
hsa-miR-1281	0	0	0	0	0	0	0	0	0	0	0	0	0	0	0	0	0	0	0	0	0	0	0	0	0	0	0	0	0	0	0	0	0	0	0	0	0	0	0	0	0	0	0	0	0	0	0	0	0
hsa-miR-548at-5p	0	0	0	0	0	0	0.227407	0	0	0	0	0	0	0	0	0	0	0	0	0	0	0	0	0	0	0	0	0	0	0	0	0	0	0	0	0	0	0	0	0	0	0	0	0	0	0	0	0	0
hsa-miR-3174	0	0	0	0	0	0	0	0	0	0	0	0	0	0	0	0	0	0	0	0	0	0	0	0	0	0	0.146271	0	0	0	0	0	0	0	0	0.196474	0	0	0	0	0	0	0	0.397545	0	0	0	0	0
hsa-miR-193a-3p	6.850473	7.419704	7.704306	2.864764	5.496556	4.428963	2.728887	3.57013	6.70543	3.869336	7.580443	5.498856	6.798889	7.087532	2.416504	6.763536	8.565852	0.920436	9.331679	6.048181	8.112976	7.85454	8.532426	3.155152	6.155786	3.193093	5.850838	5.19432	10.056584	5.401504	1.649808	3.34767	2.421279	3.590137	4.407018	7.858974	3.365894	4.416647	4.178396	3.475726	6.50437	3.959549	8.907572	5.168083	2.393754	6.17555	2.633629	5.601665	5.432916
hsa-miR-4489	0	0	0	0	0	0	0	0	0	0	0	0	0	0	0	0	0	0	0	0	0	0	0	0	0	0	0	0	0	0	0	0	0	0	0	0	0	0	0	0	0	0	0	0	0	0	0	0	0
hsa-miR-1291	0.761164	1.48394	0.233464	0.477461	0	0.402633	0.227407	0.54925	0	0	2.210964	0.999792	0.251811	1.540769	1.208252	0.520272	0	1.227248	1.119801	1.051857	3.380406	0.785454	1.828377	1.97197	2.308419	0	0.438813	0.324645	0.574662	0.85287	1.099872	0.446356	0.807092	0.359014	0.734503	1.37532	0.480842	0.147222	0.737364	0.695146	0	1.875575	1.113445	1.192635	0	0	1.053452	0.509242	0.271646
hsa-miR-590-5p	9.133964	10.016602	6.303523	2.864763	7.023376	8.052658	4.775552	3.844756	4.190894	3.869336	10.107258	10.497816	8.057943	7.087533	3.02063	11.445987	10.581347	7.363488	8.958412	9.99265	10.14122	7.630127	9.345037	5.521517	9.233681	5.747565	5.850838	6.817546	14.65388	5.117213	4.949425	5.133094	4.43901	5.385206	6.610526	7.466026	3.606314	5.152755	3.932608	7.299024	5.110577	7.502305	10.466398	5.168082	8.207154	11.11599	8.427613	6.110907	11.137479
hsa-miR-6880-5p	0	0	0	0	0	0	0	0	0	0	0	0	0	0	0	0	0	0	0	0	0	0	0	0	0	0	0	0	0	0	0	0	0	0	0	0	0	0	0	0	0	0	0	0	0	0	0	0	0
hsa-miR-6828-3p	0	0	0	0	0	0	0	0	0	0	0	0	0	0	0	0	0	0	0	0	0	0	0	0	0	0	0	0	0	0	0	0	0	0	0	0	0	0	0	0	0	0	0	0	0	0	0	0	0
hsa-miR-101-5p	25.879562	26.339951	13.540901	6.684449	14.352117	17.313214	24.105169	8.238762	13.690253	20.206537	14.845034	10.497816	25.432882	11.093529	7.249512	18.209525	22.674315	15.647412	28.368307	13.937115	31.09974	22.329337	22.956287	9.859851	25.392622	17.029823	14.480823	16.881544	34.192387	15.635928	8.798977	14.060215	14.931215	10.77041	16.893567	8.644873	14.184834	10.45273	11.552036	10.079605	24.623687	15.629803	12.693292	9.143531	15.388414	15.438875	14.748322	14.513404	30.424333
hsa-miR-1909-3p	0	0	0	0	0	0	0	0	0	0	0	0	0	0	0	0	0	0	0	0	0	0	0	0	0	0	0	0	0	0	0	0.223178	0	0	0	0	0	0	0	0	0	0	0	0	0	0	0	0	0
hsa-miR-6891-5p	0	0	0.466928	0	0	0	0	0	0	0	0	0	0.251811	0.308154	0	0	0	0	0.373267	0	0	0	0	0.394394	0	0	0.292542	0	0	0	0	0	0	0	0	0	0	0	0	0	0	0.208397	0	0	0	0	0	0	0
hsa-miR-1278	0	0	0	0	0	0	0	0	0	0	0	0	0	0	0	0	0	0	0	0	0	0	0.203153	0	0	0	0.146271	0	0	0	0	0	0	0	0	0	0	0	0	0	0	0	0	0	0	0	0	0	0.271646
hsa-miR-4799-3p	0	0	0	0	0	0	0	0	0	0	0	0	0	0	0	0	0	0	0	0	0	0	0	0	0	0	0	0	0	0	0	0	0	0	0	0	0	0	0	0	0	0	0	0	0	0	0	0	0
hsa-miR-4790-3p	0	0	0	0	0	0	0	0	0	0	0	0	0	0	0	0	0	0	0	0	0	0.112208	0	0	0	0	0	0	0	0	0	0	0	0	0	0	0	0	0	0	0	0	0	0	0	0	0	0	0
hsa-miR-5582-3p	0	0	0.233464	0	0	0.805266	0	0	0	0	0	0	0	0	0	0	0	0	0	0.262964	0	0	0	0	0	0	0	0	0	0.28429	0	0.223178	0	0	0	0	0	0	0	0	0	0	0	0	0	0	0	0	0
hsa-miR-3192-3p	0	0	0	0	0	0	0	0	0	0	0	0	0	0	0	0	0	0	0	0	0	0.112208	0	0	0	0	0	0	0	0	0	0	0	0	0	0	0	0	0	0	0	0	0	0	0	0	0	0	0
hsa-miR-4679	0	0	0.233464	0	0	0	0	0	0	0	0.315852	0	0	0	0	0	0.251937	0.306812	0	0.262964	0	0.112208	0.406306	0	0.769473	0	0.292542	0	0	0	0	0.223178	0	0	0	0.196474	0	0.147222	0.491576	0	0	0.416794	0.445378	0	0	0.617555	0	0	0
hsa-miR-4672	0	0	0	0	0	0	0	0	0.279393	0	0	0	0	0	0	0	0	0	0	0	0	0	0	0	0	0	0	0	0	0	0	0	0	0	0	0	0	0	0	0	0	0	0	0	0	0	0	0	0
hsa-miR-320c	0	0.370985	0.933856	0.477461	0	0.805266	0	0.274625	0.838179	0	0.631704	0.499896	0.251811	0.616308	1.208252	0.520272	0.251937	0.920436	0	0.262964	0	0.448832	0.406306	0	0	0.425746	0.438813	0	0.287331	0.56858	1.649808	0.446356	0	0	0	0.392949	0	0	1.474728	0.695146	0	1.250383	0.668067	1.192634	0.341965	1.23511	0	1.273105	0.271646
hsa-miR-130a-5p	0.761164	0.370985	2.334638	1.432382	2.442914	1.207899	1.364443	1.098501	1.396965	1.289779	1.895111	0.999792	2.518107	0.616307	0.604126	2.081089	0.755811	1.840872	1.119801	2.103715	2.028244	1.122077	2.03153	1.97197	2.30842	1.277237	1.608981	0.64929	2.011317	0.852869	0	0.669534	0.403546	0.359014	2.203509	0.392949	0.961684	0.736108	1.474728	2.780581	1.858392	0.833589	1.781515	0.79509	1.025895	2.47022	1.580178	1.018484	1.629875
hsa-miR-381-5p	0.761164	0.370985	0	0.477461	0.305364	0	0	0.823876	0	0.429926	0	0	0.251811	0	0	1.040544	1.007747	0.613624	0.373267	0	0	0	0.203153	0	2.30842	0	0	0.64929	1.723986	0.56858	0	0.223178	0	0	0.734503	0.785897	0	0	0	0.347573	0.464598	0.416794	0.890757	0	1.025894	0	0	0.254621	0.543292
hsa-miR-551b-5p	0	0	0	0	0	0	0	0	0	0	0.315852	0	0	0	0	0	0	0	0	0	0	0	0	0	0	0	0	0	0	0	0	0	0	0	0	0	0	0	0	0	0	0	0	0	0	0	0	0	0
hsa-miR-186-5p	159.083195	161.007594	146.381815	179.047697	201.235014	229.903387	113.248815	190.315443	217.647072	162.94207	170.244111	216.954873	135.977782	225.260276	170.665579	161.284364	238.584177	151.565125	171.702911	190.123315	219.72643	78.769827	146.676448	163.673543	210.06625	183.496319	180.49834	165.893631	278.711045	165.740833	191.927705	165.821267	171.507203	201.765702	168.935669	180.952908	160.841589	180.788062	206.95349	173.438714	150.529713	193.39276	199.529634	253.633561	146.018952	305.689719	153.803935	204.969999	155.924706
hsa-miR-587	0	0	0	0	0	0	0	0	0	0	0	0	0	0	0	0	0	0	0	0	0	0	0	0	0	0	0	0	0	0	0	0	0	0	0	0	0	0	0	0	0	0	0	0	0	0	0	0	0
hsa-miR-4713-5p	0	0	0	0	0	0	0	0	0	0	0	0	0	0	0	0	0	0	0	0	0	0	0	0	0	0	0	0	0	0	0	0	0	0	0	0	0	0	0	0	0	0	0	0	0	0	0	0	0
hsa-miR-4764-3p	0	0	0	0	0	0	0	0	0	0	0	0	0	0	0	0	0	0	0.373267	0	0	0	0	0	0	0	0	0	0	0	0	0	0	0	0	0	0	0	0	0	0	0	0	0	0	0	0	0	0
hsa-miR-4493	0	0	0	0	0	0	0	0	0	0	0	0	0	0	0	0	0	0	0	0	0	0	0	0	0	0	0	0	0	0	0	0	0	0	0	0	0	0	0	0	0	0	0	0	0	0	0	0	0
hsa-miR-1267	0	0	0	0	0	0	0	0	0	0	0	0	0	0	0	0	0	0	0	0	0	0	0	0	0	0	0	0	0	0	0	0	0	0	0	0	0	0	0	0	0	0	0	0	0	0	0	0	0
hsa-miR-326	12.178618	2.225911	10.9728	5.252067	5.496556	4.026329	0.682222	3.57013	6.426037	3.869337	6.001185	4.99896	7.302511	10.169068	7.249512	6.243266	3.27518	2.761308	7.465344	5.522253	2.704325	0.785454	9.141884	6.310305	7.694735	2.98022	3.364232	3.571095	3.735303	6.82295	2.74968	3.124492	2.017731	4.308165	3.672515	11.002566	2.644631	5.299976	4.669972	5.908733	8.362762	10.003073	8.239505	3.975448	6.155366	7.41066	5.267258	6.874769	4.074687
hsa-miR-4437	0	0	0	0	0	0	0	0	0	0	0	0	0	0	0	0	0	0	0	0	0	0	0	0	0	0	0	0	0	0	0	0	0	0	0	0	0	0	0	0	0	0	0	0	0	0	0	0	0
hsa-miR-374b-5p	93.623125	85.697591	43.42427	37.719383	22.291586	100.255591	40.023676	24.441665	23.748397	49.871451	61.591098	35.992513	72.017863	36.978431	17.217589	57.750207	73.061681	26.999456	81.372249	38.918742	94.651384	57.113734	57.695446	22.874858	93.106286	38.742843	23.842163	67.20153	81.889329	41.790571	30.246486	21.201912	47.214925	29.080111	39.663157	20.040385	44.718289	22.377675	25.316164	41.708712	78.517041	40.012294	48.546274	18.28706	46.849173	69.166159	23.175935	23.934385	76.87577
hsa-miR-21-3p	484.861218	225.559027	431.908061	659.850445	582.634914	346.264292	269.022788	1431.622516	220.161607	159.072734	161.716112	568.381776	364.370093	391.046907	474.842989	478.650373	542.671926	283.801094	326.982067	413.11719	281.249831	162.813419	169.632735	329.319057	359.344099	232.031306	651.051953	352.889193	731.831991	362.469228	241.971894	125.426046	368.43783	362.962853	352.561396	2759.679213	192.577149	185.793595	156.075375	351.395869	203.029272	433.883327	862.698446	232.961234	87.201013	1030.081721	158.544468	141.314722	260.508348
hsa-miR-3167	0	0	0	0	0	0	0	0	0	0	0	0	0	0	0	0	0	0	0	0	0	0	0	0	0	0	0	0	0	0	0	0	0	0	0	0	0	0	0	0	0	0	0	0	0	0	0	0	0
hsa-miR-515-3p	0	0	0	0	0	0	0	0	0	0	0	0	0	0	0	0	0	0	0	0	0	0	0	0	0	0	0	0	0	0	0	0	0	0	0	0	0	0	0	0	0	0	0	0	0	0	0	0	0
hsa-miR-146b-5p	260.317951	261.544594	98.988659	617.356458	84.891251	138.103085	164.415448	141.706734	84.656049	183.148609	146.555227	486.398829	87.881937	245.598413	602.313562	230.480558	261.258492	140.519893	181.781125	305.038791	307.617001	84.941253	76.791825	50.876837	283.166228	107.500743	48.12314	89.926685	374.966922	143.566243	211.175471	88.378496	177.156852	106.268056	215.943855	676.657778	116.604142	43.872023	91.187345	248.51439	145.883733	207.355383	662.278052	417.422004	89.936732	241.464	39.504435	34.11923	161.357622
hsa-miR-6736-5p	0	0	0	0	0	0	0	0	0	0	0	0	0	0	0	0	0	0	0	0	0	0	0	0	0	0	0	0	0	0	0	0	0	0	0	0	0	0	0	0	0	0	0	0	0	0	0	0	0
hsa-miR-6858-5p	0	0	0	0	0	0	0	0	0	0	0	0	0	0	0	0	0	0	0	0	0	0	0	0	0	0	0	0	0	0	0	0	0	0	0	0	0	0.147222	0	0	0	0	0	0	0	0	0	0	0
hsa-miR-23a-3p	2538.480629	1114.439671	1625.84202	2003.424351	1433.684969	1539.265566	692.227698	1258.059225	1316.778746	1168.109784	1465.552259	1428.70283	1429.27758	1311.193527	1885.779118	1123.787831	2176.230317	1003.582031	2114.185422	1504.945702	1317.6825	1258.073067	1930.765876	1071.174328	1532.021633	913.011253	1228.675891	844.726479	1905.004359	1883.987105	956.888856	1362.278629	936.631111	1459.390704	760.945013	1767.483568	1051.120219	1105.044932	1415.247263	1449.377623	1443.041001	1777.421185	2021.128318	1476.8788	1215.000765	1370.354522	1767.6918	1250.189692	1713.270228
hsa-miR-153-5p	11.417454	4.080837	4.669276	2.864763	0.305364	2.013164	0.682222	2.471629	1.396965	2.579558	8.527998	3.999168	5.288025	2.157075	3.624756	5.202721	3.527116	6.13624	10.078214	1.314822	2.028244	2.580778	3.859907	0.788788	3.847367	2.554473	2.632877	10.063997	8.332598	3.695765	1.099872	1.785424	1.210639	1.436055	6.610526	5.894231	1.682946	3.386096	1.720516	5.908734	0.929196	1.250384	7.126058	1.192634	5.129471	8.028215	2.633629	2.29159	5.161271
hsa-miR-6866-5p	0	0	0	0	0	0	0	0	0	0	0	0	0	0	0	0	0	0	0	0	0	0	0	0	0	0	0	0	0	0	0	0	0	0	0	0	0	0	0	0	0	0	0	0	0	0	0	0	0
hsa-miR-1296-3p	0	0	0	0	0	0	0	0	0	0	0	0	0	0	0	0	0	0	0	0	0	0	0	0	0	0	0	0	0	0	0	0	0	0	0	0	0	0	0	0	0	0	0	0	0	0	0	0	0
hsa-miR-3942-5p	0.761164	0	0	0	0	0.402633	0.227407	0	0	0	0	0	0.755432	0	0	0	0	0	0	0.262964	0	0.336623	0.203153	0	0	0	0.146271	0	0	0	0	0	0	0	0	0	0	0	0.245788	0	0	0	0	0	0	0	0	0	0
hsa-miR-2682-5p	0	0	0	0	0	0	0	0	0	0	0	0	0	0	0	0	0	0	0	0	0	0	0	0	0	0	0	0	0	0	0	0	0	0	0	0	0	0	0	0	0	0	0	0	0	0	0	0	0
hsa-miR-128-1-5p	3.044655	2.225911	3.268493	0.954921	3.359006	2.013165	1.364444	1.098501	3.352715	4.729189	3.790221	0.999792	3.27354	3.38969	3.322693	4.682449	3.023242	2.454496	1.493069	3.155572	3.380407	2.01974	1.625224	4.338334	2.30842	3.83171	1.755252	1.94787	3.447972	2.558608	2.74968	6.248984	3.228371	2.513097	1.469006	2.357693	3.125472	1.324994	2.703668	6.256307	1.393794	1.875576	2.894961	1.590179	1.367859	3.087775	4.740533	2.546211	1.086583
hsa-miR-148b-3p	108.085231	119.457248	150.350698	163.291501	122.145684	171.118982	139.40065	112.871064	128.800128	156.923103	141.501597	189.460592	136.733215	124.494051	122.939629	164.405997	119.921929	119.043053	145.574207	131.482239	226.487244	94.591116	123.720162	93.865791	154.664161	125.594927	110.434559	133.10448	148.837445	136.459004	179.829112	112.928077	153.347618	133.553098	152.776605	133.602581	141.127074	92.160688	95.857317	141.809608	128.229013	97.52997	152.764877	105.746907	124.47517	166.739847	128.521096	103.630795	139.354309
hsa-miR-6786-5p	0	0	0	0	0	0	0.227407	0	0	0	0	0	0	0	0	0	0	0	0	0	0	0	0	0	0	0	0	0	0	0	0	0	0	0	0	0	0	0	0	0	0	0	0	0	0	0	0	0	0
hsa-miR-6783-3p	0	0	0	0.477461	0	0	0	0	0	0	0	0	0	0	0	0	0.251937	0	0	0	0	0	0	0	0	0	0.146271	0	0	0	0	0	0	0	0	0	0	0	0	0	0	0	0	0	0	0	0	0	0
hsa-miR-4774-3p	0	0	0	0	0	0	0	0	0	0	0	0	0	0	0	0	0	0	0	0	0	0	0	0	0	0	0	0	0	0	0	0	0	0	0	0	0	0	0	0	0	0	0	0	0	0	0	0	0
hsa-miR-3664-3p	0	0	0.466928	0	0.305364	0.402633	0.227407	0.54925	0	0	0.631704	0.499896	1.259054	0	0.302063	0.520272	0.251937	0.613624	0.746534	0.262964	0	0	0.406306	0	0	0	0	0.324645	0.287331	0	0.549936	0.223178	0	0.359014	0.734503	0	0	0.147222	0.245788	0	0	0	0	0	0	0.617555	0.526726	0	0.271646
hsa-miR-148a-3p	14386.753319	15086.485931	24080.625329	11239.420669	15148.507775	16886.826337	13364.497223	15636.075129	20289.233123	19779.619774	18049.6658	17285.904532	17720.423133	22799.359656	15020.081148	19990.936859	11744.035209	14977.027452	21843.969829	14094.89599	18290.704149	13208.084074	21384.694739	15748.550107	19898.583399	14612.224605	15038.700366	18633.977937	16118.692978	15923.912735	11746.635628	17324.416922	14786.745923	13437.882912	21644.331659	18052.852391	13349.37101	17032.944062	16004.239352	15978.953788	16263.248589	11622.321441	13431.729353	16821.709128	16624.27444	21915.791437	18387.997816	20885.8065	15630.772474
hsa-miR-141-5p	37.297017	46.373156	89.650106	41.061606	101.380917	54.758074	27.288872	121.109826	117.903805	56.750273	24.63644	33.493033	42.556011	156.850179	140.761344	36.939322	19.651073	28.226704	32.474246	140.685993	31.775822	46.566207	63.993188	131.727624	65.405243	41.084443	115.11523	38.632763	29.882422	40.369122	24.197189	66.953406	47.618472	62.827399	44.804678	236.16221	25.965459	106.146736	80.372673	36.842692	39.955418	87.110101	45.205933	93.025475	38.642017	29.64264	101.131355	105.158522	42.376749
hsa-miR-1185-5p	0	0	0	0.477461	0	0	0	0	0	0	0.315852	0	0.251811	0	0	0	0	0.306812	0	0	0	0.112208	0.203153	0	0	0.425746	0	0.324645	0.574662	0	0	0	0	0	0	0	0	0.147222	0	0	0.464598	0	1.113445	0	0	0	0	0	0
hsa-miR-5588-5p	0	0.370985	0	0.477461	0	0	0	0	0	0	0	0	0	0	0	0	0	0.306812	0.373267	0	1.352162	0.112208	0.203153	0	0	0.212873	0.146271	0.64929	0.287331	0	0.549936	0	0	0	0.734503	0	0.240421	0	0	0.347573	0.464598	0	0.222689	0	0.341965	0	0	0	0.543292
hsa-miR-185-3p	0.761164	1.112955	1.167319	0.954922	1.221457	1.207899	0.454814	0.823875	0.838179	0.859852	0.315852	2.49948	0.503621	0.924461	1.812378	2.081088	1.763558	1.227248	2.986137	2.103716	1.352162	0.448831	0.203153	0.394394	0.769473	0.425746	1.170168	0.973935	0.861993	1.137158	2.199744	1.11589	0.807092	0.718028	0	2.161218	1.923367	1.177773	1.474728	0.695145	1.858392	1.667179	2.894961	0.79509	2.393754	0.617555	2.106903	1.018484	1.358229
hsa-miR-4683	2.283491	0	0.233464	0	0	0	0	0.823876	1.117572	0.859852	0	0	0.755432	0.308154	0.302063	0.520272	0.251937	0.920436	0	0.262964	2.028244	0	0.203153	0	0	0.212873	0.292542	0.64929	0.574662	0.56858	0.549936	0	0	0	0.734503	0	0.240421	0	0.245788	0.695146	0.464598	1.250384	0	0	0	0	0	0.254621	0.543292
hsa-miR-4758-3p	0	0	0	0	0	0	0	0	0	0	0	0	0	0	0	0	0.251937	0	0	0	0	0	0	0	0	0	0	0	0	0	0	0	0	0	0	0.196474	0	0	0	0	0	0	0	0	0	0	0	0	0
hsa-miR-490-3p	0	0	0	0	0	0	0	0	0	0	0	0	0	0	0	0	0	0	0	0	0	0	0	0	0	0	0	0	0	0	0	0	0	0	0	0.392948	0	0.147222	0.245788	0	0	0	0	0	0	0.617555	0	0	0
hsa-miR-181a-3p	111.891051	63.438476	103.891399	108.861001	80.616152	82.137111	82.548836	70.853367	73.759727	95.873567	71.698355	73.984611	81.083049	50.845343	81.859066	69.716467	56.937724	87.441418	82.118783	56.274397	56.11475	99.303839	65.212106	63.497447	47.707353	78.762921	67.138361	50.319985	110.909757	80.453955	74.241376	85.030825	71.024161	108.422139	69.777777	102.559629	69.722064	73.610773	86.517373	89.326153	68.760486	81.066576	101.100954	85.472126	95.750133	80.282149	102.184807	72.821639	80.678812
hsa-miR-6859-3p	0	0	0	0	0	0	0	0	0	0	0	0	0	0	0	0	0	0	0	0	0	0	0	0	0	0	0	0	0	0	0	0	0	0	0	0	0	0	0	0	0	0	0	0	0	0	0	0	0
hsa-miR-647	0	0	0	0	0	0	0	0	0	0	0	0	0	0	0	0	0	0	0	0	0	0	0	0	0	0	0	0	0	0	0	0	0	0	0	0	0	0	0	0	0	0	0	0	0	0	0	0	0
hsa-miR-16-2-3p	6.850474	1.854926	1.400783	0.477461	2.442912	2.013165	2.50148	2.197002	2.514537	0.429926	3.790222	1.999584	1.762675	3.081537	0.906189	2.60136	6.550358	2.147684	3.359404	2.892608	4.056488	2.019739	2.640989	1.97197	3.077894	1.064365	1.170168	1.94787	6.033951	2.842896	2.199744	1.11589	2.017731	4.308165	0.734503	4.911859	1.202105	1.913881	1.474728	2.780581	5.575174	1.667179	1.781514	1.192635	1.025895	3.087775	1.053452	2.800831	5.432917
hsa-miR-1913	0	0	0	0	0	0	0	0	0	0	0	0	0	0	0	0	0	0	0	0	0	0	0	0	0	0	0.146271	0	0	0	0	0	0	0	0	0	0	0	0	0	0	0.416795	0	0	0	0	0	0	0
hsa-miR-548e-3p	0	0	0.233464	0	0.305364	0	0	0	0	0.429926	0.631704	0	0	0.308154	0	0	0	0.920436	0	0.525929	0	0.112208	0.203153	0	0	0.212873	0.292542	0	0.287331	0.28429	0	0	0.403546	0.718028	0	0.196474	0.240421	0	0	0.347573	0	0	0	0	0	0	0	0	0
hsa-miR-130a-3p	177.351123	174.363063	77.509988	109.815922	80.921513	126.426729	53.213299	72.775744	96.669946	121.669143	168.664851	89.481387	103.997821	126.03482	75.817805	106.655788	191.471989	121.190738	145.574207	222.467947	189.978851	74.61814	194.417399	106.486401	200.063097	108.565107	101.658306	122.391192	232.450759	96.374173	68.742015	79.897731	81.516366	106.268057	103.564911	76.428533	86.791949	99.227326	127.563968	78.898974	149.135918	204.229423	226.697734	96.603379	109.770685	267.401311	57.93984	138.513887	158.912808
hsa-miR-431-3p	2.283491	2.967881	2.33464	6.68445	2.442912	1.610532	3.638516	3.295503	3.632109	3.43941	2.526816	10.997712	1.510866	2.773384	5.739197	2.081088	4.03099	16.87466	4.105939	2.103715	1.352162	0.561039	2.844142	3.155152	3.077893	1.490111	1.316439	6.817545	6.321282	10.234427	2.199744	1.11589	3.631916	2.154084	9.548539	14.932052	2.885052	1.472216	3.441032	6.951452	9.756557	3.751151	15.365563	1.192635	1.36786	18.52665	0.526726	2.036968	5.704562
hsa-miR-6799-5p	0	0	0	0	0	0	0	0	0	0	0	0	0	0	0	0	0	0	0	0	0	0	0	0	0	0	0	0	0	0	0	0	0	0	0	0	0	0	0	0	0	0	0	0	0	0	0	0	0
hsa-miR-5001-3p	0	0	0	0.477461	0	0	0	0	0	0.429926	0.315852	0.499896	0.251811	0.308154	0	0.520272	0	0	0	0	0	0.336623	0.203153	0	0	0.212873	0	0	0	0.28429	0	0	0	0	0	0.196474	0	0	0	0	0	0	0.222689	0	0	0	0	0	0
hsa-miR-6134	0	0	0	0	0	0	0	0	0	0	0	0	0	0	0	0	0	0	0	0	0	0	0	0	0	0	0	0	0	0	0	0	0	0	0	0	0	0	0	0	0	0	0	0	0	0	0	0	0
hsa-miR-4652-3p	0	0	0	0	0	0	0	0	0	0	0.631704	0	0	0	0	0	0	0	0	0	0	0	0	0	0	0	0	0	0	0	0	0	0	0	0	0	0	0	0	0	0	0	0	0	0	0	0	0	0
hsa-miR-195-5p	78.399853	88.665471	20.778281	32.944776	10.993112	47.913316	26.151835	15.65365	18.16054	45.142262	63.802061	56.48825	40.289714	13.866911	8.155701	46.304221	63.236144	31.908448	66.814828	32.344629	75.045026	40.506989	44.28735	16.564551	70.022083	51.940953	14.627094	35.061668	97.692532	40.369122	27.496805	29.682676	26.230513	36.978412	38.194152	13.360259	35.582295	10.305508	33.672955	32.324249	59.933126	32.718387	68.588312	19.479694	26.331287	96.956134	7.374162	17.568857	71.986145
hsa-miR-4704-5p	0	0	0	0	0	0	0	0	0	0	0	0	0	0	0	0	0	0	0	0	0	0	0	0	0	0	0	0	0	0	0	0	0	0	0	0	0	0	0	0	0	0	0	0	0	0	0	0	0
hsa-miR-3187-3p	0.761164	0	0	0	0	0	0	0.274625	0	0	0.315852	0.499896	0	0.308154	0	0	0	0	0	0.262964	0	0	0	0	0	0	0	0	0	0	0	0	0	0	0	0	0	0	0	0.347573	0	0	0.668068	0	0	1.23511	0	0.254621	0
hsa-miR-7109-3p	0	0	0	0	0	0	0	0	0	0	0	0	0	0	0	0	0	0	0	0.262964	0	0	0	0	0	0	0	0	0	0	0	0	0	0	0	0	0	0.147222	0	0	0	0	0	0	0	0	0	0	0
hsa-miR-3912-3p	0	0.370985	0	0.477461	0.610728	0.402633	0.454814	0.274625	0.838179	0.859852	0.315852	0	0.251811	0.308154	0.302063	0	0.503874	0	0	1.577786	0.676081	0.224415	0.203153	0	0	1.064364	0.585084	0.64929	0	0.28429	0.549936	0.223178	0.403546	0.718027	0	0.785898	0.480842	0.736109	0.491576	0	0.464598	0.416794	0.222689	1.590179	0	1.23511	1.580178	0.509242	0.543292
hsa-miR-6742-3p	0.761164	0	0	0	0	0	0	0	0	0	0	0	0	0	0	0	0	0	0	0	0	0	0	0	0	0	0	0.324645	0	0	0	0	0	0	0	0	0	0	0	0	0	0	0	0	0	0	0	0	0
hsa-miR-6802-3p	0	0.370985	0.466928	0	0	0	0	0	0	0.429926	1.263407	0.499896	0.503622	0.308154	0.604126	0	1.007748	0.306812	1.119802	0.788893	0.676081	0.224416	0	0	0	0.425746	0	1.29858	1.149324	0.28429	0	0.669534	0.807092	0.359014	0	0	0.480842	0.294444	0.491576	0.347573	0.464598	0.416794	0.668067	0.397545	0.341965	3.70533	0.526726	0.763863	0.271646
hsa-miR-219a-1-3p	0	0	0.933856	1.432382	0	0.805266	1.819259	0.549251	0.838179	0	1.263408	0.499896	0.755432	0.308154	1.812378	0.520272	0.503874	1.227248	0.746534	0.262964	0	0.785454	0	0	0.769473	0.851491	0.438813	0.973935	0.861993	0	2.74968	0.446356	1.614186	0.359014	2.203509	1.571796	0.721263	0.441665	1.22894	0.347573	1.858392	0.208397	0.890757	0.397545	1.025895	0	0	0.509242	0.543292
hsa-miR-6759-5p	0	0	0	0	0	0	0	0	0	0	0	0	0	0	0	0.520272	0	0	0	0	0	0	0	0	0	0	0	0	0	0	0	0	0	0	0	0	0	0	0	0	0	0	0	0	0	0	0	0	0
hsa-miR-8066	0	0	0	0	0	0	0	0	0	0	0	0	0	0	0	0	0	0	0	0	0	0	0	0	0	0	0	0	0	0	0	0	0	0	1.469006	0	0	0	0	0	0	0	0	0	0	0	0	0	0
hsa-miR-514a-5p	2.283492	0.74197	0.466928	0.477461	0	0	2.046666	0.823876	0	0.859852	0.947556	1.499688	4.784403	0	0.302063	11.445986	3.023242	7.056676	3.359404	1.31482	1.352162	0.785455	1.422071	0	24.62315	2.341601	0	6.817546	3.447972	0.56858	0	0.446356	0	0	8.079533	0	1.682947	0	0.491576	5.908736	6.039773	0.416794	1.781514	0.79509	0.341965	14.203765	0	0	3.803042
hsa-miR-6732-5p	0	0	0	0	0	0	0	0	0	0	0	0	0	0	0	0	0	0	0	0	0	0	0	0	0	0	0	0	0	0	0	0	0	0	0	0	0	0	0	0	0	0	0	0	0	0	0	0	0
hsa-miR-4700-3p	0	0	0	0	0	0	0	0	0	0	0	0	0	0	0	0	0	0	0	0	0	0	0	0	0	0	0	0	0	0.28429	0	0	0	0	0	0	0	0	0	0	0	0	0	0	0	0	0	0	0
hsa-miR-3692-5p	0	0	0	0	0	0	0	0	0	0	0	0	0	0	0	0	0	0	0	0	0	0	0	0	0	0	0	0	0	0	0	0	0	0	0	0	0	0	0	0	0	0	0	0	0	0	0	0	0
hsa-miR-4724-5p	1.522327	0.370985	0.233464	0	0	0	0	0.274625	0	0.429926	0	0.499896	0	0	0.302063	0	0	0	0.373267	0.262964	0	0	0	0	0	0	0.146271	0	0	0	0	0	0	0	0	0	0	0	0.491576	0	0	0.208397	0.445379	0.397545	0	0	0	0.509242	0.271646
hsa-miR-4633-3p	0	0	0	0	0	0	0	0	0	0	0	0	0	0	0	0	0	0	0	0	0	0.112208	0	0	0	0	0	0	0	0	0	0	0	0	0	0	0	0	0	0	0	0.208397	0	0	0	0	0	0.254621	0
hsa-miR-7846-3p	0	0	0.466928	0	0	0	0	0	0	0	0	0	0	0	0	0	0	0	0	0	0	0.112208	0	0	0	0	0.146271	0.324645	0.574662	0	0	0.223178	0	0	0	0	0	0	0.245788	0.347573	0	0.625191	0.222689	0	0.341965	0	0.526726	0	0
hsa-miR-6744-5p	0	0	0	0	0	0	0	0	0	0	0	0	0	0	0	0	0	0	0	0	0	0	0	0	0	0	0	0	0	0	0	0	0	0	0	0	0	0	0	0	0	0	0	0	0	0	0	0	0
hsa-miR-6847-5p	0	0	0	0	0	0	0	0	0	0	0	0	0	0	0	0	0	0	0	0	0	0	0	0	0	0	0	0.324645	0.287331	0	0	0	0	0	0	0	0	0	0	0	0	0	0	0	0	0	0	0	0
hsa-miR-3065-5p	3.805818	4.451823	10.739335	0.477461	0.916092	9.66319	7.049624	1.098501	1.396965	7.738673	12.318221	8.998128	5.539835	0.924462	1.510315	7.283809	0.503874	10.431608	8.958412	3.155573	2.028244	3.815062	3.656754	1.183182	6.155787	4.896075	0.877626	11.687222	0.861993	4.548633	7.149169	0.669534	5.246102	4.667179	5.876024	4.125961	12.261467	0.294444	0.983152	5.213589	11.614947	0.625192	2.226893	0.79509	5.471437	0.617555	1.580177	1.527726	15.212166
hsa-miR-7111-5p	0	0	0	0	0	0	0	0	0	0	0	0	0	0	0	0	0	0	0	0	0	0	0	0	0	0	0	0	0	0	0	0	0	0	0	0	0	0	0	0	0	0	0	0	0	0	0	0	0
hsa-miR-3915	0	0	0	0	0	0	0	0	0	0	0	0	0	0	0	0	0	0	0	0	0	0	0	0	0	0	0	0	0	0	0	0	0	0	0	0	0	0	0	0	0	0	0	0	0	0	0	0	0
hsa-miR-3136-3p	0	0	0	0	0	0	0	0	0	0	0	0	0	0	0	0	0	0	0	0	0	0	0	0	0	0	0	0	0	0	0	0	0	0	0	0	0	0	0	0	0	0	0	0	0	0	0	0	0
hsa-miR-3605-3p	13.700944	4.451822	13.307436	8.594291	8.244832	6.84476	2.50148	6.316385	6.426037	3.869337	9.475555	3.999168	6.547077	7.087534	9.666016	12.486531	1.763558	7.363488	5.225741	4.470395	4.056488	5.049347	8.735579	5.521517	4.616839	2.980219	4.973212	8.765416	3.447972	9.381557	4.399489	6.248984	5.246102	3.949152	2.203509	9.627245	5.048839	4.858312	3.932608	10.427178	7.433566	3.542756	7.794126	7.155806	8.549119	2.47022	15.275049	6.365528	3.531395
hsa-miR-92a-3p	5054.88751	5336.251747	5633.014959	6120.088966	5441.590235	6805.70386	3362.671141	5062.445709	4861.715883	5639.343415	4344.225378	4477.068769	4847.356126	4837.703207	6934.761649	5033.632991	4377.402373	5749.043132	3970.816476	4000.741557	5891.372659	3742.239996	5134.691439	5791.677101	6024.977105	3426.82563	4741.957588	4543.732451	4590.686974	4610.324263	5602.749238	6120.880353	5927.692559	4956.543186	4869.019772	5388.899435	5599.64341	4476.565571	4654.487217	4292.173677	5106.859834	5512.318886	4633.051414	4605.55609	5375.00197	2938.944193	6392.344357	4792.733314	3669.663467
hsa-miR-6807-5p	0	0	0	0	0	0	0	0	0	0	0	0	0	0	0	0	0	0	0	0	0	0.112208	0	0	0	0	0	0	0	0	0	0.223178	0	0	0	0	0	0	0	0	0	0	0	0	0	0	0	0	0
hsa-miR-1910-3p	0	0.370985	0	0	0	0	0	0	0	0	0	0	0	0	0	0	0	0	0	0	0	0	0.203153	0	0	0.212873	0	0	0	0	0	0	0	0	0	0	0	0	0	0	0	0	0.222689	0	0	0	0	0	0
hsa-miR-3200-3p	3.044655	1.112956	2.334638	1.432382	3.053642	2.415798	0.682222	2.197004	1.676358	3.009484	0.947556	0.499896	4.532592	1.540768	2.718567	2.081088	1.259684	4.908992	2.986138	1.314822	2.028244	0.336624	1.828377	1.577576	3.077893	3.405964	2.194064	2.272516	2.87331	2.558607	1.099872	0.669534	4.439009	2.513096	4.407017	2.750641	2.163788	2.208324	2.212092	2.085436	3.716783	1.667179	2.226893	2.782814	4.445543	5.557995	2.106903	1.782347	3.531395
hsa-miR-193b-3p	41.863998	34.501626	40.622705	31.512397	48.552909	26.976404	11.142956	22.244663	22.07204	37.833515	47.693618	25.494697	43.815064	68.718251	20.540282	62.432655	51.143175	43.567303	45.538597	39.44467	34.480148	17.841029	45.912573	42.200166	46.168407	25.757605	17.113701	45.125664	46.834949	33.261883	46.194633	27.227718	30.265976	25.848987	47.74269	28.881736	27.888825	22.083234	27.036679	39.970846	65.508299	29.592426	41.420215	19.877239	43.771491	38.905964	21.069032	17.314235	32.597499
hsa-miR-1295b-3p	0	0	0	0	0	0	0.227407	0	0	0	0	0	0.251811	0	0	0	0	0.306812	0	0	0.676081	0	0	0	0	0	0	0.324645	0	0	0	0	0	0	0	0	0	0	0	0	0	0	0.222689	0	0	0	0	0	0
hsa-miR-4296	0	0	0	0	0	0	0	0	0	0	0	0	0	0	0	0	0	0	0	0	0	0	0	0	0	0	0	0	0	0	0	0	0	0	0	0	0	0	0	0	0	0	0	0	0	0	0	0	0
hsa-miR-3126-3p	0	0	0	0	0	0	0	0	0	0	0	0.499896	0	0	0	0	0	0	0.373267	0	0	0	0	0	0	0	0	0	0	0	0	0	0	0	0	0	0.240421	0	0	0	0	0	0	0	0	0	0	0	0
hsa-miR-548ai	0	0	0.233464	0	0	0	0	0.274625	0	0	0.631704	0	0.503621	0	0.302063	0	0	0.306812	0	0	0	0.112208	0	0	0	0	0	0	0	0	0	0	0.403546	0	0	0	0.240421	0.147222	0	0.347573	0.464598	0	0.222689	0	0	0	0.526726	0	0
hsa-miR-532-3p	128.63665	87.923502	273.619593	76.871144	105.96138	237.956044	37.522199	134.841099	143.049167	152.62384	200.565881	78.983572	209.254698	120.796208	112.971552	194.581781	55.426103	109.22507	180.661325	203.534505	137.92059	47.015038	276.897505	148.686568	283.935704	116.867143	130.181136	157.45286	131.310255	177.112415	171.580069	157.340503	125.906466	167.659399	128.538009	26.916989	122.614663	105.116185	188.273602	226.269743	281.546312	159.007194	91.97069	190.026398	299.903089	101.896573	201.735984	138.768509	197.758162
hsa-miR-1227-3p	0	0	0.233464	0	0	0	0	0	0	0	0	0	0.503622	0	0	0	0.251937	0	0.373267	0	0	0	0	0	0	0	0	0.324645	0	0	0.549936	0	0	0	0	0	0	0	0.245788	0	0	0	0.222689	0	0	0	0	0	0
hsa-miR-769-5p	11.417455	6.677734	7.003916	10.504135	9.466291	7.650025	4.548144	3.844755	4.74968	7.738673	13.581628	11.997504	6.547079	7.395688	10.572205	7.804082	10.833284	9.511172	9.33168	6.837075	10.817301	5.834802	6.907202	4.732728	7.694734	4.683201	3.949315	8.440772	9.481923	5.970083	9.348914	6.248984	8.474473	4.308164	6.610527	7.858974	7.93389	6.477749	6.882064	5.561162	8.82736	9.586279	16.924387	7.155807	6.839297	8.64577	10.534516	6.110907	11.680771
hsa-miR-548j-5p	0	0	0	0	0	0	0.227407	0	0	0	0.315852	0	0.503621	0	0.302063	0	0.251937	0	0	0	0.676081	0	0.203153	0.394394	0	0	0	0	0	0	1.099872	0	0	0	0	0	0	0	0	0	0	0	0	0	0	0	0	0	0
hsa-miR-191-3p	2.283492	0.370985	1.634247	1.432382	0.610728	1.207899	0	0.274625	1.117572	2.579557	2.210963	0.999792	2.769919	1.232615	1.208252	2.081088	0.755811	1.53406	2.612869	1.314821	4.732568	0.448831	1.625224	2.366364	1.538946	0.638619	1.316439	1.94787	2.87331	2.558607	1.649808	0.892712	1.210639	2.154082	0	3.929486	1.202105	0.88333	1.720516	3.128155	1.393794	2.709165	1.336135	0.79509	1.025895	1.23511	2.106904	2.291589	1.358229
hsa-miR-383-5p	0	0	0	0	0	0	0	0	0	0.429926	0	0	0	0	0	1.560816	0	0	0	0	0	0	0	0	0	0	0.292542	0	0	0	0	0	0	0	0	0.196474	0	0	0	0.347573	0	0	0.222689	0	0	0	0	0	0
hsa-miR-371a-5p	0	0	0	0	0	0	0	0	0	0	0	0	0	0	0	0	0	0	0	0	0	0	0	0	0	0	0	0	0	0	0	0	0	0	0	0	0	0	0	0	0	0	0	0	0	0	0	0	0
hsa-miR-4759	0	0	0	0	0	0	0	0	0	0	0	0	0	0	0	0	0	0	0	0	0	0	0	0	0	0	0	0	0	0	0	0	0	0	0	0	0	0	0	0	0	0	0	0	0	0	0	0	0
hsa-miR-5684	0	0	0.233464	0	0	0.402633	0	0.274625	0.279393	0	0.631704	0.499896	0.251811	0	0.604126	0	0	0	0.373267	0	0	0.112208	0	0	0	0	0.146271	0	0	0.28429	0	0	0	0	0	0.196474	0	0.294444	0	0	0	0.416794	0.445378	0.397545	0	0	0	0.763863	0
hsa-miR-543	0	0	0	1.432383	0	0	0	0.274625	0	1.289778	0.315852	0.499896	0.503622	0.308154	0	0	0.251937	0.306812	0	0	0.676081	0.112208	0.203153	0.788788	0.769473	0.425746	0	0	0.287331	0.852869	0	0.446356	0	0	0	0.785897	0	0	0	0.347573	1.393794	0	1.558825	0	0.341965	0.617555	0	0	0
hsa-miR-519c-3p	0	0	0	0	0	0	0	0	0	0	0	0	0	0	0	0	0	0	0	0	0	0	0	0	0	0	0	0	0	0	0	0	0	0	0	0	0	0	0	0	0	0	0	0	0	0	0	0	0
hsa-miR-22-5p	35.013526	26.710937	14.708221	15.278737	10.077019	12.078987	11.825177	7.964138	12.013895	26.655432	50.536286	10.997712	26.188312	16.948448	10.572204	27.054151	17.383642	27.306268	41.432659	29.714985	28.395415	15.148042	21.737368	6.310305	34.626305	25.544731	7.167276	37.334183	50.282921	15.920218	20.347636	7.364874	16.141854	11.488439	22.035087	12.770835	21.637883	9.569401	8.60258	16.683484	26.946677	14.796213	26.054651	8.348441	18.124132	43.22885	7.374162	7.638633	29.337748
hsa-miR-145-3p	70.027053	52.679904	35.953429	73.051463	15.878939	30.600101	20.694061	15.379024	21.513254	36.113808	55.589915	39.491785	38.275229	17.2566	15.103149	56.709663	203.564959	31.294824	87.717791	26.559412	50.030019	25.24674	50.585092	11.831821	51.554719	32.143788	14.627095	36.035603	66.948118	65.102319	32.446231	35.262126	29.862431	37.69644	40.397661	27.309938	35.341876	13.838828	22.858284	55.26404	50.641168	26.674862	55.226954	11.131254	45.481315	50.021955	12.641419	19.351205	53.242581
hsa-miR-4446-3p	0	0	0	0	0	0	0	0	0	0	0	0	0	0	0	0	0	0	0	0.262964	0	0	0	0	0	0	0	0	0	0	0	0	0	0	0	0	0	0	0.245788	0	0.464598	0	0	0	0	0	0	0	0
hsa-miR-139-3p	19.02909	21.888128	20.778281	26.26033	19.848674	28.586936	12.734807	14.280522	31.850791	23.21602	22.741329	20.995632	16.619508	19.105523	17.821716	26.53388	24.185936	21.783652	14.930688	11.307471	27.719334	16.157915	17.268003	22.086069	22.314731	14.049603	22.964537	21.75122	20.687831	19.047402	38.495528	21.871445	14.931215	21.540822	22.769591	18.075643	19.233673	20.611017	24.5788	26.067943	21.371502	24.174094	15.810943	11.131253	12.652697	27.789975	28.443194	19.096584	17.385333
hsa-miR-4764-5p	0	0	0	0	0	0	0	0	0	0	0	0	0	0	0	0	0	0	0	0	0	0	0	0	0	0	0	0	0	0	0	0	0	0	0	0	0	0	0	0	0	0	0	0	0	0	0	0	0
hsa-miR-513a-3p	0	0	0	0	0	0	0	0	0	0	0	0	0	0	0	0	0.251937	0.613624	0	0	0	0	0	0	1.538946	0	0	0	0.287331	0	0	0	0	0	0	0	0	0	0	0.347573	0	0	0	0	0	0.617555	0	0	0
hsa-miR-3154	0	0	0.233464	0	0.610728	0	0	0.549251	0.558786	0	0	0.499896	0	0.616308	0.604126	0	0.251937	0	0	0	0.676081	0	0	0.394394	0	0	0.292542	0	0.287331	0	0	0.446356	0	0	0	0	0	0.147222	0.245788	0	0	0.416794	0	0	0	0	0	0.509242	0
hsa-miR-486-3p	1.522328	0	0	0	0	1.207899	0.227407	0.274625	0.558786	0.429926	0.947556	0	0.251811	0	0	1.040544	0.251937	0	0.373267	0.262964	0	0.336624	0.812612	0.788788	0.769473	0.425746	0.438813	0.64929	0.574662	0.28429	0	0	0	0.359014	1.469006	0.196474	0.240421	0	0.983152	0	0.464598	0.625191	0	0	0	0.617555	0.526726	0.254621	0.543292
hsa-miR-1226-3p	0.761164	0.74197	1.400783	0.477461	0	0.402633	0	0	0.558786	0.429926	0.947555	0.499896	2.014486	0.616307	0	2.081089	0.75581	2.454496	4.479206	0	1.352163	0.336623	0.609459	0	0.769473	0.212873	0.438813	0.973935	2.011317	1.705738	1.099872	0.223178	1.210639	2.154082	1.469006	0.196474	2.163788	0.736108	0.491576	1.390291	0.929196	0	0.890757	0.79509	0.68393	0.617555	0.526726	0	2.173167
hsa-miR-539-5p	5.328145	3.709853	2.801566	10.504133	2.748278	1.207899	10.233326	2.746255	2.235144	6.448894	6.632888	11.997504	1.259054	2.157075	4.530945	2.60136	6.802294	24.54496	4.852474	4.470396	4.056488	2.01974	4.06306	0.788788	7.694734	2.128728	0.877626	13.310447	13.791887	16.488796	5.499361	3.794026	8.878019	2.154083	19.831579	10.806091	6.491365	2.061101	4.669972	11.817467	9.756555	1.458781	22.046243	1.192634	1.709824	30.260195	4.213806	1.782347	13.582292
hsa-miR-1322	0	0	0	0	0	0	0	0	0	0	0	0	0	0	0	0	0	0	0	0	0	0	0	0	0	0	0	0	0	0	0	0	0	0	0	0	0	0	0	0	0	0	0	0	0	0	0	0	0
hsa-miR-597-5p	0	0	0	0	0	0	0	0	0	0	0	0	0	0	0	0	0	0	0	0	0	0	0	0	0	0	0	0	0	0	0	0	0	0	0	0	0	0	0	0	0	0	0	0	0	0	0	0	0
hsa-miR-6854-3p	0	0	0	0	0	0	0	0	0	0	0	0	0	0	0	0	0	0	0	0	0	0	0.203153	0	0	0	0	0	0	0	0	0	0	0	0	0	0	0	0	0	0	0	0.445379	0	0	0	0	0	0
hsa-miR-494-3p	1.522327	1.112955	0	1.432382	0.305364	0	0.454814	0.274625	0.279393	0.429926	0.631704	0.499896	0.503621	0.616308	0.906189	1.040544	0.755811	1.227248	0.746534	0.262964	0	0	1.015765	0.394394	0.769473	0.425746	0.146271	0.973935	0.861993	1.137159	0.549936	0.223178	0.403546	0.359014	0.734503	2.554166	0.961684	0.736108	0.983152	0.695145	0	0.416794	3.340341	0.397545	0	3.70533	0	0.254621	1.629875
hsa-miR-6863	0	0	0	0	0	0	0.454814	0	0	0	4.421926	0.499896	0	0	0	0	0	0.613624	2.239603	0	0	0.112208	0	0	0	1.064365	0	0.64929	0	0	1.099872	0	0.807093	0	0	0	0	0	0	0.347573	0	0	0.222689	0	0	0.617555	0	0.509242	2.988104
hsa-miR-411-5p	4.566982	4.451822	3.03503	5.252067	1.526821	2.415798	4.09333	1.098501	2.235144	3.869336	6.94874	4.99896	2.518108	2.46523	2.416504	3.641904	2.771306	4.908992	3.359404	2.366679	1.352162	1.458701	1.828377	0.394394	3.077893	2.98022	0.731355	4.220386	7.757937	6.25437	1.649808	1.11589	4.035463	1.795068	0.734503	6.090704	2.163789	1.619438	0.983152	3.128154	5.110577	1.875576	9.35295	1.192635	2.051789	13.58621	0.526726	2.291589	4.617979
hsa-miR-92a-2-5p	0	0	0	0	0	0	0	0	0	0	0	0	0.251811	0	0	0	0.503874	0	0	0	0	0	0	0	0	0	0	0	0	0	0.549936	0	0	0	0	0	0	0	0	0	0	0	0	0	0	0	0	0	0
hsa-miR-617	0	0	0	0	0	0	0	0	0	0	0	0	0	0	0	0	0	0	0	0	0	0	0	0	0	0	0	0	0	0	0	0	0	0	0	0	0	0	0	0	0	0	0	0	0	0	0	0	0
hsa-miR-1539	0	0	0	0	0	0	0	0	0	0	0	0	0	0	0	0	0	0	0	0	0	0	0	0	0	0	0	0	0	0	0	0	0	0	0	0	0	0	0	0	0	0	0	0	0	0	0	0	0
hsa-miR-7156-5p	0	0	0	0	0.305364	0	0	0	0	0	0	0	0	0	0	0	0	0	0	0	0	0	0	0	0	0	0	0	0	0	0	0	0	0	0	0	0	0	0	0	0	0	0	0	0.341965	0	0	0	0
hsa-miR-142-5p	42.625162	14.097438	5.136206	44.881291	6.412647	10.468456	13.18962	10.710392	6.146645	5.159114	34.111994	55.488458	10.576049	12.634298	6.343323	11.445987	41.065703	5.522616	35.833651	24.19273	39.888796	12.118435	13.204944	5.127122	20.775781	7.237676	1.755252	8.765416	59.477513	16.488797	8.798977	6.248984	8.070927	10.411397	8.079533	29.864105	9.376417	5.152754	9.094156	28.153379	13.008742	15.838201	52.777371	13.914068	4.445542	30.87775	3.687081	5.856285	23.361542
hsa-miR-4506	0	0	0	0	0	0.805266	0	0	0	0	0	0	0	0	0	0	0	0	0	0	0	0	0	0	0	0	0	0	0	0	0	0	0	0	0	0	0	0	0	0	0	0	0	0	0	0	0	0	0
hsa-miR-4527	0	0	0	0	0	0	0	0	0	0	0	0	0	0	0	0	0	0	0	0	0	0	0	0	0	0	0	0	0	0	0	0	0	0	0	0	0	0	0	0	0	0	0	0	0	0	0	0	0
hsa-miR-6754-5p	0	0	0	0	0	0	0	0	0	0	0	0	0	0	0	0	0	0	0	0	0	0	0	0	0	0	0	0	0	0.28429	0	0	0	0.359014	0	0	0	0	0	0	0	0	0.222689	0	0	0	0	0	0
hsa-miR-5693	0	0	0	0	0	0	0	0	0	0	0	0	0	0	0	0	0	0	0	0	0	0	0	0	0	0	0	0	0	0	0	0	0	0	0	0	0	0	0	0	0	0	0	0	0	0	0	0	0
hsa-miR-642b-5p	0	0	0	0	0.610728	0	0	0	0	0	0	0	0	0	0	0	0	0	0	0	0	0	0	0	0	0	0	0	0	0	0	0.223178	0	0	0	0.392949	0	0	0	0	0	0	0.222689	0.397545	0	0	0	0	0
hsa-miR-6847-3p	0	0	0	0	0	0	0	0	0	0	0	0	0	0	0	0	0	0	0	0	0	0	0	0	0	0	0	0	0	0	0	0	0	0	0	0	0	0	0	0	0	0	0	0	0	0	0	0	0
hsa-miR-371b-3p	0	0	0	0	0	0	0	0.274625	0	0	0	0	0.251811	0	0	0	0	0	0	0	0	0	0	0	0	0	0	0	0	0	0	0	0	0	0	0.196474	0	0	0	0	0	0	0	0	0	0	0	0	0
hsa-miR-6776-5p	0	0	0.233464	0	0	0	0	0	0	0	0	0	0	0	0	0	0	0	0	0	0	0	0	0	0	0	0	0.324645	0.287331	0	0	0	0	0	0	0	0	0	0	0	0	0	0	0	0	0	0	0	0.271646
hsa-miR-34c-5p	0.761164	2.225911	0.466928	0.954921	1.526821	1.610532	0.682222	0.274625	1.117572	1.289779	0.947556	6.498648	0.503621	0.616308	2.114441	0	1.763558	0.613624	2.61287	1.840751	1.352162	1.4587	0.609459	0.394394	0	0.638619	1.901522	0	1.149324	0	0	1.339068	0	1.795069	0.734503	7.073078	0.240421	2.944433	3.441032	0.695146	1.393794	1.875576	1.113446	1.192634	0	0.617555	1.580177	2.546211	0
hsa-miR-139-5p	244.333517	140.603406	151.751481	165.201341	127.031511	134.882022	104.607339	122.208328	165.959383	161.222365	191.722033	134.971925	142.27305	142.058806	123.845818	130.068035	168.545739	168.746597	186.260332	156.200898	240.684952	80.789568	127.986375	136.854745	192.368361	145.392093	170.990729	154.531054	238.484708	176.543836	218.324642	120.51613	140.434134	144.32351	204.926311	118.867002	172.622214	176.371414	152.388556	160.230957	151.458908	208.188975	138.735448	104.951818	137.46983	250.109771	200.155806	145.134037	124.413791
hsa-miR-4646-5p	0	0	0	0	0	0	0	0	0	0	0	0	0	0	0	0	0.251937	0	0	0	0	0	0	0	0	0	0	0	0	0	0	0	0	0.359014	0	0	0	0	0	0	0	0	0	0	0	0	0	0	0
hsa-miR-4661-5p	1.522328	0	2.334638	1.909843	1.832186	1.207899	1.364444	0.823876	1.676358	1.289779	0.947556	0.499896	2.014486	2.157075	1.510315	0.520272	1.259685	2.147684	3.732672	2.103716	0	0.785454	1.218918	1.577576	0	1.064364	1.170168	1.623225	2.011317	0.852869	2.199744	2.008602	2.421278	1.436055	2.938012	2.357692	0.961684	1.324994	1.22894	0.695146	1.393794	1.667178	1.113446	1.590179	0.341965	0.617555	1.053452	2.54621	2.173166
hsa-miR-3199	2.283492	1.48394	0.933856	1.909844	1.52682	0	0.682221	1.098501	1.117572	1.289778	0.947556	1.499688	1.510865	1.232616	0	1.040544	1.511621	0.306812	1.493068	0.262964	0	0.897662	1.015765	1.183182	0	0.425746	0.877626	1.29858	1.436655	0.28429	0.549936	0.669534	0.807092	0.718028	0.734503	0.785896	0.961684	0.73611	0.737364	0.347573	0.464598	1.041986	1.781513	0.79509	1.36786	0	1.053452	0.509242	1.629875
hsa-miR-6807-3p	0	0	0	0	0	0	0	0	0	0	0	0	0	0	0	0	0	0	0	0	0	0.112208	0	0.394394	0	0	0	0	0	0	0	0	0	0	0	0	0	0	0	0	0	0	0	0	0	0	0	0	0
hsa-miR-203b-5p	0	0	0	0	0	0	0	0	0	0	0	0	0	0	0	0	0	0	0	0	0	0	0	0	0	0	0.146271	0	0	0	0	0	0	0	0	0	0	0	0	0	0	0	0	0	0	0	0	0	0
hsa-miR-6802-5p	0	0	0	0	0	0	0	0	0	0	0	0	0	0	0	0	0	0	0	0	0	0	0	0	0	0	0	0	0	0	0	0	0	0	0	0	0	0	0	0	0	0	0	0	0	0	0	0	0
hsa-miR-4451	0	0.370985	0	0	0	0	0	0	0	0	0	0	0	0	0	0	0	0	0	0	0	0	0	0	0	0	0	0	0	0	0	0	0	0	0	0	0	0	0	0	0	0	0	0	0	0	0	0	0
hsa-miR-509-3-5p	0.761164	0.74197	0.233464	0.954921	0	2.81843	5.685181	1.373127	0.279393	1.719705	0.947555	12.997297	4.028971	0.616307	0	6.763538	5.290673	7.363488	2.239603	4.207432	0.676081	0.561039	0.609459	0	33.85683	2.980219	0.585084	6.168256	7.470605	0.28429	4.949425	0.892712	2.017732	5.026192	10.283041	0	5.289261	0	0.491576	3.823299	4.645979	2.500768	0.890757	1.192635	0.341965	74.106599	0	0	0.814938
hsa-miR-605-5p	0.761164	0.74197	0	0.954921	0.305364	0.402633	0.227407	0.274625	0.279393	0.859853	1.263407	0	0	0	0	0	0.75581	0.306812	0.746534	0.262964	0.676081	0.112208	0.406306	0	0	0	0.585084	0.324645	0.287331	0.568579	0	0.892712	0.403546	0.718027	0	0	0.240421	0.441665	0.245788	1.042719	0.929196	0	0.668068	0.397545	0.341965	1.23511	1.053452	0	0
hsa-miR-4530	0	0	0	0	0	0	0	0	0	0	0	0	0	0	0	0	0	0	0	0	0	0	0	0	0	0	0	0	0	0	0	0	0	0	0	0	0	0	0	0	0	0	0	0	0	0	0	0	0
hsa-miR-5696	0	0	0.233464	0	0	0	0	0	0	0	0.315852	0	0.251811	0	0	0	0	0	0	0	0	0	0	0	0	0.212873	0	0	0	0	0	0	0	0	0	0	0	0	0	0	0	0	0.222689	0	0	0.617555	0	0	0
hsa-miR-128-3p	55.564944	43.776259	46.225837	52.520658	40.002712	90.995034	35.70294	40.369941	48.614366	89.424673	74.225168	56.988146	96.695313	47.455653	46.819761	51.506943	39.050208	51.851228	81.745518	42.863209	68.284214	71.25191	45.506267	42.988956	50.015774	50.025098	44.027553	78.888752	52.8689	61.69084	58.843164	37.940263	58.917768	42.004602	35.256141	34.186544	74.530483	39.749819	41.046596	79.59412	87.344402	36.469539	57.899223	34.586395	57.45008	50.021955	43.718242	29.790671	86.111726
hsa-miR-4691-5p	0	0	0	0	0	0	0	0	0	0	0	0	0	0	0	0	0	0	0	0	0	0	0	0	0	0	0	0	0	0	0	0	0	0	0	0	0	0	0	0	0	0	0	0	0	0	0	0	0
hsa-miR-7106-5p	0	0	0	0	0	0	0	0	0	0	0	0	0	0	0	0	0	0	0	0	0	0	0	0	0	0	0	0	0.287331	0	0	0	0	0	0	0	0	0	0	0	0	0	0	0	0	0	0	0	0
hsa-miR-424-3p	5.328145	2.22591	8.638162	2.387303	3.053642	4.02633	0.909629	3.020879	2.79393	6.448893	9.791405	1.999584	7.554323	2.465228	3.926819	9.885169	0	3.681744	7.83861	6.574111	2.704326	2.580778	7.719813	4.338335	9.233681	3.193092	2.340335	9.090061	5.459289	7.107241	4.949425	4.240382	6.053195	4.667179	3.672515	1.571794	5.289261	3.827761	7.865216	6.256308	8.362761	6.043523	6.2353	4.372993	8.207155	6.793105	4.740532	5.601664	7.334439
hsa-miR-4425	0	0	0	0	0	0	0	0	0	0	0	0	0	0	0	0	0	0	0	0	0	0	0	0	0	0	0	0	0	0	0	0	0	0	0	0	0	0	0	0	0	0	0	0	0	0	0	0	0
hsa-miR-6815-5p	0	0	0	0	0.610728	0	0	0.274625	0.279393	0	0.315852	0	0.251811	0	0.302063	0.520272	0	0.613624	1.119801	0.262964	0.676081	0.112208	0.406306	0.394394	0	0	0.146271	0	0.287331	0.28429	0	0	0	0.359014	0	0.589422	0.240421	0	0.245788	0.347573	0	0.625192	0.222689	0	0.341965	0	0	0.254621	0.271646
hsa-miR-575	0	0	0	0	0	0	0	0	0	0	0	0	0	0	0	0	0	0	0	0	0	0	0	0	0	0	0	0	0	0	0	0	0	0	0	0	0	0	0	0	0	0	0	0	0	0	0	0	0
hsa-miR-6731-3p	0	0	0	0	0	0	0	0	0	0	0	0	0	0	0	0	0	0	0	0	0	0	0	0	0	0	0	0	0	0	0	0	0	0	0	0	0	0	0	0	0	0	0	0	0	0	0	0	0
hsa-miR-99b-5p	55348.772774	31340.091445	55288.900968	42549.849267	44366.060843	35527.924204	31059.056074	38711.75394	42989.068194	36192.056683	59592.386963	30294.698703	39193.833056	39721.922203	55455.1364	47579.928108	28949.556957	35137.029909	54629.894372	46409.811726	41743.289216	28293.627883	52960.761614	40848.9727	28936.818535	28081.535374	34130.422191	38775.932241	37891.19753	42875.134329	37394.55662	27889.218002	34148.49699	41926.338284	39508.911357	39949.726134	36341.063025	49013.880637	38981.975631	70596.507523	55205.377815	42409.073622	53507.791122	54801.545657	52712.156644	31681.806028	48834.856185	39341.509048	39833.600633
hsa-miR-6726-5p	0	0	0	0	0	0	0	0	0	0	0	0	0	0	0	0	0	0	0	0	0	0	0	0	0	0	0	0	0	0	0	0	0	0	0	0	0	0	0.245788	0	0	0	0.222689	0	0.341965	0	0	0	0
hsa-miR-3622b-3p	0	0	0	0	0	0	0	0	0	0	0	0	0	0	0	0	0.251937	0	0	0	0	0	0	0	0	0	0	0	0	0	0	0	0.403546	0	0	0.196474	0	0	0	0	0	0	0	0	0	0	0	0	0
hsa-miR-4659a-5p	0.761164	0	0	0	0	0	0	0	0	0	0	0	0	0.308154	0	0	0	0	0	0	0	0	0.406306	0	0	0	0	0	0	0	0	0	0	0	0	0	0	0	0	0	0	0	0	0	0	0	0	0	0
hsa-miR-3162-3p	0	0	0	0	0	0	0	0	0	0	0	0	0	0	0	0	0	0	0	0	0	0	0	0	0	0	0	0	0	0	0	0	0	0	0	0	0	0	0	0	0	0	0	0	0	0	0	0	0
hsa-miR-412-3p	0	0	0	0	0	0	0	0	0	0	0	0	0	0	0	0	0	0	0	0	0	0	0	0	0	0	0	0	0	0	0	0	0	0	0	0.196474	0	0	0	0	0	0	0	0	0	0	0	0	0
hsa-miR-4712-5p	0	0	0	0	0	0	0	0	0	0	0	0	0	0	0	0	0	0	0	0	0	0	0	0	0	0	0	0	0	0	0	0	0	0	0	0	0	0	0	0	0	0	0	0	0	0	0	0	0
hsa-miR-4687-5p	0	0	0	0	0	0	0	0	0	0	0	0	0	0	0	0	0	0	0	0	0	0	0.203153	0	0	0	0	0	0	0	0	0	0	0	0	0	0	0	0	0	0	0	0	0	0	0	0	0	0
hsa-miR-888-3p	0	0	0	0	0	0	0	0	0	0	0	0	0	0	0	0	0	0	0	0	0	0	0	0	0	0	0	0	0	0	0	0	0	0	0	0	0	0	0	0	0	0	0	0	0	0	0	0	0
hsa-miR-6770-3p	0	0	0	0	0	0	0	0	0	0	0	0	0	0	0	0	0	0	0	0	0.676081	0	0	0	0	0	0	0	0	0.28429	0	0	0	0	0	0	0	0	0	0	0	0	0	0	0	0	0	0	0
hsa-miR-6839-5p	0	0	0	0	0	0	0	0	0	0	0	0	0	0.308154	0	0	0	0	0	0	0	0	0	0	0	0	0	0.324645	0.287331	0	0	0	0	0	0	0.196474	0	0	0	0	0	0	0.222689	0	0	0	0	0	0
hsa-miR-1204	0	0	0	0	0	0	0	0	0	0	0	0	0	0	0	0	0	0	0	0	0	0	0	0	0	0	0	0	0	0	0	0	0	0	0	0	0	0	0	0	0	0	0	0	0	0	0	0	0
hsa-miR-4787-3p	0.761164	0.74197	0	0	0	0	0.227407	0	0.558786	0.859853	0.315852	0.499896	0.251811	0.616308	0.604126	0	0	0.306812	1.866335	0.525928	0.676081	0	0.812612	0	0	0	0.146271	0.324645	0.574662	0	0	0.669534	0	0.359014	0	0.392948	0	0.147222	0	0	0	0	0.222689	0	0	0	0.526726	0	0
hsa-miR-6515-3p	0	0	0	0	0	0	0	0	0	0	0	0	0	0	0	0	0.251937	0	0	0	0	0	0	0	0	0	0	0	0	0	0	0	0	0	0	0	0	0	0	0	0	0	0	0	0	0	0	0	0
hsa-miR-4662a-5p	51.759125	41.921333	12.84051	10.981592	29.0096	15.702683	63.446626	12.08352	18.719325	56.750273	40.429028	27.494281	36.008932	26.809363	16.3114	30.696056	15.620083	38.658311	32.474246	18.670477	66.255969	37.365174	25.597275	24.452433	23.084203	48.322116	14.188281	38.308118	60.052174	51.740705	15.398211	14.729749	45.197193	10.411397	28.645613	26.720515	26.4463	20.463795	9.339944	7.646597	33.915645	27.091658	32.512641	9.541075	19.491991	31.495304	20.542306	17.314236	48.352956
hsa-miR-499b-3p	0	0	0	0	0	0	0	0	0	0	0	0	0	0	0	0	0	0	0	0	0	0	0	0	0	0	0	0	0	0	0	0	0	0	0	0	0	0	0	0	0	0	0	0	0	0	0	0	0
hsa-miR-372-3p	0	0.370985	0.700392	0	1.221457	0.402633	0	0.823876	1.117572	0.429926	0	0	0	0.616307	1.208252	0	0	0	0	2.103715	0	0.561039	1.218918	3.155152	0	0	1.608981	0	0	0	0	0.669534	0	0	0	2.357692	0	3.238874	3.68682	0	0	5.626729	0.668068	0.79509	0.341965	0	2.633629	4.073938	0
hsa-miR-6751-3p	0	0.370985	0	0	0	0	0	0	0	0	0	0	0	0	0.302063	0	0	0	0	0	0.676081	0	0	0	0	0	0	0	0	0	0	0	0	0	0	0	0	0	0	0	0	0	0	0	0	0.617555	0	0	0
hsa-miR-5699-3p	0.761164	0	0	0	0	0.402633	0	0	0	0.429926	0	0	1.259053	0	0	0	0.251937	0.306812	0	0	0	0.112208	0	0	0	0.212873	0.292542	0	0.574662	0	0	0.223178	0	0.359014	0	0.196474	0.480842	0	0	0	0.464598	0	0.668067	0	0.341965	0	0	0	1.35823
hsa-miR-548ad-5p	0	0	0	0	0	0	0	0	0	0	0	0	0	0	0	0	0	0	0	0	0	0	0	0	0	0	0	0	0	0	0	0	0	0	0	0	0	0	0	0	0	0	0	0	0	0	0	0	0
hsa-miR-1247-3p	12.939781	9.27463	4.902741	3.819684	14.657482	1.207899	1.819258	2.746254	7.543609	0.429926	2.842666	5.998752	10.576049	11.709837	0.302063	19.250069	18.391388	1.53406	8.958412	1.051858	9.465139	1.907531	8.735578	9.071064	0	1.915855	2.632877	17.855479	5.459289	5.970082	8.249041	4.240382	5.246103	3.949151	6.610526	10.806092	7.93389	1.619437	3.932608	15.640767	4.181381	2.083973	4.899165	0.397545	7.523225	10.498435	3.160355	3.819316	3.531396
hsa-let-7c-5p	1934.877888	1509.538955	1727.165314	4321.972641	1965.018697	2886.072607	1057.216348	2008.061356	2327.342871	2147.911847	1703.704499	2989.378209	1810.518991	2040.28492	2727.628614	1724.181883	3257.543178	1872.166784	1738.678618	1911.488785	1626.651666	1449.050621	3796.116487	2098.570914	1662.062648	1949.91445	2431.315557	1743.668689	2435.991998	2164.86522	2773.877812	2774.772313	1746.548667	2356.206936	1314.025701	2326.453192	2164.749873	2059.334998	2311.881859	2751.0369	1863.502074	2315.503198	2489.666659	2442.515029	1919.448154	2637.577357	2094.261798	2338.18573	2245.424397
hsa-miR-3194-3p	0	0	0	0	0.305364	0	0	0	0	0	0	0	0	0.308154	0	0	0	0	0	0.262964	0	0	0	0	0	0	0	0.324645	0	0	0	0.223178	0	0	0	0	0	0	0	0	0	0	0	0	0	0	0	0	0
hsa-miR-6872-5p	0	0	0	0	0	0	0	0	0	0	0	0	0	0	0	0	0	0	0	0	0	0	0	0	0	0.212873	0	0	0	0	0	0	0	0	0	0	0	0	0	0.347573	0	0	0	0	0	0	0	0	0
hsa-miR-5010-5p	0	0	0	0	0	0.402633	0	0	0	0	0.315852	0	0	0	0	0	0.251937	0	0.746534	0	0	0	0	0	0	0	0	0	0	0	0	0	0	0.718027	0	0	0	0	0	0	0	0	0	0	0	0	0.526726	0	0
hsa-miR-6728-3p	0	0	0	0	0	0	0	0	0	0	0	0	0	0	0	0	0	0	0	0	0	0	0	0	0	0	0	0	0	0	0	0	0	0	0	0	0	0	0	0	0	0	0	0	0	0	0	0	0
hsa-miR-3678-5p	0	0	0	0	0	0	0.227407	0	0	0	0	0	0	0.308154	0	0	0	0	0.373267	0	0	0.224416	0	0.394394	0	0.212873	0.146271	0.324645	0.287331	0.56858	0	0.223178	0	0	0	0	0.240421	0.147222	0	0	0	0	0	0	0	0	0	0	0.271646
hsa-miR-3160-3p	0	0.370985	0.233464	0	0	0	0	0	0	0	0	0	0	0	0	0	0	0	0	0	0	0	0	0	0	0	0	0	0	0	0	0	0	0	0	0	0	0	0	0	0	0	0	0	0	0	0	0	0
hsa-miR-6507-5p	0	0	0.933856	0	0	0	0	1.0985	0.838179	0	0	0	0	1.54077	0.906189	0.520272	0.251937	0.306812	0.373267	0	0	0.112208	0.406306	0	0	0.212873	0.438813	0	0.287331	0	0	0	0	0.359014	0.734503	0.982371	0.240421	1.619438	0.245788	0	0	0.416794	0	0.397545	0.341965	0	0	0	0
hsa-miR-5187-5p	0.761164	0.74197	0	0.954922	0	0.805266	0	0.274625	0.279393	0	0.315852	0	0.251811	1.232614	1.510315	1.040544	0	0	0	0.788893	0.676081	0	0	0	0	0	0.438813	0	0.287331	0	0	0.223178	0.403546	0.359014	0	0.392949	1.202105	0.441665	0.245788	1.042719	0	0.416795	0	0.397545	0.68393	0.617555	0	0.509242	0.271646
hsa-miR-610	0	0	0	0	0	0	0	0	0	0	0	0	0	0	0	0	0	0	0	0	0	0	0	0	0	0	0	0	0	0	0	0	0	0	0	0	0	0	0	0	0	0	0	0	0	0	0	0	0
hsa-miR-6837-3p	0.761164	2.596896	0.233464	0.477461	0.305364	1.207899	0.682221	0.274625	0.838179	0.859852	0.947556	1.999584	1.259054	1.232615	0.604126	2.60136	0.755811	0.920436	1.493068	0.262964	0.676081	0.673246	0.812612	0.788788	2.30842	1.702983	0.585084	0.64929	1.149324	0.568579	1.099872	0.669534	0.403546	0.718027	0.734503	0.589423	1.202105	0.588886	0.737364	1.042718	0.929196	0.833589	0.668068	0.397545	0.68393	0.617555	1.053452	0.509242	1.086584
hsa-miR-6831-5p	0	0	0	0	0	0	0	0	0	0	0	0	0	0	0	0	0	0	0	0	0	0	0	0	0	0	0	0	0	0	0	0	0	0	0	0	0	0	0	0	0	0	0	0	0	0	0	0	0
hsa-miR-30e-5p	6567.319595	8821.287129	9740.34388200001	5240.129222	9727.987666	9378.930705	6974.580646	8990.688271	9305.180591	8595.516728	7542.224646	7199.502502	8611.674398	8588.856858	6713.047429	8742.653106	4485.231338	8321.661696	8157.381395	9038.089086	10064.822676	7559.771377	11440.559777	7791.649493	11292.792338	7922.272495	8740.56625599999	9431.588681	8889.733005	7950.442643	7089.77652	7820.82733	8436.54031299999	9230.601326	9666.058253	5011.865087	7335.482376	7933.47471	9208.938721	7026.52709	8496.565927	7400.190679	7905.69374	9994.275358	6938.122848	7553.315068	12600.861411	9804.695417	9713.511449
hsa-miR-5571-5p	0	0	0	0	0	0	0	0	0	0	0	0	0	0	0	0	0	0	0	0	0	0	0	0	0	0	0	0	0	0	0	0	0	0	0	0	0	0	0	0	0	0	0	0	0	0	0	0	0
hsa-miR-3189-3p	0	0	0.233464	0	0	0.402633	0	0	0	0	0	0	0.251811	0	0	0	0.251937	0	0	0.262964	0	0.112208	0	0	0	0	0	0.324645	0	0	0	0	0	0	0	0.196474	0	0	0	0	0	0.416795	0.222689	0	0	0	0.526726	0	0
hsa-miR-4673	0	0	0	0	0	0	0	0	0	0	0.315852	0	0	0	0	0	0	0	0	0	0	0.112208	0	0	0	0	0	0	0	0	0	0	0	0	0	0.196474	0	0	0	0	0	0	0	0.397545	0.341965	0	0	0	0
hsa-miR-379-5p	293.047989	171.024195	105.292181	325.150618	123.977869	113.542477	158.50286	83.211514	71.24519	144.025314	192.985439	313.934701	142.27305	110.935293	126.866447	115.500416	226.743145	247.290467	174.689048	90.722744	150.766135	152.602511	152.567884	61.131083	108.495754	106.010634	68.162259	239.588064	226.129477	382.938077	90.189524	100.653287	127.520652	74.674849	182.891224	348.349085	139.444129	107.471732	116.011933	256.160987	257.387223	104.407082	682.542783	57.643991	101.905497	400.175633	68.474355	76.131713	344.175262
hsa-miR-6823-5p	0	0	0	0	0	0	0	0	0	0	0	0	0	0	0	0	0	0	0	0	0	0	0	0	0	0	0	0	0	0	0	0	0	0	0	0	0	0	0	0	0	0	0	0	0	0	0	0.254621	0
hsa-miR-5687	0	0	0	0	0	0	0	0	0	0	0	0	0	0	0	0	0	0	0	0	0	0	0	0	0	0	0.146271	0	0	0	0	0	0	0	0	0	0	0	0	0	0	0	0	0	0	0	0	0	0
hsa-miR-4423-3p	0	0.74197	0.233464	0	0	0	0	0	0	0.429926	0	0	0	0.308154	0	0	0	0	0.746534	0	0	0.336624	0	0	0	0.212873	0.292542	0	0.574662	0	0	0	0	0	0	0	0	0.736108	0.245788	0	0	0	0.445378	0	1.025895	0	0	0.254621	0.271646
hsa-miR-571	0	0	0	0	0	0	0	0	0	0	0	0	0	0	0	0	0	0	0	0	0	0	0	0	0	0	0	0	0	0	0	0	0	0	0	0	0	0	0	0	0	0	0	0	0	0	0	0	0
hsa-miR-520g-5p	0	0	0	0	0	0	0	0	0	0	0	0	0	0	0	0	0	0	0	0	0	0	0	0	0	0	0	0	0	0	0	0	0	0	0	0	0	0	0	0	0	0	0	0	0	0	0	0	0
hsa-miR-192-5p	12274.524312	6227.729287	6186.324205	4040.270933	418.654334	6734.840472	15591.723926	676.951757	2015.261001	14732.714811	17231.29384	11715.063267	19899.593001	387.96537	793.217357	18561.229005	2572.778881	16770.343555	16517.44688	706.848513	15821.655154	10407.715766	5020.72262	316.698446	8471.902676	16754.576021	568.2626	19839.385095	15512.137295	15867.339106	20339.937512	751.886746	13903.382925	4418.381647	18410.315362	544.626993	16816.721374	310.490243	1769.673548	18349.398723	20256.002723	886.314021	6162.036323	1198.597465	10640.23325	16110.774546	381.876208	577.735316	15024.458993
hsa-miR-519a-5p	0	0	0	0	0	0	0	0	0	0	0	0	0	0	0	0	0	0	0	0	0	0	0	0	0	0	0	0	0	0	0	0	0	0	0	0	0	0.294443	0	0	0	0	0	0	0	0	0.526726	0	0
hsa-miR-574-5p	0	0	0	0	0	0	0	0	0	0	0	0	0	0	0	0	0	0	0	0	0	0	0	0	0	0	0	0	0	0	0	0	0	0	0	0	0	0	0	0	0	0	0	0	0	0	0	0	0
hsa-miR-623	0	0	0	0	0	0	0	0	0	0	0	0	0	0	0	0	0	0	0	0	0	0	0	0	0	0	0	0	0	0	0	0	0	0	0	0	0	0	0	0	0	0	0	0	0	0	0	0	0
hsa-miR-4465	0	0	0	0	0	0	0	0	0	0	0	0	0	0	0	0	0	0	0	0	0	0	0	0	0	0	0	0	0	0	0	0	0	0	0	0	0	0	0	0	0	0	0	0	0	0	0	0	0
hsa-miR-510-5p	0	0	0.466928	0	0	0.402633	0.227407	0	0	0	0	0	0	0	0	0.520272	0	0	0	0	0	0	0	0	0	0	0	0	0	0	0	0	0	0	0	0	0	0	0	0	0.464598	0	0	0	0	0.617555	0	0	0
hsa-miR-500b-3p	0.761164	0	3.268494	0.477461	2.137548	5.234228	1.137037	3.57013	2.235144	3.009484	0.631704	0	2.266296	2.773382	2.114441	2.081088	1.007748	0.920436	0.373267	1.577786	2.028244	1.570909	1.625224	4.732728	0.769473	1.915856	2.047794	0.973935	1.436655	0.568579	3.849552	2.901314	2.421278	1.795069	2.938012	0.589423	1.442526	2.502767	1.720516	1.737864	0.464598	1.667179	0.668067	3.180358	1.36786	0	2.106903	3.055453	1.086584
hsa-miR-134-5p	251.945153	130.957791	87.082003	206.262945	101.075553	86.968707	57.306629	39.546066	58.672509	88.994747	190.458624	197.958824	131.44519	73.956862	87.900325	107.176061	146.12336	171.507904	225.080122	80.730093	121.018557	79.106449	154.193109	31.945921	103.109442	81.530265	28.961646	180.178015	227.278801	259.556395	86.889908	63.382557	77.884449	61.032329	117.520465	198.439127	79.819743	50.34977	92.170497	236.349349	201.635477	99.405547	556.055244	58.836625	97.117991	328.539254	51.619129	55.762024	227.367557
hsa-miR-3620-5p	0	0	0	0	0	0	0	0	0	0	0	0	0.251811	0	0	0	0	0	0	0	0	0	0	0	0	0	0	0	0	0	0	0	0	0	0	0.196474	0	0	0	0	0	0	0	0	0	0	0.526726	0	0
hsa-miR-574-3p	137.00945	29.67882	60.46713	71.619079	63.82112	50.329113	6.822217	49.157957	62.304618	38.693369	66.013022	41.991265	54.139303	77.654704	89.108576	63.473201	101.278605	51.544415	69.054431	70.47448	43.269204	10.771942	53.226079	58.764718	70.022084	41.72306	49.439578	53.566436	86.773954	63.965158	41.245209	72.309678	38.740452	43.081645	66.105261	61.496482	35.341874	49.760884	43.504475	70.557232	66.902094	65.645171	67.920243	81.496677	57.792043	67.931049	28.443193	52.197329	37.75877
hsa-miR-6824-3p	0.761164	0	0	0	0	0.402633	0	0	0	0	0	0	0.251811	0	0	0	0	0	0	0	0	0	0	0	0	0	0	0	0	0	0	0	0	0	0	0.196474	0	0	0	0	0	0	0	0	0	0	0	0	0
hsa-miR-655-3p	0.761164	0.370985	0.233464	0.954921	0.305364	0	1.364444	0.274625	0	1.289779	0.947556	0.499896	0.755432	0.616308	0.302063	1.560816	1.763558	1.53406	1.119802	0	0.676081	0.224415	0.406306	0	1.538947	0.425746	0	0.64929	1.149324	1.137159	0.549936	0.446356	0.403546	0.359014	0.734503	0.982372	0	0.147222	0.245788	0.347573	0.464598	0.625192	2.894961	0	0.68393	1.852665	0	0	1.629875
hsa-miR-4424	0	0	0	0	0	0	0	0	0	0	0	0	0	0	0	0	0	0	0	0	0	0	0	0	0	0	0	0	0	0	0	0	0	0	0	0	0	0	0	0	0	0	0	0	0	0	0	0	0
hsa-miR-1245a	0	0	0.233464	0	0	0	0	0	0	0	0	0	0	0	0	0	0	0	0	0	0	0	0	0	0	0	0	0	0	0	0	0	0	0	0	0	0	0	0	0	0	0	0	0	0	0	0	0	0
hsa-miR-152-3p	234.438391	182.52474	165.992773	219.154381	160.621576	127.231996	141.674724	154.888758	145.284309	184.438385	258.366755	189.460592	194.146054	219.097203	140.157218	214.872395	233.293503	169.973844	209.4029	156.989792	158.879112	193.333917	220.014673	167.22309	184.673626	150.288165	181.375965	210.370006	181.593176	206.962821	155.631922	123.640622	132.766754	147.195619	159.387132	159.144251	150.743912	128.229969	116.257721	165.792116	211.856631	166.926295	273.685182	147.886652	150.806457	224.172461	163.811724	144.370173	269.201015
hsa-miR-4738-3p	0	0	0.233464	0	0	0	0	0	0	0	0	0.499896	0	0.616308	0	0	0	0.306812	0.373267	0	0	0	0	0	0	0	0	0	0	0	0	0	0	0	0	0	0	0	0	0	0	0	0	0	0	0	0	0	0
hsa-miR-4742-5p	0	0	0	0	0	0	0	0	0	0	0	0	0	0	0	0	0	0	0	0	0	0	0	0	0	0.212873	0	0	0	0	0	0	0	0	0	0	0	0.147222	0	0.347573	0	0	0	0	0	0	0	0	0
hsa-miR-3150a-3p	0	0	0	0	0	0	0	0	0	0	0	0	0	0	0	0	0	0	0	0	0	0	0	0	0	0	0	0	0	0	0	0	0	0	0	0	0	0	0	0	1.393794	0	0	0	0	0	0	0	0
hsa-miR-29a-5p	12.178617	10.387585	10.739338	12.413974	13.130661	7.247393	5.230367	6.591011	13.41086	7.738674	6.63289	7.49844	12.338724	12.942453	9.061889	6.763537	7.30617	9.511172	13.437618	16.566758	9.465138	10.43532	13.001791	9.859851	6.92526	5.534692	8.337445	12.985803	14.366549	10.234427	7.699105	7.81123	7.66738	7.539289	11.752047	12.57436	5.28926	11.924949	4.91576	7.994169	5.110577	5.41833	11.357154	7.155807	7.18126	9.88088	17.908678	9.930223	12.767355
hsa-miR-1250-5p	0	0	0	0	0	0	0	0	0	0	0	0	0.251811	0	0	0	0	0	0	0	0	0	0	0	0	0	0	0	0	0	0	0	0	0	0	0	0	0	0	0	0	0	0	0	0	0	0	0	0
hsa-miR-15a-3p	0	0.370985	0	0	0.305364	0.402633	0	0	0	0	0	0	0.251811	0.308154	0.302063	0	0.251937	0	0.373267	0	0	0.561039	0.609459	0	0	0	0.146271	0	0	0	0	0	0	0	0.734503	0.196474	0	0	0	0	0	0	0.222689	0	0	0.617555	0.526726	0.254621	0
hsa-miR-522-3p	0	0	0	0	0	0	0	0	0	0	0	0	0	0	0	0	0	0	0	0	0	0	0	0	0	0	0	0	0	0	0	0	0	0	0	0	0	0	0	0	0	0	0	0	0	0	0	0	0
hsa-miR-5008-5p	0	0	0	0	0	0	0	0	0	0	0	0	0	0	0	0	0	0	0	0	0	0	0	0	0	0	0	0	0	0	0	0	0	0	0	0	0	0	0	0	0	0	0	0	0	0	0	0	0
hsa-miR-4536-3p	0	0.74197	0	0.477461	0	0	0	0.54925	0	1.289779	0.315852	0	0.503622	0	0	0.520272	0.251937	0.613624	0	0	0	0	0	0.394394	0	0.212873	0	0	0.574662	0	0	0	0	0	0	0.196474	0.240421	0	0	0	0.464598	0.208397	0	0	0	0	0	0	1.086584
hsa-miR-138-5p	5.328147	12.613496	1.867711	2.387304	0.610728	4.428963	10.915548	2.746252	1.955751	7.738673	14.529183	8.498232	12.590537	2.773384	2.114441	15.608164	4.786799	26.07902	19.409895	2.892607	14.873788	2.692985	5.688284	1.97197	9.23368	6.811931	1.023897	15.907609	11.205909	5.685794	3.299616	1.785424	10.088658	3.231124	16.893569	2.554166	12.261468	3.533321	0.983152	3.475728	8.827361	1.458781	10.243709	1.590179	4.103579	23.46709	0.526726	2.036968	5.16127
hsa-miR-299-3p	0	0	0	0.477461	0.305364	0	0.227407	0	0	0.859852	0.631704	0	0	0.308154	0.302063	0	0.251937	0.306812	0	0	0	0	0.203153	0.394394	0	0.425746	0	0.324645	0	0.56858	0	0	0.807092	0	0	0.392948	0.480842	0	0	0.347573	0	0.208397	0	0	0	0.617555	0	0.254621	0
hsa-miR-4645-3p	0.761164	0.74197	0.700392	0	0.610728	0	0	0	0	0	0	0	0.503621	0.308154	0.604126	0	0.251937	0	0	0	0	0.112208	0.406306	0.394394	0	0.212873	0.292542	0	0.287331	0.56858	0	0.669534	0.403546	0	0	0	0.480842	0.441666	0.491576	0	0.464598	0.625191	0.222689	0	0	0	0.526726	0.254621	0
hsa-miR-892c-5p	0	0	0	0	0	0	0	0	0	0	0	0	0	0	0	0	0	0	0	0	0	0	0	0	0	0	0	0	0	0.28429	0	0	0	0	0	0	0	0	0	0	0	0	0	0	0	0	0	0	0
hsa-miR-6812-5p	0	0	0	0	0	0	0	0	0	0	0	0	0	0	0	0	0	0	0	0	0	0	0	0	0	0	0	0	0	0	0	0	0	0	0	0	0	0	0	0	0	0	0	0	0	0	0	0	0
hsa-miR-1306-3p	0	0	0	0	0.305364	0	0.227407	0	0.838179	0	0.315852	0	0.251811	0.308154	0.906189	2.081088	0.251937	0	0.373267	0.525928	0	0.112208	0	0.394394	0	1.277238	0.146271	0.324645	0.287331	0.56858	0	0.223178	0	0.359014	0	0.196474	0	0	0.245788	0.347573	0.464598	0.416794	0.668068	0.397545	0.341965	0.617555	0	0.509242	0
hsa-miR-550b-2-5p	0	0	0	0	0	0	0	0	0.279393	0	0	0	0	0	0	0	0	0	0	0	0	0	0	0	0	0	0	0	0	0	0	0	0	0	0	0	0	0	0	0	0	0	0	0	0	0	0	0	0
hsa-miR-4729	0	0	0	0	0	0	0	0	0	0	0	0	0	0	0	0	0	0	0	0	0	0	0	0	0	0	0	0	0	0	0	0	0	0.359014	0	0	0	0	0	0	0	0	0	0	0	0	0	0	0
hsa-miR-4528	0	0	0	0	0	0	0	0	0	0	0	0	0	0	0.302063	0	0.251937	0	0	0	0	0	0	0	0	0	0	0	0	0	0	0	0	0	0	0	0	0	0	0	0	0	0	0	0	0	0	0	0
hsa-miR-4533	0	0	0	0	0	0	0.454815	0	0	0.429926	0.315852	0.499896	0	0	0	0	0.251937	0.306812	0	0	0.676081	0	0	0	0	0	0	0	0	0	0	0	0	0	0	0	0.240421	0	0.491576	0.347573	0	0	0	0	0	0	0	0	0
hsa-miR-5694	0	0	0	0	0	0	0	0	0	0	0	0	0	0	0	0	0	0	0	0	0	0	0	0	0	0	0	0	0	0	0	0	0	0	0	0	0	0	0	0	0	0	0	0	0	0	0	0	0
hsa-miR-208b-3p	0.761164	0.370985	0	0	0	0	0	0	0	0	0	0	0	0	0	0	0	0	0	0	0	0	0	0.394394	0	0	0	0	0	0	0	0	0	0	0	0	0	0	0	0	0	0	0	0	0	0	0	0.254621	0
hsa-miR-3660	0	0	0.233464	0	0	0	0	0	0	0	0	0.499896	0	0	0	0	0	0	0	0	0	0	0	0	0	0	0	0	0	0	0	0	0	0	0	0	0	0	0	0	0	0	0	0	0	0	0	0	0
hsa-miR-29c-5p	129.397814	70.858179	107.159894	41.061607	66.569396	73.27919	53.213303	71.127992	77.671228	89.424672	152.240559	67.485961	116.084738	70.567173	55.881649	149.838376	42.073452	115.974935	168.343504	71.263371	126.427206	80.789567	99.951264	52.848805	108.495754	98.985834	58.508377	110.054677	110.047765	111.725812	87.439842	60.927597	92.412116	61.391344	106.502922	52.458661	73.328378	61.685828	59.480695	83.417418	137.520973	77.523823	59.903427	52.078367	107.034968	96.338579	66.367452	66.20149	76.060833
hsa-miR-33b-3p	0	0	0	0	0	0	0	0.274625	0	0	0	0	0.755432	0	0.302063	0	0	0	0	0	0	0	0.203153	0.394394	0	0	0.146271	0.324645	0	0	0	0.223178	0	0	0	0	0	0	0	0	0	0	0.445379	0	0	0	0	0	0
hsa-miR-212-5p	0	0.370985	0.466928	0	0	0.805266	0	0.54925	0	0.429926	0.315852	0.499896	0	0.616308	0.906189	0	0.251937	0	0	0.525928	0	0.112208	0.812612	0.394394	0	0	0.731355	0	0.861993	0.28429	0.549936	0.223178	0	0.359014	0	0.982372	0.240421	0.736108	0.245788	0	0	0	1.113446	1.192635	0	0.617555	0	0	0.271646
hsa-miR-939-5p	0.761164	0.74197	0	0	0	0	0	0.823875	0	0	0	0.999792	0.251811	0.308154	0.906189	0	0.251937	0.306812	0	0	0.676081	0.224416	0.812612	0.394394	0	0	0	1.29858	0	0.85287	0	0	0.403546	0.359014	0	0.196474	0	0.147222	0.245788	0.347573	0.929196	0	0	0	0	0	0.526726	0.254621	0.271646
hsa-miR-4647	0	0	0	0	0	0	0	0	0	0	0.315852	0.499896	0	0	0	0	0	0	0	0	0.676081	0	0	0	0	0.425746	0	0	0	0	0	0	0	0.359014	0.734503	0	0	0	0.245788	0.347573	0	0.208397	0	0	0	0	0	0	0
hsa-miR-4659a-3p	0	0	0	0	0	0	0	0	0	0	0	0	0	0	0	0	0	0	0	0	0	0	0	0	0	0	0.146271	0	0	0	0	0	0	0	0	0	0	0	0	0	0	0	0	0	0	0	0	0	0
hsa-miR-5682	0	0	0	0	0	0	0	0	0	0	0	0	0	0	0	0	0	0	0	0	0	0	0	0	0	0	0	0	0	0	0	0	0	0	0	0	0	0	0	0	0	0	0	0	0	0	0	0	0
hsa-let-7i-5p	208.558829	270.44824	226.693367	473.163378	350.863476	264.127181	92.554754	322.135661	271.569901	184.438387	148.766189	334.430438	137.488648	318.32266	452.188266	170.12899	367.323896	132.235969	175.062315	381.561454	236.628463	108.056044	200.308834	255.961759	220.838878	134.32271	289.47019	137.00022	272.964426	162.045066	193.027579	239.470014	117.431992	238.744113	180.687716	555.040137	152.186437	288.554235	191.468846	208.543544	177.476388	330.309832	400.840784	380.450341	139.521621	252.579991	237.553339	232.723701	209.710579
hsa-let-7g-3p	51.759127	31.533745	42.490415	24.827948	24.429137	29.794835	19.329618	23.892413	30.453827	23.645947	48.641175	36.992305	47.088604	28.966437	29.300108	45.783947	24.689808	25.465395	58.229683	37.07799	45.297448	23.002584	53.429233	21.691674	36.165252	28.312077	27.645208	41.879214	55.454878	45.770625	25.297062	16.515173	23.40569	27.285042	26.442105	33.990068	23.561249	28.119316	29.002983	37.537838	37.167831	28.342043	57.899225	38.959387	32.486652	32.730414	28.443193	36.920061	49.167895
hsa-miR-6745	0	0	0	0	0	0	0	0	0	0	0	0	0	0	0	0	0	0	0	0	0.676081	0	0	0	0	0	0	0	0	0	0	0	0	0	0	0	0	0	0	0	0	0	0	0	0	0	0	0	0
hsa-miR-4433a-5p	0	0	0.233464	0	0	0.402633	0	0	0	0	0	0	0	0	0	0	0.251937	0	0	0	0	0	0	0	0	0	0	0	0	0	0	0	0	0	0	0	0	0.147222	0	0	0	0	0	0	0	0	0	0	0
hsa-miR-1228-3p	0	0	0	0.477461	0	0	0.227407	0	0	0	0.315852	0	0.503622	0.616308	0	0.520272	0	0	0.373267	0	0	0	0.203153	0	0	0	0	0	0	0.56858	0	0	0	0	0	0.196474	0	0	0	0.347573	0	0	0.445378	0.397545	0	0	0	0	0
hsa-miR-3917	0	0	0.466928	0	0	0.402633	0	0.274625	0.279393	1.289778	1.263408	0	0.251811	0.616308	0.604126	0.520272	0.251937	0.613624	0	0.262964	0	0.336624	0.812612	0	0	0.212873	0	0.324645	0	0.56858	0	0	0.403546	0.718027	0.734503	0.196474	0.480842	0.147222	0.245788	1.042719	0	1.041986	0.668067	0.397545	0.68393	0.617555	1.580178	0	0.543292
hsa-miR-7114-3p	0	0	0	0	0	0	0	0	0	0	0.315852	0	0	0	0.302063	0	0.251937	0.306812	0	0	0	0	0	0	0	0	0	0	0	0	0	0	0	0	0.734503	0	0	0	0	0	0	0	0.445378	0	0	0	0	0	0
hsa-miR-6764-5p	0	0	0	0.477461	0	0.402633	0	0.274625	0	0	0	0	0	0	0.302063	0	0	0	0	0	0	0	0.203153	0	0	0.212873	0.146271	0	0	0	0	0	0	0	0	0	0	0	0	0	0	0	0	0	0	0	0	0	0
hsa-miR-324-3p	23.596073	11.871527	15.642076	16.71112	12.519932	15.300051	11.370363	10.161141	7.264216	14.187569	24.95229	17.49636	21.907532	7.70384	16.613464	27.574424	16.627831	28.226704	26.875239	8.940791	34.480148	7.181296	11.57972	5.127123	16.158941	11.495129	7.75236	25.646961	18.101852	25.301774	25.846997	6.918519	24.212781	8.975343	27.176608	15.914425	24.522933	5.594419	6.636276	23.634936	21.8361	13.962623	13.584048	9.14353	14.020556	19.144205	10.00779	7.638632	19.5585
hsa-miR-3683	0	0	0	0	0	0	0	0	0	0	0	0	0	0	0	0	0	0	0	0	0	0	0	0	0	0	0	0	0	0.28429	0	0	0	0	0	0	0	0	0	0	0	0	0	0	0	0	0	0	0
hsa-miR-3157-3p	0	0	0	0.477461	0	0	0	0	0	0.429926	0	0	0.755432	0	0.604126	0	0	0	0.746534	0.262964	0.676081	0.112208	0	0	0	0.425746	0.146271	0	1.436655	0.852869	0.549936	0.669534	0.403546	0	0	0	0.480842	0	0.245788	0.347573	0.464598	0.208397	0.222689	0.79509	0.68393	0	0.526726	0.254621	0.271646
hsa-miR-578	0	0	0.466928	0	0	0	0	0	0	0	0	0	0	0	0	0	0	0	0	0.788893	0	0.112208	0	0	0	0.212873	0	0	0	0	0	0	0	0	0	0.196474	0	0	0.245788	0	0	0	0	0	0.341965	0	0.526726	0	0
hsa-miR-4428	0	0	0	0	0	0	0	0	0	0	0	0	0	0	0	0	0	0	0	0	0	0	0	0	0	0	0	0	0	0	0	0	0	0	0	0	0	0	0	0	0	0	0	0	0	0	0	0	0
hsa-miR-6816-3p	0	0	0	0	0	0	0	0.274625	0	0	0	0	0	0	0	0	0	0	0	0	0	0	0	0	0	0	0	0	0.287331	0	0	0	0	0	0	0.196474	0	0	0	0	0	0	0	0	0	0	0	0	0
hsa-miR-744-5p	19.790255	8.903645	51.828967	11.459053	30.841785	18.11848	4.775553	16.477527	19.278111	21.496315	48.641176	21.495529	33.994445	21.262597	20.540283	33.297417	11.589095	29.760764	26.50197	22.87791	27.043253	7.742334	30.06664	17.747734	9.23368	23.203131	16.674887	33.113797	22.986478	37.810516	31.346359	20.086021	18.966678	26.926028	22.769591	11.984937	20.435778	18.255473	18.4341	52.831032	51.105766	16.254994	22.714312	31.803582	44.797385	18.52665	17.908677	17.314236	31.239271
hsa-miR-4721	0	0	0	0	0	0	0	0	0	0	0	0	0	0	0	0	0	0	0	0	0	0	0	0	0	0	0	0	0	0	0	0	0	0	0	0	0	0	0	0	0	0	0	0	0	0	0	0	0
hsa-miR-6792-5p	0	0	0	0	0	0	0	0	0	0	0	0	0	0	0	0	0	0	0	0	0	0	0	0	0	0	0	0	0	0	0	0	0	0	0	0	0	0	0	0	0	0	0	0	0	0	0	0	0
hsa-miR-769-3p	0.761164	0.74197	0.466928	0.954922	0.916092	0	0.227407	0.274625	0.558786	0.429926	0.947556	0.499896	0.755433	1.540769	0.604126	2.081088	1.511622	1.840872	0.746534	0.788893	2.704325	0.112208	0.406306	0	0.769473	0.212873	0.585084	1.29858	0.287331	0.85287	1.099872	0.669534	0.807092	0.359014	0	0.392948	1.923368	0.294444	0	1.737863	0.929196	0.625191	0.445378	0.397545	1.025895	1.852665	0	0.254621	1.901522
hsa-miR-3175	0	0	0	0	0	0	0.227407	0	0	0	0	0	0	0	0	0	0	0	0	0	0	0	0	0	0	0.212873	0	0	0	0	0	0	0	0	0	0	0	0	0	0	0	0	0	0	0	0	0	0	0
hsa-miR-548k	0	0	0	0	0	0	0.227407	0	0	0	0	0	0	0	0	0	0	0	0.373267	0	0	0	0	0	0	0.212873	0.146271	0.324645	0	0.852869	0.549936	0	0	0	0	0.196474	0	0	0	0.347573	0	0	0.222689	0	0	0	0	0.254621	0.271646
hsa-miR-602	0	0	0	0	0	0	0	0	0	0	0	0	0	0	0	0	0	0	0	0	0	0	0	0	0	0	0	0	0	0	0	0	0	0	0	0	0	0	0	0	0	0	0	0	0	0	0	0	0
hsa-miR-3140-3p	0	0.370985	0	0	0	0	0	0	0	0	0	0	0	0	0	0	0	0.306812	0	0	0	0.112208	0.203153	0	0	0	0	0	0	0.28429	0	0	0	0	0	0	0	0	0	0	0	0	0	0	0	0	0	0	0.271646
hsa-miR-509-5p	0.761164	0.74197	0	0.477461	0	0.402633	1.819259	0	0	0	0	0.499896	1.259054	0	0	1.040544	0.251937	1.840872	0	0.262964	0	0.224416	0	0	6.92526	1.49011	0	0.324645	0.861993	0	0	0	0	0	5.141521	0	0	0	0.245788	0.695146	0.464598	0.208397	0.222689	0	0	10.498435	0	0	0.271646
hsa-miR-6853-3p	0	0	0	0	0.305364	0	0	0	0	0.429926	0	0	0.251811	0	0	0	0	0	0.373267	0	0	0	0	0	0	0	0	0	0.574662	0	0	0	0	0	0	0	0	0	0	0	0	0	0	0	0.341965	0	0	0	0.543292
hsa-miR-6864-3p	0	0	0	0	0	0	0	0	0	0	0	0	0	0	0	0	0	0	0	0	0	0	0	0	0	0	0	0	0	0	0	0	0	0	0	0	0	0	0	0	0	0	0	0	0	0	0	0	0
hsa-miR-639	0.761164	0.370985	0.233464	0	0.305364	0	0.227407	0	0.279393	0	0.315852	0	0	0.308154	0	0	0	0.613624	0	0.262964	0	0.224416	0	0	0.769473	0	0	0.324645	0.287331	0.28429	0	0.223178	0.403546	0.718028	0	0	0	0	0	0.347573	0.464598	0.833589	0.222689	0	0.341965	0.617555	0	0.254621	0.814938
hsa-miR-449b-5p	0	0	0	0	0	0	0	0	0	0	0	0	0	0	0	0	0	0	0	0	0.676081	0	0	0	0	0	0	0	0	0	0	0	0	0	0	0	0	0	0	0	0	0	0	0	0	0	0	0.254621	0
hsa-miR-6890-3p	0	0	0	0	0	0	0	0	0	0	0	0	0	0	0	0	0	0	0	0	0	0	0	0	0	0	0	0	0	0	0	0	0	0	0	0	0	0	0	0	0	0	0	0	0	0	0	0	0
hsa-miR-4790-5p	0	0	0	0	0	0	0	0	0	0	0	0	0	0	0	0	0	0	0	0	0	0.112208	0	0	0	0	0	0	0	0	0	0	0	0	0	0.196474	0	0	0	0	0	0	0	0	0	0	0	0	0
hsa-miR-487a-3p	0	0	0	0	0	0	0.454814	0.549251	0	0	0	0	0.755432	0	0	0	0.75581	0	0	0.262964	0	0	0.609459	0	0.769473	0	0	0.64929	0.287331	0	0	0.223178	0.403546	0	0	0.392949	0.240421	0	0	0.347573	0	0.208397	0.222689	0	0	0	0	0	0.271646
hsa-miR-377-5p	3.805818	1.48394	0.233464	2.864764	0.305364	1.207899	0.682222	0	0.279393	0.429926	0.631704	1.999584	0.503622	0	0.302063	1.560816	1.007748	1.227248	1.119801	0	0.676081	1.00987	1.015765	0.394394	1.538947	0.425746	0.146271	0.973935	2.585979	1.705738	0	0.669534	0.403546	0.359014	0.734503	0.785897	0.721263	0.294443	0.983152	0.347573	2.32299	0.83359	0.890758	0	0	2.47022	0	0	0.543292
hsa-miR-6843-3p	0	0	0	0.477461	0	0.402633	0	0.274625	0.279393	0	0.315852	0	0	0	0.906189	0.520272	0	0	0	0.525928	0	0	0	0.394394	0	0	0	0.324645	0	0	0	0	0	0.718027	0	0.196474	0.240421	0.294444	0	0.347573	0	0.416794	0.222689	0	0	0	0	0	0
hsa-miR-203a-3p	541.187325	933.398873	1349.420859	935.345163	3753.842244	1976.524893	286.760554	3174.121052	2309.461725	612.215067	321.221261	491.39779	602.834835	2901.882359	2986.194516	430.785333	534.861885	643.691561	487.486961	2206.271963	440.128941	1120.730804	1782.261049	2929.559244	1251.933302	522.176872	2884.316656	271.727925	409.446639	339.441769	581.83242	2729.690352	592.80961	2186.034439	955.588284	2640.812209	546.95757	2850.503587	1711.176005	514.407406	542.650317	2690.201675	742.6689	2858.346852	761.555502	968.326223	3306.784599	2307.631197	326.246637
hsa-miR-10a-5p	51224.027196	47084.705202	84950.478822	55183.454661	68129.5037370001	75931.732793	45815.285726	90586.580756	87433.214622	54899.010307	41118.848076	45061.627183	49442.780675	95425.922187	85552.086534	44254.868835	31578.769691	42529.051263	36097.551142	85542.3445079999	43985.850972	54643.48126	62863.047064	105748.885336	63506.182713	52089.111947	109181.456123	45421.092256	38343.743815	52952.063088	48516.464813	77429.828366	56453.311706	63531.423931	49296.897093	96135.898974	48132.266125	106134.221301	84245.800775	55964.745023	47752.298716	82147.951712	56203.668093	82906.767804	66786.741894	37789.424866	85845.7715269999	95457.712012	48859.304846
hsa-miR-4771	0	0	0	0	0	0	0	0	0	0	0	0	0	0	0	0	0	0	0	0	0	0	0	0	0	0	0	0	0	0	0	0	0	0	0	0	0	0	0	0	0	0	0	0	0	0	0	0	0
hsa-miR-1260a	0	0	0	0	0	0	0	0	0	0	0	0	0	0	0	0	0	0	0	0	0	0	0	0	0	0	0	0	0	0	0	0	0	0	0	0	0	0	0	0	0	0	0	0	0	0	0	0	0
hsa-miR-4484	0.761164	0	5.369669	0.477461	0.916092	0	1.591851	0.549251	1.117572	1.289778	2.526815	0.499896	3.52535	0.924461	0	0	0.251937	0.613624	1.493069	0	4.732569	3.478441	2.640989	1.183182	0.769473	0.638618	1.608981	2.272515	1.149324	2.558606	0	0.669534	0.807093	3.949151	0.734503	0.785897	0.240421	1.030551	0.983152	1.390292	0.464598	2.292371	0.222689	0.397545	1.025895	2.47022	0.526726	1.273105	2.173166
hsa-miR-618	0	1.112955	1.167319	0	0	2.013165	0.682222	0	0	0.429926	0	0	0.503621	0.616307	0	0	0	0	0	0.262964	0	0.224416	0.812612	0.394394	2.30842	0.638619	0.292542	1.29858	0.287331	0.852869	0.549936	0.223178	0.403546	0	0	1.375321	0.721263	0.294444	0.491576	0.347573	0	0.208397	0.445378	0	0.68393	0	0.526726	0.509242	1.35823
hsa-miR-4520-5p	0	0	0	0	0	0	0	0	0	0	0	0	0	0	0	0	0	0	0.373267	0.262964	0	0	0	0	0	0	0	0	0	0	0	0	0	0	0	0	0	0	0	0	0	0	0	0	0	0	0	0	0
hsa-miR-4753-5p	0	0	0	0	0	0	0	0	0	0	0	0	0	0	0	0	0	0	0	0	0	0	0	0	0	0	0.146271	0	0	0	0	0	0	0	0	0	0	0	0	0	0	0.208397	0	0	0	0	0	0.254621	0
hsa-miR-636	0	0.74197	0	0	0.305364	0	0	0.274625	0	0.429926	0	0	0	0	0	0.520272	0	0	0	0	0	0.112208	0	0.394394	0.769473	0	0.292542	0	0	0.28429	0	0	0.403546	0	0	0.196474	0.480842	0.147222	0	0	0	0	0	0	0.341965	0	0	0.254621	0
hsa-miR-376c-5p	0.761164	0.74197	0.233464	0.477461	0	0.402633	0.682221	0	0	0.859853	1.895111	0.499896	1.259053	1.232615	0	0.520272	0.503874	0.920436	1.119802	0.525929	2.028244	0.561039	0.609459	0	1.538947	0.638619	0.292542	1.29858	0.574662	0.852869	0.549936	0	0	0	0	0.392949	0.480842	0	0	0	1.393794	0.416794	1.558825	0	0.68393	1.23511	0	0	2.173167
hsa-miR-6862-3p	0	0	0	0	0	0	0	0	0	0	0	0	0	0	0	0	0	0.306812	0	0	0	0	0	0	0	0	0	0	0	0	0	0	0	0	0	0	0	0	0	0	0	0	0	0	0	0	0	0	0
hsa-miR-495-3p	5.328146	1.854925	2.101174	3.819685	5.191191	2.818431	1.364444	3.844756	1.676358	1.719704	3.790223	12.997296	2.518108	4.930457	2.114441	3.641904	8.313916	6.749864	2.239603	5.522253	2.704326	0.673246	2.03153	0.788788	3.847367	1.915855	3.071689	7.142192	6.895944	5.117214	1.099872	1.339068	0.807092	1.077041	5.141521	5.894232	2.644631	2.502767	2.45788	6.60388	5.575175	2.917562	16.25632	1.987725	3.077684	17.29154	1.580178	2.036968	3.531395
hsa-miR-1976	9.133964	7.048718	7.704307	8.11683	6.718013	2.013165	5.457775	6.591009	5.308465	5.159116	14.213329	6.498648	9.568806	5.546764	4.228882	14.047347	4.786799	11.658856	6.345543	5.522253	11.493383	4.151685	5.078825	2.760758	10.003153	5.108947	4.095587	15.582964	8.332599	13.361611	9.898849	5.133094	6.860288	3.590137	10.283041	8.05545	10.3381	4.269426	5.898912	8.689314	13.937937	7.710704	8.684884	4.770538	8.207155	8.028215	4.213807	3.819317	7.877729
hsa-miR-1226-5p	0	0	0	0	0	0	0	0	0	0	0	0	0	0	0	0	0	0	0	0	0	0	0	0	0	0	0	0	0	0	0	0	0	0	0	0	0	0	0	0	0	0	0	0	0	0	0	0	0
hsa-miR-505-5p	17.506763	8.161675	14.007829	7.639369	11.298475	12.078986	7.731847	13.18202	13.41086	11.178084	20.214514	9.99792	13.84959	14.175066	7.249512	19.250068	8.565852	14.726976	19.036626	12.096364	14.197707	8.752203	8.329273	3.549546	13.850521	10.856511	10.970321	9.090062	21.262492	17.341666	9.89885	9.819832	9.685112	7.180274	10.283041	9.82372	10.818942	14.427712	9.83152	26.067945	18.119317	16.671789	13.584048	7.155806	12.994661	18.52665	6.847436	9.930223	10.050896
hsa-miR-3136-5p	0	0	0	0.477461	0.305364	0	0	0	0	0	0	0	0	0	0	0	0	0.306812	0	0	0.676081	0	0	0	0.769473	0	0.146271	0	0	0.28429	0	0	0	0.359014	0.734503	0.196474	0	0.147222	0	0	0.464598	0.208397	0.222689	0	0.341965	0	0	0	0
hsa-miR-4740-5p	0	0.370985	0	0	0	0	0	0.274625	0	0.429926	0	0	0	0	0	0	0.251937	0	0	0	0	0	0	0	0	0	0	0	0	0	0	0	0	0	0	0	0.240421	0	0	0	0	0	0	0	0	0	0	0	0
hsa-miR-6819-5p	0	0	0	0	0	0	0	0	0	0	0	0	0	0	0	0	0	0	0	0	0	0	0	0	0	0	0	0	0	0	0	0	0	0	0	0	0	0	0	0	0	0	0	0	0	0	0	0	0
hsa-miR-550a-3-5p	0.761164	0.370985	0.466928	0	0	0.805266	0	0.274625	0.279393	0	0	0	0.251811	0	0.302063	0.520272	0.755811	0.306812	1.119801	0.525928	0	0.336623	0	0	0	0.212873	0	0	0	0.56858	0	0.223178	0.403546	0.359014	0	0.392948	0	0.441665	0.245788	0	0	0.208397	0.890757	0.397545	0	0	1.053452	0	0
hsa-miR-6508-3p	0	0	0	0	0	0	0	0	0.279393	0	0	0	0.251811	0	0.302063	0	0	0	0	0	0	0	0	0	0	0	0	0	0	0	0	0	0	0	0	0	0	0	0	0.347573	0	0.208397	0	0	0	0	0	0.254621	0
hsa-miR-146a-5p	94.384289	69.374239	22.64599	62.54733	7.328741	35.029064	25.69702	12.907394	9.219966	33.104325	70.434948	93.480556	60.434571	13.250606	12.988708	31.736601	38.546335	61.669211	62.708889	19.196406	133.864102	31.979203	35.348618	10.64864	37.704198	31.718042	6.728464	54.865017	99.416517	53.446444	42.895017	17.407885	30.265977	17.950685	50.680701	14.146154	51.209655	10.011069	19.66304	65.343646	52.964159	21.256532	71.705961	30.213403	24.279499	83.369924	11.061241	7.129391	59.762083
hsa-miR-572	0	0	0	0	0	0	0	0	0	0	0	0	0	0	0	0	0	0	0	0	0	0	0	0	0	0	0	0	0	0	0	0	0	0	0	0	0	0	0	0	0	0	0	0	0	0	0	0	0
hsa-miR-1260b	0	0	0	0	0	0	0	0	0	0	0.315852	0	0.251811	0	0	0	0	0.306812	0	0	0	0.112208	0.203153	0	0	0.212873	0	0	0	0	0.549936	0	0	0	0	0	0.240421	0	0	0	0	0	0	0	0	0	0	0	0
hsa-miR-6823-3p	0	0	0	0	0	0	0	0	0	0	0	0	0	0	0	0	0	0	0	0	0	0	0	0	0	0	0	0	0	0	0	0	0	0	0	0	0	0	0	0	0	0	0	0	0	0	0	0	0
hsa-miR-6865-3p	0	0	0	0	0	0	0	0	0	0	0	0	0	0	0	0	0	0	0	0	0	0	0	0	0	0	0	0	0	0	0	0	0	0	0	0	0	0	0	0	0	0.208397	0	0	0	0	0	0	0
hsa-miR-5008-3p	0	0	0	0	0	0	0	0	0	0	0	0	0	0	0	0	0	0	0	0	0	0	0	0	0	0	0	0	0	0	0	0	0	0	0	0	0	0	0	0.347573	0	0	0	0	0	0	0	0	0
hsa-miR-1247-5p	4.566982	0.370985	3.035029	1.909843	3.359006	0	0.227407	1.647752	1.396965	0.859852	2.210963	2.999376	3.52535	4.622305	0.604126	6.243265	3.779052	1.227248	2.986137	0.788892	5.408651	0.897662	1.625224	4.732729	0.769473	1.49011	0.585084	1.94787	2.011317	1.705738	2.199744	4.017204	3.22837	1.795069	1.469006	3.14359	2.40421	0.294444	0.983152	1.042719	2.32299	1.041986	0.668068	0	2.393754	1.23511	0.526726	0.763863	2.444813
hsa-miR-378g	0	0	0	0	0	0	0	0	0	0	0	0	0	0	0	0	0	0	0	0	0	0	0	0	0	0	0	0	0	0	0	0	0	0	0	0	0	0	0	0	0	0	0	0	0	0	0	0	0
hsa-miR-504-5p	5.328146	0.74197	1.400783	2.864764	0.305364	1.207899	0.454814	1.098501	0.558786	1.719705	2.210963	0	2.518107	0.308154	0.906189	2.601361	5.794548	2.147684	2.61287	0.525929	1.352162	0.897662	1.828377	0.788788	3.077893	1.064364	0.438813	2.921805	2.87331	3.127187	0	0.892712	1.614184	0.359014	2.938012	0.785897	2.404209	0.88333	1.22894	4.170872	3.252185	1.45878	3.563029	0.79509	0.68393	2.47022	0	1.273105	1.629875
hsa-miR-6750-5p	0	0	0	0	0	0	0	0	0	0	0	0	0	0	0	0	0	0	0	0	0	0	0	0	0	0	0	0	0	0	0	0	0	0	0	0	0	0	0	0	0	0	0	0	0	0	0	0	0
hsa-miR-340-5p	3.044655	11.871527	2.101175	14.323816	5.191191	10.468456	11.59777	7.140262	8.940574	8.598526	1.895111	16.496568	2.769919	6.471225	5.135071	2.081088	14.108462	3.988556	4.105939	7.888934	10.817302	5.049348	3.250448	6.704699	5.386314	12.559493	8.191173	6.168256	12.355232	3.980055	8.249042	9.373477	6.860287	9.69337	7.345029	11.002565	11.059362	8.097186	4.424184	1.390291	4.181381	7.085511	5.121854	8.745985	3.761613	12.968655	4.740533	7.893254	5.704562
hsa-miR-6785-3p	0	0	0	0	0	0	0	0	0	0	0	0	0	0	0	0	0	0	0	0	0	0	0	0	0	0	0	0	0	0	0	0	0	0	0	0	0	0	0	0	0	0	0	0	0.341965	0	0	0	0
hsa-miR-4667-3p	0	0	0	0	0	0	0	0	0	0	0	0	0	0	0	0	0	0.306812	0	0	0	0	0	0	0	0	0	0	0	0	0	0	0	0	0	0	0	0	0	0	0	0	0	0	0	0	0	0	0
hsa-miR-4738-5p	0	0	0	0	0	0	0	0	0	0	0	0	0	0	0	0	0	0	0	0	0	0	0	0	0	0	0	0	0	0	0	0	0	0	0	0	0	0	0	0	0	0	0	0	0	0	0	0	0
hsa-miR-6840-3p	0	0	0	0	0	0	0	0	0	0	0	0	0	0	0	0	0	0	0	0	0	0	0	0	0	0	0	0	0	0	0	0	0	0	0	0	0	0	0	0	0	0	0	0	0	0	0	0	0
hsa-miR-2113	0	0	0	0	0	0	0	0	0	0	0	0	0	0	0	0	0	0	0	0	0	0	0	0	0	0	0	0	0	0	0	0	0	0	0	0	0	0	0	0	0	0	0	0	0	0	0	0	0
hsa-miR-186-3p	0	0.370985	0.233464	0	0.305364	0	0	0	0	0.429926	0	0	0.503622	0	0	0	0.503874	0	0.373267	0.525928	0	0.336624	0.203153	0	0.769473	0.425746	0.292542	0	0.574662	0.56858	0	0	0	0	0	0.392948	0	0.294444	0	0	0.464598	0.416794	0.222689	0	0	1.23511	0	0.763863	1.35823
hsa-miR-6767-5p	0	0	0	0	0	0	0	0	0	0	0	0	0	0	0	0	0	0	0	0	0	0	0	0	0	0	0	0	0	0	0	0	0	0	0	0	0	0	0	0	0	0	0	0	0	0	0	0	0
hsa-miR-3929	0	0	0	0	0	0	0	0	0	0	0	0	0	0	0	0	0	0	0	0	0	0	0	0	0	0	0	0	0	0	0	0	0	0	0	0	0	0	0	0	0	0	0	0	0	0	0	0	0
hsa-miR-4749-5p	0	0	0.233464	0	0	0	0	0	0	0	0	0	0	0	0	0	0	0.306812	0	0	0	0.112208	0	0	0	0	0	0	0	0.28429	0	0	0	0	0	0	0	0	0	0	0	0	0	0	0	0	0	0	0
hsa-miR-548ak	0	0	0	0	0	0	0	0	0	0	0	0	0	0	0	0	0	0	0	0	0	0	0	0	0	0	0	0	0	0	0	0	0	0	0	0	0	0	0	0	0	0	0	0	0	0	0	0	0
hsa-miR-181c-5p	12.178617	17.065321	17.976713	31.034935	14.046753	19.326379	6.367404	9.886516	18.439932	15.047421	8.527999	18.996049	12.338726	15.40768	25.977417	13.006803	24.941747	10.431608	12.317818	15.514903	10.8173	13.240513	22.956287	13.409398	23.084202	7.024801	15.50472	8.440772	12.067901	11.940164	10.448786	10.489367	14.124122	10.770411	8.079533	16.307373	12.982729	12.808275	15.238856	6.603879	15.796327	15.629803	19.37397	12.721433	15.730379	9.88088	12.64142	16.804993	19.286854
hsa-miR-3617-3p	0	0	0	0	0	0	0	0	0	0	0	0	0	0	0	0	0	0	0	0.262964	0	0	0	0	0	0	0	0	0	0	0	0	0	0	0	0	0	0	0	0	0	0	0	0	0	0	0	0	0
hsa-miR-127-3p	349.374095	218.510308	151.051089	434.489075	118.175949	159.442628	158.957673	74.423499	91.361479	249.357262	319.957853	454.405483	207.743834	107.853758	191.20586	189.379059	329.785306	436.593466	286.669209	90.196815	261.643471	120.511102	172.883181	48.904866	196.985202	145.604967	72.404115	320.100042	325.545995	413.072775	194.12745	97.082438	215.090212	99.087783	320.243268	303.945873	229.121128	70.960787	116.749297	264.155155	358.204961	124.204833	764.269764	62.414529	142.941268	496.514211	67.420904	71.548533	346.620074
hsa-miR-483-3p	6.089309	1.48394	3.968885	0.477461	10.993111	1.610532	0.454815	9.61189	11.455109	0	5.36948	0	3.27354	17.564755	3.624756	2.081088	7.810042	1.840872	1.119801	8.414862	0.676081	1.122077	4.672519	15.775763	3.077894	0.638619	16.236075	2.272515	0.287331	2.558607	1.649808	16.515173	0.403546	3.949151	0.734503	14.735578	0.961684	23.997113	6.390488	2.433009	1.393794	9.169484	3.56303	0.397545	3.077684	3.087775	4.213807	36.156198	2.173166
hsa-miR-5001-5p	0	0	0	0	0.610728	0	0	0	0	0	0	0	0	0	0.302063	0	0	0	0	0	0	0	0.203153	0	0	0.212873	0	0	0	0	0.549936	0	0	0	0	0.196474	0	0	0	0	0	0.208397	0.222689	0.397545	0	0	0	0	0
hsa-miR-6838-3p	0.761164	0	0	0	0	0	0.227407	0	0	0	0	0	0	0	0	0	0	0	0	0	0	0.112208	0	0	0	0	0	0	0	0	0	0	0	0	0	0	0	0	0	0	0	0	0	0	0	0	0	0	0
hsa-miR-99b-3p	48.714472	29.307834	25.914484	59.205105	48.247544	29.392202	32.064421	26.089418	39.673792	39.553221	40.74488	54.488665	36.008931	38.519199	64.641475	47.865036	42.325387	43.874115	38.073253	41.548387	51.38218	27.827518	21.940523	36.284255	23.853676	30.653677	25.597414	31.165927	30.169753	37.526226	52.793868	27.450895	43.583008	34.824329	43.335672	63.264753	50.969233	32.241519	29.986136	32.32425	36.238635	44.388639	42.088282	55.656267	32.486653	27.17242	43.191515	23.679763	34.49902
hsa-miR-26b-3p	54.042617	23.001085	30.116833	22.918105	20.154038	41.068556	12.052584	21.970037	31.571398	23.216021	39.797325	32.993137	38.778849	35.129511	18.425841	37.459594	33.759535	24.238148	51.884141	29.189056	35.156228	16.831159	34.73916	22.480462	44.629458	31.930914	26.182499	28.893411	59.764843	45.486334	20.897572	26.111828	26.63406	25.13096	27.91111	29.864105	21.637882	28.855424	25.561952	42.056281	40.420015	36.677937	32.512641	30.213403	25.989321	33.965525	23.175936	29.281429	33.412437
hsa-miR-5100	0	0	0	0	0	0	0	0	0	0	0	0	0	0	0	0	0	0	0	0	0	0	0	0	0	0	0	0	0	0	0	0	0	0	0	0	0	0	0	0	0	0	0.222689	0	0	0	0	0	0
hsa-miR-206	1.522327	3.709852	5.136204	4.774606	8.550197	16.910582	1.819258	8.513389	7.823002	8.1686	4.106073	0.999792	6.295269	4.005997	4.530945	4.162177	1.511621	3.988556	1.866336	3.944467	2.028244	6.283633	7.313507	7.099093	10.003155	6.173311	6.435922	4.869676	1.149324	4.832923	9.89885	14.283393	4.035463	11.488439	6.610526	0.392949	8.174311	5.447197	13.764128	5.561161	2.787587	2.709165	2.894961	7.155806	7.523225	2.47022	7.374161	7.129391	8.421021
hsa-miR-1229-5p	0	0	0	0	0	0	0	0	0	0	0	0	0	0	0	0	0	0	0	0	0	0	0	0	0	0	0	0	0	0	0	0	0	0	0	0	0	0	0	0	0	0	0.222689	0	0.341965	0	0	0	0.543292
hsa-miR-6515-5p	0	0	0.466928	0.477461	0	0	0	0.274625	0	0	0	0	0.503621	0	0	0	0	0.613624	0	0	0	0	0	0	0	0	0.292542	0.64929	0	0	0	0	0	0	0	0	0	0.147222	0.245788	1.042718	0	0.416795	0.222689	0	0.341965	0.617555	0	0	0.271646
hsa-miR-200b-5p	8.3728	11.500542	9.805481	7.161908	13.436025	13.286887	3.411109	10.710391	13.969646	6.87882	9.159701	9.99792	12.086914	17.564756	12.384582	6.763538	4.534863	7.056676	9.33168	21.82605	8.789057	7.069086	18.080615	14.592581	22.31473	9.792148	12.43303	8.116127	14.941211	5.970081	14.298339	10.712545	8.474472	10.770411	5.876024	9.823718	9.376416	10.452731	10.077308	11.817468	14.867132	14.379417	13.584049	15.901791	9.233049	12.968655	12.114694	11.967193	16.570397
hsa-miR-548v	0	0.74197	1.16732	0.477461	0.916092	0.805266	0.454814	0.54925	2.235144	0	2.526816	0.999792	0.503622	0.924461	0.604126	1.560816	0	0.613624	2.239602	0.788892	0	0	0.406306	0	0	0.425746	0.877626	0.973935	1.723986	0.85287	0.549936	0.892712	1.614185	0.718028	2.203509	1.768268	0.721263	0.883331	1.22894	1.042718	0.464598	1.45878	0.890757	0.79509	0.341965	0.617555	2.633629	1.018484	0.543292
hsa-miR-6877-3p	0	0	0	0	0	0	0	0	0	0	0	0	0	0	0	0	0	0	0	0	0	0	0	0	0	0	0	0	0	0	0	0	0	0	0	0	0	0	0	0	0	0	0	0	0	0	0	0	0
hsa-miR-5094	0	0	0	0	0	0	0	0	0	0	0	0	0	0	0	0	0	0	0	0	0	0.112208	0	0	0	0	0	0	0	0	0	0	0	0	0	0	0	0	0	0	0	0	0	0	0	0	0	0	0
hsa-miR-4787-5p	0	0	0	0	0	0	0	0	0	0	0	0	0	0	0	0	0	0	0	0	0	0	0	0	0	0	0	0	0	0	0	0	0	0	0	0	0	0	0	0	0	0	0	0	0	0	0	0	0
hsa-miR-302b-3p	0	0	0	0	0	0	0	0	0.279393	0	0	0	0	0	0	0	0	0	0	0	0	0	0.609459	0	0	0	0	0	0.287331	0	0	0	0	0.359014	0	0	0	0.147222	0.245788	0	0	0.208397	0	0	0	0	0	0	0
hsa-miR-888-5p	0	0.370985	0	0	0	0	0.909629	0.274625	0.279393	0.429926	0.631704	0	1.007243	0	0	1.040544	0	0.613624	0.746534	0.262964	2.704325	1.009869	0.203153	0.394394	0.769473	0	0	3.89574	2.298648	0.56858	0.549936	0	0.807093	0	0.734503	0	0.480842	0.147222	0	0	1.393794	0	0.445378	0.397545	0	0	0	0	0.814938
hsa-miR-6504-3p	0	0	0	0	0	0	0	0	0	0	0	0	0	0	0	0	0	0	0	0	0	0	0	0	0	0	0	0	0	0	0	0	0	0	0	0	0	0	0	0	0	0	0	0	0	0	0	0	0
hsa-miR-521	0	0	0	0	0	0	0	0	0	0	0	0	0	0	0	0	0	0	0	0	0	0	0	0	0	0	0	0	0	0	0	0	0	0	0	0	0	0	0	0	0	0	0	0	0	0	0	0	0
hsa-miR-3692-3p	0	0	0	0	0	0	0	0	0	0	0	0	0	0	0.302063	0	0.251937	0	0	0	0	0.112208	0	0	0	0	0	0	0	0	0	0	0	0	0	0	0	0	0	0	0	0	0	0	0	0	0	0	0
hsa-miR-452-5p	20.551419	19.29123	9.105089	31.512396	20.154038	11.676355	8.186662	16.752153	13.131467	8.1686	9.791406	23.995008	6.79889	22.803369	23.25885	14.567619	24.941747	7.977112	12.691082	19.196405	12.169463	8.527788	7.922967	16.958944	11.5421	9.579276	10.970321	7.791481	20.975162	10.518716	3.849552	19.416487	6.860288	14.719562	4.407018	35.168915	5.28926	7.949965	10.568884	13.555332	7.898164	16.671789	29.84037	19.479695	8.891084	22.849535	10.007791	15.022645	12.767354
hsa-miR-7847-3p	0	0	0	0	0	0	0	0	0	0	0	0	0	0	0	0	0	0	0	0	0	0	0	0	0	0	0	0	0	0	0	0	0	0	0	0	0	0	0	0	0	0	0	0	0	0	0	0	0
hsa-miR-5188	0	0	0	0	0.305364	0	0	0	0	0	0	0	0	0.308154	0	0	0	0	0	0	0	0	0	0	0	0	0	0	0	0	0	0	0	0	0	0	0	0	0	0	0	0	0	0	0	0	0	0	0
hsa-miR-4724-3p	0	0	0	0	0	0	0	0	0	0	0	0	0	0	0	0	0	0	0	0	0	0	0	0	0	0	0	0	0	0	0	0	0	0	0	0	0	0	0	0	0	0	0	0	0	0	0	0	0
hsa-miR-518a-3p	0	0	0	0	0	0	0	0	0	0	0	0	0	0	0	0	0	0	0	0	0	0	0	0	0	0	0	0	0	0	0	0	0	0	0	0	0	0	0	0	0	0	0	0	0	0	0	0	0
hsa-miR-6837-5p	0	0	0	0	0	0.402633	0	0	0.279393	0	0	0	0	0	0	0	0	0	0	0	0	0	0	0	0	0	0	0	0	0	0	0	0	0	0	0	0	0	0	0	0	0	0.222689	0	0	0	0	0	0
hsa-miR-6761-3p	0	0	0.233464	0	0	0.402633	0	0	0.279393	0	0	0	0	0	0	0	0	0	0	0.262964	0	0	0	0	0	0.425746	0	0	0	0	0	0	0	0	0	0	0	0	0	0.347573	0	0	0	0	0.341965	0.617555	0	0	0
hsa-miR-3605-5p	0	0	0.233464	0	0	0.402633	0.454814	0	0.279393	0	0.315852	0.499896	0	0.308154	0	0	0	0.306812	0	0.262964	0	0.112208	0	0	0.769473	0	0.146271	0	0.287331	0	0	0.223178	0	0.718028	0.734503	0	0	0.147222	0	0	0.464598	0.416794	0.222689	0	0	0	0.526726	0.254621	0
hsa-miR-33a-5p	53.281453	38.211479	17.509787	5.252066	8.855561	6.844759	10.688141	10.985018	11.45511	11.60801	23.373032	4.99896	61.190002	24.03598	0.302063	23.932519	11.841031	14.726976	91.077196	25.507553	39.212715	38.936082	26.816193	5.521517	43.090513	15.965457	5.119483	18.829415	72.982067	40.084832	2.199744	4.240382	8.87802	10.770411	12.486549	7.858975	4.808418	6.772192	4.669972	10.079605	44.601396	12.087048	14.920184	0.79509	19.833957	6.793105	5.793984	6.620149	46.994728
hsa-miR-3654	0	0	0	0	0.305364	0	0	0	0	0	0	0	0	0	0	0	0	0	0	0	0	0	0	0	0	0	0	0	0	0	0	0	0	0	0	0	0	0	0	0	0	0	0	0	0	0	0	0	0
hsa-miR-541-5p	0	0	0	0	0	0	0	0	0	0	0	0	0	0	0	0	0	0	0	0	0	0	0.203153	0	0	0	0	0	0	0	0	0	0	0	0	0	0	0	0	0	0	0	0	0	0	0	0	0	0
hsa-miR-377-3p	0	0.370985	0.233464	1.432382	1.221456	0.402633	0.454814	0	0	0.429926	0.631704	0	0.755432	0.924462	0.302063	0	0.755811	1.227248	0.746534	0.788893	2.028244	0.336623	1.015765	0.788788	0	0	0.292542	1.29858	2.011317	0.568579	0.549936	0.446356	0	0.718028	0.734503	0.589423	0	0.147222	0.245788	0.347573	3.252185	0.416794	1.113446	0	0.341965	0	0	0	1.629875
hsa-miR-6828-5p	0	0	0	0	0	0	0	0	0	0	0	0	0	0	0	0	0	0	0	0	0	0	0	0	0	0	0	0	0	0	0	0	0	0	0	0	0	0	0	0	0	0	0	0	0	0	0	0	0
hsa-miR-4668-5p	0	0	0	0	0	0	0	0	0	0	0	0	0	0	0	0	0	0	0	0	0	0	0	0	0	0	0	0	0	0	0	0	0	0	0	0	0	0	0	0	0	0	0	0	0	0	0	0	0
hsa-miR-5089-3p	0	0	0	0	0	0	0	0	0	0	0	0	0	0	0	0	0	0	0	0	0	0	0	0	0	0	0	0	0	0	0	0	0	0	0	0	0	0	0	0	0	0	0	0	0	0	0	0	0
hsa-miR-5581-3p	0.761164	0	0	0	0	0	0	0.274625	0	0	0	0	0.503621	0	0	0.520272	0.251937	0	0	0	0	0	0.203153	0.788788	0	0.425746	0.146271	0.324645	0.287331	0	0	0	0	0	0	0	0	0	0.245788	0.347573	0	0.416794	0	0	0	0	0	0	0
hsa-miR-429	223.02094	184.008679	85.681221	51.088278	63.821118	117.568806	56.397	67.008609	42.188329	61.909389	79.910501	40.991473	215.046346	104.155916	46.81976	116.540959	35.77503	64.123707	157.14549	165.141689	200.120071	67.100224	90.199921	41.805772	352.418838	74.931211	45.051451	89.60204	148.837445	96.658462	55.543547	38.386619	111.378796	73.956823	57.291228	61.103534	51.209655	46.227567	42.275535	58.044621	151.923506	76.273436	79.722778	60.426806	70.444741	44.463959	57.93984	42.521727	195.041704
hsa-miR-4800-3p	0.761164	0	0	0	0	0	0.227407	0	0	0	0.631704	0	0	0.308154	0	0	0	0.306812	0.373267	0.262964	0	0.112208	0	0	0	0	0	0	0	0	0	0	0.403546	0	0	0	0	0	0	0	0.464598	0.208397	0	0	0	0	0	0	0
hsa-miR-548u	0	0	0	0	0	0	0	0	0	0	0	0	0	0	0	0	0	0	0	0	0	0	0	0	0	0	0	0	0	0	0	0	0	0	0	0	0	0	0	0	0	0	0	0	0	0	0	0	0
hsa-miR-4748	0	0	0	0	0	0	0	0	0	0	0	0	0	0	0	0	0	0	0	0	0	0	0	0	0	0	0	0	0	0.56858	0	0.223178	0	0	0	0	0	0	0	0	0	0	0	0	0	0	0	0	0
hsa-miR-6767-3p	0	0	0	0	0	0	0	0	0	0	0	0	0	0	0	0	0	0	0	0	0	0	0	0	0	0	0	0	0	0	0	0	0	0	0	0	0	0	0	0	0	0	0	0	0	0	0	0	0
hsa-miR-1182	0	0	0	0	0	0	0	0	0	0	0	0	0	0	0	0	0	0	0	0	0	0	0	0	0	0	0	0	0	0	0	0	0	0	0	0	0	0	0	0	0	0	0	0	0	0	0	0	0
hsa-miR-4476	0	0	0	0	0	0	0	0	0	0	0	0	0	0	0	0	0	0	0	0	0	0	0	0	0	0	0	0	0	0	0	0	0	0	0	0	0	0	0	0	0	0	0	0	0	0	0	0	0
hsa-miR-188-5p	4.566982	5.564778	7.704306	2.387303	2.137549	6.039494	2.501479	5.767134	3.911501	6.87882	8.212147	3.499272	7.554322	4.930458	1.812378	7.283809	2.771306	7.056676	11.198015	7.100041	12.845544	5.834802	7.719813	5.521517	16.928416	6.386183	2.194064	4.220386	3.735303	3.980055	5.499361	2.454958	8.87802	5.385206	11.752047	0.589423	4.567998	2.649989	4.91576	6.60388	12.079545	3.751153	4.899165	4.770538	13.678591	4.94044	6.847435	3.564695	15.212167
[truncated: 398 more rows]
[truncated: 567 more columns]
