# Supplementary material for: Oncogenic role and potential regulatory mechanism of fatty acid binding protein 5 based on a pan-cancer analysis
Source: Sci Rep. 2023 Mar 11;13:4060. doi: 10.1038/s41598-023-30695-9 (PMC10008585; doi:10.1038/s41598-023-30695-9)
Supplement: Supplementary file 1 — Supplementary Information. [file 41598_2023_30695_MOESM1_ESM.zip › Supplementary Data/╩2╛▌/15 miRNA╧α╣╪╨╘/KIRC/net.network.txt]

Gene	miRNA	cor	pvalue	logFC	diffPval
FABP5	hsa-miR-577	-0.219563751710444	4.60862133366731e-07	-0.898335878470221	4.28775766997132e-05
FABP5	hsa-miR-302d-3p	-0.031764389404696	0.471105965155032	-0.0361931036941413	8.35433510864747e-08
FABP5	hsa-miR-362-3p	-0.01434088991363	0.744949969017163	-0.40060833652485	3.52911767584522e-05
FABP5	hsa-miR-302a-3p	-0.0126290180447795	0.774517890585381	-0.0453111226530984	5.24926507285322e-11
FABP5	hsa-miR-22-3p	0.0394594038829566	0.370456480713799	0.211041192046318	0.0047356018457658
FABP5	hsa-miR-302b-3p	0.0447919151358788	0.309387903675109	-0.108097597347072	6.44660921750784e-16
FABP5	hsa-miR-302c-3p	0.0581088482663213	0.187110778938567	-0.00621616904178331	0.0894969238036031
FABP5	hsa-miR-20b-5p	0.0703577685269917	0.11005241243063	-1.26032967127984	1.14240549363091e-21
FABP5	hsa-miR-329-3p	0.0923256641083541	0.035845993742607	0.0153295392589299	0.384420029980945
FABP5	hsa-miR-380-3p	0.103026971457476	0.0191213030804594	-0.0276777553488148	0.0384351450017794
FABP5	hsa-miR-93-5p	0.103976255633851	0.0180717697379776	1.2084538036823	1.29697466340731e-31
FABP5	hsa-miR-20a-5p	0.113430776457385	0.00984460259988226	0.525400929607763	5.5053777864814e-08
FABP5	hsa-miR-409-3p	0.136035507417821	0.00193480534112802	-0.188398643492639	0.226747089227732
FABP5	hsa-miR-17-5p	0.14670234215014	0.000830226248197406	0.470347818068182	1.68384793881623e-10
FABP5	hsa-miR-106a-5p	0.180570315651958	3.73852247175644e-05	-0.313295489772695	0.00381267586914839
FABP5	hsa-miR-142-5p	0.213160029587541	1.06327205240524e-06	1.90140602899617	4.72011106144096e-24
FABP5	hsa-miR-106b-5p	0.245929759289482	1.63559793587489e-08	1.19426347368262	4.72221717230168e-33
