# Supplementary material for: Oncogenic role and potential regulatory mechanism of fatty acid binding protein 5 based on a pan-cancer analysis
Source: Sci Rep. 2023 Mar 11;13:4060. doi: 10.1038/s41598-023-30695-9 (PMC10008585; doi:10.1038/s41598-023-30695-9)
Supplement: Supplementary file 1 — Supplementary Information. [file 41598_2023_30695_MOESM1_ESM.zip › Supplementary Data/╩2╛▌/15 miRNA╧α╣╪╨╘/LIHC/cor.MirnaExp.txt]

ID	TCGA-G3-A3CH-11A-11R-A22J-13	TCGA-EP-A12J-11A-11R-A130-13	TCGA-BC-A10X-11A-11R-A130-13	TCGA-BD-A3EP-11A-12R-A22J-13	TCGA-DD-A119-11A-11R-A130-13	TCGA-BC-A10W-11A-11R-A130-13	TCGA-BD-A2L6-11A-21R-A214-13	TCGA-BC-A110-11A-11R-A130-13	TCGA-BC-A216-11A-11R-A154-13	TCGA-DD-A3A2-11A-11R-A214-13	TCGA-DD-A1EG-11A-11R-A214-13	TCGA-DD-A11A-11A-11R-A130-13	TCGA-DD-A113-11A-12R-A130-13	TCGA-DD-A39V-11A-11R-A214-13	TCGA-DD-A3A3-11A-11R-A22J-13	TCGA-BC-A10U-11A-11R-A130-13	TCGA-DD-A3A8-11A-11R-A22J-13	TCGA-EP-A3RK-11A-11R-A22J-13	TCGA-BC-A10Y-11A-11R-A130-13	TCGA-FV-A3I0-11A-11R-A22J-13	TCGA-DD-A39Z-11A-21R-A214-13	TCGA-DD-A3A5-11A-11R-A22J-13	TCGA-DD-A114-11A-12R-A130-13	TCGA-FV-A3I1-11A-11R-A22J-13	TCGA-DD-A1EE-11A-11R-A130-13	TCGA-DD-A11D-11A-12R-A130-13	TCGA-BC-A10R-11A-11R-A130-13	TCGA-EP-A26S-11A-12R-A16S-13	TCGA-FV-A23B-11A-11R-A16S-13	TCGA-DD-A39X-11A-11R-A214-13	TCGA-DD-A1EL-11A-11R-A154-13	TCGA-DD-A116-11A-12R-A25G-13	TCGA-DD-A1EB-11A-11R-A130-13	TCGA-BC-A10T-11A-11R-A130-13	TCGA-BC-A10Z-11A-11R-A130-13	TCGA-DD-A1EI-11A-11R-A130-13	TCGA-DD-A11C-11A-11R-A130-13	TCGA-DD-A3A6-11A-11R-A22J-13	TCGA-DD-A3A4-11A-11R-A22J-13	TCGA-ES-A2HT-11A-11R-A17X-13	TCGA-FV-A3R2-11A-11R-A22J-13	TCGA-BC-A10Q-11A-11R-A130-13	TCGA-DD-A1EJ-11A-11R-A154-13	TCGA-DD-A1EC-11A-11R-A130-13	TCGA-DD-A118-11A-11R-A130-13	TCGA-DD-A1EH-11A-11R-A130-13	TCGA-DD-A11B-11A-11R-A130-13	TCGA-DD-A39W-11A-11R-A214-13	TCGA-FV-A2QR-11A-11R-A214-13	TCGA-DD-A3A1-11A-11R-A214-13	TCGA-DD-AAE9-01A-11R-A41H-13	TCGA-BC-A69H-01A-11R-A310-13	TCGA-BW-A5NQ-01A-11R-A27R-13	TCGA-DD-A4NV-01A-11R-A310-13	TCGA-2Y-A9H0-01A-11R-A38M-13	TCGA-DD-A11A-01A-11R-A130-13	TCGA-G3-A7M8-01A-11R-A343-13	TCGA-BC-A10X-01A-11R-A130-13	TCGA-DD-AAE6-01A-11R-A41H-13	TCGA-DD-A39W-01A-11R-A214-13	TCGA-ZS-A9CF-01A-11R-A38M-13	TCGA-DD-AAVS-01A-11R-A41H-13	TCGA-BC-A217-01A-11R-A154-13	TCGA-LG-A9QC-01A-11R-A37G-13	TCGA-UB-A7MD-01A-12R-A358-13	TCGA-DD-AADU-01A-11R-A41H-13	TCGA-DD-A1EG-01A-11R-A214-13	TCGA-G3-A25Z-01A-11R-A16S-13	TCGA-DD-A4NA-01A-11R-A25Z-13	TCGA-G3-A3CI-01A-11R-A214-13	TCGA-DD-A1EK-01A-11R-A214-13	TCGA-2Y-A9GV-01A-11R-A38M-13	TCGA-CC-A7IF-01A-11R-A33A-13	TCGA-DD-AAE2-01A-11R-A41H-13	TCGA-UB-A7MA-01A-11R-A343-13	TCGA-DD-A73B-01A-12R-A32J-13	TCGA-DD-A4NS-01A-11R-A310-13	TCGA-2V-A95S-01A-11R-A37G-13	TCGA-FV-A2QQ-01A-11R-A22J-13	TCGA-DD-AAEA-01A-11R-A41H-13	TCGA-DD-AACZ-01A-11R-A41H-13	TCGA-DD-AAD3-01A-11R-A41H-13	TCGA-PD-A5DF-01A-11R-A27R-13	TCGA-UB-A7MB-01A-11R-A343-13	TCGA-5C-A9VG-01A-11R-A37G-13	TCGA-DD-AAVW-01A-11R-A41H-13	TCGA-G3-AAV7-01A-11R-A38M-13	TCGA-FV-A2QR-01A-11R-A214-13	TCGA-BC-A10W-01A-11R-A130-13	TCGA-ES-A2HT-01A-12R-A17X-13	TCGA-WJ-A86L-01A-12R-A39J-13	TCGA-2Y-A9H4-01A-11R-A38M-13	TCGA-EP-A2KA-01A-11R-A17X-13	TCGA-ED-A7XP-01A-11R-A358-13	TCGA-DD-AAVY-01A-11R-A41H-13	TCGA-DD-AADP-01A-11R-A39J-13	TCGA-2Y-A9HB-01A-11R-A39J-13	TCGA-DD-AAVX-01A-11R-A41H-13	TCGA-G3-AAV3-01A-11R-A37G-13	TCGA-FV-A23B-01A-11R-A16S-13	TCGA-ED-A459-01A-11R-A25Z-13	TCGA-ZP-A9D2-01A-11R-A38M-13	TCGA-DD-AAEK-01A-11R-A41H-13	TCGA-MI-A75G-01A-11R-A32J-13	TCGA-CC-A7IH-01A-11R-A33A-13	TCGA-K7-AAU7-01A-11R-A38M-13	TCGA-RC-A7S9-01A-11R-A343-13	TCGA-DD-AACE-01A-11R-A41H-13	TCGA-2Y-A9GY-01A-11R-A38M-13	TCGA-DD-AAD2-01A-11R-A41H-13	TCGA-DD-AA3A-01A-11R-A37G-13	TCGA-DD-AAEE-01A-11R-A41H-13	TCGA-WQ-AB4B-01A-11R-A41H-13	TCGA-FV-A496-01A-11R-A25Z-13	TCGA-KR-A7K2-01A-12R-A343-13	TCGA-XR-A8TD-01A-12R-A39J-13	TCGA-DD-AACM-01A-11R-A41H-13	TCGA-UB-A7MF-01A-11R-A33A-13	TCGA-O8-A75V-01A-11R-A32J-13	TCGA-BC-A216-01A-11R-A154-13	TCGA-2Y-A9H6-01A-11R-A39J-13	TCGA-CC-A8HU-01A-11R-A36A-13	TCGA-FV-A495-01A-11R-A25Z-13	TCGA-EP-A26S-01A-11R-A16S-13	TCGA-BC-A3KF-01A-11R-A214-13	TCGA-EP-A2KB-01A-11R-A17X-13	TCGA-CC-5262-01A-01R-A130-13	TCGA-DD-AACH-01A-11R-A41H-13	TCGA-DD-A11B-01A-11R-A130-13	TCGA-2Y-A9H2-01A-12R-A38M-13	TCGA-DD-AACK-01A-11R-A41H-13	TCGA-DD-AAD8-01A-11R-A41H-13	TCGA-G3-A6UC-01A-21R-A33A-13	TCGA-DD-A73C-01A-12R-A33A-13	TCGA-DD-A39V-01A-11R-A214-13	TCGA-DD-AAEH-01A-11R-A41H-13	TCGA-MI-A75E-01A-11R-A32J-13	TCGA-DD-AAW2-01A-11R-A41H-13	TCGA-DD-AACN-01A-11R-A41H-13	TCGA-UB-AA0U-01A-11R-A38M-13	TCGA-DD-AAE1-01A-11R-A41H-13	TCGA-BC-A3KG-01A-11R-A214-13	TCGA-G3-A25W-01A-11R-A16S-13	TCGA-DD-AAE0-01A-11R-A41H-13	TCGA-G3-A5SM-01A-12R-A28Z-13	TCGA-DD-AADQ-01A-11R-A41H-13	TCGA-KR-A7K7-01A-11R-A33A-13	TCGA-CC-A5UC-01A-11R-A28Z-13	TCGA-CC-A1HT-01A-11R-A130-13	TCGA-DD-A4NF-01A-11R-A27R-13	TCGA-3K-AAZ8-01A-12R-A39J-13	TCGA-ZS-A9CF-02A-11R-A38M-13	TCGA-DD-A1EI-01A-11R-A130-13	TCGA-ZP-A9D0-01A-11R-A37G-13	TCGA-DD-AACV-01A-11R-A41H-13	TCGA-GJ-A3OU-01A-31R-A38M-13	TCGA-CC-A3M9-01A-11R-A214-13	TCGA-G3-A5SL-01A-11R-A27R-13	TCGA-EP-A2KC-01A-11R-A214-13	TCGA-DD-A4NG-01A-11R-A27R-13	TCGA-DD-AAD1-01A-11R-A41H-13	TCGA-BC-A110-01A-11R-A130-13	TCGA-DD-AAE4-01A-11R-A41H-13	TCGA-DD-AADJ-01A-11R-A41H-13	TCGA-DD-A116-01A-11R-A130-13	TCGA-DD-A3A9-01A-11R-A25Z-13	TCGA-DD-AACA-02B-11R-A41H-13	TCGA-WQ-A9G7-01A-11R-A37G-13	TCGA-NI-A4U2-01A-11R-A28Z-13	TCGA-RC-A7SK-01A-11R-A358-13	TCGA-DD-A1EE-01A-11R-A130-13	TCGA-DD-A4NE-01A-11R-A27R-13	TCGA-ZP-A9CV-01A-11R-A38M-13	TCGA-ZP-A9D1-01A-11R-A38M-13	TCGA-DD-AADO-01A-11R-A41H-13	TCGA-BW-A5NO-01A-11R-A27R-13	TCGA-CC-A7IL-01A-11R-A343-13	TCGA-DD-A73E-01A-12R-A32J-13	TCGA-DD-AACG-01A-11R-A41H-13	TCGA-DD-AAW1-01A-11R-A41H-13	TCGA-ED-A66X-01A-11R-A310-13	TCGA-G3-A25Y-01A-11R-A16S-13	TCGA-KR-A7K0-01A-12R-A343-13	TCGA-DD-AAEG-01A-11R-A39J-13	TCGA-HP-A5N0-01A-11R-A28Z-13	TCGA-DD-A4ND-01A-11R-A25Z-13	TCGA-DD-AACO-01A-11R-A41H-13	TCGA-5R-AA1C-01A-11R-A41H-13	TCGA-G3-AAV1-01A-11R-A38M-13	TCGA-XR-A8TF-01A-11R-A36A-13	TCGA-DD-AACX-01A-11R-A41H-13	TCGA-CC-A9FU-01A-11R-A37G-13	TCGA-G3-A25X-01A-11R-A16S-13	TCGA-WX-AA46-01A-11R-A39J-13	TCGA-G3-A7M5-01A-11R-A343-13	TCGA-G3-A3CG-01A-11R-A214-13	TCGA-CC-A7IJ-01A-11R-A343-13	TCGA-RC-A6M4-01A-11R-A32J-13	TCGA-RC-A7SH-01A-11R-A38M-13	TCGA-G3-A3CK-01A-11R-A214-13	TCGA-DD-AADK-01A-11R-A41H-13	TCGA-MI-A75H-01A-11R-A32J-13	TCGA-DD-A3A2-01A-11R-A214-13	TCGA-DD-A115-01A-11R-A130-13	TCGA-K7-A6G5-01A-11R-A310-13	TCGA-ZS-A9CE-01A-11R-A37G-13	TCGA-G3-A25S-01A-11R-A16S-13	TCGA-CC-A3MA-01A-11R-A214-13	TCGA-DD-A73F-01A-11R-A32J-13	TCGA-DD-AADV-01A-11R-A39J-13	TCGA-DD-A1EB-01A-11R-A130-13	TCGA-CC-5259-01A-31R-A214-13	TCGA-CC-5260-01A-01R-A130-13	TCGA-DD-AADY-01A-11R-A41H-13	TCGA-RC-A6M6-01A-11R-A32J-13	TCGA-DD-AAVP-01A-11R-A41H-13	TCGA-WX-AA44-01A-11R-A39J-13	TCGA-CC-A7II-01A-11R-A33A-13	TCGA-K7-A5RF-01A-11R-A28Z-13	TCGA-2Y-A9GZ-01A-11R-A39J-13	TCGA-DD-AADL-01A-11R-A41H-13	TCGA-2Y-A9H3-01A-11R-A38M-13	TCGA-G3-A5SK-01A-11R-A27R-13	TCGA-G3-AAV0-01A-11R-A37G-13	TCGA-UB-A7MC-01A-11R-A343-13	TCGA-ED-A7PX-01A-51R-A358-13	TCGA-G3-A7M7-01A-12R-A358-13	TCGA-DD-AADB-01A-11R-A41H-13	TCGA-DD-A1EJ-01A-11R-A154-13	TCGA-ZS-A9CG-01A-11R-A37G-13	TCGA-DD-A3A7-01A-11R-A22J-13	TCGA-DD-AAE7-01A-11R-A41H-13	TCGA-DD-A114-01A-11R-A130-13	TCGA-DD-A73D-01A-12R-A32J-13	TCGA-DD-AADC-01A-11R-A41H-13	TCGA-DD-AACD-01A-11R-A41H-13	TCGA-ED-A97K-01A-21R-A38M-13	TCGA-G3-A25T-01A-11R-A16S-13	TCGA-5R-AA1D-01A-11R-A38M-13	TCGA-RC-A7SB-01A-21R-A358-13	TCGA-G3-AAV2-01A-11R-A37G-13	TCGA-ZS-A9CD-01A-11R-A37G-13	TCGA-DD-A118-01A-11R-A130-13	TCGA-ED-A8O5-01A-11R-A36A-13	TCGA-XR-A8TE-01A-11R-A36A-13	TCGA-2Y-A9GT-01A-11R-A38M-13	TCGA-2Y-A9GS-01A-12R-A38M-13	TCGA-RC-A6M3-01A-11R-A32J-13	TCGA-RC-A7SF-01A-11R-A358-13	TCGA-G3-A3CH-01A-11R-A22J-13	TCGA-DD-AAVU-01A-11R-A41H-13	TCGA-DD-AAVQ-01A-11R-A41H-13	TCGA-G3-A5SI-01A-31R-A27R-13	TCGA-DD-AAEI-01A-11R-A41H-13	TCGA-FV-A3I1-01A-11R-A22J-13	TCGA-ED-A82E-01A-11R-A358-13	TCGA-YA-A8S7-01A-11R-A37G-13	TCGA-RC-A6M5-01A-11R-A32J-13	TCGA-EP-A12J-01A-11R-A130-13	TCGA-BC-A69I-01A-11R-A310-13	TCGA-G3-AAV6-01A-21R-A37G-13	TCGA-EP-A3JL-01A-11R-A214-13	TCGA-G3-AAV5-01A-11R-A37G-13	TCGA-LG-A9QD-01A-11R-A38M-13	TCGA-HP-A5MZ-01A-21R-A27R-13	TCGA-DD-AAED-01A-12R-A41H-13	TCGA-BC-A10Y-01A-11R-A130-13	TCGA-CC-A8HV-01A-11R-A36A-13	TCGA-XR-A8TG-01A-11R-A36A-13	TCGA-LG-A6GG-01A-11R-A310-13	TCGA-DD-A39X-01A-11R-A214-13	TCGA-ED-A4XI-01A-11R-A25Z-13	TCGA-FV-A4ZQ-01A-11R-A25Z-13	TCGA-GJ-A9DB-01A-11R-A37G-13	TCGA-UB-AA0V-01A-11R-A38M-13	TCGA-5R-AAAM-01A-12R-A41H-13	TCGA-CC-A123-01A-11R-A130-13	TCGA-ED-A7XO-01A-11R-A358-13	TCGA-DD-AACC-01A-11R-A41H-13	TCGA-DD-AADF-01A-11R-A41H-13	TCGA-DD-AAVV-01A-11R-A41H-13	TCGA-G3-A7M9-01A-23R-A358-13	TCGA-ED-A66Y-01A-11R-A310-13	TCGA-5C-AAPD-01A-21R-A39J-13	TCGA-BD-A2L6-01A-11R-A214-13	TCGA-DD-A4NH-01A-11R-A27R-13	TCGA-DD-AAVR-01A-11R-A41H-13	TCGA-DD-A4NN-01A-11R-A28Z-13	TCGA-DD-AADA-01A-11R-A41H-13	TCGA-BC-4073-01B-02R-A130-13	TCGA-FV-A4ZP-01A-12R-A25Z-13	TCGA-G3-AAV4-01A-11R-A38M-13	TCGA-DD-A4NQ-01A-21R-A28Z-13	TCGA-BC-A5W4-01A-11R-A28Z-13	TCGA-CC-A7IK-01A-12R-A343-13	TCGA-CC-A5UD-01A-11R-A28Z-13	TCGA-2Y-A9GU-01A-11R-A38M-13	TCGA-ED-A5KG-01A-11R-A27R-13	TCGA-DD-AACA-02A-11R-A41H-13	TCGA-DD-AADR-01A-11R-A41H-13	TCGA-CC-A9FS-01A-11R-A37G-13	TCGA-DD-AAC9-01A-11R-A41H-13	TCGA-ZP-A9CY-01A-11R-A38M-13	TCGA-DD-A73A-01A-12R-A32J-13	TCGA-DD-AADN-01A-11R-A41H-13	TCGA-T1-A6J8-01A-11R-A32J-13	TCGA-ED-A627-01A-12R-A310-13	TCGA-CC-A8HS-01A-11R-A36A-13	TCGA-DD-AACA-01A-11R-A41H-13	TCGA-DD-A73G-01A-22R-A32J-13	TCGA-QA-A7B7-01A-11R-A32J-13	TCGA-ED-A8O6-01A-11R-A36A-13	TCGA-UB-A7ME-01A-11R-A33A-13	TCGA-DD-AACB-01A-11R-A41H-13	TCGA-2Y-A9GX-01A-11R-A38M-13	TCGA-DD-AACF-01A-11R-A41H-13	TCGA-BC-A8YO-01A-11R-A37G-13	TCGA-CC-A8HT-01A-11R-A36A-13	TCGA-BC-A10R-01A-11R-A130-13	TCGA-ED-A7PZ-01A-11R-A343-13	TCGA-DD-AADW-01A-11R-A39J-13	TCGA-DD-A1EA-01A-11R-A130-13	TCGA-DD-AACP-01A-11R-A41H-13	TCGA-BC-A10T-01A-11R-A130-13	TCGA-ED-A7PY-01A-11R-A343-13	TCGA-G3-A7M6-01A-11R-A343-13	TCGA-CC-5261-01A-01R-A130-13	TCGA-DD-AACT-01A-11R-A41H-13	TCGA-DD-A3A8-01A-11R-A22J-13	TCGA-DD-A4NO-01A-11R-A28Z-13	TCGA-WX-AA47-01A-11R-A39J-13	TCGA-DD-AAC8-01A-11R-A41H-13	TCGA-DD-AADS-01A-11R-A41H-13	TCGA-DD-AAE3-01A-11R-A41H-13	TCGA-CC-A5UE-01A-11R-A28Z-13	TCGA-2Y-A9H1-01A-11R-A38M-13	TCGA-DD-A3A3-01A-11R-A22J-13	TCGA-DD-AAD0-01A-11R-A41H-13	TCGA-2Y-A9HA-01A-11R-A39J-13	TCGA-EP-A3RK-01A-11R-A22J-13	TCGA-DD-A1EF-01A-11R-A130-13	TCGA-CC-5258-01A-01R-A130-13	TCGA-BC-4072-01B-11R-A154-13	TCGA-DD-AADD-01A-11R-A41H-13	TCGA-DD-AACQ-01A-11R-A41H-13	TCGA-CC-5264-01A-01R-A130-13	TCGA-DD-A4NP-01A-11R-A28Z-13	TCGA-DD-A3A0-01A-11R-A214-13	TCGA-BC-A112-01A-11R-A130-13	TCGA-G3-AAUZ-01A-11R-A38M-13	TCGA-DD-A1EC-01A-21R-A130-13	TCGA-2Y-A9H5-01A-11R-A38M-13	TCGA-G3-A25V-01A-11R-A16S-13	TCGA-DD-AACI-01A-11R-A41H-13	TCGA-BD-A3ER-01A-11R-A214-13	TCGA-K7-A5RG-01A-11R-A28Z-13	TCGA-BC-A10Q-01A-11R-A130-13	TCGA-CC-A7IG-01A-11R-A33A-13	TCGA-BC-A10S-01A-22R-A130-13	TCGA-DD-AAEB-01A-11R-A41H-13	TCGA-DD-A39Y-01A-11R-A214-13	TCGA-DD-AAW3-01A-11R-A41H-13	TCGA-DD-AADM-01A-11R-A41H-13	TCGA-CC-A9FV-01A-11R-A37G-13	TCGA-FV-A3I0-01A-11R-A22J-13	TCGA-5C-A9VH-01A-11R-A37G-13	TCGA-DD-A3A6-01A-11R-A22J-13	TCGA-CC-A3MC-01A-11R-A22J-13	TCGA-MR-A8JO-01A-12R-A36A-13	TCGA-DD-A3A4-01A-11R-A22J-13	TCGA-CC-5263-01A-01R-A130-13	TCGA-DD-AAD6-01A-11R-A41H-13	TCGA-NI-A8LF-01A-11R-A36A-13	TCGA-DD-AACY-01A-11R-A41H-13	TCGA-G3-A3CJ-01A-11R-A214-13	TCGA-DD-A3A1-01A-11R-A214-13	TCGA-CC-A3MB-01A-11R-A214-13	TCGA-2Y-A9H7-01A-11R-A39J-13	TCGA-DD-A4NR-01A-11R-A310-13	TCGA-XR-A8TC-01A-11R-A36A-13	TCGA-DD-A3A5-01A-11R-A22J-13	TCGA-KR-A7K8-01A-11R-A33A-13	TCGA-DD-AACJ-01A-11R-A41H-13	TCGA-DD-AAD5-01A-11R-A41H-13	TCGA-DD-AAVZ-01A-11R-A41H-13	TCGA-BW-A5NP-01A-11R-A27R-13	TCGA-MI-A75I-01A-11R-A32J-13	TCGA-MI-A75C-01A-11R-A32J-13	TCGA-BD-A3EP-01A-11R-A22J-13	TCGA-4R-AA8I-01A-11R-A38M-13	TCGA-DD-AADG-01A-11R-A41H-13	TCGA-DD-AADI-01A-11R-A41H-13	TCGA-DD-AADE-01A-11R-A41H-13	TCGA-2Y-A9H8-01A-11R-A39J-13	TCGA-DD-AAW0-01A-11R-A41H-13	TCGA-2Y-A9GW-01A-11R-A38M-13	TCGA-DD-AACS-01A-11R-A41H-13	TCGA-DD-A4NL-01A-11R-A28Z-13	TCGA-DD-A4NI-01A-11R-A27R-13	TCGA-ES-A2HS-01A-11R-A17X-13	TCGA-BC-A10Z-01A-11R-A130-13	TCGA-CC-A9FW-01A-11R-A37G-13	TCGA-2Y-A9H9-01A-21R-A39J-13	TCGA-DD-A1ED-01A-11R-A154-13	TCGA-DD-A1EL-01A-11R-A154-13	TCGA-GJ-A6C0-01A-12R-A310-13	TCGA-ZP-A9CZ-01A-11R-A38M-13	TCGA-BC-A10U-01A-11R-A130-13	TCGA-RG-A7D4-01A-12R-A343-13	TCGA-G3-A25U-01A-11R-A16S-13	TCGA-DD-A39Z-01A-11R-A214-13	TCGA-DD-A1EH-01A-11R-A130-13	TCGA-CC-A7IE-01A-21R-A38M-13	TCGA-DD-AACU-01A-11R-A41H-13	TCGA-DD-AACL-01A-11R-A41H-13	TCGA-DD-A119-01A-11R-A130-13	TCGA-G3-A5SJ-01A-11R-A27R-13	TCGA-DD-A11C-01A-11R-A130-13	TCGA-MR-A520-01A-11R-A25Z-13	TCGA-DD-A113-01A-11R-A130-13	TCGA-DD-A11D-01A-11R-A130-13	TCGA-DD-AACW-01A-11R-A41H-13	TCGA-ZP-A9D4-01A-11R-A37G-13	TCGA-DD-AAE8-01A-11R-A41H-13	TCGA-DD-A4NB-01A-12R-A25Z-13
hsa-miR-22-3p	17.8986993932489	17.2830575970083	17.3958202764095	17.6982753262479	17.9416798164085	17.8184461195708	17.344053993454	17.4036162386812	17.6702205536014	17.8971015400137	17.9882414310407	17.4282980087975	17.6610578228199	18.1977599823801	16.6904140944254	17.4963771163273	18.1458361446734	17.9018308919545	17.0683888808016	18.0404326090913	17.8674730135511	17.9895148007284	17.4042692720595	17.5899568442347	17.4650928471336	17.5641487455301	17.7558375322984	17.4573199531644	17.3834739598654	17.7073591320809	17.6486075600761	18.203061179177	17.5884255113711	17.2058447842066	16.8402763543622	17.3849127249875	17.5792267977245	17.9119677150149	17.5689328664326	17.7932133733327	17.7103356087598	17.7675404901501	17.1040304822107	17.1550484552075	17.5530389988325	17.5769072261709	17.5037946879233	18.0566012027828	17.3134065389982	17.4846742313764	17.7206270358687	15.0560894037482	15.9792601673761	17.8290853461962	17.2364075971422	16.9234423968515	17.9489312444695	17.1768091367284	15.9840984277085	16.5463838570498	16.4945856162945	16.8947550134228	16.0700775371562	18.1233580918785	17.3067043347197	17.5831356684861	16.7368762154536	16.324563289709	17.652352042669	18.0654645210355	17.4110085855376	17.0720718763503	15.942084675071	17.4569278814971	16.6506058268297	17.8327108031467	17.1319162278625	16.3835380854576	17.4137312157869	17.3776155535521	17.4660812423236	17.2931761462981	17.6507011804748	16.6233757038385	16.5407566281696	17.1725261514218	16.526116507401	17.3673763557718	17.0007449740529	18.0867794753143	17.0605070130598	16.8708631609024	17.2975575647267	17.5028046165656	17.3361438878652	17.1960045936614	17.8415876881461	17.4185510193476	17.1906059871583	16.1149757579895	15.9859297462981	17.4734671512998	17.5708526038222	17.7922743003083	17.925377684996	16.1909537313412	16.8100167612001	17.0881650393862	16.0689606602519	17.6894104196884	16.227130049988	17.3820270014948	17.8015410198239	16.8330988596065	16.4545200383787	17.3343474925137	16.684508936524	16.8166612000685	16.2388903952576	16.5777082169259	17.6102650261838	15.452820364694	16.5860617434937	17.0954299907669	17.7300348854201	17.4631699141201	17.017931691866	16.68037738126	18.0064586730787	15.3129921173475	17.9311610947065	16.7822380760515	17.9294474031796	18.3226798896728	17.2600925689456	17.6302521916905	17.015027319556	17.1183277239917	16.7966290317791	16.5689877727365	16.1443537329043	16.3118109207656	16.5661909794508	16.3923196031895	17.5071303000926	17.7590136639548	16.9862709291557	17.0234067601655	16.0834386055261	17.2764343259959	17.4643686570722	16.5818552139915	16.4989808389712	17.66126245923	17.0654466393093	16.5139440579784	17.3494522933315	17.8627844427765	16.8386770531372	17.2009943627356	16.9836071152924	16.9519061968482	17.65791921478	17.6260476482866	16.8202113788021	16.9864520455728	16.7713862982601	17.1984162640036	17.8106425477653	17.2706913561489	17.2597147640043	17.0624193311198	17.5114345587937	17.4635826431295	17.5192323424289	15.7481592981519	16.8083156608008	16.8523783267053	16.2376510239304	16.9455924328985	16.8009226440224	16.2050601105446	16.8203073769063	17.8427057430362	17.6895476047447	17.2640466844623	17.4238323841409	18.1393899714419	16.8169861223785	17.1350017913371	16.6368100996008	15.0424105022013	16.2919521753231	17.7101976952197	17.1941075648103	17.4913520735634	16.9391579229524	16.9272119839431	16.0362214869071	17.9927901125193	17.4699303210401	17.1612677198723	18.881490708943	17.1108329709103	17.5799898334537	17.042239697326	17.6615665760491	15.8526562955821	18.0350756087552	17.3101014999165	17.4653814647551	17.2130719348771	15.3452874199632	16.7941899198525	16.2508289297906	17.5646340490782	16.9852115539175	15.8373938704201	17.6642062874586	17.0459036080731	17.4876312373335	17.7359724309468	17.5730894435096	17.7397272195774	17.3310866340176	17.2724885481904	17.8505128432456	16.9474988252494	15.7145787803694	17.7126055867044	16.73166242583	18.1465045381839	16.3539226651773	16.5480132959446	16.9992072861995	17.3451054626883	16.1433798256934	16.6674761070134	17.2650481777753	17.4749995176388	17.0635478117997	16.9632697764749	17.1827444701995	16.7317366626097	16.0810148356325	17.1450584491652	16.4511950102353	16.5723935146224	17.0208736247474	16.8766020764901	15.6857047682484	16.1129230527593	16.1057207136178	17.1550494437383	17.354352703425	17.2334998466138	17.0673398194529	17.3961398170511	16.7592497388602	17.4494162879487	15.4045894415713	17.2706347871363	16.1430796309143	16.9083292856718	17.3560916985409	16.1542487095555	16.4332325153527	15.9809265512944	16.8677975493742	16.2928947788179	17.3803959570005	17.1815939058842	15.9360646114427	17.0959192705673	17.2539093313837	17.3845535897741	15.9237255738348	17.3310901339292	17.1326955164076	17.6685782515772	17.6401686639092	16.2988109721523	15.6551108449599	16.6062344377932	16.8500219753092	17.021830170237	17.109684786193	15.8607273993874	17.4610941016068	16.8572848881526	17.1820470622361	16.5475910478187	16.8213791296614	16.0418340883361	16.2771111939897	15.3973627862204	17.7729904211217	16.0442158634425	16.8239704761288	17.0825908739096	16.4503260625945	18.1055781122326	17.5060828399145	17.9640379052262	16.2540640280724	17.8564522773754	16.9897537096053	15.8927948962862	16.3050435522058	17.7674363894987	17.9384085928158	15.5705382354572	16.7387717943281	16.9322285955724	17.1771839751224	17.191956570316	15.3126663788212	16.4439565633829	17.2111021476367	16.5656481933731	16.3865928967697	16.8736207376398	16.5548085605672	18.0269113394332	17.2368083676949	15.7608818258133	15.8929445106879	17.8580550809791	17.694040875229	17.9603040461848	18.034347620001	16.7761464081629	18.1896074203333	17.9660130689373	15.4446315467431	16.2886977643424	15.899697728811	17.3837692514334	17.3623924906352	17.54120100121	16.3162014387322	15.7313938158517	15.6948796488293	16.5735350642428	16.3865928967697	15.8685242930359	17.9265531326261	16.6443421721593	16.2288750446703	16.3465210047957	16.6124466707349	16.5158130063239	17.0249004922644	17.7286187453788	17.8368510682876	16.8488894114794	15.7768509134338	16.0124261633877	16.468350075386	17.9220948039658	16.1702513554949	17.2782053221224	17.7520911637514	17.6880679114407	15.5767149162942	16.6990382839736	17.55797368839	17.1198216085238	16.7812303467524	17.0221066043585	15.6785129387964	16.0230105534699	17.1644699598562	17.4912244415222	17.9742017012908	18.1194579080187	17.535151571985	16.8466987326735	17.1368589764324	16.3848806930835	17.4378731477906	17.1621050981826	15.8584613924377	16.5293800699177	17.0566440649894	15.1881568688053	17.4696775853064	16.2915527671751	17.380023008606	17.4393041561111	17.4398917415261	17.1754189505728	16.4161544312072	16.9881254630747	17.9314404523161	16.7178664924707	17.761986167272	17.940401927392	17.6608113853547	18.458967653673	17.0002135178583	17.229526714687	17.3148425393158	17.4081066246343	15.9886538463511	17.1356080935284	16.8350980436144	16.8662139924554	15.6463688545654	16.9233054306631	17.3933259302585	15.2078147053732	16.6433136682584	16.8830990729398	16.7644621471944	16.861466193791	15.433316475505	16.585803035431	17.740599012122	17.3664007679451	16.8211424155863	16.674012913405	16.6032529610845	17.2536185379407	17.715925804488
