# Supplementary material for: Oncogenic role and potential regulatory mechanism of fatty acid binding protein 5 based on a pan-cancer analysis
Source: Sci Rep. 2023 Mar 11;13:4060. doi: 10.1038/s41598-023-30695-9 (PMC10008585; doi:10.1038/s41598-023-30695-9)
Supplement: Supplementary file 1 — Supplementary Information. [file 41598_2023_30695_MOESM1_ESM.zip › Supplementary Data/╩2╛▌/15 miRNA╧α╣╪╨╘/LIHC/diffGeneExp.txt]

ID	TCGA-DD-A39X-11A	TCGA-DD-A1EC-11A	TCGA-DD-A1EL-11A	TCGA-DD-A39W-11A	TCGA-DD-A3A5-11A	TCGA-DD-A3A3-11A	TCGA-DD-A39V-11A	TCGA-BC-A110-11A	TCGA-DD-A3A1-11A	TCGA-DD-A1EB-11A	TCGA-DD-A1EI-11A	TCGA-BC-A10R-11A	TCGA-DD-A1EH-11A	TCGA-DD-A11C-11A	TCGA-DD-A1EJ-11A	TCGA-DD-A3A4-11A	TCGA-BC-A10Y-11A	TCGA-DD-A113-11A	TCGA-DD-A1EG-11A	TCGA-G3-A3CH-11A	TCGA-BC-A10X-11A	TCGA-DD-A39Z-11A	TCGA-BC-A10W-11A	TCGA-BD-A3EP-11A	TCGA-FV-A3I0-11A	TCGA-DD-A3A8-11A	TCGA-DD-A116-11A	TCGA-FV-A23B-11A	TCGA-FV-A3I1-11A	TCGA-BC-A10Q-11A	TCGA-DD-A11D-11A	TCGA-FV-A2QR-11A	TCGA-DD-A11A-11A	TCGA-DD-A3A2-11A	TCGA-BD-A2L6-11A	TCGA-EP-A12J-11A	TCGA-DD-A3A6-11A	TCGA-EP-A26S-11A	TCGA-DD-A118-11A	TCGA-DD-A119-11A	TCGA-DD-A1EE-11A	TCGA-BC-A216-11A	TCGA-BC-A10Z-11A	TCGA-FV-A3R2-11A	TCGA-ES-A2HT-11A	TCGA-DD-A114-11A	TCGA-BC-A10T-11A	TCGA-EP-A3RK-11A	TCGA-BC-A10U-11A
GDF2	3.096471	4.017525945	3.652961	3.165402	1.898743816	3.460117	2.410922824	2.495351	1.249706	3.234961047	3.272572	3.032191069	2.119584753	3.443999869	3.788593	4.511772705	3.091348846	2.452609	2.211685	2.828474	3.126658	1.317932	1.949204	3.437970397	2.274424	2.748069542	2.741853	3.314074	3.521718561	2.813640354	2.826667959	3.747985	3.251589	2.804695	2.7347	2.552619416	0.9547752	2.552851	2.224289674	3.449007	2.855734	2.625520821	2.46284511	2.495775987	2.780700593	3.018075449	2.522179	2.578539036	2.552029
CLEC4M	2.225756	3.762493092	1.770943	2.424476	1.661075818	4.424274	2.804030441	3.243338	2.753978	2.576515398	1.423818	3.116612781	2.2200196	2.492583339	2.457398	3.687872773	3.664873062	2.214277	2.848863	2.600892	2.518331	0.8200538	2.763867	2.733594376	1.701768	1.933531353	2.346637	1.5427	2.93682842	2.026089105	3.452672372	1.594401	3.42998	3.033714	3.11782	2.29146825	0.2044657	2.534465	2.40369953	2.492462	1.699588	2.818086867	3.039640111	3.268283003	2.471615124	2.702697473	3.28065	2.260236709	2.21834
TOMM40L	1.371084	1.480021497	1.584464	1.06616	1.495856815	1.444123	1.70667468	2.075178	1.747729	1.462372805	1.445591	2.209134134	1.340760934	1.732852894	1.415121	2.057026615	1.335459091	1.588487	1.537697	1.4642	1.08569	1.410003	1.743481	1.472738289	1.331827	1.409191046	1.58911	1.81921	1.558138708	1.475287992	1.863476755	1.932132	1.667379	1.467436	1.911184	1.905241806	0.9876679	1.306163	1.636447445	1.227694	1.688556	1.216937675	1.889214485	2.005919851	2.227037265	2.144954661	1.292662	1.495501188	1.634748
MSTO1	0.5118426	0.693966958	0.6019221	0.5386647	0.508535315	0.8252856	0.905686223	0.7624119	0.8788027	0.616769354	0.8341764	0.636162332	0.677208057	0.819877897	0.6702623	1.077356462	0.604241032	0.819249	0.6574499	0.5853311	0.5515631	0.6492122	0.7683648	0.6210518	0.4655681	0.604658328	0.5428507	0.7453655	0.597199766	0.669993913	0.773148124	0.756891	0.828094	0.4778297	0.8784657	0.655759047	0.7680054	0.5410547	0.568450961	0.473652	0.8408274	0.671479811	0.914271768	0.879239569	0.885924401	0.839197171	0.6016293	0.514860804	0.6423658
LRRC14	0.8933462	1.202353273	1.196655	0.9027541	1.014928693	1.022514	1.003285478	0.9672148	1.058262	1.04529051	1.064991	1.036148458	0.925619778	1.003852731	0.9288345	1.561804226	0.969503517	1.034606	1.031796	1.075026	0.8090236	0.8384118	0.9936039	1.289700707	1.012961	1.118496787	1.050808	1.243917	1.112182411	0.889228511	1.052050269	1.268989	0.9558147	0.8582612	1.302598	1.216102688	0.7259107	0.9635838	0.836748434	0.7229179	1.217325	0.780812973	1.039716124	1.298414315	1.408753548	1.281024578	0.7617112	1.048501808	0.811601
INS-IGF2	1.58318	2.387370698	1.915611	2.263807	1.67190995	1.109712	1.251189117	1.659755	0.06780433	3.041585643	2.144616	1.854028918	1.443935476	2.945750623	1.914276	1.381033187	2.212889846	2.066666	1.117268	2.072942	2.343727	1.871789	1.183592	2.227331912	2.177814	1.078296448	2.012575	1.681856	2.231637224	2.113576338	1.80607669	1.645709	2.151977	1.252333	1.421542	2.301997337	0.4746656	2.482707	2.035345488	2.605605	2.491823	0.767956647	0.756812329	0.97077092	0.364814415	1.295518247	1.524497	1.991406722	1.563766
GABRD	0.01068811	0.094116532	0.03807869	0.02244711	0	0	0.069900337	0.1069523	0.1327222	0.054220881	0.1216742	0.01136054	0.048489798	0.028743439	0.06469267	0.142359759	0.141709583	0.04644446	0.0276981	0.1093092	0.07376203	0.1379297	0.07883073	0.077065052	0.01356388	0.10344606	0.05598364	0.20893	0.014344759	0.071473242	0.028705681	0.1492081	0.01048497	0.03425446	0.2568314	0.141996614	0.1153649	0.07297137	0.020134117	0.0643334	0.0986373	0.142073396	0.222907712	0.189233589	0.035796661	0.069296324	0.03222294	0.040756907	0.1123821
PLVAP	1.009933	1.839008494	1.497355	1.493945	1.050701489	2.469443	1.999303209	2.133302	3.125572	1.556442363	2.110471	1.446725209	2.11465446	1.695390784	1.804659	3.048051131	2.177553726	2.250418	2.144415	2.407119	2.38948	2.606055	2.379719	2.118091393	1.444902	2.561497662	1.655921	3.503131	1.841047762	2.346755535	2.260195316	3.540825	2.142941	2.09397	3.719628	2.481622687	1.822376	1.997936	1.61772459	1.616998	2.163581	2.187866001	3.150668252	2.868985812	2.177376373	2.043019679	1.682755	2.128076592	2.454122
SEMA3F	0.6781414	1.232907631	1.213868	1.314886	0.751677736	0.9562631	1.222047939	1.136808	1.133158	1.110870008	1.368473	1.036832671	0.995269756	1.114830908	1.071721	1.491446921	1.441911461	1.05692	1.048714	1.304556	1.034107	0.8346171	1.250877	1.183580891	1.013577	1.1351354	0.9315648	1.464415	1.125423563	1.124924922	1.191928309	1.067753	0.976329	0.9470364	1.127355	1.197083912	0.6333252	0.9941554	1.149485963	1.022289	1.064332	0.899012252	0.901304224	1.312564258	1.142568952	1.337270876	1.098593	1.032454606	1.114445
VPS45	1.068081	1.211932279	1.520682	1.072577	1.066898717	1.1459	1.110092201	0.9813744	1.234879	1.207185215	1.419681	0.933825366	1.156201905	1.236867449	1.460979	1.584977281	1.393109253	1.100961	1.228265	1.289821	1.269752	1.043664	1.287451	1.012216983	0.8617537	1.098352671	1.381641	1.644413	1.194782324	1.182538835	1.423846775	1.654003	1.247571	1.187358	1.612592	1.622482035	0.7835338	0.9493705	1.133727635	1.248502	1.275301	1.222156246	1.145202341	1.215574574	1.704262755	1.85029268	0.8365852	1.115999743	0.9202096
SLC26A6	0.3163808	0.381829451	0.5709232	0.3613549	0.290698149	0.3188518	0.378925872	0.4383082	0.5807018	0.471946713	0.4616704	0.300991215	0.340594012	0.595862325	0.4939615	0.677143887	0.543010023	0.5736497	0.374228	0.4182968	0.3103756	0.4036207	0.6758118	0.380853962	0.2106047	0.391360944	0.4298969	0.713828	0.542483709	0.372962294	0.749259346	0.6307705	0.3908204	0.362792	0.6870435	0.763270735	0.1664934	0.2839129	0.371126426	0.4245284	0.5011084	0.505946273	0.451931967	0.775462242	0.915865436	0.812861414	0.256698	0.694519732	0.3162402
PPOX	1.07789	1.078836194	1.334698	1.170004	1.198657226	1.11876	1.253182173	1.168566	1.474771	1.210551011	1.277355	1.125066447	1.068944401	1.261807291	1.136317	1.368591162	1.158967438	1.082809	1.091974	1.176301	1.05741	0.9972548	1.201958	1.075054625	0.9027983	1.174858945	1.143258	1.536802	1.194093168	1.091370152	1.057082608	1.461267	0.9607238	1.124215	1.093917	1.023371023	0.8003941	0.9489797	1.025118657	0.8276656	1.154447	0.922251335	1.026585048	1.36474623	1.212705022	1.206384088	0.8732654	1.030857802	0.9176289
CEP131	0.5450648	0.71490379	0.8026953	0.6488428	0.680628707	0.7896507	0.663603077	0.4633698	1.141583	0.690992646	0.9328422	0.500865841	0.687660679	0.666259311	0.9438479	1.164833198	0.790614259	0.6915148	0.8297898	0.796254	0.7282761	0.6154627	0.9163354	0.732499743	0.4610552	0.75853614	0.6143695	0.9177111	0.658161749	0.611995098	0.887488271	1.14945	0.641779	0.5376912	1.009441	1.064759019	0.66876	0.3854362	0.416587766	0.7957608	0.879194	0.631537202	0.907214487	0.896406787	0.91956662	1.037369339	0.6055436	0.55022172	0.5411035
CLEC1B	2.676004	2.458797038	2.902515	2.249878	1.259691957	2.2826	2.458436859	2.946845	2.719711	2.257761101	2.491295	2.726656191	1.953500878	2.574841859	2.436296	3.789019976	2.095246847	1.736282	2.925777	2.485486	2.342471	0.4479939	2.280989	1.986683488	1.326868	2.37410632	2.1674	1.819329	2.480999521	2.704375788	2.395052083	1.512247	2.719598	2.554967	1.479818	2.085652467	0.129238	1.918396	3.310146251	3.139893	2.462816	1.925970136	1.0983416	1.4820384	2.144921043	2.391739935	2.194556	1.428104087	1.552897
FLAD1	2.205878	1.951927161	2.684924	2.366292	2.397108235	2.416313	2.302845048	2.303358	2.529284	2.389667937	2.604844	2.260775602	2.256913076	2.289945856	2.50986	3.088809271	2.456191712	2.30128	2.316148	2.461412	2.191291	2.157316	2.593033	2.43184117	2.260887	2.766071254	2.19412	2.566095	2.276356015	2.354100297	2.620152918	2.712585	2.492074	2.312944	2.418063	2.60125375	2.131977	2.281328	2.458601054	2.439184	2.261575	2.085274512	2.529467566	2.639245111	3.01623666	2.638865764	2.157645	2.042734733	2.09675
MXD3	0.1303711	0.286585402	0.2631529	0.09020908	0.191371492	0.1760021	0.245748904	0.4810947	0.424858	0.225340525	0.302368	0.278492647	0.264704553	0.33738945	0.2642009	0.281119463	0.149009399	0.2968435	0.266679	0.2965376	0.1574143	0.3010022	0.3404056	0.135565148	0.1221287	0.172642358	0.3474908	0.2879442	0.322444698	0.331577046	0.328378147	0.3113326	0.1171439	0.1786528	0.393683	0.234960823	0.1521447	0.09668366	0.312469192	0.07667888	0.3745869	0.266930385	0.444798953	0.427112865	0.546458295	0.484196438	0.08289868	0.354659468	0.1299837
CLEC4G	4.753151	5.490628548	4.746789	5.032639	3.330158391	6.852426	5.013008542	5.546556	6.221888	4.550774878	3.981034	4.903031718	4.762412127	4.974364992	4.878971	6.717325369	5.314324228	3.877901	5.047806	4.713221	4.362894	3.008581	5.190093	5.074235062	4.182136	4.549903823	4.350957	4.117914	4.901479408	4.582332577	5.196747993	4.205839	5.111117	5.28463	4.889688	4.481657887	0.9275189	4.795475	5.303076491	5.403043	4.495757	4.635776214	4.835356361	5.458520846	4.57906011	4.771507766	5.22244	4.622483697	4.526342
ANGPTL6	3.065009	3.286877958	3.076512	3.14725	3.1226361	3.729506	3.127860526	3.222338	2.741128	3.388573372	2.831755	2.796442637	2.661220959	2.838943448	2.936343	4.359487571	3.06158244	3.087513	2.860587	3.029776	2.870353	2.286303	2.793438	3.146946729	3.347243	3.156036046	2.88224	2.757859	3.270223877	3.345974953	3.224918477	3.085215	3.08948	3.123881	2.839155	2.947439998	2.292892	3.401307	2.72583164	3.01701	2.891021	2.635670158	3.201230918	3.611377315	2.698861254	2.541245483	3.035256	3.289967413	3.474242
SCAMP3	3.591526	3.461193684	3.811928	3.713047	3.559968385	3.927924	3.605322262	3.645341	4.124526	3.642712536	3.652962	3.388846526	3.406999806	3.429065695	3.664478	4.557000462	3.608027949	3.364421	3.555681	3.517021	3.423953	3.533302	3.572042	3.624415969	3.426919	3.835995322	3.470414	3.780668	3.429602433	3.416822966	3.909391929	3.972218	3.424675	3.632389	3.898437	4.054892908	3.582113	3.57519	3.320122212	3.556428	3.542052	3.236129719	4.149413803	4.13738448	4.248688408	3.899853888	3.283611	3.461285485	3.459312
PYGO2	2.424409	2.393853401	2.039479	2.161244	2.275889726	1.927064	2.015357502	2.305689	2.11965	2.344961419	2.214635	2.003823054	2.409201166	2.235344137	2.202139	3.009097659	2.525884373	2.342543	2.138387	2.209975	2.07895	2.513113	2.192053	2.146400449	2.000082	2.213508071	2.313808	2.777077	2.579740215	1.948382746	2.387413724	2.583228	1.98261	2.331333	2.973231	2.410435426	2.122374	2.043219	2.196258224	2.223983	2.389409	2.001743409	2.766129164	2.638511768	2.765522869	2.646547554	2.422417	2.476535717	2.100717
ANAPC7	1.307106	1.361575951	1.782995	1.327324	1.347938326	1.50398	1.413013711	1.320092	1.51156	1.609805417	1.667377	1.191237378	1.508554128	1.469418617	1.656537	2.041162715	1.637086725	1.43512	1.618753	1.418529	1.428425	1.542907	1.509447	1.564470206	1.284869	1.394341717	1.464447	1.766622	1.474781605	1.343876541	1.713419902	1.917527	1.438708	1.403074	1.927964	1.746834233	1.274696	1.353448	1.388902043	1.643616	1.564176	1.457345509	1.96928406	1.776173287	2.069497528	1.87606018	1.262228	1.319314216	1.237196
KRTCAP2	1.780575	1.626080546	1.502309	1.640485	1.710328254	1.851712	1.801846401	1.864608	2.320166	1.657090121	1.548555	1.435664063	1.632937349	1.718856959	1.566144	2.100202587	1.731860125	1.761522	1.901142	1.880608	1.55401	1.863183	2.028603	1.604343912	1.533321	1.815782388	1.689383	1.804126	1.601381615	1.739530557	1.713074359	1.90895	1.46692	1.631668	1.919708	1.722804122	2.080732	1.738987	1.713869327	1.378169	1.630733	1.529129334	1.972140929	2.137586879	2.034725402	1.690392819	1.544899	1.712178478	1.595994
FAM189B	1.254691	1.4635201	1.20061	1.327069	1.142286925	1.227547	1.151248325	0.7347467	1.495265	1.175872672	1.379145	0.876398417	1.046616123	1.164613285	1.054603	1.826510439	1.37361555	1.241661	0.795837	1.243117	1.013373	1.135154	1.181594	1.056357537	0.9297133	1.208256836	1.227749	1.309959	1.457509582	0.832052533	1.423498233	1.471894	0.9800821	1.372834	1.492225	1.504001604	0.7462317	1.290176	1.017835744	1.218024	1.61548	1.116717893	1.117429557	1.70267423	1.64875791	1.702296355	0.9455377	1.38030693	0.8849887
CCT3	4.375484	4.529086865	4.803977	4.838848	4.635781336	4.810297	4.602719708	4.704145	4.998803	4.688775535	4.878752	4.532458917	4.622398007	4.387491469	4.880258	5.741365916	4.841522848	4.700021	4.47235	4.796373	4.464318	4.443124	4.858411	4.686448689	4.581054	4.873899771	4.382372	4.912767	4.347784612	4.625472705	4.845637579	5.091514	4.565174	4.55845	4.693003	4.923087463	4.447805	4.662927	4.524250264	4.602594	4.647315	4.58621985	4.955357105	4.85038598	5.275000694	4.909988544	4.563517	4.215001973	4.516351
FCN2	5.179418	5.332519309	5.773784	5.573982	4.047397488	6.508812	5.409704985	6.213991	6.297263	5.579910692	4.675693	5.383743449	5.504868096	5.249283332	6.071033	6.804345304	6.058571909	4.399914	5.715658	5.046688	5.35066	2.811928	5.225647	5.379698427	4.266527	4.718984554	4.689215	4.922984	5.86419949	5.520228123	6.265899017	4.494223	5.759301	5.241428	5.204825	4.435959483	1.118628	5.452887	5.77695556	6.0982	5.553827	5.585537347	5.282674909	5.867294912	5.302956034	5.610353802	5.50107	4.915572156	4.698926
BLOC1S3	1.334477	1.348286211	1.284593	1.402892	1.504904837	1.395296	1.464241582	1.36684	1.310822	1.206191053	1.408481	1.588196535	1.577126001	1.74113906	1.540746	2.140485815	1.595543641	1.443234	1.507626	1.417976	1.426621	1.624921	1.634693	1.375829009	1.451612	1.818303846	1.291543	1.532101	1.61331725	1.220092875	1.695168731	1.556454	1.46838	1.26752	1.935228	1.614628299	1.544945	1.062162	1.341799697	1.472088	1.602506	1.410881213	1.549221492	1.601425277	1.999194427	1.651209709	1.612637	1.556267455	1.289907
UBE2T	0.3591742	0.687226752	0.922759	0.1366587	0.28999754	0.3939166	0.42386276	0.2737657	0.7820576	0.38411884	1.474505	0.192973775	0.519201523	0.628955416	0.4641927	0.512680283	0.327447483	0.4801126	0.4150818	0.7457498	0.6829367	0.7025853	0.9751722	0.212795952	0.2896068	0.621331845	0.7793054	0.9745988	0.283423086	0.581595672	0.710766299	0.8678034	0.3229547	0.3510462	0.8824643	1.289513787	0.3800824	0.2153782	0.797274494	0.5963009	0.4147466	1.339154851	0.381256722	0.659886556	1.844941585	1.622209006	0.292652	0.518300201	0.4069785
NSMCE2	1.446551	1.365548081	1.702283	1.2751	1.223083982	1.536264	1.236846355	1.471598	1.741921	1.494142751	1.448924	1.549064519	1.27570246	1.247911102	1.802191	1.619354612	1.626033126	1.324442	1.732963	1.489298	1.43025	1.324831	1.527319	1.439286374	1.192049	1.158441554	1.469922	1.879858	1.269412596	1.239966803	1.63462253	2.056799	1.211946	1.528266	1.845567	1.80153304	0.9178227	1.341175	1.509972573	1.490942	1.534808	1.531122409	1.705643272	1.563324972	2.312538078	1.850446017	1.044624	1.333821252	1.279382
AP5Z1	1.134372	1.257763103	1.456468	1.139508	1.226323644	1.411972	1.303230762	1.386016	1.677907	1.404918603	1.275856	1.341772317	1.220589282	1.456429054	1.421147	2.067710945	1.374288097	1.178524	1.543028	1.446257	1.014978	1.154128	1.433745	1.389146656	1.165273	1.452456323	1.403233	1.560075	1.519477433	1.195853523	1.496151714	1.983214	1.305192	1.264206	1.81812	1.655902611	0.9035994	1.149479	1.006646976	1.135758	1.514981	0.985346314	1.680544704	1.653323246	1.761885742	1.559981152	1.072073	1.450739922	1.230103
TAZ	1.299055	1.311904763	1.367953	1.293061	1.465734982	1.501475	1.26967737	1.809911	1.800796	1.235402686	1.311732	1.341168722	1.443871819	1.446678749	1.448092	1.995609754	1.42752458	1.347911	1.565252	1.451975	1.263353	1.274473	1.601049	1.301878223	1.194379	1.286789422	1.310433	1.599204	1.440402053	1.399769195	1.742978231	1.793949	1.30367	1.309423	2.064539	1.184747261	1.208734	0.9066927	1.196204643	1.089881	1.420129	1.165601263	1.885682834	1.964518656	1.657440587	1.64308746	1.078269	1.183698593	1.276568
TTC13	0.7432459	1.047377053	1.013775	0.7895544	0.768648508	0.8154215	0.792202697	1.138814	0.6437426	0.999455593	0.9683787	0.993875328	0.804973583	1.048584637	0.9166299	1.192858002	0.953296273	0.8825504	0.7813276	0.9769432	0.8705901	0.727217	1.03844	0.944313869	0.7474693	0.645123295	0.9109075	1.296681	1.033828982	1.009793349	1.143828421	1.04016	1.043862	0.9106309	1.614961	0.93589232	0.3224051	0.5999556	0.617237836	0.7737485	0.9410217	0.777804014	1.073629549	1.022244116	1.301173503	1.340028908	0.9098072	0.750195597	0.9277712
COA6	3.008718	2.495202479	3.407291	2.571086	2.871676518	2.735958	2.762774362	2.602932	3.291901	2.824909294	2.680338	2.86895737	3.181734057	2.792048016	3.406939	3.431626607	2.991158345	2.901758	3.422547	3.06427	3.003625	2.996485	3.305522	2.791785858	2.767633	2.111971983	3.081473	3.021501	2.780344229	2.857514942	3.232601635	3.221237	2.593234	3.249929	3.003034	3.251179543	2.930084	3.056747	3.493205736	2.576776	2.982367	3.205972039	3.368145238	3.739966702	3.775090203	3.321006031	2.92592	2.943897519	2.717591
DDX41	2.648899	2.587403685	2.974641	2.948295	2.690149168	2.930482	2.798861666	2.783948	2.93844	2.915316409	3.185986	2.668167334	2.584456304	2.818790853	2.795499	3.506273349	2.75166504	2.687484	2.881449	2.903439	2.740472	2.558821	2.770739	2.768051321	2.765041	3.175443937	2.611009	3.080087	2.605026238	2.790632438	2.963356111	3.219602	2.59925	2.639772	3.020656	3.062527288	2.68686	2.608865	2.727054976	2.75962	2.82038	2.525570167	2.86103245	3.012961623	3.333436898	3.060803908	2.426996	2.625736078	2.521138
SSR2	3.433413	3.589866424	3.586313	3.301822	3.325167474	4.0502	3.649632317	3.761137	4.280647	3.356945602	3.870028	3.408469534	3.584795297	3.481237286	3.755976	4.298273989	3.320388551	3.189258	3.381744	3.44999	3.173656	3.587946	3.522634	3.510052454	3.231544	3.67593181	3.473137	3.78191	3.278224171	3.760193092	3.824347518	4.125186	3.895418	3.351941	4.130955	3.727464269	3.907572	3.60779	3.82693911	3.162306	3.502608	3.484772643	4.029168527	4.041601424	4.191556881	3.818948384	3.56151	3.361082569	3.527792
BMPER	1.021443	1.396952915	1.704646	1.035645	0.626340826	1.70457	1.065150127	1.32693	1.41595	1.253675194	1.220487	1.350840221	1.102489714	1.397330647	1.794637	2.969369944	1.816569258	0.9947469	0.9767053	1.1066	1.525434	0.485617	1.006032	1.50761927	0.878314	0.858928928	0.8360444	1.257693	1.603350732	1.120436224	1.718097067	1.181557	1.550825	1.359337	1.447969	1.196497109	0.1694312	1.068293	1.487445343	1.819462	1.240272	1.163312443	1.290893408	1.224956917	1.022214208	1.325652767	1.341782	1.044982231	1.208897
NAT9	1.566365	1.237157202	1.59081	1.224372	1.48579868	1.509054	1.591696382	1.96996	1.634553	1.499415892	1.183328	1.320904962	1.368971632	1.441048395	1.680613	2.315437954	1.501721622	1.331313	1.759583	1.532433	1.078299	1.272484	1.768422	1.494904429	1.478027	1.24510323	1.539377	2.005371	1.702820135	1.276214726	1.408977901	1.895893	1.185656	1.565715	1.842291	1.130303381	1.411011	1.340076	1.536305472	1.107812	1.350463	1.263232504	2.160172564	2.084603931	1.765746515	1.385566112	1.449719	1.637025401	1.51394
C8orf33	2.262568	2.61805004	2.326167	2.430261	2.16737983	2.621561	2.021524731	2.659876	2.232234	2.274530875	2.422541	2.353482079	1.962413465	2.246174344	2.491062	3.41255229	2.364671425	2.15527	2.451466	2.362978	2.310223	2.0637	2.162823	2.430460856	2.309546	2.577757034	2.430338	2.454123	2.331200795	2.092224665	2.163880513	2.841583	2.154204	2.335013	2.632916	2.45589876	2.057662	2.570664	2.666788742	2.287847	2.555519	2.254124302	2.539987925	2.697194839	2.930652302	2.504859989	2.330138	2.1820272	2.315111
NECAB3	1.554917	1.337190188	2.281744	1.750128	1.821604073	1.683108	1.606754885	1.536372	2.062455	1.915305847	1.752948	1.386683762	1.802886771	1.793344695	1.811733	2.287115428	1.558597787	1.508414	1.549936	1.911156	1.562523	1.433449	2.308196	1.595610726	1.615249	2.484795389	1.775927	1.753097	1.394188512	1.682623984	2.175008443	1.854811	1.412252	1.542662	1.592786	2.350675337	1.416152	1.445981	1.387501407	1.521546	1.73068	1.357499291	1.672937365	2.172291206	2.270915944	2.276604964	1.20087	1.651555262	1.453463
CD34	0.3115507	1.265291748	0.7648328	0.7016486	0.272501856	0.8379858	0.834162377	0.5916111	0.9425798	0.583217553	0.9214982	0.494028162	0.65577151	0.553003182	0.4911603	1.145750394	1.072309484	1.066773	0.8710747	0.759947	1.105621	1.016041	0.5916839	0.578629767	0.3275019	0.659607952	0.5879551	1.22096	0.551908082	0.762802969	0.678980655	0.965635	0.5794144	0.6191733	1.785245	1.09361232	0.5704598	0.6223693	0.391267581	0.5035659	0.7490931	0.451998703	0.936842817	0.974670035	0.711482252	0.918475184	0.760748	0.559146692	0.9114969
CDKN3	0.1597948	0.11223607	0.2757735	0.09202649	0.13337746	0.3035149	0.143084567	0.2035302	0.2352132	0.174656184	0.5479736	0.31121345	0.384164847	0.225339924	0.3738891	0.319054737	0.135574823	0.1564227	0.2049764	0.2334505	0.2034979	0.4066824	0.1734871	0.142367472	0.1364465	0.062959698	0.3867806	0.2292824	0.102259584	0.328841051	0.263615815	0.4912606	0.2340977	0.0359497	0.4008303	0.319919058	0.01790573	0.08714174	0.558027378	0.2176216	0.2184418	0.436370654	0.20909238	0.116502421	1.02692534	0.792436813	0.1768982	0.390581049	0.2725625
DNAJB11	2.279228	2.878356842	2.950901	2.753962	2.94572851	2.866393	3.430527412	3.161122	3.253182	2.832629985	3.069174	2.732290423	2.897842989	2.874789932	3.02755	2.998470323	2.396505981	3.218148	2.678055	3.004612	2.378104	2.843807	3.022004	2.959405085	2.546987	2.669021288	2.493576	2.858876	2.25781796	2.93519705	3.05400241	3.16519	3.661196	2.232785	3.030419	3.270259219	2.745521	2.617967	2.608145851	2.701827	2.923046	3.153243969	3.330252325	2.971625966	3.493911933	3.263345385	2.795943	2.741807189	2.918663
ZNF517	0.7878905	0.829072432	0.6996998	0.6451222	0.877796969	0.7402085	0.448104661	0.4134986	0.6735648	0.57228917	0.5013263	0.649441309	0.542284378	0.449390567	0.499861	0.908180287	0.674837721	0.6799624	0.7838258	0.6524182	0.3706707	0.5659412	0.5382259	1.034444528	0.5524995	0.498484257	0.7095034	0.8128467	1.154969514	0.63203349	0.759973117	0.7422763	0.3330132	0.7213608	0.8256806	0.919086464	0.37155	0.577874	0.734315403	0.3837977	0.9178542	0.502456987	0.524373638	1.043914102	0.881712894	0.927940307	0.3221844	0.751407367	0.4045547
APLN	0.03820998	0.0573492	0.1062451	0.3054733	0.052402801	0.4091244	0.252330009	0.1579832	0.06139595	0.013234231	0.3184979	0.067028752	0.086358756	0.068218604	0.05028762	0.110232039	0.086903307	0.08276128	0.1132016	0.3339086	0.146007	0.03131896	0.1900071	0.109986409	0.1255431	0.197777744	0.05392278	0.2358685	0.108551401	0.110279206	0.034467238	0.3290967	0.08003262	0.08764469	0.1266206	0.037966541	0.2805116	0.2422042	0.161382601	0.06197172	0.03638434	0.253328657	0.055317153	0.171808967	0.035888588	0.076238945	0.7243741	0.072737171	0.2764108
COLEC10	3.446017	4.676424858	4.073172	3.607376	2.787448817	4.369061	3.398961941	3.248889	3.27045	3.70533151	3.884999	3.634340526	3.359498168	3.894289709	4.089832	5.126288196	3.923038847	3.350999	3.081239	3.765227	3.926882	2.642397	3.507682	3.536581594	2.864242	3.098369275	3.51864	3.701138	3.544876841	3.842523617	3.493975167	4.14351	4.342273	3.776599	3.875123	3.492139054	2.348105	3.414186	3.659156079	4.35461	3.603994	4.147871519	3.874156632	3.643872166	3.511311332	3.661613049	3.908412	3.374717047	3.843341
PRCC	2.469978	2.660893681	2.610158	2.66683	2.797983601	2.967091	2.577110569	3.122022	2.877432	2.783421027	2.653004	2.828527291	2.717817853	2.835693439	2.627893	3.352899013	2.782171573	2.92065	2.850734	2.733801	2.730065	2.600225	2.767147	2.803146334	2.699844	2.748820471	2.389962	2.740169	2.550569187	2.706059175	3.089579965	3.217695	2.657544	2.549121	3.042715	2.94075882	2.598584	2.350807	2.825366343	2.817265	2.733877	2.604957195	3.323260171	2.921817688	3.02595563	2.93343957	2.950714	2.604849434	2.772755
PSMC4	3.695781	3.768116733	4.403679	4.092537	3.924089781	4.344158	4.348185751	4.493681	4.527641	4.287571706	4.281264	4.161552834	4.06854136	4.091056943	4.27522	4.820413789	4.190939944	4.314917	4.372942	4.267105	3.93945	4.091243	4.398863	4.227772623	4.050029	4.477722832	3.978079	4.305039	3.714007365	4.217137626	4.41815277	4.555457	4.238392	3.501393	4.416187	4.602667231	3.891616	3.928241	4.23518601	4.143877	4.14293	4.083949978	4.516812683	4.354408258	4.990478527	4.580457079	3.975584	3.56452309	4.238076
USF1	2.946349	3.202037531	3.106953	2.924855	3.175621845	3.366529	2.975840897	3.577698	3.47898	2.976698988	2.969571	3.390545709	3.219616459	3.14120876	3.007279	3.697726313	3.387262358	3.021416	3.19146	3.196799	3.040952	3.162945	3.298351	3.040492043	3.008599	2.739750518	3.14046	3.374133	3.0268783	2.990969562	3.627813058	3.319734	2.959524	3.201129	3.881622	3.291708222	2.782308	2.678382	3.377861317	2.86947	3.388588	2.887325703	3.569393898	3.751513129	3.728389262	3.728021719	2.927604	3.048926618	3.009036
ZNF692	1.031101	0.949312679	1.142372	0.7393663	1.011401326	0.9800878	1.054328676	0.9091451	1.399031	0.953010126	0.8642846	0.720588186	1.123220928	1.234397134	1.206959	1.54824223	1.012600249	0.8798466	1.15514	0.8568787	0.8463808	1.030542	1.215888	0.585740204	0.6636154	0.677419618	1.278075	1.421298	1.279122577	0.968668833	1.492893559	1.35631	0.6952966	1.290605	1.517239	0.606014284	0.7756632	0.4892334	0.574962092	0.6032657	1.147515	0.79254655	1.841035281	1.665112723	1.402575497	1.474411912	0.5404451	1.106321977	0.8756369
GPAA1	4.112854	4.047786192	4.448899	4.319051	4.431718518	4.291112	4.200036631	3.864205	5.140489	4.303374245	4.080704	4.043858635	3.788741304	4.507006224	3.869613	4.650957796	4.005601041	4.279485	3.772458	4.233763	3.318306	4.145823	4.043022	4.364399684	3.732672	4.526504957	4.365821	4.535133	4.321963712	3.973262945	3.87131615	4.431768	3.847168	3.942845	4.302517	4.198179538	4.372164	4.693754	4.119638186	4.070186	4.311273	3.469781874	3.975556956	4.448337221	4.143571625	4.133115261	3.661398	4.345753842	3.92903
SKA1	0.006994269	0.044701311	0.109239	0.01471	0	0	0.055104692	0.01802589	0.04472792	0.077333738	0.1877489	0.058433279	0.031874824	0.037457358	0.09560193	0.135651756	0.017586355	0.05051857	0.1056954	0.09859968	0.06645524	0.1547833	0.043467	0.040806291	0.01770413	0.058860757	0.1554683	0.09718346	0.073472282	0.083722236	0.037408301	0.1165775	0.08025591	0.007532042	0.1151031	0.081259826	0.01117013	0.01390925	0.114586379	0.03399413	0.06522335	0.161390284	0.017399188	0	0.311288007	0.390517127	0.02114089	0.078855759	0.01687532
C1orf35	1.082816	0.942848164	0.9690675	1.047332	1.214712502	1.16824	0.960863893	1.155019	1.477315	0.970734524	1.069987	0.864598612	1.130532875	1.050819827	1.131231	1.764109136	1.162703861	1.072469	1.129949	1.037307	1.062631	1.126782	1.277564	1.011951053	1.226581	0.850557838	0.993966	1.286203	1.23026471	1.22436965	1.083895401	1.297773	0.6031594	1.327135	1.141228	1.178263775	1.411756	0.8152351	1.035880102	0.7393304	0.9588238	0.931318333	1.471896625	1.465093338	1.36405614	1.032807513	1.105915	1.129818518	0.9788199
CDCA5	0.1212311	0.244263661	0.4097354	0.1527512	0.158060408	0.1420115	0.165980882	0.07956382	0.313342	0.211666175	0.4665695	0.168983606	0.171114961	0.224090302	0.2152609	0.316669515	0.14535945	0.1186397	0.2045772	0.2896191	0.1245754	0.3021296	0.1450265	0.175521656	0.07181788	0.248280841	0.3991721	0.3719448	0.160666603	0.182336427	0.180487657	0.2447605	0.2111982	0.1301671	0.3641681	0.585737778	0.08190982	0.1448013	0.287953262	0.1589576	0.2053159	0.652506622	0.11379795	0.223051522	0.856278702	0.890643774	0.1153137	0.219346725	0.1104802
TONSL	0.4164861	0.506273489	0.6129275	0.5556141	0.513910662	0.3163523	0.374198955	0.3072228	0.4565931	0.53463817	0.6980484	0.373837571	0.395173764	0.576318603	0.3568941	0.674100348	0.35596	0.4062639	0.3809516	0.4800672	0.3571576	0.3994379	0.5276562	0.233331707	0.3260198	0.538085052	0.5766091	0.515181	0.567792814	0.498876733	0.562441499	0.555809	0.3095197	0.3925359	0.4563927	0.634920177	0.3711977	0.4087628	0.362642216	0.4075251	0.4483991	0.393226137	0.326756037	0.478796538	0.695857933	0.686372963	0.2169609	0.599630195	0.3150461
SNAPIN	3.138967	2.85621531	3.306266	3.027995	2.964990185	3.191614	2.862645758	2.901877	3.182194	3.15696565	2.975927	2.909844349	2.824222167	2.955949583	3.199964	3.631821481	3.198191765	2.942298	3.088082	3.020335	3.017743	2.905271	3.074167	3.067992217	2.75368	3.054259809	2.975952	3.26037	2.914255855	3.198693338	3.1887354	3.501842	2.886344	3.150698	3.380608	3.191683047	2.520374	3.140835	3.576886352	2.937785	3.237193	2.811447323	3.217098997	3.385548644	3.617369638	3.357138447	2.93129	2.963126804	2.893218
COL15A1	0.03379836	0.216442839	0.05754202	0.03561428	0.099334293	0.08546122	0.17197789	0.05523008	0.1207031	0.154720212	0.2369597	0.123466206	0.096720296	0.113223476	0.1308421	0.212217923	0.343909305	0.5843251	0.2177352	0.1221947	0.2601756	0.2057642	0.2375987	0.236450768	0.08808831	0.202632266	0.1326668	0.8506802	0.198727964	0.345758104	0.166459622	0.6413228	0.2017329	0.1064734	0.4600896	0.206831532	0.0536825	0.1555352	0.112972085	0.09230964	0.2493335	0.364473137	0.364940777	0.188094509	0.247154836	0.302057287	0.1436901	0.096526972	0.484503
PRKRIP1	1.452994	1.363100104	1.552037	1.322504	1.441533468	1.476887	1.421210866	1.815103	1.922106	1.302401511	1.509745	1.300997979	1.46507972	1.72656103	1.573092	2.124020878	1.599903438	1.484225	1.63847	1.607788	1.365616	1.544648	1.543019	1.603088216	1.539505	1.397357605	1.523128	1.915466	1.555368749	1.336883069	1.776893018	2.257723	1.396333	1.684509	2.077808	1.686987158	1.535235	1.171623	1.421594451	1.185887	1.616874	1.218552269	2.0986084	1.978258989	2.026921416	1.761859743	1.369997	1.54753174	1.384354
TRIP13	0.08461752	0.066177685	0.1393289	0.04225643	0.039491619	0.04759927	0.104713246	0.07326236	0.05538956	0.103891879	0.2420644	0.095591579	0.133810279	0.091380549	0.1505538	0.186325478	0.146279536	0.09878848	0.1302487	0.1109346	0.1506729	0.1552389	0.1656388	0.025496093	0.05786754	0.088499388	0.1635002	0.1861137	0.076035503	0.150591114	0.141950036	0.1609463	0.1044112	0.04921308	0.2374854	0.153197063	0.03669758	0.03433321	0.13611876	0.06955549	0.08585443	0.472654832	0.070761699	0.068734822	0.316034964	0.452733141	0.1664874	0.135245871	0.08864795
NUF2	0.01225193	0.054721223	0.1767959	0.01932998	0.041784053	0.04042297	0.048463905	0.02367878	0.02959051	0.074109089	0.1551566	0.051398463	0.102333101	0.080930704	0.07909904	0.14813252	0.104780717	0.05314458	0.1229118	0.1096848	0.09955979	0.183947	0.09005925	0.044696449	0.03092666	0.0087593	0.09500938	0.1297014	0.064667149	0.203458117	0.049037069	0.1255028	0.08779418	0.06478633	0.2084748	0.094625199	0.01954563	0.03632996	0.185244153	0.02987109	0.07971784	0.324499158	0.015278233	0.024636618	0.287955402	0.379604895	0.06396441	0.099233843	0.08670696
DDX49	2.489421	2.797181539	2.843325	2.939573	2.815875323	2.933736	2.910913752	3.11518	3.274908	2.973185507	2.936804	2.784182269	2.565348563	2.84448471	2.871925	3.728998172	2.73298603	2.860444	3.089995	2.991536	2.599664	2.816999	2.824284	3.08429331	2.921686	3.506197417	2.496474	2.814549	2.717815783	2.934170269	2.923233908	2.941902	2.517219	2.666538	2.855927	3.222058274	3.048698	2.772734	2.944096014	2.609855	2.981841	2.847273009	3.074255087	3.244505149	3.329738566	2.969130627	2.691315	2.627589071	2.57752
UCK2	1.059606	1.138144854	0.9437614	0.8088286	0.744678765	1.235077	0.688874413	1.15866	0.856961	0.891169143	0.7787941	1.368213058	0.804244777	0.706371819	0.7916518	1.399742155	0.95395546	0.8428632	0.9460426	0.6914518	0.6921113	0.8451438	1.121233	1.418099583	0.992274	0.768153364	0.6969206	1.075243	0.842182446	0.997970032	0.962847782	1.376923	1.002388	0.8823653	1.065419	0.725597633	0.6633446	1.339889	0.823778181	0.7634376	0.8860691	0.879113113	1.315407083	1.18536672	1.294549515	0.846430133	1.060803	0.635344953	1.186925
NDUFA4L2	0.4786204	0.900579794	0.9158516	0.9009767	0.464934086	0.8548616	0.992190838	0.7029808	1.44875	0.917955667	0.832666	0.709764236	0.56129876	0.860583452	0.9159665	1.421053246	0.873150597	1.286108	1.25006	1.337902	1.09144	1.335024	1.20915	0.734255151	1.094791	0.946113596	0.5427432	0.9100493	0.552753609	1.264756925	0.944975846	0.6647755	0.775406	0.7073971	1.038152	0.73110677	0.9859207	0.899733	0.685579445	0.3932282	0.6894019	0.559787413	1.010129648	1.022766035	0.540583891	0.811518912	0.9201815	0.794941909	1.045291
PSMD4	4.998649	4.532126803	5.027375	4.863456	4.788647238	4.76944	4.698619095	4.629516	5.699028	4.730623728	4.939767	4.395456911	4.767663225	4.661873832	4.816116	5.580856041	4.823929221	4.542505	4.804269	4.734698	4.696757	4.797185	4.939706	4.54942104	4.425751	4.81992952	4.800399	5.021674	4.524122842	4.603534503	4.803493461	5.048252	4.296688	4.880447	4.807155	4.908512581	4.92267	4.716628	4.579865414	4.546269	4.5384	4.467681034	4.82859479	5.054559028	5.203544721	4.886916454	4.391599	4.465404806	4.383454
FEN1	1.270029	1.853985456	2.017409	1.740919	1.474131295	1.681274	1.650696596	1.698296	1.7731	1.852114065	2.464336	2.195298718	1.731364064	1.890885928	1.882217	2.143504103	1.588606552	1.729623	1.644572	1.805533	1.707171	1.648897	1.644576	2.128496504	1.056845	1.842438097	1.564601	1.879753	1.595231449	1.411256424	1.578106603	1.988112	1.575617	1.293924	1.916479	2.179310985	1.787461	1.717788	1.345828049	1.384494	1.618285	1.699484625	1.77375205	1.820282491	2.626054073	2.72711779	1.684481	1.866122371	1.292611
KIF2C	0.09865952	0.119783282	0.1773729	0.06433933	0.090897894	0.1437953	0.123343094	0.03623207	0.1062584	0.139155455	0.3198186	0.053284164	0.112818571	0.159697006	0.1516842	0.163052216	0.175049279	0.1120138	0.1407841	0.1222724	0.138232	0.2486471	0.109956	0.073446273	0.05652898	0.055624776	0.1971901	0.1929782	0.0742874	0.343205954	0.096363913	0.2300242	0.1728519	0.06569308	0.3434565	0.149764691	0.03584264	0.03353271	0.181126509	0.1201009	0.1240697	0.54205421	0.102494095	0.124324352	0.488488785	0.493276223	0.1237695	0.203537742	0.06708621
VPS72	1.786983	1.738427819	1.827781	1.832266	1.759900456	2.230855	1.665987151	1.719468	2.008934	1.8267637	1.735486	1.382038956	1.850549072	1.735702439	1.941258	2.687778659	2.030224858	1.748178	1.953786	1.858084	1.739548	1.939571	2.021968	1.843294124	1.529733	1.925048099	1.697078	2.100234	1.779522889	1.682800591	1.948651907	2.412455	1.736825	1.773585	2.199676	1.929051524	1.82071	1.735394	1.701991243	1.740136	1.857387	1.714941863	2.209936809	2.246616092	2.34732123	1.986934191	1.675414	1.882140927	1.566885
TROAP	0.05642264	0.033481278	0.164313	0.02731717	0.042621254	0.04292603	0.048082165	0.04660499	0.1218097	0.063252766	0.2152493	0.032988076	0.087466032	0.135038836	0.07192021	0.174689858	0.064540215	0.103594	0.06009412	0.144759	0.1109423	0.2197681	0.1676558	0.030553574	0.03932924	0.03687713	0.1328629	0.1216542	0.068636129	0.199865274	0.141291264	0.1073933	0.1039204	0.04438382	0.2953709	0.070985248	0.06542317	0.01555722	0.167805951	0.04422627	0.04893906	0.244922296	0.013001022	0.115015581	0.481386319	0.430706165	0.03918531	0.194557561	0.04978797
FLVCR1	0.2872616	0.244229673	0.5343163	0.2164987	0.291495456	0.2588108	0.381946875	0.4944541	0.2302472	0.281535484	0.3017471	0.450734556	0.277717166	0.311391491	0.4086689	0.429822961	0.568522509	0.5332156	0.3835817	0.31204	0.3612731	0.2522626	0.8534396	0.539274201	0.2433772	0.10605144	0.3394358	0.6021017	0.426452631	0.402995294	0.409033735	0.5307568	0.7305512	0.2501921	0.5722248	0.483363472	0.1784851	0.227494	0.436493841	0.268697	0.3412368	0.374984037	0.741832975	0.458937617	0.831437569	0.775490143	0.4842208	0.362724205	0.4128976
NDC80	0.1052286	0.213979391	0.3060773	0.1219153	0.07708778	0.1016178	0.186821895	0.1073818	0.1584848	0.124655868	0.2960534	0.122887079	0.191402695	0.133555591	0.1489644	0.234776237	0.056861515	0.1288852	0.1892221	0.1718002	0.2116706	0.3708009	0.2146402	0.058164379	0.04313934	0.05632184	0.2923355	0.2495958	0.03809623	0.156062321	0.140447141	0.3272707	0.1292877	0.06059189	0.4078127	0.269925905	0.1400029	0.0450996	0.183299876	0.09542797	0.1651333	0.373617873	0.162609596	0.174634299	0.810203685	0.741552126	0.03448717	0.167054396	0.08113277
STAB2	1.159175	2.744001371	1.886278	1.579575	0.549688531	3.161591	1.427627518	1.910506	2.069666	1.932611635	1.788175	1.719200497	1.279743452	2.217494277	1.640403	2.242495561	2.851796642	0.9163986	1.703698	1.547898	1.768288	0.5366362	1.696985	1.547257512	0.7284639	1.336535524	1.489851	1.437012	2.387797229	1.419105564	2.437695878	1.006898	2.213628	1.846749	1.909752	1.368858161	0.05588834	2.125874	1.747239365	2.855608	1.8278	2.000135064	1.720220164	2.105061274	1.199618585	1.740145918	1.628108	1.32469982	1.297144
BIRC5	0.1492332	0.165650196	0.5117407	0.08329516	0.182263303	0.1940706	0.239568781	0.1210154	0.3073152	0.250571277	0.5852521	0.14258003	0.361802464	0.439294578	0.2693761	0.263175768	0.167728239	0.2001366	0.2282779	0.2496868	0.2046869	0.681503	0.3172842	0.092953609	0.08036527	0.161010584	0.4853535	0.385951	0.091733825	0.522404894	0.290940533	0.367759	0.2305149	0.0905309	0.4923512	0.334976457	0.04271622	0.02145474	0.780176891	0.1026539	0.1563129	0.687220945	0.172051341	0.277980248	0.936695291	0.987130844	0.1032561	0.65480141	0.1787738
CCHCR1	1.420722	1.196808768	1.625755	1.550369	1.383160929	1.334255	1.423539378	1.083668	2.062799	1.391284832	1.415699	0.833643003	1.400067608	1.445725725	1.294502	1.45445831	1.382778084	1.041469	1.206632	1.642575	1.265689	1.403656	1.196342	1.138974161	1.007047	1.689827206	1.314946	1.589023	1.275305685	1.140940432	1.23636267	1.600005	0.9684274	1.199387	1.499445	1.401173115	1.154619	1.04012	0.938344855	1.186347	1.436175	1.064832791	1.369298434	1.305963645	1.457320916	1.540413016	0.8277135	1.34618629	0.8952069
NPLOC4	2.243704	2.654501564	2.918925	2.201595	2.438487375	2.120259	2.296585299	2.343003	2.547545	2.563095754	2.344042	2.655315559	2.104548247	2.607355142	2.341692	2.930239993	2.572557754	2.535153	2.358959	2.547547	1.747196	2.199285	2.349905	3.057223734	2.137277	2.607392315	2.37208	2.659525	2.655444352	2.248406982	2.333114573	2.600909	2.452648	2.037874	2.711441	2.96551257	1.948436	2.461382	2.371401274	2.479467	2.723756	2.128528849	2.507961009	2.739247466	2.995472113	2.848579892	2.161159	2.105808439	2.412298
PRC1	0.1254123	0.151726779	0.4552191	0.1028215	0.170144301	0.2247642	0.221949349	0.1384182	0.1108462	0.197877631	0.5641554	0.182918654	0.308664931	0.357143776	0.2255036	0.340837315	0.250847632	0.1900546	0.2584176	0.298702	0.3106429	0.370505	0.3236693	0.229374038	0.1446752	0.217918341	0.3580281	0.3372048	0.138976365	0.496903858	0.241638436	0.4757053	0.1858014	0.104956	0.5086854	0.377466327	0.05866386	0.09738286	0.304979234	0.1931008	0.283682	0.771655455	0.204443326	0.152888051	0.921600136	0.889707333	0.1963716	0.400497983	0.3125067
RACGAP1	0.2798551	0.41255126	0.7418272	0.3708289	0.223222819	0.4791078	0.386449055	0.2561108	0.4015064	0.469964231	0.8954568	0.279776166	0.48187806	0.437774531	0.4229192	0.598833434	0.429455493	0.2535347	0.4148575	0.550942	0.4797009	0.3847974	0.5284892	0.305407995	0.1552932	0.453762323	0.545024	0.6708869	0.369573504	0.473481718	0.504678234	0.6353488	0.440735	0.3073799	0.7615245	0.73694544	0.1734515	0.3237582	0.631822436	0.4729755	0.6126369	0.863109587	0.173297178	0.350846813	1.002828015	1.247483614	0.2906811	0.474958465	0.4309227
PSMB4	5.927198	5.304801472	6.004821	5.77214	5.740774911	5.901542	5.775644598	5.852029	6.55985	5.814375151	5.774057	5.521521916	5.782161235	5.493944611	5.747284	6.406756221	5.778779209	5.606512	6.002434	5.759023	5.56336	5.905186	5.868136	5.568132185	5.424084	5.824608141	5.644551	6.033991	5.511600633	5.735829914	5.653871961	5.989624	5.188653	5.716169	5.986534	5.719242637	5.904374	5.800839	5.87669159	5.167187	5.502386	5.42263816	6.025261008	5.996848477	6.106204213	5.895984254	5.454859	5.609395626	5.476217
DCTN2	2.745169	2.893876731	3.130206	2.842517	2.544863815	3.222037	2.894704692	2.91529	3.201613	3.138467986	3.164988	2.966578283	2.632304057	2.835234428	3.111256	3.807844979	3.114637659	2.889858	2.815528	3.017633	2.703365	2.614648	2.879574	3.096937844	2.707589	3.167810779	2.971835	3.355529	2.822982267	2.956401758	3.060267415	3.797269	2.779467	2.717402	3.461063	3.192251514	2.484017	2.952298	2.979651216	2.959786	3.041577	2.725685566	3.323950327	3.416923661	3.570133065	3.392445847	2.639318	2.775487058	2.889812
CDC25C	0.006772131	0.060261729	0.1777977	0.01424401	0	0.01126407	0.044621469	0.008754148	0.06450944	0.02082575	0.1880218	0.063531567	0.053598123	0.036279784	0.04127021	0.042403779	0.033860904	0.06805669	0.03496366	0.05290797	0.09833125	0.09660187	0.1070126	0.049239181	0	0.05702349	0.09774884	0.1081483	0.018129552	0.16622788	0.054012762	0.07058436	0.02639142	0.02176893	0.08265658	0.165485399	0	0.006749976	0.099147663	0.01655602	0.02560981	0.091508367	0.025199553	0.018163178	0.351107475	0.344638177	0.03060103	0.133163801	0.03249924
CCNB1	0.4060633	0.438998745	0.7400811	0.4060126	0.3969293	0.3562547	0.466401058	0.3178773	0.4178178	0.592674584	1.024004	0.329087387	0.688742528	0.510638301	0.6351235	0.744227769	0.517419049	0.4011573	0.5461884	0.63801	0.6807331	1.051286	0.5653421	0.490868545	0.3291897	0.426721159	0.7121162	0.7851363	0.396517221	0.928593843	0.62788062	0.8530528	0.4582154	0.4459356	0.8258862	0.840533067	0.323063	0.2643598	1.042119104	0.5052017	0.4350998	1.399464697	0.402535596	0.538774766	1.520190283	1.48156073	0.4678379	0.914911935	0.4359366
UFD1	1.891834	1.77879805	2.301925	1.925229	1.870906135	1.957628	1.986438239	2.103253	2.234398	1.870815187	1.953912	2.08108473	1.849040371	1.809327696	1.967419	2.366039158	1.950044768	1.895185	2.245888	1.990897	1.79204	1.954702	2.514005	1.76866321	1.598569	1.847654304	1.880724	2.139645	1.708002412	1.870473208	2.199985957	2.169911	1.927607	1.697361	2.198435	2.036042231	1.632147	1.756301	1.981716095	1.727145	1.780823	1.815571805	2.105804668	2.139063331	2.41620145	2.350323793	1.503039	1.753339635	1.717432
MRGBP	1.742264	1.483339365	1.799086	1.545354	1.720248095	1.638135	1.638402933	1.478797	2.117767	1.701125187	1.615433	1.644566297	1.719281479	1.783002264	1.6038	2.399093428	1.602190937	1.760917	1.649272	2.046451	1.591609	1.872623	1.987536	1.537046539	1.624102	1.557598458	1.79216	1.885634	1.793372261	1.519128198	1.915542076	2.017586	1.464551	1.946363	1.876704	1.746770478	1.637241	1.541728	1.670141965	1.433421	1.518121	1.614816799	2.109081485	1.95101239	2.262103509	1.907560582	1.41133	2.035233588	1.503182
POLR2K	3.156748	3.10186189	3.746766	3.389529	3.311333835	3.669613	3.465568262	3.684551	3.325651	3.395075515	3.284269	3.369584914	3.690569353	3.057302949	3.610495	3.815361911	3.48579033	3.134011	3.73071	3.458013	3.433622	3.425292	3.837972	3.162079121	3.095364	3.032067069	3.619312	3.593553	3.181641208	3.46294203	3.637749402	3.775151	3.110301	3.217688	3.804607	3.807718962	3.399845	3.260836	3.761077946	3.217828	3.267152	3.605922912	3.858322451	3.689458349	4.167995803	3.928934468	3.403587	3.191628526	3.347569
GMNN	1.635813	1.360225201	1.949941	1.60075	1.21209861	1.379181	1.348384019	1.267903	1.705042	1.826513374	2.175494	0.862935594	1.774882923	1.689327583	1.731731	2.095678655	1.561086142	1.294025	1.403408	2.153029	1.721445	1.461613	1.783116	1.437777861	1.32646	1.37626057	1.894322	1.96326	1.447517987	0.909175316	1.72262115	1.949194	1.198482	1.863168	1.574846	2.428581394	1.228223	1.797363	1.787139868	1.669139	1.506069	1.591978669	1.897221326	1.634497517	2.976903218	3.179324861	1.157775	1.545377057	1.325935
CDKN2C	0.9052018	0.943596659	0.9062653	0.5772785	0.641345091	1.295136	0.42885269	0.342878	1.312549	0.646396032	0.9824214	0.260062636	0.819415751	0.530406836	0.5578484	1.176343923	0.836010962	0.4648932	0.4794686	0.7289842	0.6521708	1.071987	1.054448	0.433725895	0.3373867	0.654322031	0.8145305	0.8637056	0.830306853	0.726980413	0.592611031	0.9331344	0.4837876	1.116452	0.8538592	0.984617347	0.3205185	0.6922949	1.003205577	0.9267048	1.043229	0.80461394	0.325969688	1.188908482	0.933535711	1.128656783	0.5518035	0.962758253	0.2615374
PIGC	1.561136	1.54717669	1.738327	1.557849	1.337875486	1.566048	1.167136549	1.203262	1.346114	1.575935285	1.436908	1.309750363	1.490546115	1.580145784	1.819163	2.184285893	1.541591419	1.289628	1.572479	1.354731	1.599328	1.523326	1.620959	1.216694317	1.199519	1.295006979	1.604602	1.934928	1.328701302	1.270868899	1.669101195	2.244629	1.177796	1.576781	1.85709	1.636920347	1.153385	1.57267	1.44174269	1.418236	1.541665	1.578087586	1.851989486	1.839351271	2.066584941	1.839234076	1.225065	1.324743749	1.37164
SCNM1	1.547569	1.396204566	1.346987	1.459467	1.239798758	1.934909	1.378848472	1.404464	1.99542	1.483186542	1.410597	1.414993485	1.638921415	1.106106312	1.498807	2.179412368	1.665361108	1.322199	1.798332	1.697169	1.352021	1.609728	1.741391	1.386020556	1.147957	1.425924643	1.555466	1.749933	1.457650409	1.475853769	1.629727233	1.963929	1.231528	1.621164	2.391561	1.633562224	1.711653	1.405973	1.62044699	1.320311	1.509393	1.414289092	1.894810851	2.183046739	2.076976267	1.895903951	1.495984	1.344667703	1.179539
MEA1	4.636209	4.126804492	4.567112	4.506122	4.505809886	4.769431	4.530665621	4.322284	5.090641	4.145142687	4.664966	4.222138955	4.63479679	4.318566912	4.702829	5.233495573	4.638322647	4.321828	4.635259	4.543123	4.434141	4.58263	4.855817	4.322017773	4.206293	4.747942792	4.518926	4.675476	4.137044517	4.526574634	4.641708812	4.998664	4.272364	4.611114	4.87591	4.608025948	4.707022	4.503156	4.802015826	4.188146	4.488495	4.379793236	4.856510701	5.040178018	4.994698567	4.797116568	4.362757	4.31137327	4.243679
VIPR1	1.937645	2.560285992	2.447687	1.794474	1.558467614	2.82719	1.500946431	1.30407	1.320214	2.232031002	2.260935	2.105938513	2.298098585	2.673642439	1.569148	2.9269098	2.557075277	1.158961	1.488979	2.172888	2.290318	1.998483	1.583405	1.57529514	1.102247	1.761353888	2.066345	2.084814	2.553664493	2.4456854	2.042477599	1.939103	2.113437	2.162765	2.751375	2.318817491	1.27447	1.690377	1.296776412	1.88399	1.652253	1.928183341	1.602122249	1.893727563	1.559846058	1.897564943	1.697767	1.995530905	2.20257
RABIF	1.547614	1.582190169	1.640032	1.571417	1.585110592	1.549112	1.483423101	1.55131	1.744573	1.610757398	1.774147	1.629936453	1.700879114	1.679567809	1.757363	2.131305083	1.696350325	1.764167	1.465186	1.678702	1.795445	1.618043	2.085908	1.582019127	1.437647	1.696542676	1.427056	1.849164	1.525571955	1.836305432	1.805448166	2.109887	1.948191	1.542374	1.984601	1.895237407	1.401544	1.541587	1.886905739	1.694208	1.605787	1.570779462	1.818085871	1.765032709	2.369033812	2.059609895	1.592664	1.506630538	1.671466
ACBD6	1.190614	1.189234387	1.223501	1.011643	1.066414974	1.378067	1.100429029	1.026353	1.438061	1.187660774	1.197227	1.029197526	1.117028034	1.056189734	1.143412	1.55613965	1.303917902	0.9688275	1.217768	1.225503	1.189489	0.955066	1.397044	1.131849658	0.8863857	1.160067944	1.221798	1.371372	1.105366752	1.215233884	1.168777299	1.400422	0.9862053	1.089854	1.503422	1.165995751	0.9942246	1.15629	1.150012769	1.024766	1.141378	0.968058888	1.462481351	1.32816956	1.274135629	1.242453416	1.049311	1.053906467	1.034812
NEU1	3.022128	2.883672367	2.957263	2.900572	2.966907208	3.220474	3.041441539	2.914938	3.283369	3.049056936	2.858188	2.86846962	2.79955304	2.958785647	3.12649	3.626054284	3.1846275	2.999722	2.99627	2.952852	3.243916	2.881807	3.390069	3.356234432	2.819281	3.389761534	2.585549	3.291568	2.915416211	2.984889539	3.304949099	3.627939	2.980838	2.798994	3.29531	3.109863131	2.559005	3.07337	3.068533843	3.070844	3.055984	2.815135558	3.229649208	3.372765751	3.545691641	3.395800249	2.85155	3.16755785	2.843165
CDC20	0.1720043	0.18479638	0.4838864	0.07302584	0.195889761	0.2045731	0.248363122	0.07669324	0.3869908	0.350900407	0.8628258	0.153395045	0.464624211	0.362392827	0.3826198	0.290401071	0.191591764	0.2582435	0.2977502	0.4566124	0.3053569	0.800764	0.246051	0.156005989	0.1116006	0.202505425	0.458718	0.4648645	0.249828272	0.647972664	0.262582571	0.3990172	0.2380661	0.05364574	0.4944073	0.323785606	0.1538159	0.06912561	0.414005625	0.1865629	0.342292	1.409369445	0.025117835	0.381914052	1.201162924	1.039216152	0.2010969	0.730834843	0.2163538
GBA	2.748052	2.801193308	2.596892	2.725687	2.534445459	3.121958	2.471009011	2.41997	2.551777	2.827122613	2.689959	2.657748244	2.37731333	2.690620609	2.534137	3.005537752	3.044386984	2.591183	2.368631	2.793514	2.812819	2.579978	2.582921	2.606977955	2.259782	3.234676965	2.258532	2.884578	2.690521995	2.632752402	2.735759576	3.164769	2.426378	2.717864	2.935267	2.793891285	2.323025	2.822009	2.579287145	2.962818	2.876315	2.367762823	2.615086564	3.064389269	3.113086659	3.043071593	2.468878	2.270909115	2.480587
DAP3	3.390507	3.335908764	3.804553	3.492272	3.310220238	3.27388	3.569633601	3.284973	3.513097	3.552703561	3.485417	3.521224173	3.481528972	3.327659183	3.665949	4.06187464	3.436400916	3.496182	3.516386	3.348665	3.385623	3.216279	3.599298	3.419905195	3.16523	3.644385783	3.593415	3.623149	3.378197711	3.407743196	3.568080394	3.565005	3.388804	3.273007	3.660497	3.721909047	2.917794	3.43772	3.507225266	3.163552	3.371415	3.279280184	3.679792431	3.535735237	4.01437374	3.72842899	3.25434	3.183242489	3.322841
KIFC1	0.1745067	0.269482814	0.4295919	0.1426602	0.090823274	0.1467841	0.235613163	0.07784644	0.1698815	0.151043308	0.499998	0.155641014	0.241524807	0.259637155	0.2076786	0.296587506	0.19663151	0.1868642	0.367922	0.3279114	0.2219338	0.5691333	0.2164277	0.273494306	0.09130691	0.190021567	0.3947602	0.3708232	0.149821169	0.296706653	0.187767125	0.3813899	0.2138256	0.1635309	0.4346429	0.468056928	0.06761571	0.0244439	0.285353725	0.164666	0.2967807	0.688323751	0.097007824	0.292832045	0.883374451	0.865889646	0.2651807	0.344544422	0.1891365
CENPF	0.04870897	0.11871516	0.1365183	0.07275605	0.043239054	0.04354818	0.053338424	0.05390909	0.05068702	0.095205239	0.249348	0.071557018	0.177690871	0.145617243	0.1051942	0.089163047	0.136243251	0.07335418	0.0653746	0.1168717	0.1732711	0.1850841	0.1359302	0.068832465	0.03552075	0.022563867	0.1585425	0.1482359	0.098778547	0.18995173	0.117055188	0.1896629	0.07934855	0.04132775	0.2010113	0.15644379	0.02246223	0.01926929	0.115622529	0.08633801	0.1410411	0.444962911	0.03059447	0.094501523	0.307494298	0.474597346	0.1136378	0.150906461	0.1171895
UBE2Q1	3.342585	3.339232178	3.425828	3.180298	3.31418312	3.389849	3.169238065	3.225996	2.934906	3.19469014	3.210481	3.182225355	3.204145776	3.211191976	3.24471	3.920790422	3.451345085	3.326957	3.168922	3.187489	3.176692	3.124466	3.316835	3.25666463	2.951583	3.266895839	3.184093	3.522131	3.271762995	3.098210905	3.408578481	3.594498	3.351398	3.2844	3.517701	3.458874402	2.793854	3.008428	3.276981834	3.309241	3.282144	3.110424071	3.500013771	3.437507357	3.694996466	3.379677835	3.320462	3.020022222	2.97316
AURKA	0.4304356	0.418010953	0.9212575	0.5403403	0.616469554	1.16339	0.661628909	0.3969115	0.576997	0.574570138	1.328464	0.414848748	0.782614605	0.710195687	0.6303058	0.501763601	0.435271738	0.3234671	0.2908609	0.8402781	1.171295	0.6785716	1.055617	0.221813707	0.5088932	0.851321249	0.6867614	0.6077208	0.424547913	0.605696341	0.816309148	0.752629	0.5798595	0.4643685	0.7051929	1.043003177	0.3044291	0.3705184	1.139479895	1.262598	0.5052299	1.318178384	0.265079513	0.501111796	1.163944903	1.785002875	0.2550091	0.587969924	0.5067266
SPC24	0.171522	0.312642062	0.3424497	0.132039	0.265241161	0.09396562	0.173911697	0.04636728	0.4172479	0.135972712	0.6162231	0.104555641	0.443400532	0.219080162	0.2308487	0.488897406	0.327550666	0.1805421	0.2440322	0.1809562	0.2794682	0.4817163	0.2972978	0.18160654	0.1325432	0.324712098	0.5105162	0.3354619	0.250975188	0.374763944	0.210326187	0.3050288	0.08330487	0.2113046	0.3055453	0.643330706	0.1753315	0.1580338	0.456510529	0.1444295	0.2063635	0.240692782	0.203252837	0.465433057	0.937808304	0.952808142	0.07544472	0.480951027	0.1664041
CRHBP	4.338514	4.484284285	5.406351	4.133467	2.108746208	4.181366	4.466159094	5.021175	4.420499	4.86463943	4.903859	4.795175583	4.03251573	4.631887365	4.61612	5.464372083	4.603558862	3.290412	4.795616	4.498383	4.574218	1.624221	4.631289	4.23315105	3.139112	4.220352202	4.160662	4.23211	4.701477538	4.634148663	4.588379394	3.850911	4.563301	4.465575	3.734119	4.205586958	0.5113379	4.513782	4.889114115	5.576246	4.627774	4.168585335	2.944411944	3.134433489	3.555798946	5.022287586	4.526887	3.759299559	4.166077
EHMT2	1.56511	1.592106518	1.560226	1.669795	1.272050718	1.519872	1.272353443	0.6646473	1.90671	1.55130182	1.696991	0.840310447	1.564356016	1.717555205	1.477665	2.22677262	1.569542112	1.295042	1.068496	1.429865	1.551108	1.546115	1.357425	1.212773916	0.929399	1.634082965	1.557034	1.936926	1.794388542	0.997699963	1.881440198	1.868501	1.101673	1.644763	2.030572	1.880145402	1.58831	1.499328	1.137960935	1.601058	1.734828	1.185973282	1.461039052	1.876525499	1.761305013	1.821139134	1.1843	1.590230435	0.7816002
MCRS1	2.454722	2.415120758	2.417329	2.385836	2.370341513	2.778071	2.340267107	2.554131	2.793232	2.520770665	2.475807	2.176405264	2.260040017	2.411446286	2.61078	3.401856922	2.732168523	2.325821	2.507756	2.431021	2.266989	2.455796	2.465013	2.557424348	2.125973	2.617258268	2.222949	2.754151	2.380713853	2.291042288	2.581113459	3.085691	2.24046	2.358533	3.090815	2.591751368	2.192253	2.134897	2.472610618	2.112445	2.612726	2.063153276	2.875700634	2.958366966	3.138902753	2.828612269	2.279909	2.138285279	2.264961
RFC4	0.7803456	1.042211643	1.235695	0.8414734	0.887910067	0.9856355	0.916734367	0.861402	1.250518	1.086427768	1.356972	0.850839357	0.867584635	0.988307349	1.312437	1.571037871	1.069406464	0.7668621	1.094089	0.8047805	0.8559219	0.9939061	1.063436	0.87978459	0.5174779	0.819785484	0.9306781	1.2266	0.840513772	0.708284137	1.074073516	1.248789	1.033087	0.9696328	1.246955	1.1729496	0.6472243	0.7500181	0.949508145	0.7439274	0.804512	0.820178811	1.300422453	1.169558579	1.689267369	1.708643115	0.6477066	0.942345452	0.7660992
EZH2	0.2083287	0.336603617	0.5756405	0.111336	0.253699532	0.3259771	0.241266762	0.4746736	0.2999466	0.277716787	0.5517395	0.462064179	0.385208648	0.506304667	0.5133792	0.536264754	0.328871993	0.2906427	0.4030753	0.3761128	0.2645871	0.3692092	0.4762296	0.319594615	0.358307	0.113032654	0.4121346	0.6083606	0.303722394	0.461306252	0.510084596	0.7484211	0.3769035	0.1803729	0.8202832	0.630486006	0.09209581	0.1797909	0.295951345	0.3517266	0.4521452	0.455624754	0.624988043	0.580276045	0.925811092	1.027478705	0.3498803	0.277098345	0.2854071
TIGD5	0.7262372	0.438087004	0.5380757	0.3940809	0.665885876	0.5898912	0.681459644	0.6231019	0.5596739	0.485445596	0.4840874	0.722817111	0.51084191	0.510644	0.4042601	1.041901858	0.604278878	0.5992415	0.6715988	0.6048959	0.3012422	0.5034349	0.6592241	0.823240246	0.6914924	0.647075439	0.6075533	0.6391443	1.015972743	0.603676061	0.625488512	0.7698527	0.5374191	0.6561208	0.6365026	0.76803441	0.5950091	0.4526	0.707881741	0.4073354	0.7251162	0.444590901	0.605294549	0.880913936	1.017529019	0.695060268	0.5101088	0.593638908	0.47466
ATP6AP1	3.291966	3.481468073	3.507239	3.503428	3.336682966	4.056446	3.391356175	3.350557	3.507815	3.488407133	3.422716	3.363698459	3.374989508	3.642326676	3.306998	4.107855512	3.703819641	3.221921	3.258	3.614484	3.462744	3.38656	3.863655	3.359234963	3.220789	3.888394048	3.287731	3.681129	3.339149257	3.56397622	3.918124971	4.150517	3.585922	3.247717	4.36605	3.929612454	2.923479	3.233094	2.976036926	3.667288	3.628009	3.261447765	3.675901571	4.057112939	3.958735611	4.174786418	3.394798	3.306603417	3.441492
DTYMK	1.813596	1.414983409	2.012499	1.909516	2.070554472	1.679059	2.084483286	1.450325	2.714078	1.880183789	2.102224	1.363636286	1.932256834	1.920657195	1.774942	2.727169892	1.647559913	1.766374	1.847915	1.914846	1.674529	2.057925	2.108803	1.805185799	1.278966	2.12922125	2.042184	2.063712	1.664238773	1.614241436	1.885696585	2.312099	1.594386	1.719514	1.945691	2.180587795	2.365589	1.829268	1.903663509	1.619812	1.767491	1.66795408	1.882458984	1.881817682	2.478093786	2.340295702	1.348077	2.078306523	1.398139
MELK	0.01996154	0.076054705	0.2785518	0.0417765	0.009204914	0.07608918	0.086798694	0	0.0532698	0.106404422	0.3135181	0.069530135	0.096777657	0.154599407	0.1080177	0.074498836	0.113756042	0.07654388	0.07653119	0.2365891	0.1298665	0.1333475	0.1056755	0.077011571	0.03364982	0.074587259	0.1994656	0.1738423	0.026761568	0.122762441	0.170583758	0.326132	0.1015009	0.02148895	0.2256641	0.288630507	0.03179457	0.0132948	0.222519306	0.0876769	0.09856936	0.64667597	0.008339692	0.070417777	0.520150164	0.771306727	0.01013999	0.147141963	0.06346759
NR2C2AP	1.827511	1.363524069	1.677558	1.615595	1.320719067	1.706272	1.643126626	1.669559	1.982364	1.695566947	1.677504	1.391084058	1.883946921	1.680721711	1.821627	2.725369174	1.82829849	1.348831	1.803	1.894325	1.622395	1.819192	1.688465	1.413001536	1.560284	1.561485102	1.44251	2.129562	1.624506932	1.583870525	1.63995718	2.247069	1.494995	1.97325	2.165771	1.562270936	1.949703	1.525957	1.265810365	1.17913	1.45895	1.676534998	2.675116828	2.303872245	2.485136128	1.903405076	1.671123	1.969058718	1.524407
EIF2D	2.039566	2.141514972	2.162024	1.915502	1.888565982	1.96219	1.967297786	1.626751	1.893622	2.059421144	2.083464	1.828500551	1.990127669	2.101269094	1.919146	2.353758828	2.259717982	1.831001	2.034989	1.992931	1.930155	2.044316	1.827411	1.920830686	1.573441	1.981037261	2.019249	2.450732	2.051047851	1.94712172	1.952662795	2.188134	1.628059	2.183501	2.236568	1.900849077	1.634182	1.957852	2.001407461	1.851178	2.048457	1.783826518	1.887009524	2.011728855	2.135432698	2.052727567	1.675889	1.984479916	1.671986
PDZD11	3.288155	2.94068295	3.226001	3.032767	2.933268594	3.245921	3.097302935	2.752308	3.26838	3.031601617	3.171189	2.808814312	3.262815967	3.217206311	3.157923	3.72683372	3.254762237	3.233787	3.333662	3.085722	3.150169	3.303659	3.553346	2.895302378	2.698458	3.220192382	3.384234	3.411082	2.804998076	3.248799922	3.551224636	3.577786	2.891563	3.215946	3.434863	3.50437622	3.002176	3.062645	3.391248031	3.135612	3.236142	3.352600822	3.289068072	3.286458709	3.926942385	3.804625473	2.954646	2.925327032	2.895491
CDCA8	0.1585076	0.220876806	0.3988958	0.2801078	0.121720735	0.1954705	0.138542342	0.07392764	0.142039	0.252659268	0.5553778	0.143977273	0.294996216	0.305338226	0.1801727	0.482910694	0.337733252	0.2784593	0.381547	0.3082152	0.3111064	0.5276352	0.2151247	0.185372144	0.0624779	0.241763467	0.3539773	0.3363798	0.238139489	0.388852027	0.229739786	0.3190645	0.2063778	0.1619911	0.4958593	0.698720341	0.09086391	0.1505124	0.34977089	0.1830945	0.288094	0.816389675	0.110674952	0.409625174	0.942640107	0.863696537	0.1904246	0.441482203	0.1897665
ADAMTS13	2.150055	2.982304276	2.887184	2.787775	2.124748044	3.14695	2.714520575	2.680952	2.201823	3.183491564	2.235848	2.614542126	2.268649493	3.204397239	2.47935	3.527877858	3.351896083	2.209343	2.311648	2.586143	2.38568	1.942391	1.803793	2.453567592	2.233984	2.196412625	2.574266	2.790209	2.88609653	2.683573988	2.690993933	2.675079	2.902018	2.786071	2.920855	2.887193243	1.664115	2.522048	1.263245823	1.714891	2.234101	1.924660471	2.843302575	3.006041286	2.297120488	2.407990589	2.689519	3.053786327	2.835012
LARS1	1.767786	2.355905312	2.095738	2.075807	1.822207507	2.084768	1.923837566	2.029984	1.771632	2.251012113	2.07074	1.950525985	1.808341609	2.054596841	2.298542	2.471888629	2.252105193	1.959947	1.965303	1.879791	2.142983	1.951546	1.97043	2.154883987	1.859686	1.707015479	1.779837	2.409935	1.982686197	2.066697088	2.098063846	2.398402	2.137687	1.977069	2.363109	2.134192017	1.619728	1.734991	1.903142015	2.003895	2.264477	2.046740398	2.495840036	2.244175087	2.297502966	2.336609989	1.803924	1.60694558	1.915597
PYCR2	2.653885	2.509921505	2.683045	2.474451	2.658908076	2.782671	2.835567544	2.600791	2.95424	2.620459499	2.488507	2.265553663	2.584819113	2.689341317	2.812457	3.304769321	2.725716777	2.701451	2.585215	2.636678	2.382739	2.687778	2.719476	2.466962494	2.212674	2.957888562	2.288126	2.843321	2.433473928	2.428215784	2.725755748	2.966869	2.654903	2.522477	3.139653	2.571208075	2.489315	2.351057	2.313773366	2.511244	2.669753	2.80184126	3.074320599	2.925326894	3.168656782	2.935490367	2.528411	2.322777199	2.368144
KIF4A	0.04933751	0.080444403	0.1809916	0.01911676	0.049451826	0.2312694	0.071317607	0.1297396	0.05083108	0.050795962	0.3032491	0.120914434	0.09142594	0.129808063	0.1342625	0.105932905	0.094699798	0.1032821	0.1252427	0.09350075	0.1416823	0.2177577	0.1421001	0.165243439	0.08988135	0.0699554	0.1606671	0.1206291	0.065918696	0.342399857	0.129643355	0.2504618	0.1160505	0.04356641	0.157438	0.186830438	0.02172819	0.01357942	0.237958209	0.09737351	0.1086936	0.350616567	0.176687259	0.112236991	0.43194859	0.542930759	0.1759263	0.150147653	0.1469125
SLC25A39	4.441763	3.859168377	4.337192	4.432068	4.445981565	4.142625	4.594241123	4.232125	5.020102	4.283817474	4.212753	3.845449036	4.152887904	4.387290232	4.072424	4.957232649	4.160225178	4.506875	4.409024	4.450788	3.754764	4.330575	4.666949	4.124941772	4.039454	4.976334438	4.168278	4.3349	3.990964794	4.084785861	4.236999011	4.433558	3.86003	4.240868	4.533634	4.164005931	4.541352	4.327372	4.233636431	4.090689	4.232536	4.110899039	4.144740229	4.572871558	4.273774648	4.329626088	3.907978	4.342463865	3.917526
MANBAL	3.183188	2.798255558	3.373997	3.03296	2.924023967	3.285016	2.795786565	2.903809	3.599014	3.187395649	3.235828	2.821096816	3.095751587	3.105634828	2.945219	3.791203577	2.986677097	3.031495	3.222425	3.106955	2.903994	2.981143	3.071071	3.0357828	2.787527	3.54507008	3.26897	3.522662	3.045112389	2.758124024	3.277473069	3.649854	2.458755	3.094809	3.361912	3.34966773	3.056867	3.036351	3.131642037	2.714412	3.015236	2.876169413	3.295921653	3.372054601	3.633253227	3.477177661	2.588519	3.107345769	2.709634
IP6K1	1.960553	2.39302422	1.988227	1.732348	1.720322278	1.940508	1.764061741	1.248911	1.967829	1.723867877	1.829047	2.033970009	1.626657771	1.843579032	1.699104	2.545467035	2.355860901	1.648437	1.487469	1.820361	1.33731	1.51595	1.640162	2.28736807	1.562814	2.193818673	1.755578	1.968344	2.253366764	1.586704753	2.011720492	2.103681	1.809127	1.733424	2.466315	2.377536341	1.58799	2.064248	1.841773992	1.763042	2.310826	1.782302595	1.823718943	2.391323069	2.136445791	2.234653763	1.658283	1.807408952	1.841228
PIGU	1.947366	1.481040028	2.344681	1.902367	1.660920915	1.735919	1.974456841	1.847346	2.454559	1.890596174	2.325986	1.86723866	1.965438022	2.034944548	1.982326	2.106413344	1.745910562	1.663873	2.183923	1.982717	1.797861	1.773253	1.821792	1.856103394	1.684852	2.183435596	2.25332	2.366341	1.599246981	2.001663977	2.283165969	2.30026	1.753048	1.961343	2.135382	2.732252035	1.821505	1.891413	1.600946952	1.528653	1.765847	1.711210417	2.100369217	2.004038984	2.762082523	2.613615583	1.571475	2.051411114	1.975256
SNRPE	3.629906	3.393727671	3.599877	3.386175	3.283941774	3.808479	3.412689129	3.35364	4.465709	3.120100147	3.580543	3.364037885	3.567222009	3.069750879	3.864517	4.496247817	3.615205139	3.010947	3.679801	3.281765	3.478507	3.497644	3.701624	3.538783363	3.083232	3.37710946	3.679246	3.764938	3.213124567	3.272441299	3.497116032	4.025792	3.135081	3.709166	3.744143	3.749163359	3.509852	3.587663	3.561794846	3.197186	3.37131	3.479282195	3.996231712	3.762456301	4.095146494	3.782908008	3.573069	3.312147791	3.528259
RECQL4	0.595552	0.554832604	0.7603222	0.4173177	0.556916966	0.2933994	0.555800029	0.2803877	0.9904519	0.442635411	0.9394856	0.435761529	0.571607475	0.391114955	0.5685998	0.757771311	0.455797367	0.4249111	0.8253683	0.8599895	0.2557924	0.5260897	0.6787049	0.560228473	0.5245998	0.810661488	0.9318019	0.6518106	0.545334642	0.419539987	0.35499295	0.5051657	0.3845245	0.3362431	0.7472934	1.006318215	0.4691752	0.4694288	0.276299948	0.2917908	0.8521364	0.594818863	0.546471627	0.703818521	1.081865861	0.939761405	0.3061971	0.731850624	0.3820265
HJURP	0.04266705	0.05502032	0.1479086	0.02825877	0.065628506	0.06178076	0.084225794	0.04820039	0.07683165	0.049329834	0.2716724	0.07293882	0.21355115	0.112673749	0.1579563	0.155973704	0.033753607	0.09967948	0.08892336	0.09022873	0.03769009	0.3095299	0.04692556	0.054863392	0.02048291	0.030595384	0.2578041	0.1474338	0.098404866	0.120527756	0.071352912	0.2015631	0.0724851	0.06274884	0.2486405	0.152941642	0	0.01609572	0.173309475	0.09007725	0.08986256	0.388423138	0.026778646	0.050133078	0.451663782	0.597514048	0.04850146	0.283173523	0.03878906
TPD52L2	2.527979	2.790232463	2.817103	2.456587	2.450544115	3.059509	2.611151188	2.958964	2.973984	2.768500613	2.719002	2.894489533	2.541674956	2.647322003	2.99892	3.553156936	2.922664748	2.64793	2.877664	2.739397	2.433179	2.416297	2.794122	2.749410368	2.688701	2.80953771	2.619496	3.127846	2.717605321	2.45112561	2.648564123	3.380542	2.872724	2.628659	3.306058	2.747816941	2.371973	2.544533	2.957031669	2.595968	2.780523	2.569094816	3.13635861	3.172214333	3.142178506	2.943538451	2.600582	2.551047712	2.725958
SPATS2	0.412689	0.558091414	0.6517422	0.3766775	0.340010955	0.5842982	0.499986948	0.4442429	0.4506721	0.622704199	0.7034212	0.439929965	0.592865194	0.642973238	0.6013054	0.649575442	0.761772831	0.6152236	0.5927721	0.6696767	0.641574	0.4838524	0.7715392	0.652831685	0.4682311	0.445931862	0.6227472	1.056313	0.564454169	0.410632322	0.824067656	0.9814402	0.4542599	0.4591735	0.9673044	0.857706257	0.3312703	0.3489948	0.505792245	0.5663112	0.6944931	0.550213516	0.92802839	0.663692192	1.060609005	1.081672824	0.4432959	0.540999029	0.6538935
CDK1	0.1113449	0.173162696	0.4409049	0.09655526	0.056877496	0.1809912	0.1594649	0.09864185	0.2281366	0.144293214	0.4355906	0.143640958	0.264449657	0.199178843	0.2813071	0.278233074	0.174858946	0.2146995	0.2102263	0.2662477	0.3117394	0.4365717	0.3141918	0.182129766	0.03303838	0.10154024	0.4197231	0.4156212	0.128450149	0.338049943	0.205112936	0.2205539	0.3058106	0.08793919	0.5876199	0.326128226	0	0.08650701	0.561305208	0.1873474	0.281165	0.871088433	0.070498175	0.240833285	0.9746767	1.09373024	0.2489266	0.404060445	0.1510398
UFC1	4.120333	3.915777312	4.087772	4.081847	3.845250201	4.373231	3.95773668	3.813178	4.537424	3.82743299	4.017484	3.788929167	3.901787847	3.735340107	4.104631	4.483285452	3.999603411	3.754982	3.996007	3.78186	3.900879	3.905785	3.924267	3.786870734	3.501233	3.861217514	4.011657	4.329752	3.812209358	3.894756607	4.091742196	4.542628	3.811106	4.355809	4.366207	3.946668564	3.754146	4.234272	4.322293248	3.770074	3.917508	3.946652723	4.398640205	4.439773509	4.204035954	4.030803371	3.836936	3.952994631	3.734432
RNASEH2A	1.559553	1.084087413	1.725816	1.564226	1.230814047	1.517218	1.306826163	1.137876	1.614225	1.313098673	2.071572	1.301674004	1.171487377	1.459721809	1.421621	1.741834317	1.439523567	1.072702	1.726598	1.419323	1.347018	1.35667	1.319486	1.388875533	1.032121	1.739695568	1.684768	1.703429	1.295776441	1.309844478	1.294954067	1.740525	0.8645296	1.343323	1.474232	1.668824599	1.541862	1.317722	1.338109592	0.8217282	1.321219	1.426542181	1.342549805	1.654822743	2.017412841	2.171518089	1.24946	1.762672416	0.9969812
KIF18B	0.04806576	0.022835814	0.1261651	0.01861896	0.036282865	0.01472841	0.058140628	0	0.04952148	0.040614914	0.1417788	0.069172821	0.069771908	0.070399812	0.1056518	0.055263805	0.038721723	0.08231964	0.03998061	0.0800451	0.07258754	0.1301893	0.09731801	0.057840685	0.005633343	0.025161342	0.1266731	0.126599	0.092504685	0.133253859	0.06457871	0.08057178	0.05557575	0.02843243	0.1761019	0.182230387	0.007088846	0.008830222	0.065663362	0.02699439	0.01681459	0.271631766	0.027469557	0.035453196	0.243458122	0.209445036	0.05299928	0.088540393	0.04239937
NCAPG	0.03323852	0.094796137	0.2203778	0.0219899	0.039990258	0.02085401	0.081817236	0.01083302	0.06652508	0.071785411	0.3771729	0.030945369	0.115966186	0.18145812	0.1342767	0.097857259	0.067348989	0.08381603	0.100505	0.1174366	0.1174004	0.219552	0.08226153	0.113287696	0.03168503	0	0.211788	0.1369954	0.049958468	0.162715639	0.109342182	0.06030988	0.0879661	0.06202607	0.2378516	0.259215295	0.006706554	0.03313077	0.193026249	0.08021036	0.05493624	0.356645782	0.010455491	0.124610524	0.593159726	0.67592154	0.01902403	0.1290204	0.06952712
UBE2C	0.2771688	0.265592706	0.4760714	0.1296605	0.086048947	0.3334262	0.342485965	0.176051	0.4060445	0.215081094	0.7870952	0.361155774	0.521645594	0.413443698	0.4050585	0.646523826	0.388987857	0.2780418	0.5365028	0.4836437	0.4885749	1.084904	0.5899487	0.445677425	0.09870119	0.232821746	0.7452425	0.6006823	0.201397585	0.901528935	0.492359604	0.7638163	0.3486711	0.1942009	0.7093402	0.484129783	0.05054997	0.04730765	0.649736466	0.1318712	0.3752281	1.794744378	0.134108957	0.327865756	1.769997255	1.470122839	0.3264992	0.860921167	0.3447136
GLI4	1.029361	0.975047697	1.065022	1.125527	1.134720915	1.184883	1.04143236	0.7003016	1.401013	0.961133855	0.833172	0.588401609	1.0210457	1.290907231	0.9728928	1.433277733	1.066785636	1.012881	1.144251	0.9812873	0.8398654	0.8974867	0.9983189	0.88853577	0.6688385	1.069288852	1.181228	1.380459	1.531396776	0.645020487	1.255720498	1.232295	0.6887052	1.168423	1.183735	1.354033006	1.035677	1.033549	0.853257561	0.6235791	1.24222	1.031614002	0.962283368	1.688184743	1.315788434	1.425517514	0.5628712	1.096589926	0.6275966
CENPW	0.8571845	0.458042647	1.116044	0.5423489	0.403928024	0.9269462	0.567136217	0.5057791	0.8622825	0.656131271	0.9177687	0.707248781	0.804107918	0.909531906	0.856259	0.9370306	0.670503825	0.7774404	1.390584	0.8378727	1.079399	1.119211	0.9491289	0.846720784	0.4745042	0.76158968	1.01232	0.9222426	0.28463635	0.714129446	0.708040851	1.473869	0.5458924	0.6082739	1.457523	1.102108844	0.8072596	0.4991764	1.016122723	0.2619091	0.6940233	1.407233034	1.191022352	0.906152556	1.530432709	1.569945533	0.5242716	0.997117373	0.6282966
AURKB	0.1572411	0.22120078	0.3452459	0.1566178	0.145097391	0.2139504	0.227545812	0.1147053	0.2467474	0.144617048	0.5276906	0.131220848	0.278823646	0.187135532	0.2323369	0.369612304	0.101181221	0.1660352	0.3316966	0.2566352	0.1760049	0.5795044	0.235316	0.142548944	0.09087255	0.161915716	0.4226769	0.4055353	0.118983683	0.232392873	0.312729229	0.3575252	0.1543967	0.05844558	0.4938102	0.355768395	0.09979562	0.08917795	0.255142688	0.1298212	0.2567821	0.638279324	0.142501309	0.291530572	0.870685171	0.857081808	0.1464928	0.409998846	0.1383861
MARCO	5.091705	5.956621696	5.151045	4.4886	2.923411615	5.885491	4.416096587	5.297565	6.422225	5.496107814	4.666371	6.502095978	4.428484617	5.342745892	5.487022	6.494904134	4.514070805	4.251911	5.514072	4.696421	4.48809	1.988691	4.824498	4.9594697	3.416815	4.925852073	4.351277	5.172459	5.104241369	3.075948031	5.112019987	5.646724	6.706625	5.140077	6.846742	4.811995992	0.7422348	3.976649	5.187838043	6.53819	6.134582	4.801599402	3.604648245	5.406240451	3.583629109	5.792600054	4.095675	3.397725571	4.587815
QARS1	3.96833	3.944744326	4.117429	3.77494	3.747126841	4.009088	3.587991998	3.678109	4.438516	3.711537102	4.068285	3.582763415	3.661942617	3.861982289	3.787241	4.553658635	4.178805438	3.516947	3.555093	3.896801	3.316466	3.780696	3.964039	3.825311549	3.265932	3.951298196	3.81653	4.303513	3.862987833	3.678892901	3.790832774	4.303089	3.762579	3.891326	4.308758	3.979742341	3.425408	4.104252	3.499169519	3.644998	4.087007	3.513592863	3.919326661	4.276629955	4.032245942	4.043272324	3.417391	3.641947021	3.532463
CCNB2	0.1067171	0.188025223	0.2660442	0.03081211	0.098342963	0.1405423	0.122799285	0.05620255	0.1476739	0.185334488	0.4945182	0.083870965	0.436079674	0.187151197	0.2058062	0.302904278	0.19167183	0.2017986	0.1463188	0.1832616	0.2283722	0.5749942	0.1993579	0.174294384	0.0642123	0.071992957	0.2451316	0.260132	0.132635426	0.402315387	0.204344244	0.308754	0.151152	0.1219525	0.3885336	0.217515935	0	0.05771022	0.550241204	0.121531	0.1967594	0.672310163	0.071919946	0.067965106	0.651367884	0.821869966	0.1790633	0.259698471	0.1363661
CDC37	4.016173	4.138091701	4.564799	4.309217	4.170779422	4.488037	4.252481467	4.315055	4.540767	4.269310454	4.276362	4.06464256	4.070716357	4.182671246	4.35067	5.069399836	4.354621468	4.042711	4.407538	4.298387	3.968878	4.061205	4.498716	4.265711921	4.145425	4.314620202	4.247675	4.627704	4.16465555	4.191078886	4.400865075	4.803698	4.04854	4.16997	4.515805	4.500200676	3.86662	3.994818	4.130141653	4.034457	4.417366	4.03777514	4.563149479	4.642678653	4.73429354	4.513968233	3.971978	4.058259554	4.061241
PPIA	4.726317	4.414297469	5.074535	4.804327	4.742006075	4.897125	4.708069813	4.670502	5.232665	4.578017991	4.958444	4.784326287	5.021276368	4.570482187	4.971617	5.588835711	4.709725634	4.709966	4.876334	4.772933	4.762819	4.725732	5.484027	4.757612728	4.493662	4.960212873	4.917276	5.021441	4.461724939	4.872743126	5.002773791	5.244729	4.684005	4.640762	5.028202	5.219768725	4.574759	4.609247	4.969741967	4.520314	4.652955	4.768602223	4.929673939	5.06842428	5.401719589	5.34806277	4.730446	4.823251387	4.870075
NOL7	3.352881	3.450963291	3.347591	3.360705	3.316598636	3.747877	3.427778377	3.350213	3.625705	3.557891305	3.532962	3.116719428	3.434921581	3.057043737	3.711128	4.2391651	3.538701461	3.364712	3.392119	3.38952	3.437745	3.422344	3.516131	3.314834498	2.951957	2.757786401	3.356758	3.670667	3.174174382	3.309659612	3.571228687	3.785541	3.188018	3.284423	3.640732	3.462105556	3.305809	3.222831	3.247800256	3.379839	3.274384	3.403832555	3.738769958	3.761736574	3.900913285	3.56907454	3.261925	3.251121481	3.354863
KAT2A	1.70463	2.114417231	2.386141	1.554425	2.029493353	2.001298	1.840015022	2.408795	2.063281	1.792674003	2.01915	1.808700607	2.177378359	2.726929647	2.072918	3.01348567	2.358331133	2.05572	2.239831	1.99807	1.846477	2.228276	2.129501	1.754704372	1.48166	1.447567723	2.336897	2.606229	2.617580821	1.969027988	2.775985981	2.224544	1.787191	2.1417	2.566343	1.500369208	1.510668	1.554522	1.591172264	1.381233	2.247946	1.909680506	3.259348102	3.175546414	2.529102756	2.410532936	1.57604	2.078823293	1.4617
ILF2	3.881606	4.263703992	4.152157	4.027552	3.911745142	4.79995	4.209290001	4.578136	4.246381	4.091126505	4.406414	4.413714804	3.842784659	3.945480773	4.473125	4.930046332	4.483210294	4.013831	4.102631	4.028448	4.117337	3.691324	4.15481	4.459440767	4.138097	4.068665209	3.813181	4.516359	3.783525163	4.307021018	4.280236867	5.025602	4.536512	3.868597	4.551009	4.33331296	3.705158	4.061691	4.356234465	3.958537	4.173613	3.87458378	4.897351342	4.317439779	4.793617716	4.401191988	4.304991	3.77172699	4.498246
FCN3	5.845137	5.059379907	6.324856	5.665552	3.306006276	4.819337	6.07001677	5.834059	6.241507	5.966350434	5.581458	5.724281256	5.15692691	5.743717756	5.87033	7.370851594	5.087453113	5.071694	6.327776	6.431971	5.439672	2.834832	6.043655	5.387530339	5.408546	6.174915137	5.460052	5.343706	5.897394919	6.008746017	6.386612777	5.055528	4.639653	5.775917	5.625278	5.655453609	2.07247	5.817048	6.126872546	6.515707	5.396128	5.544412695	3.571057837	5.224410999	5.744203086	5.887771711	4.939273	2.829821556	5.488733
TBC1D16	0.8301986	1.504990542	0.9134895	0.6725841	0.699687396	0.7835395	0.531711865	0.3875274	1.169973	0.749489067	0.7049862	0.83580703	0.494893816	0.758452299	0.7744767	1.442461552	1.093204658	0.6301356	0.4831848	0.6699346	0.34137	0.7551841	0.7425554	1.073220695	0.3987624	0.691402651	0.8051681	1.076192	1.177697538	0.602772702	0.721453429	1.348798	0.6714783	0.7486405	1.285454	0.993563978	0.3714849	1.40515	0.641950389	0.6174303	1.266047	0.736601523	0.545964816	1.048983038	1.046926333	0.710417131	0.3117288	0.667260745	0.4599308
MRPS23	1.622412	1.719663648	1.740811	1.56778	1.547729022	1.990136	1.550695747	1.592015	1.800261	1.566016048	1.53466	1.565262184	1.556923919	1.374903093	1.880952	2.339315276	1.860649878	1.397733	1.679375	1.439822	1.578128	1.412629	1.55618	1.696951926	1.487673	1.609269263	1.474824	1.765342	1.474509213	1.467446386	1.605923113	2.004257	1.651063	1.620372	1.692778	1.704756403	1.25113	1.557969	1.808118487	1.499573	1.594044	1.545198824	1.940805377	1.860950108	2.266563782	1.807739052	1.630296	1.348967029	1.608141
SLC41A3	1.570656	1.68050559	1.689514	1.472427	1.262917515	1.81921	1.467591124	1.298712	1.632101	1.606611658	1.419562	1.441298668	1.442037651	1.256401584	1.462188	2.220930862	1.643422164	1.339714	1.597807	1.296365	1.265343	1.400822	1.273877	1.409344651	1.236653	1.781641104	1.443439	1.894453	1.64238174	1.431032066	1.339794878	2.129331	1.163161	1.56934	1.756462	1.68570407	1.321444	1.461356	1.300589395	1.471902	1.566565	1.331095352	1.820887062	1.863216024	1.774975635	1.66588073	1.286947	1.458756316	1.211841
TMCO1	3.687001	3.654715338	4.058863	3.805896	3.712857765	3.757365	3.697991472	3.633591	3.616133	3.850694604	3.720663	3.478085113	3.721535224	3.663643647	3.932583	4.035964287	3.651028491	3.778548	3.663615	3.743006	3.855534	3.768131	3.835889	3.613766143	3.423441	3.524173246	3.760755	3.993088	3.498975225	3.795144759	4.008567782	4.023904	3.614701	3.652252	3.771859	4.060715653	3.510577	3.776679	3.703119117	3.745599	3.540734	3.899239562	3.831195976	3.656584556	4.311414964	4.138060745	3.600325	3.579154129	3.660883
CNIH4	1.661096	1.734333326	1.668912	1.692764	1.689184744	1.800305	1.607130891	1.599248	1.900403	1.61607803	1.748485	1.78352777	1.650506789	1.419149429	1.882993	2.156596127	1.390479741	1.445713	1.697445	1.562429	1.627846	1.681456	1.805565	1.44924024	1.398437	1.202410315	1.578802	1.880886	1.451330119	1.605832483	1.534193242	2.141672	1.721532	1.832892	1.785678	1.389861573	1.581337	1.70327	1.906055348	1.672105	1.593493	1.614143764	1.818668548	1.754421299	1.981308543	1.814907173	1.590544	1.514312773	1.370916
MARK4	1.589903	1.624245257	1.572364	1.477224	1.878074088	1.942572	1.977050576	1.69797	1.510623	1.802959341	1.637757	1.589408017	1.216842801	1.894226988	1.69899	2.582895616	1.702431801	1.770719	1.342397	1.462196	1.593259	1.5933	1.725042	1.755574035	1.567438	2.425583304	1.417023	1.85805	1.426181538	1.660689071	1.830552317	2.143025	1.654942	1.456169	1.664623	1.771406531	1.435942	1.675557	1.572829373	1.966687	1.75769	1.413180326	1.596309583	1.960432887	2.010459967	1.777411832	1.284963	1.286177575	1.485961
E2F1	0.3697333	0.254432069	1.184051	0.1567154	0.120134274	0.2749104	0.385063842	0.0729484	0.5127715	0.277867395	1.448073	0.321546619	0.466524011	0.776541972	0.36475	0.335071674	0.148492959	0.244651	0.3603018	0.8506732	0.1908344	0.4039897	0.3411545	0.482631869	0.1207676	0.968683872	0.8121731	0.5840799	0.263183451	0.257744848	0.245810128	0.4502095	0.2037634	0.199201	0.334597	0.907948555	0.1973253	0.04060451	0.243704874	0.2505733	0.2184933	0.449285391	0.109227069	0.486451802	1.59714998	1.958587755	0.1318374	0.620174207	0.2048124
CKS1B	1.992814	1.957075032	2.168569	1.832013	1.804521793	2.124589	1.974965687	1.726058	2.353937	1.946739448	2.35048	1.951764014	1.903516001	1.754028825	2.054929	2.136704047	1.863333677	1.54376	2.004745	1.897687	1.833117	1.628005	1.769042	1.783823716	1.665983	1.765315352	2.010051	2.293503	1.812821143	1.709307013	2.109182165	1.993305	2.066241	2.191092	1.918574	2.25986011	1.599358	2.050149	2.297825202	1.777902	1.913	1.796973209	2.091146876	1.638513973	2.578241006	2.37464967	1.746807	1.888124728	1.713167
THBS4	0.0572384	0.079220545	0.08241365	0.05573855	0.113067312	0.01488751	0.035541919	0.06808756	0.20325	0.027495823	0.03932308	0.037704223	0.01540237	0.071145654	0.06953015	0.140948727	0.135153265	0.1139484	0.02897837	0.06960853	0.09576697	0.05936025	0.1502084	0.071130912	0.02264392	0.019116015	0.06541348	0.1769417	0.053324065	0.216122962	0.065264265	0.2162878	0.008784782	0.0522568	0.06013491	0.035265211	0.03547743	0.09945659	0.066360169	0.04874698	0.01699608	0.056192199	0.055005658	0.082267457	0.107197745	0.043906159	0.09247131	0.017204241	0.1447269
PTTG1	0.3128353	0.198591325	0.5783222	0.1829062	0.198162843	0.4643139	0.307707823	0.2662518	0.8723355	0.435242613	0.7129312	0.29531607	0.576354362	0.322569319	0.48708	0.491954711	0.292389498	0.3347129	0.540883	0.64654	0.3590871	0.8578904	0.5608589	0.287735251	0.1835926	0.267142592	0.6211828	0.7034759	0.275668614	0.64549606	0.418825765	0.6147433	0.3236581	0.2897852	1.240721	0.538898366	0.1106756	0.1084704	0.799350503	0.1776352	0.3915025	0.862145612	0.371151932	0.5078159	1.445958525	1.261894369	0.3329585	0.697819903	0.2188468
DHX34	0.9248963	1.026144499	1.222212	0.9377794	1.208681515	1.273347	0.991360173	1.138419	1.189156	1.186240072	1.046022	1.124380498	1.019227743	1.118729384	1.164712	1.864870824	1.114748134	1.154147	1.107543	0.8895212	0.9419267	1.082387	1.371457	1.488129299	1.122092	0.886205308	1.031856	1.202884	1.311190844	0.94992135	1.257661175	1.509655	1.23902	1.002204	1.333314	0.933763144	0.861696	0.7045892	1.259295387	0.934093	1.273776	0.918642037	1.823214537	1.646835307	1.475132732	1.13877235	0.9955722	1.010871953	1.008295
CPSF4	1.787593	1.516557578	1.415917	1.505309	1.635100481	1.684415	1.306185791	1.352435	1.902099	1.593996465	1.742122	1.216216407	1.46668477	1.493975153	1.478338	2.374957517	1.537376518	1.355236	1.49359	1.552208	1.32491	1.481052	1.642994	1.566306132	1.351199	1.829151656	1.583043	1.763875	1.648512335	1.198411297	1.609407391	1.680936	1.159783	1.738221	1.898665	1.625103778	1.423992	1.565685	1.582802932	1.349022	1.564694	1.130500144	1.652311287	1.911225319	1.757852535	1.612262371	1.334327	1.634946099	1.091601
PLK1	0.1208087	0.10837443	0.2732611	0.05836369	0.103960082	0.1180894	0.08450507	0.06054054	0.1278925	0.111918604	0.3144717	0.136539553	0.160511061	0.166408626	0.1420805	0.131549004	0.170457292	0.1103762	0.09850479	0.1317797	0.107048	0.2844618	0.105445	0.146235665	0.04349645	0.066695202	0.2537699	0.2339688	0.154878854	0.260012156	0.181813709	0.2097325	0.1146652	0.07300412	0.376885	0.116082476	0.041106	0.07180916	0.255247083	0.08787022	0.2004283	0.740438865	0.109634851	0.226890078	0.482182164	0.567196925	0.08333624	0.301138489	0.1113116
DEDD	2.412737	2.626028326	2.531067	2.283576	2.351775797	2.963165	2.473341128	3.001413	2.627143	2.399705586	2.548775	2.896435638	2.573523452	2.511865551	2.65778	3.151687649	2.702324366	2.810413	2.800804	2.557931	2.657768	2.461188	2.794238	2.590979785	2.595039	2.474549099	2.470696	2.655962	2.457792698	2.65784129	3.007039202	2.9478	2.572945	2.581751	2.934883	2.844041614	2.09338	2.335498	2.773958678	2.563599	2.694779	2.417915262	3.313982183	2.897658467	3.17835502	2.939172747	2.887233	2.270593494	2.855595
PTH1R	2.96236	3.765080204	3.400995	2.882503	2.971204456	3.694901	2.718180195	1.851584	3.78205	2.844884336	2.653122	3.077009853	2.898717302	3.501488967	2.804489	4.50316089	3.124351428	2.372321	2.575211	2.690248	2.881072	3.124493	2.690903	2.869066362	2.129058	2.190093605	2.818036	2.893919	3.187462094	3.381685597	3.097300867	2.609606	3.182996	3.526103	3.56893	3.142335451	2.324004	2.65185	2.137251971	2.291461	2.528212	2.246065093	2.113975672	3.132294765	2.730635175	2.646793509	1.956631	2.982544981	3.07684
SNRPC	4.77933	4.226799137	4.720208	4.633244	4.471360742	4.880938	4.40239146	4.320543	5.406895	4.425740977	4.542118	4.3108223	4.518546847	4.258364227	4.72743	5.466950642	4.582757357	4.191552	4.858369	4.456807	4.244777	4.512567	4.591314	4.428157635	4.247787	4.675073971	4.540438	4.86338	4.393698933	4.288465251	4.728857251	5.020848	4.147067	4.665493	4.871218	4.824149428	4.462303	4.647214	4.674020992	4.112986	4.428524	4.397655584	4.773322569	5.034371586	5.154001109	4.732948122	4.325196	4.437235095	4.259748
HDAC11	1.081172	0.753250008	1.253441	0.5885953	0.683590046	0.650607	0.960573868	0.3170922	1.542449	0.790655917	0.7892622	0.660039701	0.718786279	0.712954365	0.9471542	1.34010775	0.924089965	0.7005138	0.8016326	0.7288702	0.5289456	0.8945785	1.070638	0.696877693	0.5649692	1.087007284	0.9808466	1.176696	0.737780224	0.685433568	0.734645456	1.670959	0.7105649	0.8744756	0.9948139	1.194884259	0.6132508	0.6664521	0.607237014	0.7189267	1.136643	0.775317948	0.952573144	1.014161267	1.619573951	1.214336155	0.5230954	0.885439999	0.5589678
CENPA	0.02071113	0.026766413	0.09086609	0.05396595	0.014304249	0.05120739	0.068006574	0.07876335	0.03340108	0.031877327	0.1089277	0.032889392	0.092839935	0.134648734	0.1483358	0.150558477	0.03895291	0.04517625	0.1048557	0.02734108	0.05415657	0.1914108	0.1613185	0	0.03921184	0.029488146	0.09659431	0.0564041	0.081738882	0.122851458	0.082181296	0.1326528	0.06989815	0.04425156	0.080873	0.080608869	0.01658598	0.0206437	0.131783945	0.03787718	0.07729657	0.233991277	0.012961861	0.068558043	0.286684248	0.309409491	0.1645037	0.152423024	0.01257101
SKA3	0.04673553	0.068646684	0.1831273	0.00713725	0.055051161	0.06628057	0.035795298	0.0174498	0.04331118	0.027692391	0.2623795	0.042649906	0.169057714	0.071646629	0.08700663	0.075427576	0.058726144	0.05850985	0.1024148	0.1287603	0.04129076	0.1797523	0.1069788	0.077970798	0.008594583	0.066290802	0.1955548	0.06583568	0.036022429	0.12426746	0.080253662	0.08767585	0.04585809	0.03608948	0.1328513	0.177407458	0.04277145	0.02680375	0.236085731	0.05711507	0.08768543	0.354129315	0.033491666	0.027150902	0.466121664	0.516572783	0.04064566	0.187710795	0.06426185
LEMD2	1.646644	1.614662599	1.734805	1.470094	1.634395981	1.679213	1.721755831	1.819618	1.860317	1.573093866	1.44161	1.604593895	1.549507401	1.649679638	1.976909	2.335212825	1.884275401	1.640943	1.741012	1.689063	1.422192	1.668391	1.88382	1.886026374	1.535829	1.441619423	1.699412	2.069044	1.76962018	1.637804881	1.749802293	2.08061	1.727734	1.704396	2.009729	1.909695967	1.416127	1.310277	1.530106353	1.476244	1.739615	1.460171224	2.058809771	2.221085079	2.06354158	1.925920913	1.576434	1.667063126	1.807519
AKIP1	1.694987	1.642980547	2.136385	1.583992	1.585773431	1.566846	1.746482932	1.259976	1.966396	1.906157194	1.830726	1.350898788	1.768448215	1.61256904	1.563243	2.149873793	1.583897254	1.585939	1.757236	1.796714	1.796385	1.769042	1.795602	1.458287719	1.113693	1.876006709	1.685098	2.102043	1.577833938	1.577235591	1.84232797	2.097558	1.539869	1.817369	2.279816	2.300526435	1.787609	1.608918	1.716093875	1.819901	1.916867	1.644046435	1.812822715	1.828301124	2.425818597	2.577779043	1.367897	1.752694744	1.251455
TOP2A	0.1201672	0.26878702	0.5525031	0.05972943	0.123029073	0.1377363	0.188745035	0.08082197	0.1293498	0.268056116	0.8405229	0.241628461	0.375071832	0.239787024	0.2819772	0.283849657	0.168199332	0.2343619	0.3046765	0.4050818	0.3790575	0.4982439	0.3213721	0.243750525	0.09859744	0.040719446	0.5827988	0.4705897	0.14762856	0.575153356	0.314732354	0.4456839	0.2850729	0.08402659	0.5725917	0.432559848	0.005129875	0.06267155	0.441265879	0.2883804	0.3748688	1.377920528	0.058945125	0.245995509	1.151542938	1.303846205	0.2254318	0.453159389	0.2753553
USP21	1.184061	1.168641387	1.055783	1.122139	0.975196585	1.081846	1.026796226	1.055895	0.8741387	1.213050432	1.177641	0.829840457	1.134197213	1.161503985	1.016896	1.661526164	1.332696309	0.9297458	0.9399327	1.100315	0.8555547	1.226986	0.8939226	1.040378426	0.9478458	0.984856771	1.331132	1.505919	1.454316569	0.984169815	1.238047204	1.184932	0.8802103	1.303741	1.790964	1.15451813	0.8464032	0.9684091	0.963635634	0.7300529	1.363484	0.913412113	1.347813279	1.482742543	1.267203067	1.440343214	0.8466191	1.35098064	0.8086209
CDK5	1.585284	1.476192521	1.97169	1.764524	1.857142852	1.466756	1.778340497	1.53289	2.222681	1.678792108	1.833855	1.608438542	1.482582661	1.638245615	1.51685	1.945681794	1.392609022	1.372256	1.425177	1.804156	1.359689	1.54657	1.71049	1.324868557	1.229674	1.926557175	1.459468	2.033767	1.549861173	1.464557359	1.806988473	1.911737	1.261644	1.70255	1.780325	1.77979986	1.653608	1.517421	1.82969713	1.643711	1.50531	1.681302401	1.165199861	1.775773051	1.908123628	1.856324393	1.311616	1.652399508	1.163789
NTF3	1.113708	1.292931325	1.183907	1.467749	1.315689284	1.63735	0.914816724	1.06102	1.282165	1.408362626	1.046538	1.461778464	1.44739201	1.482506819	1.544509	1.5844564	1.255933127	1.397862	1.451464	1.699784	1.504038	1.283167	0.8057702	1.646625381	1.254044	0.616431514	0.5715317	1.293841	1.499902611	1.376735953	1.015839876	1.305727	0.5389048	1.212397	1.421527	0.691397153	1.410034	1.359806	1.851352343	0.4578434	0.8132426	1.157296952	0.954604642	1.687859329	0.81374903	0.949841544	1.176709	1.506950805	1.217736
STMN1	1.386433	1.599972537	1.614027	1.184197	0.891614426	2.228012	0.982094811	0.8548961	1.52075	1.112925029	1.945614	0.986286218	1.601280314	1.101912856	1.300245	1.618252076	1.708467746	1.105594	1.384977	1.58334	1.398109	1.912112	1.574013	1.089964331	0.7440273	1.06954477	1.995525	1.914783	1.261234502	1.276932863	1.267763881	2.540882	1.224317	1.424654	2.275827	1.500354433	1.128662	1.119756	1.764488848	1.142515	1.476349	1.578440215	1.711623904	1.741129521	2.330726246	2.435426238	1.263926	1.507973895	1.078274
ZNF251	0.7871633	0.793320745	0.8636021	0.6971532	0.553925059	0.7121994	0.547178743	0.5625373	0.4606429	0.800354765	0.6292375	0.690752045	0.805064484	1.096954109	0.8443037	0.99810903	0.852637244	0.7086819	0.7525825	0.6945339	0.8973277	0.682796	0.7791882	0.614657705	0.5613749	0.444301214	1.009519	1.135797	1.021335295	0.743377338	0.927643941	1.13156	0.5778184	0.9215678	1.169973	0.826115231	0.3597355	0.4846648	0.578933723	0.6405815	0.8084564	0.671304427	0.938659818	1.055622669	0.990762832	0.985203931	0.5269169	0.809938428	0.5288059
ILF3	2.331568	2.691824172	2.458983	2.342913	2.090558305	2.299881	2.166455668	2.318363	2.17924	2.427236228	2.567597	2.463743103	2.158155291	2.556370178	2.441422	3.228245668	2.870661262	2.20751	2.389142	2.457321	2.069254	2.175621	2.377987	2.628735887	2.158111	2.240155401	2.380002	2.773185	2.624955969	2.345729363	2.4574915	2.819515	2.364361	2.239527	3.095983	2.541106461	1.805858	2.248513	1.959224025	2.225675	2.619231	2.200034709	3.056526118	2.700555804	2.681900385	2.733779662	2.166915	2.232851721	2.302518
GNPAT	3.111854	3.075790762	3.341023	3.033678	2.982956459	2.916182	3.025578664	2.859898	3.145002	3.14062589	3.282929	3.043330923	3.156796967	3.069974644	3.253878	3.667194056	3.370779504	3.40353	3.140924	3.141716	3.050214	2.905933	3.263827	3.135587479	2.812845	2.711345771	3.20139	3.846567	3.245235062	2.916223576	3.229107644	3.539691	2.839189	3.312527	3.387723	3.680810033	2.631275	2.886534	3.223889809	3.021687	3.094508	2.922536199	3.248760607	3.324117006	4.040770881	3.655978029	2.830686	3.140343327	2.898
ASPM	0.04651569	0.062307641	0.2115484	0.04900338	0.046164714	0.01254575	0.034922314	0.02905808	0.02730727	0.09789002	0.4821453	0.039657597	0.136734823	0.150505632	0.08098839	0.07247278	0.060740526	0.06241525	0.08145645	0.1314381	0.1741444	0.2110714	0.1077486	0.09189289	0.01909016	0.01343983	0.212902	0.1314762	0.102963391	0.165754861	0.136434898	0.1091202	0.05281292	0.07925156	0.1434333	0.263690209	0.02696511	0.04087976	0.177970879	0.06795289	0.1273682	0.245444548	0.021089627	0.042643003	0.288552948	0.721626764	0.04244729	0.171546984	0.04062488
PIGT	4.275265	4.469848358	4.743516	4.553451	4.082566609	4.831043	4.548372452	4.332057	4.827465	4.688478286	4.648346	4.764679563	3.947958897	4.638359922	4.349777	5.072164358	4.439979756	4.548609	4.400927	4.66005	4.567249	3.908216	4.329806	4.311597903	4.264505	5.208094177	4.272778	4.724563	4.352787687	4.640853664	4.643907384	4.9582	4.282808	4.316643	4.544797	4.957536625	3.69656	4.647599	4.354117971	4.962799	4.781308	4.380751645	4.468562442	4.522355264	4.823940354	5.152679429	4.007515	4.42628035	4.408372
HMGXB3	1.285426	1.71358592	1.735537	1.2292	1.32292752	1.531781	1.358915237	1.920812	1.155315	1.278909791	1.382542	1.855439371	1.214482302	1.686035619	1.626427	1.850519493	1.876483599	1.281046	1.412448	1.456595	1.127565	1.212122	1.491824	1.787679726	1.504764	1.441632981	1.330704	1.829881	1.606737961	1.39802908	1.569155765	2.065754	1.671198	1.212008	2.006265	1.668473321	0.5794136	1.334459	1.423809868	1.381809	1.795026	1.418222522	1.747358879	1.781467849	1.958759902	1.885057262	1.330995	1.244972243	1.63631
ESM1	0.0378718	0.18623304	0.006884583	0.08637516	0.010538931	0.2024538	0.287112178	0.28712	0.04888912	0.023523785	0.0520297	0.226101532	0.017532584	0.040951711	0.04001232	0.038407195	0.181738641	0.3124983	0.4144829	0.04990095	0.4096577	0.2260692	0.3193456	0.119500238	0.1034439	0.021755981	0.1100406	0.1600792	0.070445648	0.275889334	0.175548013	0.2780938	0.1156873	0.1712766	0.2186442	0.059746481	0.1402505	0.01521842	0.014432472	0.1174568	0.08508104	0.332424839	0.179909172	0.211093485	0.108199327	0.129440642	0.3951599	0.076781942	1.398152
XRCC1	2.003259	1.838557669	2.231766	2.065515	1.520019816	2.028377	1.730674354	1.497169	1.775541	1.940783048	2.128314	1.421624289	2.024123525	1.897468665	1.960609	2.394135679	2.109611135	1.613837	2.111834	2.033169	1.86637	1.855217	1.946304	1.662355119	1.577708	2.09335183	1.863032	2.121309	1.996735192	1.714452868	2.124480602	2.348008	1.533357	2.098011	2.529575	2.247114342	1.358625	1.842404	1.591284716	1.803616	2.095469	1.645930316	2.062387634	2.206623656	2.171667159	2.445620452	1.729642	1.777195401	1.683735
OLFML2B	0.08810281	0.296722246	0.2028838	0.1456576	0.065279858	0.2664131	0.123915182	0.2177455	0.2759699	0.251292761	0.2004295	0.274736414	0.195013129	0.373380122	0.1990673	0.660093233	0.238917997	0.2815408	0.184975	0.3346523	0.2717973	0.1004228	0.391533	0.238384736	0.02289884	0.17874604	0.1871337	0.5580692	0.239432935	0.141728634	0.334516548	1.105692	0.4197303	0.1189081	1.027078	0.293056971	0.0192443	0.1919002	0.182543602	0.4817919	0.5012886	0.567568251	0.073690753	0.415186192	0.391808381	0.332593373	0.1148809	0.075768901	0.1725465
PFDN6	2.813479	2.382015128	2.797958	2.800893	2.833729525	2.962306	2.763170048	2.617563	3.217937	2.554815505	2.807152	2.695190111	3.048826192	2.605149759	3.095917	3.612084506	3.066218006	2.556906	3.199813	2.947268	2.646519	3.001565	3.138177	2.5626522	2.376783	2.607879823	2.856265	2.84924	2.554228213	2.921997454	2.727336612	2.916732	2.495303	2.939677	2.750677	2.807457516	3.312835	2.608875	2.759468595	2.27345	2.760219	2.988591552	3.143418718	3.345384229	3.084917683	2.958498515	2.865809	2.528683998	2.755633
GIT1	1.280857	1.535004688	1.449858	0.9946183	1.247653433	1.583162	1.430373463	1.423166	1.529822	1.376302965	1.445554	1.36566298	1.282536218	1.414782988	1.365068	2.077018072	1.717632446	1.399468	1.325117	1.560288	1.250821	1.472792	1.540398	2.113259955	1.227287	1.401801795	1.261301	1.913367	1.615908541	1.38741559	1.560391464	1.798035	1.382503	1.386284	2.246408	1.521324643	0.9710732	1.039076	1.248059249	1.298889	1.532712	1.307641795	1.652494768	1.893862092	1.756228159	1.784052982	1.236493	1.34436065	1.093124
CHTOP	2.43815	2.42499602	2.468107	2.312236	2.510972216	2.654116	2.479555061	2.630554	2.503182	2.486019623	2.374313	2.260284553	2.482025395	2.525861069	2.935337	3.316294697	2.718047505	2.436829	2.586482	2.227313	2.49713	2.570272	2.527951	2.701086671	2.23188	2.220867421	2.426295	2.863402	2.49505237	2.429451114	2.69205686	3.188156	2.572935	2.661216	2.953346	2.558836023	2.358758	2.294113	2.303192786	2.179291	2.577055	2.340411048	3.187938237	2.811911343	2.854287867	2.506629822	2.576831	2.447712978	2.527746
DLGAP5	0.0389519	0.085097499	0.1538003	0.01184556	0.083073134	0.06431832	0.051778587	0.02172406	0.09715534	0.10096401	0.2020913	0.087256503	0.135987545	0.015183816	0.1463762	0.110112136	0.076238401	0.01645015	0.07868418	0.1352558	0.09619646	0.1194422	0.08277931	0.088776227	0.04930365	0.023965382	0.1589827	0.1588908	0.073872682	0.201055769	0.117069016	0.1361289	0.1117465	0.02409827	0.2200901	0.198626999	0.05313502	0.02231399	0.092885837	0.04763113	0.1035429	0.42231316	0.034782102	0.030059915	0.43064024	0.486448389	0.08321564	0.11818541	0.08613696
CTTN	2.974116	3.244575753	3.547804	3.287849	3.03054495	3.218316	3.227462433	3.213055	3.225184	3.396040298	3.238376	3.136746913	2.849419841	3.225344675	3.190473	3.816556049	3.398298465	3.405262	3.110983	3.158237	3.254778	2.932129	3.150451	3.24852418	2.96802	3.26620467	2.942575	3.396115	3.008554576	3.337528015	3.235212955	3.892522	3.254329	2.772546	3.244265	3.283355566	2.792052	2.692357	2.903884422	3.239796	3.374173	2.862718894	3.523876026	3.293938343	3.790941434	3.483109248	2.872442	2.885388987	3.051361
NABP2	2.24957	2.466955251	2.530468	2.22238	2.266892875	2.568438	2.417169132	1.887785	3.070805	2.257564067	2.417078	2.10153966	2.337929596	2.224457495	2.494624	3.243976786	2.617846304	2.266284	2.513374	2.392483	2.145876	2.480876	2.784668	2.203450897	1.743453	2.4727209	2.491234	2.411517	2.098738822	1.968572097	2.311924411	2.579373	2.044682	2.320825	2.721753	2.659330396	2.229767	2.426121	2.560399983	2.111625	2.469733	2.242842612	2.614393677	2.682920156	3.196513584	2.836897331	2.113653	2.200035964	1.795978
NEK2	0.04603702	0.067628284	0.2274626	0.02791334	0.045332619	0.06529649	0.043939871	0.1001752	0.09427679	0.060661017	0.2252973	0.076110224	0.213750475	0.087704306	0.1132027	0.082336533	0.025078296	0.0856171	0.09276772	0.1106011	0.197929	0.2058934	0.2181799	0.874999937	0.03356385	0	0.1802761	0.192895	0.061532432	0.266021495	0.070493407	0.1519493	0.04517249	0.02143381	0.1855027	0.20973572	0.03171328	0.006645533	0.285539608	0.102804	0.0622326	0.449237764	0.057244688	0.087278524	0.508478468	0.478571055	0.08856944	0.192566218	0.09394847
SMG5	2.981478	3.121226406	3.529615	2.965066	2.907741086	2.448322	2.989201681	2.784088	3.1314	2.700205212	3.032751	2.74878425	2.352329105	2.732705358	2.801271	3.748501943	3.126873114	2.797878	2.635565	3.20232	1.798621	2.417654	2.185474	3.732724713	2.532693	3.086865107	3.381784	3.468683	3.332495232	2.013932647	2.826280372	3.056603	2.951319	2.549938	3.210889	3.42027144	2.135387	2.676624	2.570449367	2.685643	2.964581	2.441672666	3.345423651	2.977807885	3.599300131	3.339396032	1.97792	2.727024227	2.245838
ZNF282	1.701432	1.860359247	1.974588	1.865123	1.958863807	1.899117	1.706183861	1.837797	1.874407	1.920790184	2.045684	1.953004494	1.788687752	2.164423671	1.601158	2.604156725	1.878413591	1.876618	1.797938	2.042182	1.690155	1.899302	1.868459	2.026939479	1.947229	2.427946571	1.843182	2.13893	2.079880601	1.690764342	2.198329288	2.166279	1.726118	1.912401	1.945446	2.50867881	1.640711	1.614536	1.727780365	1.802025	2.093661	1.652375428	1.999392653	2.1814098	2.266960395	2.255610937	1.924307	2.035457995	1.934125
KIF20A	0.06138342	0.135549943	0.1725188	0.03268639	0.070282194	0.034408	0.107532141	0.03340878	0.06617681	0.10883038	0.4706987	0.081017913	0.297418798	0.258273385	0.1402895	0.120695142	0.126194146	0.06004465	0.1301717	0.1877527	0.1856719	0.5303411	0.1616269	0.089697486	0.01321592	0.086885715	0.3046776	0.1055539	0.055112947	0.352859882	0.115311879	0.2545998	0.09904106	0.02787156	0.2152971	0.184919328	0.04119473	0	0.244687637	0.1169108	0.2123296	0.338749648	0.019438328	0.134264047	0.58271471	0.553245989	0.09965141	0.360422725	0.1154443
STX10	2.963669	2.848559181	3.197791	2.899948	3.044420703	3.277514	3.184257259	2.652328	4.050337	2.934302023	2.959363	2.638716855	2.991593261	3.165304047	3.131708	3.790089126	3.229635392	3.084203	3.379299	3.026893	2.980263	2.982308	3.244995	2.811440034	2.535154	2.953974171	2.990779	3.417494	2.921375684	2.844545497	3.262593038	3.545482	2.3755	3.281962	3.56123	3.125109497	2.889265	2.821842	2.994585376	2.500892	2.978596	2.837401192	3.638000963	3.66959995	3.674410101	3.182953359	2.709366	2.961169628	2.629696
CLK2	1.778117	1.884193864	1.77852	1.7972	1.726708994	1.692482	1.747447943	1.761349	1.470808	2.030812276	1.799467	1.414356762	1.961837737	2.124907991	1.863911	2.322501664	2.116721514	1.946022	1.883	1.722516	1.890478	1.930744	1.928957	1.531540999	1.46294	1.418815129	2.097647	2.131682	2.151759089	1.81287118	2.264832865	2.004674	1.817711	1.889648	2.611	1.784565211	1.472152	1.393703	1.482367964	1.498496	2.066786	1.566453891	2.348040772	2.268516239	2.259370464	2.078112462	1.578935	1.859658833	1.669005
DDX39A	1.665791	1.867768127	2.148718	1.62591	1.830810149	2.553337	2.065393179	2.457174	2.296549	1.978935753	1.981534	2.098483979	2.051356611	1.886606607	2.363112	3.017172349	2.323179214	1.984322	2.491331	1.988747	1.816341	2.078533	2.335252	2.289821035	1.997351	1.967613773	1.841012	2.368262	1.730276636	2.099110431	2.095670737	2.801788	2.184298	1.71018	3.116599	1.757624905	1.585121	1.687763	2.102732848	1.761425	2.044913	1.990860882	2.998343126	2.453809073	2.711502109	2.217916165	2.018117	1.667727965	2.108598
CCT6A	3.275636	3.823769808	3.855947	3.562085	3.418139581	3.768744	3.510740552	4.10366	3.393283	3.77778547	3.940011	3.863354291	3.648770005	3.222552667	4.161849	4.636689349	3.907789003	3.743226	3.525374	3.76443	3.450187	3.493629	3.988931	3.86171101	3.596042	3.45853356	3.37775	4.079804	3.460186985	3.575217527	3.778560321	4.315551	4.063617	3.297362	4.092317	3.944947942	3.001135	3.633471	3.709154965	3.71676	3.732203	3.746360907	4.306779047	3.897108555	4.79910125	4.04360262	3.990178	3.219938661	3.853293
COX4I2	0	0.514679677	0.05270034	0.4083782	0.192272877	0.3897535	0.382782161	0.3421071	1.401642	0.303821018	0.3851774	0.062105838	0.131059153	0.223984592	0.2415671	0.794468507	0.393141546	0.3822843	0.3444269	0.3177173	0.307028	0.9924702	0.108523	0.204959349	0.03742447	0.306095323	0.1789985	0.3999351	0.152121363	0.359073349	0.291182461	0.381992	0.02898348	0.1810315	0.9927089	0.364859827	0.8432469	0.2455902	0.160012802	0.07141606	0.259262	0.253319596	0.207827888	0.503640377	0.128547079	0.15584963	0.3941748	0.037835155	0.3224192
PPM1G	3.122887	3.144150597	3.33649	3.173706	3.218069053	3.51031	3.257856107	3.849485	3.439905	3.198158641	3.557398	3.500045417	3.312426977	3.235637869	3.539187	4.195348331	3.47557575	3.181462	3.310795	3.42675	3.215067	3.25702	3.739572	3.53600255	3.444257	3.369686459	3.095982	3.557018	3.086679689	3.547440013	3.670361958	3.930613	3.663859	3.190956	3.645216	3.694494252	3.055274	3.01967	3.4867812	3.247897	3.277262	3.164180581	4.020470069	3.637845082	3.899195935	3.605784178	3.441628	3.024535692	3.670734
ENSA	3.770326	3.656196027	3.876001	3.934067	3.70960204	3.916502	3.870819636	3.906323	3.999995	3.700888317	3.726683	3.748999285	3.659994358	3.624008	3.773029	4.146065437	3.814670561	3.767263	3.949644	3.671467	3.69046	3.648137	4.222558	3.939967438	3.618552	3.668049154	3.852905	3.856372	3.659219513	3.657161411	3.815330179	4.027214	3.484402	3.985508	4.118964	3.599228609	3.852107	3.689165	4.018605817	3.48405	3.398795	3.720354421	4.115960694	3.8471345	4.007595958	3.840091995	3.772779	4.119329214	3.887851
COMMD5	2.058364	1.841667452	2.244522	2.14073	2.170581568	2.479446	2.115614759	2.39146	2.711267	2.240656845	1.952076	2.069649158	1.989473572	2.121588531	2.326039	2.91753876	2.151180325	2.135861	2.478696	2.385984	1.955229	2.184146	2.271895	2.267603745	2.196521	2.344271338	2.166305	2.323667	2.120537931	2.186382514	2.18476415	2.619648	2.042373	2.191544	2.582345	2.250953174	2.194257	2.232204	2.538943371	2.091264	2.306669	2.025874855	2.389415477	2.518822883	2.827728168	2.258036592	2.114063	2.130064675	2.024996
TCOF1	0.9269669	1.005429337	0.8798187	0.9745605	0.785407479	1.014866	0.914046283	1.106147	1.402278	1.10324486	1.000271	0.851304972	0.895650572	0.937397034	1.04233	1.727377441	1.455212962	0.9135629	1.119744	1.00903	1.0216	1.138889	1.02411	1.204039504	0.9571325	0.698389654	0.8213494	1.235368	1.134735855	0.810355286	0.991114632	1.380519	0.9487654	1.056783	1.461456	1.081666111	0.9660745	0.7628697	0.665588196	0.7669042	1.107045	0.983658531	1.440313277	1.276327194	1.177112117	1.146710669	1.229979	0.851969755	0.9710053
CCDC137	1.671407	1.444092305	1.687814	1.52742	1.705155237	2.153857	1.635501202	2.240768	2.206467	1.752158476	1.535593	1.871805615	1.838719982	1.8190326	1.796685	2.659383674	1.571167268	1.560136	1.772016	1.835375	1.444154	1.754759	1.912205	1.862016027	1.896559	1.55324549	1.491531	2.143354	1.803302463	1.485951605	1.653668638	2.474215	1.635953	1.733682	2.143433	1.771264021	1.968599	1.545675	1.498090954	1.566013	1.761586	1.513073748	2.277641891	2.225230601	2.461255682	1.863544907	1.889061	2.00726789	2.003496
CBX8	0.9038631	0.795539852	1.245792	0.8927691	0.654593996	0.8037465	0.629536863	0.4631653	0.9703042	0.866154261	0.8463142	0.329100534	0.831444488	0.811231054	0.855958	1.043191764	0.641944396	0.5404739	0.4039325	0.8199457	0.837012	0.7982667	1.091642	0.553325088	0.6773473	1.057791087	0.7654005	1.094538	0.74857463	0.565334763	0.810407573	0.8390427	0.7181422	0.9874805	1.122193	0.809465515	0.8816629	0.8990066	0.311227788	0.9760237	0.7098352	0.80464376	0.988572838	1.03393168	1.102802149	1.119890945	0.3821472	0.862455525	0.4551543
TRAF2	1.051302	0.848696212	2.089292	1.138085	1.379672195	1.781784	1.815135169	1.592161	1.934038	1.455047825	1.571587	1.56755891	1.411266858	1.534023526	1.39757	1.914193596	1.336874801	1.376146	1.775335	1.666776	1.564091	1.361635	2.005458	1.771634861	1.581945	1.982315641	1.694539	2.061051	1.432338937	1.475287992	1.941148501	2.260136	1.846115	1.402764	2.146994	1.628571841	1.531279	1.040668	1.288321191	1.886686	1.436066	1.616061829	1.949739617	1.806400878	2.335227358	1.950886702	1.397607	1.597389987	1.458509
TARBP1	0.5542846	0.803848668	1.142123	0.5884995	0.659262219	0.3707498	0.804570524	0.7320897	0.4687382	0.771959745	0.9590307	0.83148987	0.790637135	1.12267703	0.7667998	0.960568492	0.880550731	0.6534861	0.6166856	0.82714	0.8095715	0.7160589	0.8058334	0.861574723	0.5562224	0.527660504	0.852733	1.261146	0.896001701	0.83722451	1.139774884	1.065326	0.8661168	0.4965347	1.307149	1.000531587	0.3273076	0.5564001	0.673459494	0.7880226	0.9435581	0.824498367	0.730073919	0.744633388	1.266283662	1.314157205	0.4789013	0.609364251	0.6624258
SF3B4	3.122318	3.282966343	3.226619	3.167635	3.595713953	4.096467	3.14203009	3.75206	3.223032	3.294934003	3.254875	3.275534278	3.573552154	3.299870202	3.682392	4.370962967	3.834251075	3.618898	3.782418	3.348343	3.167548	3.672304	3.829386	3.878049316	3.407768	3.573802395	2.998774	3.678629	3.219650089	3.349732067	3.408957394	4.218598	3.628709	2.9292	4.091691	3.582122957	3.76264	3.345629	3.256579943	3.186922	3.421025	3.179218972	4.093473223	3.74577694	4.15438826	3.579131253	3.785811	3.182603456	3.502763
PEA15	3.313413	3.841943324	3.617016	3.239862	2.615037489	4.078168	3.477370345	3.563048	3.580856	3.30814038	3.874258	3.560555264	3.344778216	3.453542569	4.060383	4.576188575	4.029530999	3.195361	3.788634	3.500326	3.584696	3.182329	3.706257	3.804951808	3.17865	3.531763201	3.127202	4.272475	3.270687953	3.384489292	3.823679851	4.841302	3.776614	3.2076	4.809932	3.570884499	2.573354	3.201459	3.507272265	3.614534	3.783213	3.553754096	4.062541441	3.767917988	4.208827111	4.21089365	3.873507	3.207271558	3.874636
DSN1	1.433556	1.568443247	1.775638	1.409079	1.159366715	1.665023	1.068511564	1.109562	1.34659	1.292993936	1.909349	1.14245538	1.303171468	1.314587282	1.661265	1.68255143	1.647686473	1.089799	1.402828	1.657133	1.509068	1.142054	1.564067	1.140808722	0.968998	1.378334553	1.450163	1.716409	1.143933015	1.147650736	1.224537076	1.950737	1.342086	1.10061	1.826337	1.788517693	1.096603	1.242978	1.423163363	1.319519	1.369575	1.335552214	1.16443282	1.658272168	2.164709201	2.28322261	0.8503114	1.245807063	1.067735
NARF	1.578252	1.706788439	1.450194	1.463656	1.614604526	1.808052	1.66714901	2.174653	1.823935	1.471538224	1.231284	1.528886539	1.278421934	1.2562623	1.545021	1.955639803	1.552636633	1.301958	1.343271	1.206639	1.232447	1.443838	1.459332	1.575179796	1.464141	1.389597585	1.132192	1.701393	1.379539018	1.427514417	1.195089622	1.734075	1.409668	1.545023	1.775161	1.205369669	1.462938	1.351868	1.591988308	1.322952	1.511252	1.233370782	2.147322588	1.724844593	1.57097131	1.413660166	1.432013	1.234496197	1.199689
CDT1	0.17495	0.078140717	0.3800828	0.1430266	0.161513752	0.1189049	0.103796	0.06277486	0.445713	0.18552497	0.9376601	0.083242457	0.301143402	0.288027125	0.2082003	0.245204461	0.090951787	0.2726085	0.362526	0.254998	0.2177951	0.390659	0.1197606	0.122728154	0.1280391	0.379325291	0.4254749	0.4030728	0.244648001	0.255476128	0.12049669	0.277171	0.08272646	0.1154573	0.3159242	0.856990447	0.1505233	0.06642348	0.379089647	0.1986044	0.2878709	0.51464578	0.090007715	0.127731382	1.045970237	1.066837638	0.1261473	0.31368461	0.08736268
MYBL2	0.1685162	0.146624289	0.3597161	0.09864079	0.089549055	0.2911414	0.262922262	0.07508755	0.1811676	0.145818176	0.4665871	0.26013637	0.122995029	0.188667322	0.2411665	0.365143602	0.257528113	0.1939072	0.2813467	0.2607446	0.1962038	0.1881554	0.3184001	0.204615293	0.1353678	0.207680456	0.4050725	0.3614409	0.256109066	0.342541474	0.265810553	0.3965414	0.325623	0.0704512	0.4423197	0.516880097	0.05836366	0.06531159	0.280549462	0.2120096	0.4051696	1.063317001	0.158339297	0.28973807	0.974623495	0.938602445	0.2295803	0.188088282	0.2927549
CCNA2	0.1136757	0.204922238	0.3830377	0.1051894	0.136015885	0.1738136	0.210833653	0.1192419	0.2720175	0.178809683	0.7372443	0.156263098	0.485847408	0.337377162	0.3042273	0.256885668	0.208104641	0.2113947	0.2309919	0.3071814	0.2451929	0.7035057	0.4584767	0.249802336	0.07323303	0.05184204	0.5654582	0.2739371	0.186134246	0.402691775	0.336977985	0.4088479	0.2703139	0.06993505	0.4701803	0.669505933	0.06924713	0.03637698	0.721436452	0.2338462	0.2333154	0.578441397	0.189939419	0.271368516	1.250429908	1.29412053	0.1692946	0.572422566	0.1766441
ARFGAP1	2.012603	2.073531501	2.378774	2.01768	2.382932913	2.220978	2.2882747	2.611721	2.735708	2.145159979	1.927883	2.182042488	2.092959607	2.385194588	2.184955	2.951286961	2.142969067	2.243635	2.36168	2.216843	1.770064	2.283597	2.582205	2.424175298	2.137886	2.328209305	2.094763	2.606058	2.219157954	2.277964377	2.429086536	2.798627	2.131343	2.052292	2.822436	2.338568852	2.48392	1.825086	2.053404703	1.885018	2.323776	1.766044245	2.720526224	2.657461415	2.639719631	2.505036464	2.079521	2.301315857	2.284948
YKT6	2.273955	2.629697481	2.501674	2.29829	2.381526147	2.673476	2.319542655	2.456137	2.764421	2.229268311	2.313325	2.613307447	2.140419449	2.293909129	2.338674	3.127262505	2.560599265	2.296793	2.403208	2.44271	1.790306	2.12694	2.425377	2.982969001	2.026966	2.390062487	2.366521	2.701978	2.50126858	2.146885325	2.343788064	3.221955	2.429067	2.253934	3.212627	2.631101223	2.04823	2.633172	2.362997172	2.279898	2.535829	2.324795229	2.848731495	3.081783135	2.955175085	2.803191655	2.308282	2.376451334	2.419312
SPSB2	0.8299567	0.886033403	1.105269	1.085432	1.084142087	0.655053	0.780935812	0.5768729	1.336186	1.124632534	0.5184819	0.527417929	0.688361607	0.853568153	0.6141119	1.337502403	1.214505981	0.6627523	1.322691	1.03713	0.5294785	1.213835	0.5350154	1.10274604	0.7385253	0.694128376	1.100923	1.182968	0.910735016	0.610838831	0.727507846	0.997798	0.6592565	0.9120072	1.114858	0.956856926	1.377988	0.6571285	1.176161505	1.18226	0.6888839	0.580168421	0.907542892	1.109133035	1.260594641	1.045417583	0.6735119	1.133624547	0.5873803
SPC25	0.09772684	0.289099024	0.2667189	0.0117975	0.060644154	0.1759764	0.044315944	0.04295276	0.2346236	0.011526577	0.3346899	0.035395341	0.158777273	0.144530613	0.2113997	0.135845139	0.014107131	0.1109597	0.139472	0.1279437	0.1324306	0.2977607	0.1979149	0.171742675	0.06965056	0.047348634	0.2517039	0.1857741	0.087855304	0.226762281	0.073978654	0.1825104	0.2613609	0.03585327	0.2026706	0.168376485	0.05292247	0.0332086	0.305078778	0.02729942	0.2720179	0.415945946	0.068471824	0.088014379	0.736837905	0.59140408	0.1459286	0.298725181	0.06644516
ECM1	3.622414	4.215088633	3.868389	3.649465	3.097053629	4.21554	3.590600388	3.704627	3.224839	3.981721337	4.202558	4.134392435	3.676708983	4.529147611	3.347213	4.508004395	4.007243819	3.539232	4.012913	4.241794	3.891299	2.814368	3.453188	3.519235864	3.388826	4.120834406	3.690999	3.765864	3.750572789	4.149875175	4.018826041	3.857902	4.288465	3.721142	3.751049	3.419464678	2.598531	3.16165	3.230624089	3.965502	3.395834	3.971544789	3.873491229	4.015884836	3.576168661	3.690956436	4.168687	3.568990412	4.213808
AKAP8L	1.587917	1.854561503	1.895242	1.31299	1.736950016	1.982543	1.667950782	2.203546	1.877257	1.808374478	1.449295	1.566510183	1.723445699	2.067560094	1.689315	2.188915562	2.013278748	1.860708	1.955929	1.598005	1.471993	1.77507	1.767468	2.161199207	1.867436	1.358107331	2.114406	2.277895	2.003830253	1.524616518	2.307459302	2.343238	1.393662	2.092206	2.147318	1.682150441	1.265111	1.319712	1.714755439	1.323059	1.654461	1.389494197	2.48271319	2.149883857	2.171504182	1.863471205	1.737889	1.965916821	1.560856
TRMT1	2.004699	1.735159296	2.262331	1.646137	1.970570534	2.312862	1.882020462	2.361805	2.44147	1.980265629	1.863678	1.944839554	1.814501461	2.130673619	2.186566	3.177248065	2.119308341	1.961206	2.413384	2.036128	1.797674	2.00391	2.359175	1.979468877	1.984022	2.04769924	2.161617	2.474968	2.04107221	2.189950976	2.190545524	2.502481	1.838007	2.044735	2.381187	1.920721205	1.741884	1.658949	1.861498406	1.635303	2.102019	1.867622941	2.890626594	2.550866536	2.477452738	2.250986448	1.609649	1.887012822	2.030341
BUB1	0.04057108	0.094530777	0.1464702	0.03923138	0.018780683	0.0338724	0.058324834	0.01763382	0.05450044	0.058829213	0.2016424	0.053671481	0.102654061	0.107264074	0.0964049	0.160308338	0.059336593	0.05428307	0.04401488	0.08800068	0.1077509	0.170376	0.1475741	0.111932361	0.008685499	0.014616528	0.1750441	0.1574896	0.040885929	0.112591218	0.098497309	0.1598166	0.106933	0.03286204	0.2272401	0.179177548	0.01092661	0.01698792	0.118157172	0.04553571	0.08858779	0.403282682	0.03384288	0.054360464	0.375298709	0.394563889	0.07607303	0.177944477	0.06095502
CDKN2AIPNL	2.323769	2.495471354	2.44916	2.420445	2.649466473	2.769315	2.267027914	2.161112	2.920106	2.33424294	2.245416	1.755723798	2.669870142	2.166365873	2.608163	2.995119708	2.451143056	2.125224	2.246007	1.949004	2.247559	2.390512	2.445584	2.033792527	1.810828	2.201883022	2.355039	2.609496	2.44093189	1.916654356	2.30022094	2.626185	1.809519	2.529132	2.591994	2.391782147	2.456612	2.419834	2.725399811	2.022347	2.182937	2.215196609	2.788221724	2.947145411	2.460150934	2.323234644	1.954209	2.413735643	1.961276
HMMR	0.09653935	0.092263467	0.335734	0.05969557	0.131434112	0.06001271	0.095032137	0.0468147	0.04194465	0.134288631	0.498844	0.065530364	0.212959483	0.198942491	0.1783394	0.175442076	0.162852178	0.1183213	0.1618099	0.1516616	0.2148682	0.4829627	0.120505	0.126157327	0.06525592	0.058821681	0.3981972	0.2149929	0.166547117	0.243791452	0.211017833	0.1714045	0.1375585	0.07713996	0.2215583	0.26622618	0.04956523	0.03108848	0.441452223	0.1175384	0.09669818	0.615678756	0.026003249	0.108975821	0.66592829	0.78834136	0.08522139	0.463578764	0.09239359
CDC6	0.05935728	0.258005728	0.3612251	0.1027389	0.142999661	0.05933026	0.394032727	0.2489587	0.1312602	0.208834474	0.8814402	0.071224844	0.270164403	0.213043283	0.1646443	0.141377374	0.084152823	0.2092058	0.08187859	0.2852172	0.1962071	0.2412596	0.1902852	0.086764501	0.06030277	0.194037578	0.2590325	0.2033046	0.079214546	0.176389197	0.07446872	0.2376152	0.3960158	0.03863784	0.1935288	0.40955763	0.1761596	0.07454295	0.138224887	0.1369748	0.2139718	0.471402391	0.083277305	0.144772613	0.770928645	1.115903658	0.123408	0.10504573	0.09462928
B4GALT7	1.69104	1.535699688	1.883516	1.729611	1.82969198	1.71932	2.060182795	1.725663	2.245627	1.657673425	1.679781	1.42379442	1.555565081	1.959746394	1.668669	2.391334182	1.494396832	1.694284	1.780267	1.782815	1.129625	1.803694	1.685265	1.526512826	1.386987	1.850212596	1.605874	2.101933	1.508751159	1.620537128	1.652119428	2.094734	1.592216	1.403485	2.0355	1.789665938	1.912398	1.823998	1.815055724	1.436129	1.970309	1.532682274	1.930330079	2.39354056	2.106497753	1.908194981	1.351143	1.74292775	1.573386
FOXM1	0.08604275	0.150441604	0.3219112	0.03951791	0.084743953	0.1278005	0.179962771	0.08483701	0.09270077	0.183518652	0.4954917	0.103893757	0.269208555	0.202223778	0.1416123	0.19964634	0.137111268	0.174734	0.1563067	0.1931639	0.1585001	0.4462821	0.1936654	0.136627826	0.04228022	0.154247822	0.3979841	0.2592932	0.145586237	0.364940065	0.297908081	0.2474644	0.1493667	0.08391195	0.4187209	0.368211981	0.03995569	0.02915985	0.431294922	0.1192146	0.2703217	0.464806083	0.17358568	0.119925257	0.885176415	1.064102649	0.1228572	0.487688037	0.1549184
SMARCA4	1.132964	1.801021469	1.727291	1.528536	1.49535412	1.602738	1.555332329	1.679678	1.746953	1.677661509	2.038944	1.71340894	1.432224465	1.666090423	1.671636	2.359657377	1.85218502	1.742586	1.569048	1.61448	1.565721	1.457431	1.880028	1.933533511	1.592581	1.688740365	1.415089	1.813994	1.527860852	1.666690341	1.985550419	2.282066	1.873693	1.172722	1.974938	2.251984946	1.208817	1.247992	1.336458693	1.907019	2.001073	1.551206075	2.091976142	1.777266176	2.159088447	2.069487163	1.551888	1.35656845	1.896792
SH3BP5L	1.539645	1.688031935	1.687628	1.789442	1.72265296	1.197791	1.508600561	1.310163	1.404601	1.696879959	1.426378	1.313752099	1.490946145	1.570166626	1.604658	2.169572158	1.533817462	1.657255	1.237283	1.495592	1.193698	1.450649	1.605125	1.739183616	1.511843	1.819628771	1.712996	1.852687	1.673175307	1.273029586	1.583447011	1.863334	1.22674	1.574126	1.707848	1.586530499	1.255885	1.486023	1.47028335	1.300452	1.86513	1.398574892	1.194740435	1.711116743	1.759578752	2.005916815	1.81754	1.626073234	1.195604
ARL16	1.789346	1.811244824	2.046926	1.657024	1.143878748	1.992636	1.747927687	1.709658	1.891218	1.636768493	1.552195	1.722764248	1.929955668	1.600153917	1.686152	2.198705853	1.978037462	1.348447	2.200915	1.616894	1.390147	1.530622	1.864188	1.330757325	1.318295	1.029043861	2.100971	2.054507	1.988190329	1.300404057	1.548251168	2.225553	1.131803	1.620653	1.908724	1.479248636	1.270622	1.596863	1.940314534	1.0257	1.618146	1.465032082	2.315053972	2.228489839	2.215107665	2.1953104	1.393147	1.874248269	1.609534
UBE2A	1.863345	2.043166528	2.24291	1.846308	1.838599978	2.196976	1.976465015	2.257656	1.944048	2.164149106	2.080333	2.224881497	2.003720693	1.863915436	2.284337	2.503809866	2.142431073	2.100233	2.011415	2.044194	2.186989	1.75118	2.338204	1.976535175	1.850465	1.764793997	1.922432	2.340297	1.87119567	2.089291248	2.339463779	2.615696	2.129993	1.852272	2.525644	2.306569291	1.476036	1.805057	2.408385571	2.160106	2.090225	2.045949899	2.440959247	2.267750147	2.74440428	2.608233451	2.061282	1.838268099	2.098537
JMJD4	1.497761	1.425857655	1.377595	1.556196	1.400179731	1.728393	1.366999617	1.600686	1.781568	1.481998708	1.200064	1.362828085	1.154225851	1.34852063	1.351359	2.264228136	1.365323341	1.459073	1.377395	1.48894	1.071502	1.328766	1.245979	1.601638439	1.298859	1.718879543	1.110875	1.464147	1.589369291	1.291504324	1.228000005	1.618862	1.106833	1.470619	1.46871	1.246851148	1.558199	1.369012	1.453856953	1.175814	1.324799	1.217581778	1.517139952	1.811244885	1.698234428	1.329597978	1.028196	1.474865119	1.154894
NELFE	2.902052	2.59443752	2.957998	3.141144	2.553097762	3.656741	2.165104102	2.973552	3.62555	2.904004659	2.828736	2.886775392	2.783187788	2.461796859	2.878796	3.910008994	3.236188573	2.459583	2.978093	2.989458	2.885292	2.590959	3.045179	2.805650399	2.772736	2.962026319	2.670038	3.129652	2.741951683	2.829431667	2.777536467	3.484343	2.246294	3.222963	3.313936	2.485311743	2.913708	2.966482	3.137965905	2.366907	2.484426	2.531600564	3.483154593	3.858884959	2.805599822	2.582392341	2.869913	2.894123631	3.079799
PCNX3	1.697129	2.092649665	1.851985	1.575123	1.559811892	1.55205	1.60685338	1.185742	1.89448	1.714675606	1.350507	1.667984983	1.197705224	1.527783621	1.299198	2.01252515	1.705937126	1.178458	1.354129	1.649295	0.8800914	1.404737	1.212571	2.240692988	1.204424	2.194600917	1.710063	1.778969	1.832558685	1.274968802	1.646729772	1.83709	1.58602	1.381706	2.066985	2.281830863	1.029409	2.024564	1.4069939	1.24876	2.119013	1.333704887	1.519930572	2.088847701	2.44774338	2.234762723	0.8785212	1.338656685	1.138596
KLHL12	2.19283	2.376353318	2.380282	2.226878	1.762141684	1.870232	1.955270393	1.728104	1.731608	2.256786809	2.343652	1.832603336	1.878278238	2.243540662	2.254946	2.739939048	2.442536456	2.123113	1.806901	2.113413	2.064166	1.782662	1.832149	2.112293155	1.611662	2.186102465	2.197445	2.661926	2.174631202	1.90313816	2.044469086	2.456673	2.236865	2.124486	2.426992	2.504823794	1.472593	2.103938	2.135725512	2.281359	2.423107	1.948664541	1.932242916	2.328030985	2.710500585	2.725334258	2.076628	2.127561347	1.888253
LSM4	3.376526	2.78465207	3.760314	3.378119	3.619632373	3.652473	3.549152521	3.216614	4.358404	3.30709783	3.516192	3.074204786	3.4859567	3.223186371	3.570997	4.397782285	3.582211698	3.516023	3.803381	3.687083	2.920192	3.223763	3.958226	3.689588438	3.184744	4.075914664	3.686206	3.683741	3.313649674	3.251213439	3.576585359	3.645346	2.957766	3.307576	3.72162	3.718167453	3.737568	3.623733	3.821791211	3.109036	3.25122	3.369809672	3.895185536	4.243216997	4.016682747	3.680675912	3.209795	3.886960169	3.374813
CHAF1A	0.7798829	0.979482947	1.235976	1.125292	0.876968017	0.7655278	0.813101143	0.5853509	0.8562195	0.936406306	1.495006	0.486085444	0.903008772	1.101750079	0.916374	1.267844413	0.664402547	0.8140061	0.9389675	1.075564	0.8643095	0.9165505	1.020397	0.849771758	0.4615656	1.319303832	1.092303	1.322342	0.745624521	0.683371303	0.867637962	1.157394	0.6709248	0.7474933	1.117839	1.61394779	0.6805018	0.7666755	0.693918858	0.9777496	0.8221058	0.848493931	0.696241852	0.896888408	1.539963478	1.770905129	0.4269667	0.8140755	0.3949264
YIPF3	4.525338	4.330593669	4.64122	4.714607	4.572557849	4.759223	4.43237144	4.414059	4.754035	4.65951249	4.527132	4.436219675	4.342882561	4.616784305	4.559385	5.269380936	4.409188865	4.39608	4.50254	4.41104	4.487314	4.371822	4.52178	4.454776689	4.456943	4.906802298	4.472766	4.65732	4.39735928	4.588631479	4.824279786	4.995566	4.245235	4.533156	4.579472	4.983406383	4.267927	4.427866	4.38590066	4.646524	4.675804	4.439338273	4.7301214	4.835851339	5.018275104	4.758098704	4.21401	4.425961098	4.260152
ZNF219	0.875772	1.080484977	1.020599	1.037323	1.074807383	1.078669	0.868245482	0.5578049	1.190938	0.99797633	1.206759	0.875970066	0.843423505	0.717900735	0.8615784	1.711596313	1.139195453	1.335518	0.7069086	1.028217	0.4066109	0.6102775	1.321701	1.462035904	0.7167864	1.639319894	1.301166	1.256852	1.295019747	0.815120658	0.762257102	1.588462	0.685722	0.9007143	0.7978828	1.125311376	1.147496	1.166824	0.938733929	0.8398142	1.297749	0.650852413	1.060188759	1.536830667	1.442939886	1.174427	0.5424042	1.115197404	0.8606747
CACYBP	2.035154	2.359638588	2.177477	2.45513	2.190770709	2.417221	2.243166659	2.035541	2.141812	2.164544513	2.433051	2.029105372	2.413594149	2.037325644	2.37393	2.813986793	2.494629529	2.249988	1.930817	2.411074	2.378014	2.214375	2.166236	2.202301875	2.014375	1.820745618	2.091016	2.543593	2.278669381	1.907845439	2.301465469	2.166232	1.995145	2.526458	2.338844	2.273017498	2.109053	2.493436	2.566908681	1.973582	1.982497	2.230613049	2.447652875	2.447380211	2.36708399	2.202624757	2.465362	2.116069849	2.018203
TEDC2	0.1642188	0.159760068	0.3914037	0.1243826	0.142543772	0.170597	0.120611549	0.01862833	0.441511	0.148820672	0.4400735	0.03049475	0.223313421	0.14893784	0.1514035	0.236748743	0.131033712	0.1222168	0.2428517	0.1885013	0.1743557	0.2890144	0.1879097	0.142462471	0.01829588	0.379959605	0.292227	0.2887975	0.13028024	0.159183442	0.291609697	0.2639333	0.1225994	0.1197793	0.2215295	0.677083832	0.153775	0.1111772	0.105612753	0.1989573	0.2053525	0.166517216	0.16239405	0.085244389	0.682857928	0.65133368	0.04336741	0.263056083	0.05169864
XPO5	1.130523	1.487476947	1.343937	1.162282	1.045610045	1.014438	1.081612879	1.356312	1.071021	1.345141075	1.446456	1.475808854	1.07042379	1.138746728	1.29257	1.782467894	1.450049645	1.300463	1.096282	1.167697	1.235373	0.9840774	1.124018	1.509519114	1.248699	1.237217028	1.040051	1.374084	1.233829996	1.347277352	1.385027409	1.395858	1.561786	1.071545	1.456358	1.439116062	0.7923047	1.122405	1.096435701	1.500908	1.602333	1.19391913	1.35751011	1.341051033	1.615034768	1.577830476	1.333541	1.041807171	1.193473
UBL4A	2.935533	2.703464565	3.108855	2.645955	3.116157363	3.001899	2.942807116	3.123371	3.247084	2.831977187	2.78037	3.173270664	2.886754682	2.814251201	2.582618	3.775006869	2.956328947	2.978815	3.09279	2.943624	2.335554	2.588448	3.285231	3.562207281	2.993909	3.022053489	2.758397	2.884638	2.956305196	3.101068622	2.644337896	3.128961	3.229434	2.963295	3.023196	3.241796412	2.65552	3.140528	3.377942109	2.730367	3.103387	2.459799608	2.631995747	3.372577081	3.410351807	3.126184762	2.773279	2.763503974	2.812413
PLOD3	2.991794	2.9104658	3.488336	3.150455	2.684470908	3.041812	2.975609277	2.403394	3.149037	3.241945279	3.086044	2.728589005	2.905584416	3.06727249	3.189576	3.985556306	3.075973224	2.683527	2.411392	3.176009	2.526507	3.103797	3.107411	2.921019667	2.612547	3.630768176	2.89233	3.188098	2.723658099	2.758558988	3.251465366	3.97452	2.876442	2.402142	3.524077	3.477976862	2.441319	2.739742	2.253923855	2.882647	3.000984	2.663627105	3.304108146	3.438715029	4.038593358	3.462459637	2.465413	2.874832612	2.773763
HDGFL2	2.441486	2.409963354	2.448649	2.651085	2.701830413	2.563415	2.566778522	2.382559	3.512164	2.536641701	2.734066	2.098660326	2.58066647	2.593553298	2.537806	3.386041041	2.536382759	2.757334	2.533582	2.519705	2.331064	2.656526	3.000368	2.561175306	2.459171	2.97680955	2.358262	2.611819	2.412674644	2.46681393	2.787306469	3.009797	2.097964	2.401948	2.605827	2.874808934	2.888628	2.136531	2.013618178	2.575671	2.637741	2.239018162	3.170113654	2.999933403	2.666313269	2.649399227	2.655995	2.520421921	2.33137
RALY	2.52489	2.408037964	2.764732	2.599374	2.445546267	2.847129	2.539304896	2.657535	3.207515	2.494908798	2.637829	2.458839976	2.450758716	2.410654415	2.755629	3.411960127	2.715752749	2.667603	2.919108	2.772412	2.383191	2.338025	2.975019	2.755016391	2.616303	2.825952456	2.470103	2.892116	2.408883576	2.540976948	2.823295102	3.186872	2.427626	2.547056	3.244373	2.936333112	2.580327	2.543272	2.631561487	2.446058	2.736735	2.508903147	3.147442091	3.224906899	3.05426694	3.029601139	2.535867	2.475437882	2.609432
SNRPA	3.010048	2.609703217	2.923132	3.130904	2.923411615	3.003649	3.024136502	2.715683	3.745567	3.125120301	3.219032	2.411126569	3.210272794	2.964053795	2.750612	4.024569964	2.881115158	2.927495	3.212696	3.066207	2.481185	3.21674	2.816828	2.871405108	2.956972	3.142536043	3.110753	3.017799	2.901279581	2.526390358	2.87310415	3.199427	2.793389	2.78783	3.448975	3.057290737	3.632437	2.941433	2.419412071	2.326051	2.888009	2.675256492	3.293961282	3.443034899	3.187512219	3.335462472	2.541804	3.085339177	2.695128
KHDC4	1.041511	1.027090786	1.275412	0.9188559	0.853193658	0.6093335	1.098576928	1.301308	0.6305148	1.358719154	1.172803	0.804506214	1.099770694	1.253327847	1.221286	1.550420329	1.589602387	1.016052	1.017701	1.305155	1.109467	1.223787	1.064942	1.096045246	0.8950704	0.70361875	1.45754	1.710609	1.568468043	0.781924902	1.153107069	1.219428	1.055282	1.223134	1.753202	1.287368956	0.5336597	0.885162	0.982667254	0.6940859	1.256833	0.989534637	1.59602003	1.505587483	1.477695938	1.610655481	1.107905	1.216296956	1.06154
CUL7	1.709154	1.843885899	1.889539	1.603411	1.21635896	1.342662	1.470980779	1.110961	1.383641	1.688187752	1.671535	1.536644828	1.086876197	1.896465806	1.798203	2.138885032	1.78630814	1.402622	1.162508	1.739488	1.116421	1.545174	1.439524	1.836497896	0.9183051	1.678506376	1.677435	2.215404	1.815360956	1.701074176	1.633767248	1.973967	1.38637	1.208829	2.246942	1.632572154	0.8981803	1.545713	1.07870111	1.222873	1.891475	1.179182344	1.653717867	2.060867777	1.740250868	1.999134061	0.9590128	1.689267602	1.173143
SAC3D1	1.462395	1.534322274	1.83515	1.775137	1.635751088	1.453473	1.525923458	0.8102597	2.775057	1.392385705	2.110735	1.206294305	2.053785072	2.023351916	1.640237	2.559029729	1.560666773	1.73878	1.302065	1.690044	1.447071	1.984468	2.062643	1.616185589	1.211352	2.128916515	1.608444	1.703846	1.521071845	1.480491987	2.101245216	1.88112	1.125982	1.644447	1.720362	2.02525837	2.351031	1.856314	1.665083174	1.591881	1.665007	1.427075588	1.203419526	2.391802245	1.982627053	1.758038362	1.370212	1.955526511	1.511476
CYHR1	1.809371	1.729608387	1.762145	1.688907	1.890395154	1.640698	1.738702656	1.553197	2.602434	1.822319721	1.531549	1.444908567	1.783515591	1.701177903	1.564592	2.367466436	1.689505213	1.686722	1.784855	1.803487	1.552104	1.702591	1.820374	1.532946624	1.589625	1.969472998	1.850614	1.98076	1.775359302	1.628120496	1.997457214	1.976299	1.238369	1.898391	1.926798	2.088908996	1.864079	1.798134	1.645702044	1.70417	1.785685	1.542500225	1.96014623	2.349986006	1.938915556	1.968793936	1.393019	1.829898978	1.373274
OIT3	4.498555	5.453196269	4.79457	4.766185	3.136690672	5.883284	5.215554701	5.077654	4.404552	4.865392021	4.952988	5.056117741	4.532275274	5.236406882	4.963906	6.765174562	5.594930616	4.578509	4.642722	5.03963	4.899143	2.669202	5.292476	5.164442186	4.057256	4.850952584	4.434181	4.482559	5.079502919	4.728651031	4.429792838	4.146951	5.379798	4.775298	4.799356	4.506544851	1.323518	5.160519	5.607741771	6.051477	4.881936	5.067103663	4.211456069	4.745821911	4.077183317	4.865549158	5.562632	4.638750422	4.51244
MND1	0.05367046	0.034981072	0.3381473	0.04260634	0.108835491	0.1095961	0.053746159	0.03494025	0.2250747	0.082107994	0.2808639	0.028778577	0.383941916	0.140871928	0.1594784	0.100418832	0.193428619	0.01991085	0.1993835	0.2486137	0.04743096	0.3150607	0.1929927	0	0.05117884	0.076051886	0.3587963	0.3228851	0	0.125132848	0.089527978	0.6719788	0.09093959	0.04350968	0.3569145	0.68034227	0	0.02699681	0.170386297	0.03315008	0.0760151	0.192655925	0.333683168	0.106406725	1.084389291	0.909056001	0.04093701	0.18126776	0.04880919
ANLN	0.05402095	0.090657031	0.2044452	0.007236722	0.014155087	0.02837511	0.101964981	0.008873183	0.08125955	0.112447604	0.2685468	0.088659479	0.188734167	0.150178913	0.1108193	0.068156472	0.080209089	0.07855128	0.08277863	0.1010734	0.1848319	0.2079145	0.1480407	0.044986314	0.02168786	0.024359344	0.248289	0.1882744	0.098285063	0.249672367	0.068101144	0.2047387	0.1321235	0.02570826	0.1558882	0.197731637	0.02184298	0.02717474	0.271806253	0.07402139	0.07650768	0.688152744	0.038142777	0.067856252	0.446308926	0.533152925	0.04120553	0.224612343	0.08097529
CLN3	1.902931	1.671334079	1.565011	1.942994	1.722031213	1.907761	1.60806539	1.203971	2.613503	1.950413841	1.712464	1.802775649	1.340336848	1.768978705	1.662955	2.220247271	1.808692719	1.649694	1.618367	1.666014	1.532479	1.593864	1.688946	1.642860068	1.595391	1.950487974	1.892208	1.931409	1.591891024	1.620064898	2.214707993	2.036165	1.295603	1.920685	1.844327	2.157165329	1.819715	1.809427	1.495920156	1.619793	1.671421	1.581980356	1.779322347	1.98028713	2.213684934	2.346908823	1.163527	1.661314293	1.302828
SAE1	2.776338	3.031855705	3.208673	2.930435	2.694896622	3.168184	2.946332035	3.026497	2.882309	2.985245243	3.336978	3.029929684	2.74217522	2.855546169	3.072646	3.867984921	3.101905427	2.695852	2.786321	2.902954	2.866186	2.765381	3.190701	2.952538158	2.789765	3.193958218	2.836237	3.301718	2.723559338	3.062253827	3.165932434	3.670897	3.005672	2.756281	3.447941	3.488743552	2.330797	2.956398	2.662151382	3.054147	2.96149	2.709832735	3.319020414	3.107037747	3.727597745	3.450333916	2.654411	2.810128803	2.939982
PDCD5	3.015909	2.795308011	3.380239	3.122527	2.911689446	3.222192	3.406146715	3.400067	3.784644	3.002442555	3.023022	2.756424342	3.255289451	2.702775354	3.572804	3.832663277	3.048692222	3.166587	3.525676	3.104831	2.990373	2.990279	3.578906	2.849483431	2.821852	1.665366632	3.125459	3.278424	3.066891358	2.966237721	3.30864315	3.253377	2.826215	3.161959	3.108812	3.422712607	3.126749	2.847305	3.118510785	2.680024	2.923774	3.673995648	3.487385985	3.472571493	3.775955067	3.342585681	2.693751	2.788546625	3.045456
COP1	2.342511	2.658161301	2.697017	2.309109	2.267494043	2.51936	2.363339651	2.257984	2.640265	2.549396909	2.6051	2.473110642	2.482182148	2.412205966	2.826605	2.936459369	2.701341013	2.41106	2.344037	2.398168	2.482219	2.26546	2.636438	2.417062356	1.916404	2.005301625	2.43696	2.662987	2.220747828	2.291307228	2.636548701	2.747892	2.578281	2.296194	2.752942	2.883903713	1.838399	2.36501	2.567732377	2.578638	2.586829	2.40729404	2.692861125	2.617381963	2.900573832	2.766313643	2.301663	2.160144658	2.371314
SCRIB	2.041393	2.486144323	2.605535	2.403744	2.422825095	2.136877	2.319378985	1.67462	2.262799	2.614785653	2.43598	2.307665813	2.109476209	2.273410019	2.192843	2.993895659	2.47976233	2.319009	2.119951	2.341528	1.384552	1.823264	1.989096	2.812314053	2.058233	2.829967829	2.426565	2.528664	2.765459934	2.008513807	2.261573455	2.844781	1.969444	2.091498	1.965059	2.83725962	2.068916	2.331682	2.112930178	1.910841	2.792205	1.877570791	2.337721223	2.887451969	2.919463706	2.48840806	1.573474	2.33896971	2.006671
RAB24	0.7002933	1.198336695	1.269554	0.8925615	1.064068403	1.303831	1.152933287	1.515513	1.218484	1.17546685	1.163001	1.214883936	1.275111052	1.301867293	1.091975	1.96851738	1.131860569	1.366373	1.275435	1.127646	0.9119534	0.9599226	1.453711	1.088854806	0.8917945	0.826491903	1.396632	1.339991	1.466396798	1.037533825	1.406627047	1.631976	0.9355087	0.9742629	1.323574	1.27557078	0.8652651	0.9568738	1.133592614	0.8138188	1.255445	0.765979142	2.078599155	1.620611687	1.596951856	1.500780743	0.9070095	1.44889462	1.093936
PRPF3	1.628497	1.764772073	1.495008	1.352187	1.516422983	1.702046	1.372393757	1.664947	1.397129	1.651268381	1.428649	1.397247329	1.516664776	1.513872982	1.769662	2.218390053	1.898078161	1.44872	1.691223	1.332349	1.295199	1.695338	1.587452	1.560330245	1.279176	0.890312191	1.656466	1.968483	1.818807325	1.428279557	1.705195327	1.953064	1.405411	1.719579	2.046543	1.473103948	1.100092	1.091048	1.221154083	1.148889	1.700299	1.415757702	2.466387938	2.191313618	1.963388435	1.900633606	1.434027	1.407042651	1.400982
UBE2S	0.4435589	0.695411489	0.8330392	0.5033365	0.754852711	1.407793	0.730443655	1.104844	1.568412	0.541549122	1.091428	0.85528592	1.113811698	0.84254242	0.9272288	1.461444847	0.841254876	0.9692182	0.7630355	0.866537	0.6726727	0.7868622	1.738439	1.001249925	1.01367	0.961509137	0.4735753	0.9316621	0.48624542	0.925343205	0.975170368	1.548364	0.9844516	0.518044	1.114935	0.956100994	1.066139	0.4313812	0.853315952	0.9130216	0.777736	0.966596712	1.433528636	1.311243803	1.338479688	1.153783787	0.9304909	0.66706496	1.252104
FANCG	0.7606154	0.697455615	0.9440101	0.6342381	0.528929738	0.5288396	0.822152793	0.5222317	0.6989325	0.637594777	1.203334	0.586771148	0.629529021	0.967498386	0.5507675	0.967643488	0.678676126	0.6562422	0.4994219	0.8078422	0.5373057	0.6678794	0.7605199	0.654189752	0.462522	0.637100231	0.9508412	1.101889	0.694551711	0.423737021	0.739908355	0.8840147	0.6346487	0.7661532	1.138945	0.799890529	0.3623343	0.6096339	0.543339147	0.5288344	0.8176636	0.590808473	0.751356312	0.760695469	1.078888389	1.388872423	0.4829857	0.896165395	0.4690122
NSUN5	1.803309	1.502217218	1.828873	1.782277	1.852096224	2.310201	1.577696737	2.105245	2.213876	1.938589112	1.558941	1.635649447	1.78926294	1.725499036	1.955531	2.957404839	1.988172585	1.549759	2.08044	1.658041	1.475694	1.707646	1.979783	1.813989561	1.774787	1.891703701	1.559981	1.947768	1.81428532	1.749931203	1.852123616	2.336293	1.709155	1.739163	2.145863	1.983287055	1.884872	1.80685	1.494408381	1.379524	1.716242	1.432826901	2.45331853	2.62732466	2.384931605	1.708990933	1.660854	1.683235442	1.692241
FAM220A	1.429772	1.577548168	1.356683	1.411402	1.318044589	1.688747	1.38656192	1.254622	1.006065	1.526398761	1.163286	1.315681816	1.458019689	1.679477734	1.624482	2.159789321	1.730690902	1.317561	1.270359	1.369657	1.821193	1.48859	1.450527	1.402260898	1.450886	1.629687935	1.164942	1.82453	1.40547745	1.384547821	1.595618097	1.854189	1.474651	1.37794	2.171663	1.543521905	0.9332004	1.334241	1.473114373	1.50733	1.559816	1.516317599	1.971487978	1.696195277	1.835300373	1.619621218	1.619551	1.617427572	1.275152
TMEM104	1.417695	1.728528802	1.677624	1.992396	1.545578014	1.565743	1.863618531	1.413373	1.727514	1.815202482	1.774079	1.676367249	1.371310983	1.744750496	1.41027	1.878740347	1.961035452	1.771281	1.658225	1.814067	1.210518	1.401036	1.479794	2.195152085	1.65324	2.309416795	1.592019	1.881523	1.690189013	1.517490436	1.776527624	1.816332	1.718801	1.300222	1.940595	2.254966152	1.295174	1.833366	1.545709915	1.759356	1.584313	1.424972629	1.516217943	2.122495984	2.078584469	2.154532271	1.336266	1.502308562	1.491096
SHARPIN	3.34765	3.087272815	3.390489	3.452249	3.518310424	3.531588	3.379863794	3.273442	4.018256	3.331804012	3.373338	3.015607978	3.380306697	3.552685716	3.412739	4.182567032	3.470131008	3.351867	3.517843	3.596551	3.068831	3.443878	3.647269	3.305584092	3.118145	3.925199684	3.09763	3.469844	3.308808197	3.49675246	3.541477059	3.652684	2.866161	3.403593	3.641537	3.466254129	3.719978	3.263093	3.159457557	3.213668	3.34584	3.073902615	3.712475824	4.046908363	3.719986151	3.474146538	3.186719	3.389825445	3.171029
OXLD1	2.27352	1.920316244	2.417589	2.44872	2.425381326	2.098931	2.186938122	1.901266	3.070782	2.263847913	2.094048	1.825179952	2.199670619	2.190465774	2.101699	3.221490044	2.050734922	2.293645	2.439986	2.463912	1.897623	2.359604	2.511823	1.971745761	1.891048	2.646016718	2.264472	2.474056	2.355597282	2.076959292	2.378936498	2.51168	1.750327	2.456211	2.633745	2.56417369	2.919049	2.314483	2.383152885	1.959908	2.538315	2.023493838	2.422843915	3.012436774	2.737929928	2.479062405	2.007577	2.611182129	1.669099
SNRPB	5.073245	4.438837646	5.140618	4.735062	4.889921584	5.781075	4.778860538	5.501512	5.511866	4.96587781	4.915684	4.918562138	4.582565347	4.866525725	5.272326	6.095110843	5.24097634	4.474003	5.503883	5.08099	4.728577	4.865487	5.195402	5.234085223	4.888946	5.353728259	4.703694	5.169063	4.557785007	4.887277892	5.001362701	5.734508	4.56017	4.700389	5.604634	5.224152471	4.751856	4.757069	4.81444903	4.277672	4.662091	4.705102934	5.876529196	5.389888715	5.770593778	5.084646828	4.869402	4.481529392	4.945814
THY1	0.3041689	0.790895445	1.348778	0.2525922	0.247019757	0.6455406	1.42573011	0.5491637	1.791367	0.54212852	0.9092859	0.342030421	0.710859732	0.372579083	0.2838717	1.576216281	0.751820064	0.7886676	0.5212819	0.6328967	0.886916	1.115264	0.7814178	0.95808426	0.2627879	0.97641317	0.9463752	2.631999	0.468520577	0.505669162	1.175582058	2.689418	0.5487661	0.3665735	1.766008	1.227405471	0.5502979	0.6095248	0.302439685	0.5750039	1.183346	0.718482883	0.084622321	0.882634053	1.665308566	1.727250586	0.5847491	0.614906065	0.8168433
CXCL14	4.29046	3.666177416	4.054827	3.399442	4.346172962	3.686502	3.413293874	3.190882	4.042125	4.513105735	4.113895	3.86083764	3.51760748	4.652079348	3.611722	5.367534745	4.691067443	4.420824	4.058214	4.122226	4.22737	1.785943	3.358441	3.362893142	2.824984	3.980304121	4.250252	4.4228	4.574482601	4.798209267	4.627519681	4.441108	4.00219	4.558058	3.474365	3.475840227	3.92477	3.017515	3.969558754	3.406899	3.000807	4.008552291	3.31772378	3.742268483	4.03864056	4.163170534	4.142254	3.62610038	3.48226
AATF	2.442863	2.45373107	2.358018	2.349972	2.467567784	2.873409	2.265756855	2.57837	2.786968	2.342719247	2.330816	2.427925649	2.390386713	2.147967941	2.659708	3.429105999	2.706213201	2.225057	2.415938	2.335774	2.411553	2.253238	2.607738	2.514175425	2.384795	2.656083601	2.208437	2.601344	2.383416851	2.234443863	2.515490114	2.940456	2.507587	2.383803	2.726099	2.614634095	2.215112	2.180937	2.188385904	2.507184	2.470863	2.349115234	3.037956058	2.917505299	2.778973086	2.465884988	2.281368	2.159901786	2.36842
RFXANK	2.267435	2.054021307	2.076893	2.191946	2.143452578	2.63233	2.105647847	1.721084	3.535492	2.282298951	2.05179	1.57191857	2.007661317	2.115230833	2.364107	3.18545114	2.219421037	1.912148	2.143806	2.24376	1.987265	2.176213	2.221159	1.997240857	1.531961	2.411159054	2.076722	2.498169	2.092058648	1.890337428	2.387843434	2.844039	1.576919	2.351222	2.643072	2.378448758	2.419894	2.063462	2.053163445	1.850536	2.237963	1.86285294	2.582727482	2.797684016	2.516456676	2.290187489	1.658707	2.008531966	1.583443
DXO	1.701241	1.694133558	1.706484	1.422377	1.953360048	1.819545	1.76126738	2.285796	2.154182	1.612520632	1.608729	1.913985057	1.596356677	2.113762518	1.957726	2.397249789	1.99270213	1.936701	1.80986	1.667814	1.664024	1.810227	2.064682	1.370119472	1.720613	1.562798787	1.830334	2.029382	2.042345915	1.567521937	2.080706479	2.154924	1.523408	1.842813	2.188654	1.249008989	1.481033	1.35915	1.751893065	1.310392	1.871582	1.645924069	2.972183215	2.525421546	1.894533922	1.844657949	1.296107	1.621314203	1.557303
GPS1	3.188625	2.948213996	3.436584	3.411701	3.453519014	3.540982	3.296680916	3.512225	3.83945	3.392495348	3.560504	2.98169738	3.32337909	3.579584981	3.064824	4.017699513	3.315912396	3.269941	3.296548	3.604778	3.139355	3.236056	3.623682	3.240744466	3.288825	3.9197376	3.286916	3.416187	3.336170287	3.449875828	3.637427621	3.38302	3.03874	3.212415	3.267123	3.646710269	3.562489	3.407865	3.364835098	3.131278	3.256386	2.945284984	3.302374469	3.779792525	3.453503373	3.406652747	2.82251	3.401602367	3.015354
CLN6	2.197447	2.16789899	2.27817	2.278972	1.971938819	2.350009	1.944819983	2.20965	2.672564	2.388560854	2.428587	2.047882386	2.342308775	2.218712545	2.31856	3.299477968	2.330294607	2.012816	2.340446	2.677342	2.190227	2.054764	2.407506	2.378932883	1.968619	3.008291155	2.031243	2.255904	1.840334608	2.344572296	2.621505884	2.681492	1.988793	2.201637	2.647413	2.679793731	2.441981	2.10125	1.909834786	2.255453	2.149173	2.094363817	2.429842809	2.724665075	2.801758383	2.665388207	1.963994	1.977321384	1.928075
RUSC1	0.8504603	0.894318127	1.290793	1.059021	0.886221297	1.043057	0.764185052	0.6731879	0.8652013	1.024351616	1.120964	0.864015827	0.880437585	0.969355053	0.9159456	1.350941482	0.903045152	0.8495852	0.8608036	1.075901	0.9620764	0.9725611	1.007844	0.743697419	0.7174902	1.086962648	1.081416	1.352198	0.940690521	0.780836923	1.281829663	1.341588	0.6097887	1.067265	1.213035	1.501822296	0.7230363	0.8734504	0.977164318	0.7709065	0.9335917	0.842802244	1.152792285	1.268086302	1.584591113	1.466037522	0.6356742	0.75600458	0.93943
CENPH	0.3999264	0.26132412	0.7065783	0.2655447	0.490616082	0.411356	0.318911473	0.3572558	0.367112	0.396037444	0.6653372	0.259396604	0.36327312	0.352342303	0.4379035	0.692098708	0.45505249	0.1897265	0.6473216	0.5837618	0.3453087	0.4273796	0.4023803	0.369926798	0.2469136	0.31770924	0.5482807	0.5784714	0.340447632	0.325495628	0.261308386	0.5788089	0.2636863	0.2033753	0.6752399	0.946165806	0.3164141	0.2902772	0.297976963	0.1804181	0.3280864	0.595760966	0.399456128	0.36047566	0.751484045	0.884024074	0.3685879	0.400580773	0.1977911
TSEN54	1.583169	1.52521517	1.756875	1.517615	1.773235559	1.83825	1.492680493	1.542909	2.479506	1.460233668	1.684931	1.662966908	1.546244596	1.588588505	1.689408	2.531599038	1.686703548	1.817349	1.876804	1.645495	1.414033	1.485075	2.214374	1.906616374	1.482712	1.829180086	1.570101	2.000597	1.898189852	1.476093418	1.994508153	2.125759	1.732068	1.807476	2.325441	2.074905935	1.63209	1.49327	1.736164755	1.398199	1.904747	1.367688205	2.412307776	2.287706281	2.439874621	2.084188622	1.612155	1.575620278	1.478143
PUF60	3.661787	3.529832541	3.919078	3.952937	3.732792192	4.41598	3.769969106	4.001808	4.330336	4.017256794	3.800257	3.596590771	3.471279748	3.82243621	3.899362	4.767860312	3.883400499	3.478284	3.939106	3.746957	3.557691	3.449798	3.764832	3.9395242	3.792848	4.376851972	3.575624	3.788547	3.53150646	3.873733141	3.957298407	4.279343	3.641623	3.604061	3.765807	3.90610572	3.509801	3.922737	3.561360032	3.565705	3.749598	3.236815721	4.161359253	4.125558169	4.161059015	3.741708034	3.517169	3.566458881	3.589204
STIP1	2.561698	3.170203972	3.008586	3.092642	3.115516489	3.261546	3.35968432	3.201534	2.885166	3.103992191	3.365698	3.004267798	3.244909932	3.122042961	3.287848	4.034782722	3.6994958	3.273982	2.893777	3.355905	3.040751	3.148143	3.301386	3.336296442	3.03555	3.399657454	2.56181	3.435589	2.960622886	2.801488579	3.339543635	3.51457	3.499844	2.779396	3.424903	3.26591138	2.827886	3.073185	2.795027045	2.985698	3.284178	3.022004998	3.910559821	3.369877829	3.690299345	3.426831485	3.647805	2.816788872	3.211863
TCF19	0.5236942	0.434678137	0.9370163	0.2640083	0.284287279	0.3294298	0.357667432	0.2107019	0.267211	0.511724367	1.257395	0.459225706	0.371141663	0.661016378	0.507207	0.733588029	0.462963404	0.3553718	0.5402481	0.6785261	0.3466101	0.5184335	0.3795623	0.33700003	0.1680534	0.79489369	0.994111	0.9416281	0.442965341	0.425669685	0.336665015	0.7624176	0.4242099	0.1941238	1.091581	1.010456952	0.1338428	0.231028	0.537891349	0.3373256	0.5935961	0.555782137	0.184693951	0.414447986	1.330599338	1.763563358	0.1831899	0.72753201	0.1918784
MCM7	2.546734	2.323009385	2.87142	2.420059	2.33988615	2.511888	2.047193648	2.266942	2.477249	2.559380791	3.241791	2.144779001	2.318576963	2.381181195	2.559469	3.191184691	2.70337509	2.003552	2.67543	2.423024	2.266806	2.395276	2.144883	2.695716207	2.130673	2.924080469	2.506189	2.85872	2.553419978	2.291962643	2.157740799	2.733474	2.067911	2.476452	2.749807	2.849595845	1.886329	2.1515	2.126347567	1.781146	2.325296	2.033073974	2.753572073	2.666780709	3.069316593	3.172983701	1.94629	2.251260597	1.972106
ADAM15	1.748626	2.480194372	2.257271	1.7446	1.883218689	1.968213	1.773581291	2.386999	2.634506	2.068329215	2.313375	2.097734787	1.583467637	1.938997966	1.992591	3.355438931	2.2810677	1.986794	2.105554	2.182073	1.439769	2.109161	2.331128	2.103354333	1.829087	1.696933378	1.917804	2.467797	2.018625633	1.909730602	2.336782239	2.233924	1.874911	2.048953	2.461432	2.212427075	1.724848	1.883247	1.992598206	2.049898	1.972999	1.820892745	2.193584384	2.263726144	2.428840659	2.536176777	1.688099	1.843942675	1.901503
MKI67	0.07550863	0.171372181	0.2682392	0.06329866	0.069524619	0.07087122	0.137694715	0.02690572	0.1131647	0.145462931	0.4918524	0.104307553	0.208718216	0.222331326	0.1866072	0.186088381	0.106048433	0.1526884	0.1555014	0.2378365	0.2164741	0.3026558	0.1650237	0.099009967	0.04643091	0.054318601	0.2473659	0.2704615	0.106643317	0.303302295	0.223927744	0.1892527	0.1729695	0.051263	0.3639649	0.281866556	0.01029496	0.04281998	0.183205789	0.1068682	0.2191538	0.935616193	0.025973066	0.118899331	0.634294528	0.828071217	0.09721282	0.290267469	0.107339
TELO2	1.675792	1.773064722	1.951508	1.931147	1.806712886	1.908846	2.133203768	2.196302	2.194523	1.942148335	1.767535	1.673447598	1.874308993	2.226298339	2.085797	2.800965172	2.039507271	1.809355	2.224058	1.874637	1.691897	1.82491	2.073818	1.93358972	1.716174	2.140774869	2.021258	2.372374	2.240866386	1.929403955	2.051126403	2.344051	1.783124	1.878698	2.093391	2.056098313	1.57256	1.354668	1.775076613	1.479155	2.168383	1.637049948	2.578542434	2.504953907	2.369281984	2.169497935	1.538848	2.09460554	1.562104
POLD1	1.165055	1.028266686	1.318459	1.077826	1.071933729	1.146857	1.094137888	0.8153059	1.207775	1.317643865	1.486181	0.899912293	0.893777311	1.442046826	1.198429	1.810221922	1.187299608	0.8485562	1.035699	1.073859	0.8678555	0.9835346	0.9914221	0.946857494	0.8647354	1.402550545	1.061199	1.284187	1.099056783	0.931345758	1.040390769	1.469388	0.9393453	0.9801378	1.274324	1.485573549	0.8193575	0.8990066	0.753635037	0.9622419	1.388242	0.769832522	0.988126349	1.292907206	1.513243859	1.471858809	0.6334616	1.121065181	0.8595694
CFP	2.775289	3.12724215	3.487001	2.725908	1.501224794	3.682252	2.271342541	3.525154	3.740668	3.199161977	2.845076	3.40683636	2.592975291	3.036805655	2.687243	3.793929661	2.354835511	2.203807	3.245754	3.270755	2.590398	1.154339	3.236922	3.082671885	1.985885	2.864319782	2.450967	2.854075	2.934264224	2.241136816	3.290537447	2.459171	3.312351	2.80105	3.788453	2.70807037	0.4444269	2.156018	3.262680963	3.641318	3.121664	2.609183009	1.393390893	2.782396897	2.637355163	2.962176522	2.058035	1.906314299	2.024368
WFS1	1.373805	2.262235244	1.888399	2.056092	1.347965994	2.187851	2.104350962	1.789664	2.203886	1.79653256	2.381402	2.320604629	1.722440865	1.900644069	1.989031	2.548298718	1.931282062	1.860889	1.498763	1.933729	1.955959	1.73553	1.668732	1.793267828	1.499817	2.236055931	1.575852	2.125539	1.903295671	1.94526016	2.375650346	2.056967	2.293187	1.447795	1.940162	2.781748119	1.834205	1.941168	1.54658549	2.083325	2.148653	1.930223554	1.91529685	2.192581836	2.303143985	2.419890923	1.703948	1.576785273	1.601335
CCNE1	0.1242679	0.081679977	0.2777803	0.05042202	0.054839326	0.1536638	0.114469311	0.09146754	0.1614247	0.143058031	0.2424064	0.139618099	0.167048952	0.223252183	0.1556629	0.329550028	0.145889825	0.1469039	0.09214297	0.246074	0.1749197	0.1863935	0.1362958	0.114995766	0.06053436	0.143235881	0.2814276	0.2611504	0.10507739	0.137295705	0.105641568	0.3012008	0.1072979	0.1012019	0.3217073	0.167215262	0	0.008061891	0.131762778	0.09620373	0.1184954	0.249864736	0.088364286	0.212825179	0.656427282	0.593054274	0.1295133	0.148375734	0.1312992
UXS1	1.143058	1.182057118	1.747917	0.9975179	0.943227234	1.36811	1.165386051	1.211033	1.00852	1.394871551	1.50384	1.445312753	1.284349779	1.403954573	1.224274	1.524308576	1.137730073	1.258306	1.149667	1.452477	1.343297	1.133771	1.629595	1.219449032	1.062913	1.29214748	1.228104	1.524967	1.133109623	1.437978182	1.510053287	1.851132	1.300869	1.145025	1.69378	1.873827284	0.9243571	1.250662	1.106736708	1.386775	1.357183	1.188073217	1.395552109	1.196436899	1.803130519	1.974985091	1.108633	1.336869097	1.238238
PI4KB	2.122844	2.503092088	2.270633	2.084604	2.114973208	2.386414	1.943154451	2.610074	2.420694	2.185388769	2.254877	2.599140528	1.921133957	2.337216394	2.223297	2.963445862	2.555158671	2.209875	2.343603	2.252593	1.817899	1.990865	2.256212	2.919394592	2.137967	2.117645954	2.193402	2.611754	2.397562591	2.244965509	2.470262958	2.810149	2.308576	2.321668	2.865281	2.489467704	1.850234	2.097287	2.420984246	2.078226	2.454421	1.815704483	2.563251645	2.55022947	2.665476077	2.534357497	2.144065	2.235493773	2.233416
PBK	0.06537042	0.118705412	0.4595674	0.01003809	0.026096415	0.0774579	0.098602128	0	0.2152405	0.131584399	0.6125467	0.049910873	0.269595292	0.343470874	0.09763002	0.082391981	0.047430864	0.1337178	0.2190817	0.2221565	0.1517917	0.548887	0.1699691	0.121617574	0.01208526	0.066654149	0.4725901	0.1594492	0.025450537	0.272686112	0.18170611	0.1451609	0.09956708	0.05055333	0.1740931	0.410297155	0.015199	0.009490823	0.68996965	0.09082035	0.08816251	0.718198732	0.011876698	0.062918521	0.778984611	0.809180747	0.07078092	0.422472938	0.1534461
AARS2	1.401153	1.623963873	1.54132	1.688306	1.393657604	1.447928	1.317333622	1.332748	1.137179	1.685357188	1.630122	1.065063522	1.407168867	1.666975251	1.74087	2.105359568	1.547697942	1.370172	1.311836	1.437253	1.409269	1.35545	1.210537	1.516411584	1.228502	1.751705061	1.26861	1.778997	1.688547238	1.273280384	1.638768028	1.661725	1.243482	1.349636	1.634761	1.833943971	0.9068247	1.419884	1.255157817	1.376052	1.724428	1.069489801	1.340459472	1.594973399	1.67866886	1.786608294	0.9948873	1.568792051	1.209321
EFNA4	1.834047	1.563256714	0.9246395	1.151076	1.160871161	1.216414	1.175044352	1.24218	1.807619	1.623533863	1.27599	1.211276225	1.478786313	1.737519466	1.333544	2.02854462	1.412233993	1.103453	0.939084	1.296828	0.9342401	1.792563	1.060698	0.851277631	1.135426	0.968235008	1.491611	1.988132	1.69703343	0.815413794	1.44252374	1.913471	1.175181	2.033238	1.694795	1.732590814	1.809548	1.53642	1.179988324	1.324016	1.525836	1.056256538	1.506945984	1.942058969	1.935516929	1.803733567	1.542792	1.645555344	1.125452
SUB1	2.615022	2.774950274	2.988	2.549811	2.683713251	2.941641	2.809275666	3.005937	3.203466	2.725338966	2.676615	2.669815443	2.934654627	2.632572237	2.914191	3.185290436	2.729936915	2.774583	2.911777	2.772917	2.865909	2.783256	3.126367	2.735377621	2.46513	2.507418168	2.77264	3.104519	2.33151431	2.788367962	3.011194036	3.438533	2.868494	2.625366	3.25795	2.963124235	2.80945	2.589547	3.051070694	2.662955	2.681843	2.95215534	3.297643747	2.91921239	3.675051432	3.414685195	2.917415	2.593158432	2.90609
COMMD4	2.476076	2.142550751	2.496681	2.261605	2.512079767	2.668715	2.392283062	2.385122	3.438566	2.108110454	2.368158	2.069444108	2.423573317	2.327022722	2.400068	3.132260028	2.43094195	2.176432	2.671853	2.484798	2.234947	2.612405	2.687376	2.162495964	2.092258	2.701090936	2.326953	2.525695	2.261242882	2.3818685	2.454448982	2.820779	1.940323	2.201331	2.707013	2.373331442	2.953796	2.186443	2.254945273	1.896694	2.413298	2.166023994	2.648939427	2.774550362	2.816549864	2.545310631	2.04894	2.201397717	2.271203
NUDT1	0.9599655	0.640505207	1.228185	0.7963292	0.70709982	1.019334	0.964357705	0.6803403	1.850976	0.740108356	0.9144882	0.720831576	0.862879285	0.737536131	0.9162312	1.308256579	0.857948644	0.6252463	1.186955	1.129146	0.729782	0.8532284	1.036981	0.489906705	0.6224508	0.911047156	1.090785	1.206032	0.518664681	0.895960676	0.917307549	1.450843	0.5887383	0.8513409	1.699345	1.024630723	1.021327	0.7449361	0.839714182	0.5645018	0.8649748	0.971779059	0.90470794	1.224779036	1.27464274	1.310713748	0.5333918	0.848504311	0.8178974
DUSP12	1.480279	1.645505318	1.659155	1.332562	1.336345968	2.265682	1.296197928	1.724644	1.308094	1.590484424	1.524864	1.676810687	1.393411149	1.358032381	1.658948	2.155738103	1.595775263	1.410712	1.519305	1.538817	1.366526	1.365576	1.558759	1.301562661	1.297121	1.073065416	1.697195	1.812622	1.631959168	1.479998974	1.721564787	2.016382	1.507758	1.724588	2.257656	1.595022048	1.038482	1.518664	1.524107389	1.243183	1.530693	1.136489536	2.00232387	1.801845695	1.841579092	1.705446647	1.487566	1.462449505	1.365071
UBAP2L	2.147873	2.761962862	2.553602	2.234207	2.095397428	2.109971	2.076304112	2.206672	1.994116	2.476220085	2.583394	2.193886466	2.310094395	2.681219297	2.498678	3.16754167	2.775434347	2.624686	2.400195	2.398555	2.458245	2.484358	2.391018	2.538730806	2.094915	2.107712057	2.535814	2.699642	2.446909315	2.193254241	2.842709561	2.936132	2.3364	2.009117	2.956355	3.032078921	1.778006	1.903996	2.189269965	2.498772	2.793137	2.251178608	2.854523368	2.681491751	3.143931463	3.149749812	2.380687	2.226195841	2.437103
CENPM	0.1955226	0.101782767	0.469131	0.07177804	0.093125763	0.343295	0.255556986	0.07334271	0.5038161	0.169396176	0.6457675	0.152434402	0.353878049	0.335541542	0.182673	0.140431583	0.099256421	0.206309	0.3838127	0.4122277	0.1275475	0.2363617	0.2420833	0.222306338	0.05793134	0.500348473	0.5493065	0.4200289	0.105476319	0.107156974	0.076531611	0.3912114	0.2118711	0.06132591	0.4611593	0.518641701	0.05476253	0.06794289	0.26076272	0.1489829	0.2807756	0.438682158	0.098229047	0.308977267	0.757139325	0.938055188	0.01755997	0.562100519	0.08210863
TMEM101	2.774127	2.362813043	2.451218	2.376303	2.312136331	2.460014	2.398408151	1.826588	3.093646	2.546299544	2.367043	1.668513616	2.433063145	2.517632101	2.466995	3.2710661	2.425390835	1.997039	2.053967	2.254019	2.186455	2.527607	2.080388	2.107999422	1.908336	2.465212397	2.45231	2.668157	2.507831774	2.006992963	2.295096967	2.713916	1.900957	2.856982	2.72424	2.542206093	2.48996	2.755038	2.292839096	2.06594	2.230615	2.047693271	2.456903725	2.807915409	2.531393967	2.330495337	2.146925	2.658420149	2.023345
ASF1B	0.2989282	0.358454569	0.5503117	0.1945156	0.228381965	0.3084959	0.190607985	0.1116871	0.3811516	0.329279016	0.9643125	0.245170553	0.44857824	0.381954606	0.2860543	0.612205973	0.295955303	0.2748806	0.2368663	0.437261	0.3183681	0.5287299	0.2389739	0.308896925	0.151422	0.371005006	0.5164545	0.4691948	0.243622113	0.24732348	0.171369115	0.517051	0.2425871	0.2562394	1.04005	0.727110556	0.1881812	0.2079563	0.448444071	0.2703049	0.500288	0.765555096	0.188801395	0.264307972	1.103832766	1.437630746	0.3059784	0.328558262	0.1544341
ZNF706	1.766666	2.01573447	2.137018	2.260278	2.213353659	2.100522	1.994752796	2.151902	1.908747	2.214594567	1.884643	1.964527702	2.184474593	1.973911643	2.20646	2.56916522	2.100533584	2.134248	2.322269	2.182164	2.270631	1.935707	2.351457	2.131831029	2.145402	2.181600762	2.052143	2.27224	1.885399175	2.04469475	2.23750604	2.269212	1.698044	1.962368	2.270339	2.025428685	2.079131	1.836198	2.331000262	1.843089	1.789953	2.148716048	2.539139196	2.251622579	2.426089061	1.97373301	2.024616	1.894322818	2.187877
MROH1	0.6812648	0.986147932	1.517139	0.8711253	0.835690731	0.8942762	0.931846141	0.6753853	0.9884394	1.276314653	1.112274	0.801009429	0.903345819	1.141634552	0.8269373	1.197700396	1.002747158	0.7105155	0.8889295	1.188264	0.6786419	0.7912665	0.9926296	0.875337258	0.6822812	1.504140965	0.8772108	1.161638	1.060011515	1.002949511	1.026930101	1.390663	0.8693045	0.6344522	1.105698	1.530615103	0.5935252	0.7994932	0.697140531	0.7039687	1.259387	0.54952953	1.022060236	1.055280061	1.299587357	1.20395161	0.7022691	1.051358064	0.7671864
ALG3	3.038772	2.969751024	3.336689	3.489135	3.331114413	3.27814	3.402094017	3.542068	3.700469	3.298314611	3.535994	3.256080044	3.225268688	3.638981157	3.20752	4.195918594	3.127552024	3.48195	3.316181	3.470813	3.054246	3.395488	3.552391	3.210685665	3.413164	4.02389014	3.192126	3.388479	2.918925033	3.437191567	3.927043989	3.359271	3.112467	2.854384	3.055432	4.113381117	3.529961	3.12402	3.094314923	3.481911	3.342713	3.262566927	3.492539251	3.555781437	4.032322095	3.868541684	3.048319	3.145955546	3.300504
LCAT	6.37113	5.929605876	5.549644	6.632958	6.487667013	5.977393	6.119058821	6.68514	6.187807	6.188476553	6.294396	6.119283702	6.084948677	6.364719881	5.72489	5.128153026	5.731381494	6.146452	6.542824	6.442261	6.350963	6.116048	5.624209	6.288499377	6.628321	6.450431902	5.862054	5.306589	6.422021365	6.261362689	6.286452295	5.022793	5.305854	6.370682	5.26663	5.905710674	6.871976	6.334398	6.169010902	5.967342	6.057449	6.048584376	5.71820175	6.363639336	4.917816388	5.576239137	6.145158	6.317814885	5.99459
C8orf76	1.032831	1.03290345	1.20563	0.9496217	1.334443643	1.299733	1.320537691	1.669032	1.605356	1.227059792	0.8726168	1.144672276	1.107931313	1.243800962	1.286171	1.480509386	1.024273145	1.02842	1.07961	1.01077	1.237567	1.208836	1.500192	1.198511159	1.0955	0.791055624	1.014677	1.257555	1.016518396	1.022904924	1.148736634	1.366939	1.260997	1.198917	1.52291	1.028061795	1.106013	0.9548252	1.355928591	1.121724	1.00467	1.206358017	1.572008984	1.460779156	1.531764173	1.390387908	1.222005	1.063361976	1.333129
CDC45	0.1384847	0.126093811	0.6177662	0.02280707	0.039518994	0.05929849	0.138674442	0.08222012	0.2481413	0.142451747	0.7659157	0.075266914	0.120133809	0.268416213	0.2303239	0.089321611	0.088906236	0.1225462	0.2593948	0.3180179	0.08704137	0.1916982	0.1227054	0.113402541	0.05435549	0.290444729	0.4255681	0.3090748	0.048022865	0.123609883	0.029164993	0.1731245	0.1229297	0.03861701	0.2913999	0.433325953	0.01157668	0.0286874	0.20455337	0.1360024	0.1571065	0.445966808	0.026962752	0.094669273	0.792293727	1.119173375	0.05415759	0.24021574	0.06871598
NAA10	1.808712	1.498046628	1.822283	1.919495	1.872871558	1.933737	1.883053425	2.07275	2.670707	1.633255383	1.884508	1.735668743	1.927457816	1.795297826	1.82535	2.605670697	1.844107223	1.820403	2.005252	1.90928	1.648687	2.00131	2.278392	1.918270783	1.686998	2.09372272	1.697143	2.060466	1.560784577	1.919758828	2.171619791	2.079268	1.557037	1.791527	2.104268	1.91896038	2.328549	1.647765	1.98959736	1.539028	1.767735	1.794315751	2.343681313	2.340935123	2.219324207	1.849627403	1.55917	1.594219377	1.754961
APOF	7.928718	8.620720739	7.081493	7.439177	7.764093596	8.66314	7.417167208	6.601874	7.746391	7.581397135	7.171548	7.387233995	7.026304638	7.320213397	8.028029	7.299839613	7.645395825	7.363765	7.497243	6.724321	7.461979	7.988496	6.664786	7.10699216	7.432063	6.654915569	7.020561	6.809404	7.62751111	6.791933125	6.826108543	7.124419	7.947173	8.186111	7.660821	6.396680408	7.094903	7.793059	7.641394848	8.139372	8.070546	8.006459679	7.78808357	7.768563809	6.208691632	5.727838844	7.799832	7.28792367	7.344772
H2AZ1	3.730069	3.559139333	4.069129	3.585064	3.477839443	4.118931	3.584592549	3.63162	4.098789	3.437846563	3.921286	3.48953549	3.745469477	3.347859162	3.822457	4.526867658	3.812214987	3.18412	3.611366	3.693231	3.58243	3.829525	3.924424	3.630263549	3.160212	3.712444338	3.913743	4.085551	3.451307666	3.397979517	3.64765796	4.177862	3.304321	3.639103	4.172223	3.580113744	3.112095	3.615342	4.010644234	3.292167	3.439037	3.551975547	3.832835973	3.787261622	4.462445074	4.213733835	3.452332	3.76739356	3.450476
FANCI	0.1987264	0.272621518	0.5075493	0.09770931	0.126438076	0.221652	0.198993104	0.1991923	0.1745138	0.204300621	0.5785622	0.215291105	0.199757709	0.298433106	0.2591963	0.34122526	0.263430035	0.1483448	0.2334613	0.2895743	0.2276541	0.2262858	0.2431574	0.225168647	0.1293545	0.27295124	0.4029389	0.4823819	0.261185193	0.315699172	0.241359083	0.3812572	0.2378987	0.1367406	0.5975902	0.411584136	0.08678732	0.1123135	0.265871725	0.2122533	0.3613099	0.571451346	0.148361419	0.219137473	0.661860202	0.808396194	0.1678231	0.342489935	0.1557084
UBE2M	3.58602	3.360128732	3.639476	3.610149	3.917929386	4.242992	3.685517607	3.962079	4.470419	3.489931566	3.648003	3.581542917	3.755681696	3.602357771	3.676175	4.559201351	3.741960418	3.687643	3.581478	3.642637	3.623339	3.799758	4.283214	3.829779355	3.640197	3.959685871	3.280372	3.596624	3.405456521	3.683822792	3.794579676	4.067859	3.598569	3.618706	3.962931	3.790343424	4.086746	3.341803	3.794362696	3.531551	3.59362	3.49914096	4.324815657	4.297096011	3.97344911	3.80070388	3.777374	3.575556596	3.871751
ANKZF1	1.698015	1.593511415	1.570382	1.370717	1.384792227	1.481052	1.317452026	1.053747	1.710758	1.606052546	1.20938	0.887063684	1.146872278	1.482520277	1.563127	2.073234622	1.695099229	1.036656	1.309213	1.289625	1.161936	1.377281	1.500064	1.332244915	1.11749	1.07555956	1.683324	1.716778	1.813797958	1.097208908	1.395345529	1.708857	1.096017	1.737382	2.009714	1.198034812	0.743728	1.152948	1.08728667	1.349881	1.549108	1.127473563	1.720682126	2.099927716	1.539879735	1.518840564	0.8484972	1.336722983	1.066785
CDK5RAP3	2.903221	3.084905284	2.975664	2.843185	3.057316488	3.473016	3.047750413	3.331687	3.787529	2.824215547	2.800613	2.621209431	2.932377978	3.087031303	2.70185	3.417057031	3.311195346	2.76817	2.945214	2.625025	2.689421	2.794657	2.912438	2.762595448	2.691673	2.497756566	3.222254	3.504276	3.263239084	3.122857994	3.172698339	3.428832	2.744021	2.857056	3.458988	2.675324956	2.523126	2.5639	2.678357803	2.537523	3.250029	2.698715874	3.629326281	3.582179125	3.427848408	3.117954243	2.337246	2.834740093	2.625079
BOP1	2.101284	2.027810923	2.473785	2.586785	2.402109628	2.495786	2.460052698	2.722351	3.036607	2.438082872	2.581137	2.476439448	2.444286675	2.124956921	2.486979	3.846346565	2.182429301	2.298992	2.290479	2.591737	2.124755	2.267241	2.866706	2.523199122	2.733537	2.802841323	1.952326	2.359493	2.09647592	2.410435327	2.560864525	2.680714	2.286605	2.026813	2.409249	2.649477544	2.757693	2.293687	2.040372428	2.385611	2.424637	2.145031639	3.030533663	2.941063719	2.761929137	2.57868714	2.169298	2.138950303	2.586516
UQCC2	2.052832	1.200870928	2.354146	1.904364	1.950645921	1.780165	2.160312236	1.747258	2.735707	1.717935838	1.968148	1.717392749	2.058600739	1.90892773	1.982774	2.275514969	1.84656848	1.857261	2.287344	2.040913	1.651107	1.900654	2.290145	1.771480266	1.616493	2.457622397	2.086559	2.02699	1.573516869	1.947414686	1.969714951	2.152401	1.590929	2.036386	1.899556	2.232649458	2.365021	1.821905	2.148107117	1.345552	1.798643	1.826215122	1.939529759	2.07126474	2.548827321	2.166710318	1.711636	1.898940641	2.02702
MRPS21	4.014152	3.735681698	4.20291	3.86754	4.084595972	4.336046	3.96931711	4.16241	4.898543	3.674804117	3.882686	3.698423382	4.160860423	3.850901866	4.240077	4.894028214	4.068255557	3.725028	4.41456	3.936489	3.903005	4.06625	4.45035	3.548609112	3.695183	3.906790948	4.276591	4.293308	3.806991915	4.150223267	3.946233726	4.524749	3.487383	4.217692	4.230887	4.055202029	4.490313	3.889402	4.403317208	3.370702	4.109499	4.145538961	4.342094978	4.63879877	4.529084666	4.360358382	3.705723	3.750169156	3.957062
TAF11	2.791844	3.114675749	3.442611	2.851747	3.115373886	3.17417	2.806791584	3.224243	3.033393	3.083615888	2.991453	3.00931955	2.877825281	2.968350844	3.039012	3.436291308	3.17226974	2.941178	3.140383	2.908285	3.092436	2.578885	3.062763	3.179733895	2.715314	2.696315039	3.074823	3.335899	3.036745564	2.910701661	3.186627964	3.418724	2.796107	3.106571	3.175115	3.08756638	2.466701	2.836098	3.548566669	2.891712	2.980116	2.847682754	3.272780806	3.334699918	3.435651652	3.334340142	2.997615	2.977522501	2.741928
ARPC1A	4.563507	4.35679522	4.25049	4.302634	4.442827794	4.4629	4.387938282	3.869211	4.853457	4.275446178	4.163889	3.882818595	4.117129492	4.210213028	4.319037	4.95383643	4.452784453	4.179513	4.113651	4.321868	3.784578	4.431794	4.24127	4.377419731	3.839137	4.335802501	4.208121	4.461533	4.459841864	3.95763253	3.857354918	4.370191	3.917148	4.394052	4.58473	4.106138839	4.0298	4.326792	4.393489026	4.060568	4.285658	4.09213445	4.24910218	4.652800931	4.389957296	4.100240661	4.017893	4.351599321	3.628577
TUBG1	2.415446	2.1184349	2.93474	2.570596	2.352165759	2.035813	2.466149538	2.139963	2.373038	2.801581907	3.156465	2.100093093	2.488676128	2.675993988	2.437402	3.276922183	2.438127155	2.5177	2.188239	2.817707	2.375629	2.58749	2.411132	2.494027663	1.980376	2.864759447	2.209783	2.650683	2.090934734	2.304395742	2.418752794	2.92868	2.169835	1.871032	2.423004	3.127525822	2.232501	2.120563	2.245606603	2.352221	2.194157	1.92336514	2.260952032	2.280584263	3.368543617	3.177370554	2.018788	2.333526301	1.829974
ZC3H3	1.42799	2.233417342	1.872042	1.499398	1.914478368	1.93951	1.90296704	2.347883	1.98424	1.979970899	1.914576	1.996531048	1.983392615	2.283424029	1.601581	2.467524417	1.876403901	2.149789	1.798747	1.941902	1.852992	1.859913	1.731936	1.896075407	1.784724	2.060691248	1.51221	1.759626	2.31948602	1.849415695	2.47885651	2.063056	2.058719	1.830964	1.901548	2.193265327	1.652972	1.48151	1.389286825	1.90961	2.201041	1.940662876	2.239471464	2.2386747	1.945517881	1.853879214	1.577333	1.61497496	1.607214
NHP2	3.511699	3.309562112	3.509685	3.562141	3.460798259	3.983691	3.43628753	3.647588	4.115441	3.633809757	3.499357	3.357010345	3.114288127	3.458759297	3.441323	4.767165087	3.560006883	3.111785	3.571695	3.417615	3.274078	3.328881	3.279854	3.578119944	3.369494	3.885200116	3.447868	3.633951	3.403520723	3.357189345	3.361203158	3.85117	3.298408	3.527704	3.495201	3.834196141	3.543469	3.66529	3.962416546	3.077445	3.284791	3.254734385	3.816045491	3.874266722	3.894144981	3.446987364	3.302755	3.360119401	3.316808
GET3	3.59791	3.72921639	3.80097	3.885611	3.656939851	4.022562	3.838207378	3.761471	4.291597	3.747884361	3.685965	3.600155963	3.253536093	3.692705352	3.951108	4.575476926	3.935584301	3.638628	3.946926	3.735628	3.607419	3.364998	3.694989	3.536615918	3.493594	4.405268455	3.641535	4.162973	3.4479469	3.532887512	3.903703035	4.468845	3.513438	3.729401	4.061851	4.185292079	3.370303	3.705888	4.035729684	3.871357	3.830855	3.829376699	3.815135433	3.943249413	4.324699509	4.06805693	3.482202	3.414717586	3.421864
EIF3B	3.218387	3.217116018	3.273826	3.464159	3.311289255	3.355698	3.133185566	3.571985	3.826636	3.436434975	3.450057	3.375403654	3.136934729	3.266577024	3.323144	4.433871057	3.29127399	3.10731	3.233043	3.337036	3.013071	3.146661	3.364023	3.554080672	3.329904	3.482890126	2.863388	3.252243	3.048849899	3.411103501	3.108343069	3.642076	3.307766	2.970624	3.445106	3.473672397	3.402419	3.086464	3.055617708	3.284678	3.329811	2.922969544	3.680803174	3.591156342	3.694120768	3.226072101	3.18649	3.056651603	3.372953
NDRG3	1.597412	1.973364572	2.210288	1.905306	1.266207031	1.819458	1.572596317	1.091207	1.916155	1.790681847	2.044522	1.247911014	1.803482726	1.892014359	1.908225	2.118058987	2.069348987	1.660904	1.345888	1.849919	2.010145	1.538876	1.768013	1.501038896	0.9575462	1.752830589	1.647378	2.336439	1.961479787	1.400573446	2.027769534	2.314636	1.779604	1.805689	2.510184	2.055725004	1.209804	1.525354	1.569865503	1.909052	1.892759	1.699266204	1.600836579	1.996083149	2.079336253	2.222055338	1.368522	1.698274191	1.193895
HM13	3.253593	2.933844574	3.104245	3.133536	3.072050453	3.324213	3.547357219	3.42889	4.080001	2.93349728	3.442446	3.009160521	3.165518424	3.254477432	3.281285	3.84657342	2.895673921	3.118869	3.081873	3.165875	2.567535	3.064241	3.419791	3.295825521	3.167386	3.50641809	3.104278	3.271171	2.851027608	3.345046888	3.836534378	3.732831	3.707444	2.756309	3.45055	3.786853466	3.22332	3.100353	2.762906706	3.000353	3.297139	3.050116755	3.482325046	3.767190474	4.090631124	3.73877707	3.06528	3.358537053	3.333902
NCAPH	0.04350528	0.140064805	0.1910279	0.09025758	0.042839042	0.1305569	0.081881941	0.1023853	0.07953266	0.106465049	0.409028	0.115960459	0.104862365	0.20647412	0.1276118	0.144516122	0.165314664	0.08096896	0.2207223	0.1579985	0.1378631	0.1470283	0.1999332	0.199692224	0.08558014	0.129204069	0.1885699	0.4092816	0.090379598	0.193314079	0.198809165	0.6246375	0.2018276	0.07288467	0.4788599	0.273307225	0.04959496	0.04945466	0.147250287	0.1329802	0.2527174	0.42207338	0.372748383	0.19812533	0.489424775	0.697969638	0.1883858	0.203734626	0.1173064
ABCF2	1.797165	2.065211569	1.913728	1.809274	1.825952779	2.363219	1.81989988	2.289828	1.775063	2.051070221	1.930929	2.0275746	1.966312385	1.899228208	2.065687	2.749614516	2.301224383	1.955599	1.936343	2.016144	1.934456	1.81161	2.305574	2.335699444	1.97061	1.961744114	1.691353	2.168186	1.759823114	1.813148013	2.194032572	2.625145	2.297863	1.680084	2.549561	2.195410817	1.500803	1.822904	1.938328355	2.238787	2.199983	1.901625502	2.691507109	2.310889869	2.654422609	2.384862333	2.298945	1.554590571	2.171102
ELOVL1	2.923684	2.819296576	3.424126	2.970415	2.457464232	3.182456	3.007222304	2.793411	3.188175	3.225414623	3.34221	3.070234355	2.759173168	2.999101216	3.198913	3.946872827	3.042209601	2.893893	3.075767	3.282716	2.854571	2.533712	3.18217	3.188843799	2.664346	3.416539497	3.054698	3.635644	2.818772573	2.975743031	3.430703175	3.904103	2.998095	2.731625	3.719943	3.652973279	2.179631	2.99061	2.901877323	3.050939	3.118353	2.860161418	3.317028047	3.399804196	4.401798769	3.944710621	2.678546	2.997353996	2.889504
BUB1B	0.04995505	0.081440448	0.1647405	0.01454323	0.03149728	0.0153143	0.036553381	0.0119056	0.05867178	0.051431433	0.2503787	0.067189701	0.136695078	0.061208786	0.08306245	0.068647198	0.045908097	0.06622665	0.09328588	0.1341881	0.08312973	0.1657966	0.062606	0.040347781	0.01750363	0.051851141	0.1270185	0.1174113	0.060797815	0.161095535	0.084873722	0.1406493	0.08364994	0.03442587	0.2462344	0.164692537	0	0.02737321	0.149212033	0.04464324	0.09363581	0.579244157	0.039823788	0.042904728	0.324810212	0.480918448	0.04830787	0.178428003	0.06560925
SMUG1P1	1.421892	3.06160124	2.0355	2.736884	2.749646107	1.405523	1.947133592	1.259958	0.8494195	2.328913952	2.490503	2.486600059	1.323845084	3.408124624	1.854668	1.398451845	0.937003065	2.127754	2.006625	2.238496	1.612438	2.012748	1.209694	1.932652721	1.962314	1.520143718	2.251745	1.461948	2.953560798	1.38843144	1.933107191	1.213325	1.306805	1.740692	1.406804	1.847751866	0.8638657	1.726031	3.367570621	2.716387	2.293594	2.026922746	0.946223364	1.607291782	0.420551808	1.344926868	1.292647	2.550674951	1.800028
MAST2	1.051029	1.181505153	1.117799	0.9201835	0.99519517	0.7938906	0.958228626	1.223368	0.9520167	1.030257336	0.9657455	1.287813477	0.890156584	1.238430905	1.124505	1.480645275	1.198665693	1.250971	1.016108	0.9518759	0.8305842	1.038204	1.047979	1.526178079	0.8255636	0.862962226	0.9147038	1.363924	1.511716605	1.311394789	1.280325756	1.278347	0.9039949	1.070222	1.310655	1.079914151	0.505047	0.8538074	0.913828726	0.6845424	1.29971	1.033507376	1.679799278	1.394794453	1.569354812	1.267287405	0.6037536	0.869925311	1.043999
ANKRD52	0.8174901	1.529160445	1.097646	0.6779402	0.762750629	0.5675392	0.67130696	0.381591	0.6664421	0.790787063	0.9543703	1.047014912	0.513761929	0.97331109	0.8276596	1.161277756	1.127964666	0.7356131	0.5890338	0.7163938	0.5615722	0.7771451	0.7372796	1.403599692	0.6043988	0.615032123	0.9683544	1.309805	1.172362586	0.576007231	0.775398938	1.324738	0.9997973	0.6864004	1.350514	1.046751974	0.3274211	1.003225	0.747539085	0.7888387	1.231933	0.841393268	0.873358982	1.058843536	1.372354348	1.193532333	0.5860531	0.721864072	0.8296172
CDK16	1.562464	1.791505168	1.689283	1.522137	1.720603781	1.846195	1.687597205	2.238213	1.772718	1.815328928	1.712648	2.067427215	1.502549751	1.840344527	1.940529	2.39967945	1.862747611	1.801084	1.774127	1.698086	1.522017	1.643352	1.941436	1.956001341	2.055627	1.761881924	1.598175	2.031356	1.657976434	1.961185559	2.017808825	2.340026	1.775209	1.564343	2.196982	1.831409166	1.418429	1.568949	1.764010199	1.652027	1.742567	1.660496383	2.353120171	2.137307458	2.18785564	2.084979404	1.707577	1.607094112	2.07225
PDRG1	1.872664	1.614948924	2.249487	1.802865	2.068428455	2.403622	2.115759082	2.556369	2.458939	1.869268466	1.841085	2.290013134	2.012407246	2.024347139	2.344207	2.886693219	2.031206055	2.014814	2.207724	2.27937	1.830375	2.016181	2.330107	2.084196203	2.366395	1.853237874	2.024952	2.521213	2.170001806	1.93838551	1.870568116	2.695326	1.918474	2.228519	2.539797	1.945473253	1.930409	1.817467	2.416742131	1.922143	1.823793	2.060284483	2.731843246	2.464963116	2.697529425	2.169206947	2.14465	2.143824658	2.325646
MAP2K2	3.086922	3.124870065	3.231612	3.405106	3.450040394	3.379898	3.627510879	3.142004	4.269848	3.340927854	3.371659	2.891745019	3.181768285	3.229658144	3.130689	4.228043254	3.306418922	3.29666	3.421	3.433918	2.830067	2.98149	3.437856	3.304768194	3.025793	3.912418991	3.147593	3.366064	3.159139729	3.111276724	3.513847307	3.495956	3.155391	3.140477	3.278023	3.496782413	3.617286	3.502023	3.167490305	3.118322	3.31661	2.918531795	3.462694611	3.89127977	3.686133807	3.438854309	2.864603	3.193565241	2.891439
RRM2	0.1728803	0.283725048	0.6883112	0.1223028	0.304832634	0.1641423	0.367091033	0.1823588	0.3680181	0.298059366	1.21657	0.274021904	0.52830282	0.715505924	0.4430232	0.419539648	0.336699796	0.4032635	0.4093617	0.4835178	0.2922218	0.8034295	0.2457966	0.243193537	0.1316723	0.20525073	0.9323295	0.5006635	0.297955363	0.370142003	0.340125111	0.6225511	0.3762968	0.1040591	0.5668385	1.358292598	0.09681802	0.08089915	0.902626144	0.1914991	0.4874747	0.800416921	0.167102723	0.256733318	2.020204488	1.899736781	0.2708625	0.693244499	0.2917861
DTL	0.05368386	0.110114861	0.3389719	0.069288	0.045659393	0.1401541	0.108195964	0.04289537	0.2030958	0.182922609	0.7621178	0.052702327	0.1294017	0.191635775	0.2164604	0.199001441	0.141479935	0.1576645	0.1607085	0.2959166	0.1973426	0.1330076	0.1169409	0.096075497	0.06785965	0.227444128	0.276252	0.2191475	0.039044272	0.152567764	0.114709709	0.2083838	0.114979	0.03137788	0.1926608	0.473278366	0.006713359	0.03725649	0.213925677	0.1470551	0.1300828	0.306566513	0.081676853	0.087898584	0.681951692	1.151975452	0.1106622	0.206117501	0.1031744
FASTK	3.381737	2.962984328	3.468914	3.411141	3.661402917	3.335572	3.655510674	3.580899	4.235244	3.363379355	3.327187	2.892445901	3.175067071	3.696045573	3.275682	4.018448355	3.181553328	3.401257	3.273948	3.435796	2.811562	3.419567	3.344613	3.158550201	3.080986	3.824475017	3.589641	3.622481	3.239635034	3.314786349	3.443269609	3.594218	2.977854	3.36308	3.507846	3.369639955	3.511848	3.240851	3.145254209	2.838133	3.282012	3.06028776	3.497711335	3.83340069	3.556443419	3.394483217	2.770897	3.398299976	3.047124
RPN2	5.902698	5.910552282	6.16829	5.897091	5.733301555	5.853568	6.361108264	5.780427	6.305984	5.982659063	6.208627	6.159116009	5.662127442	6.152222453	5.827162	6.065743872	5.618133741	5.751525	5.661909	5.718259	5.714051	5.516279	5.903318	5.79784498	5.798958	5.808361299	5.950335	6.13264	5.637183777	5.950562652	6.332744212	6.372223	6.311009	5.481003	5.996852	6.527227096	5.102177	5.700274	5.682464771	6.170745	6.114105	5.72131217	5.608000563	5.736181638	6.549241009	6.6799826	5.526916	6.055977959	6.019232
HSP90AB1	6.164987	6.843071873	6.735257	6.713733	6.717803885	6.757466	6.725594901	7.213071	6.457002	6.56493279	6.815564	6.874935699	6.686184644	6.57576767	6.764945	7.698592021	7.148762491	6.921251	6.512301	6.888155	6.766529	6.657958	7.036114	6.928099136	6.939028	6.987358769	6.431588	7.148706	6.67146332	6.640999193	7.264302755	7.260171	7.092664	6.44177	6.939789	6.797687116	6.271913	6.509842	6.111809694	6.537196	6.770219	6.52869325	7.444995488	6.853553621	7.383339941	7.186579569	6.952556	6.370851711	7.169282
CCDC97	1.62755	1.958425066	1.562396	1.737301	1.474509454	2.085423	1.484679912	1.617102	1.689047	1.802812669	1.798705	1.622122551	1.736698645	1.818969467	1.817904	2.533693697	2.037654145	1.507623	1.529932	1.666514	1.676687	1.675885	1.430586	1.884051884	1.415872	2.246565233	1.59095	2.144839	1.866746255	1.599162642	1.957883902	2.481112	1.593063	1.690076	2.419984	2.288173648	1.39299	1.570868	1.53274607	1.574748	1.856284	1.393685053	1.976983942	2.034413939	2.161353234	2.078429086	1.784334	1.628343513	1.691561
IQGAP3	0.03335731	0.039193723	0.6575971	0.02564813	0.012629112	0.05514943	0.040392177	0.04300506	0.09611357	0.064881156	0.2314976	0.07622818	0.05193714	0.064933727	0.07376609	0.042164518	0.030640705	0.1124796	0.06260045	0.067407	0.101826	0.3813352	0.241253	0.323147487	0.01935525	0.034630957	0.1663338	0.2650823	0.048642035	0.154826898	0.103948341	0.12143	0.09885081	0.01315704	0.0815361	0.976455286	0.0291428	0.01520832	0.106160215	0.1867933	0.5109087	0.554426905	0.219806847	0.048731307	1.527215712	1.0127863	0.02310997	0.065479184	0.08648227
SAMD1	2.249978	2.14982455	2.101859	2.180656	2.36384701	2.488508	2.221184608	2.020311	2.878169	2.200282727	2.314239	2.274747704	2.876027108	2.402197975	2.513765	3.472064185	2.754376773	2.921844	2.47673	2.731485	2.50343	2.409398	3.027377	2.516387595	2.411873	2.395435091	1.807893	2.697148	2.322300009	2.375345573	3.035557088	2.941823	2.352666	2.28361	3.072547	2.65530157	2.588669	1.939289	2.365900063	2.29526	2.648245	2.331640141	3.047491596	3.384312729	3.215737524	2.976002762	2.757721	2.208226835	2.509267
NXPH4	0.02857539	0.107985897	0.07582532	0.01010787	0.052083619	0.01593767	0	0.01239081	0.07588398	0.039103247	0.06492582	0.069874236	0.011013341	0.051150412	0.09828847	0.128293906	0.024075776	0.04171744	0.01248486	0.03769013	0.03353999	0.04644195	0.1384545	0.028118874	0.05984487	0.027219138	0.08931875	0.05210107	0.025626531	0.03889538	0.063576966	0.146124	0.05553674	0	0.07475109	0.110364713	0.03044831	0.01905075	0.03591274	0.1024667	0.05390794	0.054735017	0.058828711	0.147607114	0.094352321	0.06229323	0.01453694	0	0.01159848
PHPT1	3.806691	2.901713414	3.948115	3.832912	3.719372729	3.973802	4.060662604	3.807355	4.972563	3.725757881	3.89652	3.123593917	3.714999508	3.848584474	3.966963	4.579065759	3.545018404	3.336893	4.216086	3.85539	3.372425	3.618146	4.270837	3.592701664	3.525852	4.483074627	3.911288	4.025295	3.524232788	3.778216916	3.855212961	4.474457	3.080486	3.768225	3.922701	3.53867558	4.307733	3.755713	3.985689796	3.093825	3.354028	3.510615875	4.276041075	4.272014944	4.181669866	3.630819616	3.145289	3.728719042	3.452544
POLR2G	3.296758	2.87836479	3.377399	3.077957	3.046934641	3.189425	3.134966156	2.634055	3.676554	2.954258497	3.334458	2.953296603	3.167528722	2.967046217	3.321814	4.06754707	3.16931282	2.625676	3.367225	3.054782	2.907261	3.058943	3.163202	2.864420526	2.784661	3.426635932	3.744269	3.698309	3.221175278	3.242314184	3.185836654	3.785704	2.90855	3.394451	3.650777	3.557041707	2.901984	3.172786	3.452561388	2.703514	3.219528	2.837482819	3.651687772	3.647644329	3.814817584	3.554136513	2.882573	3.384311308	2.846181
TMEM106C	2.371592	2.328638304	2.96278	2.094646	2.131990958	2.335738	2.328079183	1.768445	2.994616	2.298144131	2.688798	1.996888881	2.040878005	2.131894409	1.987753	2.577573075	2.245792722	2.485032	2.168423	2.350382	2.18495	2.350149	2.367319	2.483052572	1.843581	3.086532719	2.724905	2.872845	2.3990367	2.304337027	2.541603537	2.673639	1.667774	2.317869	2.201776	2.499893963	1.874097	2.281326	2.830475117	2.186572	2.640917	2.083842173	1.94603414	2.323302003	3.540994498	3.539621577	1.855622	2.311435643	1.868634
SLC39A13	1.918521	1.919389646	1.952821	1.790784	1.702378087	2.070044	1.868592405	1.732134	2.148867	1.887407269	1.74557	1.612684962	1.522335134	1.80951911	2.07203	2.748902927	1.811427808	1.784406	1.869389	1.854131	1.318917	1.814106	1.80407	1.854807466	1.441654	1.96961001	1.820851	2.271722	1.958785344	1.689691723	1.899232542	2.65712	1.534028	1.702035	2.519016	2.013982884	1.694164	1.717238	1.516992007	1.652738	2.144899	1.733387141	2.228200153	2.624451813	2.479954571	2.152427953	1.297609	1.842792722	1.584456
TSPAN17	1.951326	2.043484672	2.268794	1.920513	1.760012314	1.699829	1.937390824	1.338641	2.347081	1.885912473	1.79484	1.816523173	1.268456362	1.876102926	1.580649	2.39680646	1.638094764	1.435872	1.422519	2.015988	0.9779648	1.607255	1.897973	2.055345329	1.192287	2.200464825	2.017399	2.16672	1.723143377	1.386707941	1.768602274	2.181924	1.581508	1.63059	2.069642	2.257064013	1.407726	1.894586	1.892258807	1.663608	2.134364	1.510585901	1.648253087	2.217038273	2.613709705	2.372367608	1.04006	1.726536518	1.273602
ZNF581	1.638833	1.257246642	1.449024	1.30034	1.31014178	1.853568	1.38401404	1.499139	2.254708	1.429135024	1.538894	1.462572253	1.506484883	1.611688591	1.20318	2.76571201	1.437750091	1.301889	1.719296	1.790189	1.454437	1.321418	1.665695	1.226906548	1.79736	1.855301135	1.776398	1.771381	2.045994957	1.528058202	1.755739481	2.009092	1.163129	2.058874	2.050513	1.94070927	1.181403	1.330302	1.98182573	1.28589	1.685346	1.238831603	1.753210503	2.051907798	2.215917509	1.655095961	1.212221	1.582172445	1.176068
MCM3	2.098839	2.419342587	2.792125	2.118411	1.681985704	2.255647	2.003746412	2.349131	2.11567	2.372809625	3.292286	2.190998799	2.356471144	2.360326655	2.55743	3.159191868	2.486540343	1.951863	2.363695	2.363816	2.385606	2.192143	2.108581	2.22499272	1.875561	2.462047595	2.174868	2.673704	2.161281126	2.244825428	2.339245821	2.959962	2.312802	2.132405	2.82314	2.93541767	1.586859	2.02894	1.885463086	2.301913	2.28461	2.397379076	2.148024336	2.372293781	3.231319101	3.579563251	2.273725	2.188016459	2.397716
SNHG1	0.7214889	0.860482911	1.133831	0.5044233	0.724497625	0.9521249	0.742221748	1.989995	0.6999691	0.791866208	1.064609	1.593042356	1.172828837	0.893244276	0.96477	1.818132628	1.388625643	0.8573462	1.473066	1.277525	0.9326577	0.8295669	1.226832	0.960775936	1.249177	0.414155612	1.254098	1.490721	1.086324746	1.026880515	1.142052382	1.387863	1.224449	0.8624547	1.877524	0.916402078	0.5438429	0.4611511	0.88286437	0.3832788	1.155561	0.958231061	2.384489243	1.54439281	1.899025693	1.366581711	0.9467424	0.795273121	1.320215
WDR46	2.791459	2.623357407	2.883111	2.787808	2.711565415	3.042251	2.808182261	2.999163	3.449275	2.956144781	2.942148	2.620010547	2.706449656	2.897576084	2.799304	4.008128999	2.842639399	2.518956	2.614248	2.763693	2.625398	2.717491	3.001818	2.81800903	2.736676	2.90066052	2.595729	3.10846	2.628283025	2.841498507	2.907922551	3.336914	2.974108	2.695483	3.059307	2.877135946	2.554075	2.595992	2.463226629	2.613524	2.805594	2.492598709	3.390313929	3.177775008	3.165381891	2.928612724	2.564103	2.612001948	2.652402
HSPA4	2.890392	3.569005	3.618965	3.131488	3.285829042	3.583994	3.211137673	3.625777	3.237499	3.471260734	3.602799	3.626982742	3.281477874	3.103072574	3.754828	3.943022179	3.802569551	3.598414	3.46739	3.54375	3.408244	3.018625	3.567713	3.840793674	3.385734	3.103749806	3.220955	3.571353	3.048778805	3.326060382	3.523797778	3.795966	3.753448	3.000912	3.464958	3.905376212	2.765322	3.293084	3.350007049	3.758433	3.564071	3.402972011	3.935510067	3.67550048	4.408171065	3.898790307	3.628555	2.895875364	3.518682
TOMM40	2.626355	2.509891125	2.861385	2.624612	2.888291584	3.05263	2.739676423	3.52425	3.158951	2.794903377	3.106591	2.943383767	2.836527539	2.837424436	3.038285	4.030111065	2.983741644	2.828615	3.030195	2.924984	2.457616	2.975118	3.390011	3.22523998	2.905502	2.700758654	2.278058	2.714337	2.561815448	2.753837967	2.788375406	3.199126	2.898203	2.435648	3.039347	3.105559674	3.215491	2.708777	2.717373468	2.596046	2.768158	2.732672699	3.492753128	3.328648082	3.375558104	3.182117882	3.00479	2.432171273	3.15667
BSG	4.972818	4.810100293	5.118792	4.559425	4.910317104	5.325395	4.821298123	5.201463	5.668443	5.103466764	4.92322	5.216521918	5.163468592	5.189678972	5.639998	6.423316457	5.269300936	5.149611	5.602223	5.440171	4.922879	5.022148	5.540389	5.693450283	5.095929	5.803582393	4.407703	5.412711	4.82995433	5.525616999	5.63556102	5.734092	4.911356	4.637061	5.406649	5.871132391	5.204517	4.904563	4.883777548	4.826629	5.099315	5.099891413	5.757435186	5.71224465	6.123778445	5.824251801	5.065575	4.651286699	5.280684
TK1	1.533612	1.155206807	2.315033	1.572314	1.733453795	1.090409	1.425970624	1.347438	1.836172	1.726484208	2.907485	1.376898803	1.67207034	1.947155992	1.207898	1.677030595	1.082619621	1.573946	1.769715	2.406405	1.464384	1.843571	1.289772	0.933213833	1.314696	2.291205897	2.602844	2.08604	1.261573819	1.78302115	1.802398374	1.545483	1.077815	0.9480936	1.332501	2.709607993	1.807824	1.084775	1.7970755	1.617893	1.425519	1.677135014	1.242180069	1.15977945	2.998673079	3.189385245	1.148469	2.089311489	1.169667
PPP1R35	2.372663	1.827675934	2.379342	1.872471	2.626905038	2.429287	2.394387269	2.405032	3.014764	2.156615036	2.158999	2.001710474	2.288776111	2.16907174	2.726577	3.441219857	2.392875652	2.579539	2.575053	2.112385	1.786445	2.561555	2.957095	2.02355165	2.098753	1.930384404	2.275973	2.664927	2.436891207	2.200623816	2.234155671	3.151158	2.366948	2.459723	2.673632	2.267831136	2.62689	1.799043	2.145366464	1.868559	2.44268	2.110988425	3.266650035	3.190689399	3.041988164	2.497936685	2.104935	2.230270891	2.456408
SHC1	3.312479	4.001609397	3.733733	3.431124	3.501507734	3.74336	3.599707711	4.135548	3.383306	3.672535678	3.690886	3.754182145	3.315416377	3.610457952	3.940268	4.465665534	3.961435622	3.870049	3.572511	3.521156	3.245567	3.440582	3.64247	4.161804907	3.66655	3.681564796	3.246873	4.078028	3.582233779	3.520766537	3.644141635	4.146809	4.533773	3.034029	3.97002	3.715658788	2.900907	3.486541	3.610454045	3.730177	3.949861	3.209830134	4.177997641	3.82402462	4.358570235	3.86545359	3.545486	3.158092966	3.548396
CDCA4	0.5367389	0.629232714	0.5826494	0.4761132	0.542050612	0.861818	0.665891127	0.7789059	0.4922204	0.764949623	0.6491335	0.694797649	0.657129333	0.53378643	0.6764121	1.166157554	0.776243393	0.5461431	0.9370581	0.7084764	0.4982726	0.5477678	0.6614632	0.964499573	0.5639504	0.517842371	0.6232577	0.9774805	0.703675411	0.576252629	0.548484078	1.127989	0.7411724	0.7969017	1.010026	0.748609408	0.6213639	0.4716175	0.652101473	0.4476908	0.5527565	0.574948431	1.063226429	0.828433651	1.15519152	0.862293736	0.7889383	0.762249733	0.6216737
PSMD10	2.222559	2.506248497	2.816523	2.348836	2.253571812	2.311126	2.612259384	2.553843	2.001154	2.572555718	2.682983	2.527725406	2.44596138	2.46681656	2.539361	2.731232384	2.461966462	2.467752	2.168528	2.691921	2.653133	2.193924	2.497125	2.582666592	2.170943	2.198067841	2.324297	2.811263	2.402077468	2.373307742	2.808047821	2.849085	2.453644	2.113773	2.821944	2.941976534	1.810778	2.361066	2.778647203	2.434279	2.506555	2.515956356	2.604074429	2.313771115	2.985584089	3.089181709	2.500168	2.357901043	2.151885
CAD	1.247156	1.272230837	0.8871549	0.8895194	0.881478304	0.9487057	0.995144044	1.190019	0.7110195	1.096266933	1.262054	0.918702853	0.675056426	1.108544856	1.245412	1.849170845	1.139379127	0.7238627	0.6489309	0.8036697	0.6593992	1.106024	0.8780058	1.109780736	0.8076575	0.711000345	1.050087	1.413327	1.33543243	1.042904035	0.958374693	1.17248	1.018104	1.028279	1.644126	0.799733848	0.5433823	1.070013	0.807039624	0.9131616	1.270563	0.871210441	1.492993439	1.17956629	1.140071154	1.094779379	0.8450069	0.931600321	0.750232
SNRNP70	3.165626	3.49702128	3.574739	3.005201	3.581609624	3.527213	3.468049492	4.014707	4.128051	3.149866972	3.257034	3.323441226	3.222850557	3.90513033	3.499846	4.450919271	3.552005465	3.648569	4.015054	3.107313	3.093965	3.526884	3.980326	3.466618784	3.186942	3.136477359	3.833628	3.930067	3.903422979	3.529165279	3.948102193	4.142716	3.082338	3.26121	3.858191	3.054937744	3.187667	2.579842	2.629681162	2.796272	3.820116	3.047274688	4.81410419	4.541595766	3.883982611	3.904793651	2.835111	3.41139003	3.452118
MAPK3	2.107562	2.374359172	1.986212	2.040797	1.647374359	2.60807	2.091158476	1.780853	2.76238	2.148394476	2.352682	1.921251883	1.892296936	2.200161086	2.111809	3.016070407	2.46501158	2.121829	2.128167	2.215677	2.264251	1.852795	2.308773	1.942216733	1.664104	2.435228949	2.036394	2.530965	1.95122429	2.105706317	2.261971328	2.511033	2.019648	1.997248	2.956481	2.429464333	1.632179	1.937877	1.900125048	2.267507	2.337158	1.986896094	2.342818599	2.479454066	2.39014825	2.490483898	2.028558	2.149905573	2.038307
ORMDL2	2.599589	1.865126598	2.581784	2.330336	2.268501827	2.320391	2.571868275	2.09985	3.01776	2.381175398	2.326258	2.234112822	2.283838366	2.278622585	2.569447	2.909598128	2.250861078	2.460606	2.524754	2.32867	2.06998	2.319743	2.429327	2.395524365	2.088666	2.671289179	2.331769	2.608415	1.794192918	2.338068132	2.404675694	3.013467	2.276068	2.110743	2.513055	2.865044846	2.434646	2.467524	2.414003853	2.175302	2.305195	2.235755761	2.491543096	2.428246371	3.326582593	2.724620109	2.175634	2.518894809	2.2736
DCAF13	1.001518	0.983236547	1.274771	0.9276294	1.083445072	1.152405	1.076664485	1.450884	1.0795	1.251336095	1.160717	1.27598354	1.138667935	0.93113938	1.401047	1.629740931	1.153904757	1.131481	1.310842	1.04404	1.078484	1.077655	1.50797	1.192640896	1.139935	0.809244998	1.059848	1.202419	0.928016334	1.13937948	1.05830396	1.484335	1.476397	0.8909682	1.418247	1.182506195	0.7889618	0.9708425	1.30783276	1.045941	1.202977	1.114933466	1.682603889	1.181000071	1.516242297	1.270735248	1.260923	0.819412978	1.350924
CPSF1	2.68916	2.673954089	2.926125	2.716775	2.596260504	2.39931	2.440806181	2.382613	2.606565	2.997737393	2.611378	2.563152927	2.227976589	3.086611969	2.509771	3.177899087	2.761243214	2.618756	2.693475	2.627547	2.166565	2.354777	2.24365	2.799494183	2.364042	2.643103223	2.762734	3.175774	3.155427383	2.660340448	2.488091684	2.770156	2.416287	2.672675	2.809301	2.557957209	1.962125	2.478335	2.218686847	2.241823	3.103386	2.053758552	2.773112924	3.151120248	2.764260685	2.672321112	2.101594	2.812076152	2.406392
RRP36	2.604377	2.819733133	2.834098	2.697668	2.824395358	3.44208	2.689760098	3.482594	3.178302	2.777165877	2.884632	3.105548794	2.786396964	2.788861895	3.009442	3.442193295	3.008919094	2.740758	2.972905	2.865127	2.689837	2.548234	3.152067	3.106642554	2.898192	2.670957903	2.601617	3.047909	2.413784713	3.002180814	3.116389839	3.372808	3.130319	2.616107	3.17299	3.093238156	2.748874	2.60961	3.097250896	3.177083	2.831534	2.570123006	3.453054705	3.153312398	3.477471725	2.986649548	3.033092	2.577715006	3.049758
CYP2C8	8.440945	8.121993758	8.779247	8.718582	8.299709924	9.037823	7.395563614	8.416165	8.017103	8.370302716	8.988619	9.705675275	8.831669259	9.124522201	8.362451	7.750273468	8.723501435	9.762695	8.757397	9.347401	9.078274	8.681834	8.784904	8.882750813	8.820864	8.429601986	9.041446	8.823876	9.189698875	9.053775107	9.587640456	7.55051	7.954149	9.352592	8.4464	9.09785333	8.813396	8.767241	8.64204615	8.280681	9.12279	8.130773546	7.860648077	8.605580566	9.681272402	9.470997334	9.225296	8.715896897	8.563219
ZWINT	0.8446283	0.523300607	1.616092	0.3981717	0.518107437	0.4129767	0.568515954	0.5070344	0.5058154	0.482797891	1.717638	0.435658237	0.753524769	1.019957123	0.8623801	0.793954621	0.572276479	0.49234	1.059642	0.9570193	0.4950386	1.155422	0.8576007	0.530935681	0.4677265	0.827732839	1.672589	1.182737	0.539723378	0.751512138	0.687964492	1.114035	0.3933413	0.4474618	0.7948902	1.292518044	0.3448077	0.3856638	1.135141042	0.5223299	0.9652187	1.034796822	0.428881532	0.548591833	2.031834575	2.279880379	0.3397412	1.157852998	0.6897703
TNFRSF4	0.05887288	0.060952349	0.2013984	0.1673172	0.186214477	0.2728132	0.222614108	0.2426799	0.7896593	0.163670227	0.3367202	0.179953477	0.131896068	0.063623405	0.1976079	0.519084384	0.211226028	0.2277923	0.6051917	0.3132365	0.08238523	0.0858389	0.3478236	0.635267885	0.1172404	0.236893293	0.2888121	0.6755684	0.381008915	0.155485121	0.591256897	0.6873574	0.1241769	0.1120362	1.617765	0.565636215	0.07490632	0.19049	0.150831026	0.1928791	0.4652004	0.145711449	0.533216816	0.589470081	0.940645121	0.840038487	0.1555737	0.104201703	0.2528943
REPIN1	3.598597	3.696145341	3.910404	3.655515	3.677427173	3.338207	3.279286421	3.068282	3.294488	3.589586406	3.664241	3.434220925	3.236861278	3.685615522	3.352809	4.242084242	3.602680867	3.496277	3.22162	3.56478	3.015054	3.326036	3.261604	3.787291557	3.349674	4.054566794	3.832436	3.770774	3.969933995	3.044369284	3.752812686	3.544525	3.018385	3.467822	3.51579	4.145023752	2.998857	3.721055	3.485358489	3.226344	3.741794	2.971210081	3.166729619	3.973596942	3.969893109	3.872978861	3.127152	3.728923051	2.91173
IRAK1	3.447739	3.29120708	3.67506	3.199628	2.882773796	3.349461	3.08700697	2.688465	3.674149	3.014904985	3.01965	3.439822957	2.240826355	2.84726844	2.969974	4.196674342	3.115752673	2.666701	2.780471	2.794097	1.780809	2.457239	2.93858	3.532439257	2.662263	3.622874691	3.063468	3.287177	3.008901616	2.401356339	2.807211558	3.738082	3.09888	2.930325	3.38891	3.623060042	1.809161	3.271081	2.899309066	2.731848	3.566835	2.717449324	3.10951879	3.772265835	4.109575832	3.265274907	2.242819	2.919865094	2.761698
PCLAF	0.2718202	0.23757304	0.5855409	0.139086	0.356661208	0.3286575	0.340942925	0.1752124	0.4705072	0.302573195	0.5403835	0.223249728	0.333798262	0.40283241	0.3066155	0.391279449	0.307301787	0.2996763	0.4225566	0.3497401	0.3342252	0.4563104	0.4047012	0.226493597	0.08205994	0.305421169	0.5991667	0.5928036	0.252056594	0.236737786	0.302725936	0.2988411	0.2443322	0.2711522	0.3659209	0.624505184	0.2662063	0.186205	0.391798236	0.2083954	0.2945803	0.654831968	0.187758351	0.283454589	0.941855122	0.984144487	0.2181879	0.411878118	0.1159102
SUV39H1	1.629607	1.503734524	1.378476	1.499121	1.39558403	1.584823	1.044643769	1.211635	1.643259	1.341791157	1.500921	1.387151794	1.381014199	1.28001482	1.195459	1.831153038	1.560589685	1.15694	1.518138	1.41225	1.105925	1.397345	1.306567	1.267338829	1.148389	1.587894996	1.326833	1.42519	1.435432674	1.29837632	1.244277376	1.424439	1.094731	1.659674	1.689743	1.635123693	1.491039	1.628382	1.238547188	1.253106	1.297638	1.097891666	1.022087241	1.701438921	1.474307925	1.598380863	1.151759	1.336531579	0.95058
SNORD104	2.349405	2.236772281	2.283153	1.447621	2.463720475	2.141389	2.426397712	1.217015	2.316453	0.707441327	1.858241	2.23316204	1.270347111	2.286809802	1.818175	2.43682777	2.84846757	0.9268419	2.398132	1.781961	1.578524	2.175316	2.792773	0.931126273	1.94931	1.300099477	3.312725	1.600775	1.678884813	1.814748156	1.803566609	1.898502	1.266818	2.17936	2.3123	1.601625006	0.9874505	0.6892155	2.164696982	0.3233127	3.574619	1.129394833	2.61194753	2.64132491	2.428239823	2.464006888	0	1.751715087	2.513618
NAXE	4.725826	3.92294328	4.617566	4.835436	4.717522316	5.045499	4.702389786	4.814619	5.340766	4.604785827	4.682858	4.584549757	4.721510008	4.612541634	4.434111	5.131762027	4.753290664	4.273456	4.46745	4.552924	4.338768	4.566058	4.966163	4.432932754	4.370951	5.305789599	4.649472	4.743773	4.19002157	4.570803851	4.746712935	4.824648	4.119674	4.783332	4.632955	4.785131927	5.123253	5.044789	4.996495738	4.358433	4.350143	4.252770055	4.616216652	5.061455369	4.90207113	4.731249233	4.272518	4.807735688	4.58668
TACC3	0.9770996	0.574543174	0.828703	0.5120475	0.421161183	0.7520206	0.575034393	0.410927	0.9097222	0.659129252	0.8210425	0.496653373	0.594372197	0.751441992	0.6082296	1.085534534	0.864149102	0.543362	0.6583058	0.9043951	0.6304651	0.7170219	0.7413784	0.581000762	0.2972113	0.571572003	0.7685012	1.088389	0.543440708	0.605976077	0.863210128	1.152423	0.6175405	0.5117528	1.716732	0.874612288	0.2377277	0.4950137	0.466613841	0.5598137	0.735164	0.615737247	0.505331073	0.886425741	1.213040157	1.36555527	0.3374208	1.070481898	0.3641407
AADAT	3.818167	3.772804895	3.713395	4.253817	4.081899979	3.592665	3.262812514	3.938025	2.502429	4.270527369	3.640703	3.858337218	3.784887728	3.706182425	3.51881	3.227447239	3.652909737	3.369965	3.585116	3.514718	4.203011	3.348287	3.123111	3.292925169	3.97374	3.346132678	4.053574	3.505177	3.936286365	3.749491409	3.737828037	2.379253	3.414346	4.011752	2.900242	3.56989018	2.720698	3.433327	3.959046093	3.769244	3.620005	3.461020597	3.425420759	3.515709028	1.873713555	3.184051673	3.150736	3.575492089	3.364188
NAA20	3.721861	3.554913627	3.841596	3.411231	3.559005776	3.791417	3.462389134	3.700927	3.642051	3.663632148	3.408955	3.643355743	3.677513404	3.496620711	4.011238	4.60805631	3.708777779	3.567797	3.915858	3.589953	3.734696	3.706625	3.824034	3.42038023	3.340425	3.422257153	3.679084	3.761815	3.585350316	3.709685715	3.601444173	3.907841	3.580337	3.655438	3.939232	3.971550136	3.042248	3.557931	4.085495708	3.396718	3.685137	3.963930572	4.041867332	3.926009058	4.096900512	4.033153964	3.72915	3.20159478	3.769355
ARPC5	2.328073	2.682454794	3.19309	2.4156	2.322625062	2.925186	2.566239964	2.830823	2.841246	2.861773766	2.451208	2.702790157	2.490123406	2.480125274	3.105528	3.3025015	2.784832728	2.657167	2.683174	2.705853	2.6348	2.395155	3.052376	2.667027701	2.246594	2.458920383	2.321807	3.008016	2.342822916	2.512531816	3.060619413	3.376475	2.973696	2.217578	3.71972	2.995877805	2.134417	2.359115	3.02297364	2.669991	2.751133	2.732998811	2.892682178	2.727883285	3.566731258	3.341043138	2.530391	2.346356873	2.77327
SLC50A1	3.680146	3.133555559	3.492877	3.174684	3.133727037	3.509715	3.272522013	3.237639	3.647549	3.277477602	3.475901	3.332501906	3.44151656	2.861419954	3.538987	3.822871722	3.31391214	3.077231	3.507592	3.449231	3.027357	2.938375	3.684977	3.142446769	3.354814	3.206880267	3.592731	3.654118	3.252421196	3.405945735	3.503421999	3.42666	2.971812	3.597665	3.653076	3.679095431	3.001105	3.540737	3.724234133	2.791075	3.026431	2.58895683	3.478841654	3.876216211	3.958999844	3.569473044	2.876945	4.379028934	3.099665
ELOC	2.259716	1.817635916	2.562367	1.961698	2.322125772	2.526834	2.227095074	2.701028	2.76225	2.054741975	1.963414	2.342424105	2.251955336	1.91676306	2.422212	2.7785035	2.207508825	2.070504	2.472108	2.115469	2.273733	2.253091	2.572584	2.134858908	2.168484	2.017921845	2.047006	2.141812	1.822956027	2.301459676	2.265631054	2.531135	2.111204	2.174596	2.284869	2.184314833	2.235251	2.035221	2.407468244	2.035816	1.884861	2.187547933	2.860791074	2.492591481	2.56118239	2.211239994	2.298273	1.934148883	2.82333
BANF1	4.652975	4.3546453	4.648138	4.738894	4.746798525	5.036072	4.662276014	4.916954	5.446449	4.587122869	4.704821	4.339478574	4.921511073	4.560383734	4.818727	5.645970016	4.780360096	4.665319	5.168513	4.859638	4.56086	4.842803	4.822467	4.67834325	4.289487	5.089912827	4.727747	4.942108	4.476172596	4.638418454	4.94023384	5.149429	4.560925	4.686703	5.08514	4.81351352	5.262418	4.803667	4.61499435	4.134043	4.69102	4.767650358	5.540426066	5.228489151	5.709622912	5.118395056	4.738299	4.533155097	4.412639
TCF3	1.333936	1.422010518	1.538051	1.184568	1.193421016	1.294788	1.302871323	1.180038	1.385072	1.396285582	1.405271	1.587618898	1.313230525	1.386501439	1.372593	2.061795697	1.601765852	1.477384	1.525002	1.389165	1.138714	1.130055	1.498476	1.839399347	1.388201	1.114471089	1.303349	1.804938	1.533509031	1.362833542	1.541918592	2.051104	1.319913	1.288404	2.013777	1.697933356	1.018476	1.102268	1.395657842	1.137651	1.796084	1.258214732	2.020875068	1.683793411	1.801392484	1.709401631	1.418136	1.176286895	1.447255
MSH2	0.7158904	1.252622009	1.040081	0.8375651	0.681103466	0.8668957	1.1310076	0.5860296	0.6798729	1.05004909	1.40558	0.662319939	0.964885496	1.004132512	1.181528	1.280712451	1.009633897	0.8323787	0.7284161	0.7442475	1.047177	0.6839084	0.8035041	0.895213641	0.4772502	0.732217654	0.8135258	1.289892	1.026398129	0.844735206	1.200418274	1.202009	1.044576	0.8700428	1.245317	1.44747214	0.3753926	0.7195499	0.831693142	1.038842	1.084689	1.075044433	1.159959822	0.892613219	1.362488194	1.677482962	0.9997853	0.861690589	0.7407115
DENND4B	1.33442	1.66963307	1.359254	1.128257	1.103644644	1.273284	1.04626138	1.199128	1.061459	1.290891594	1.146393	1.341101573	1.025910075	1.453830072	1.272466	1.875794844	1.652781557	0.9455944	1.267181	1.342423	0.926122	1.27992	1.288073	1.673552456	0.8007669	1.065829351	1.330481	1.84549	1.616018665	0.840112345	1.567731843	1.695395	1.286254	1.312843	2.559579	1.305956243	0.4907038	1.317452	1.01053397	1.03421	1.831079	1.115280783	1.429918324	1.951693471	1.628869265	1.805502573	0.8783901	1.122751617	0.956423
MFSD5	2.146396	2.078199873	2.134684	1.901151	2.13720597	2.732178	2.017319702	2.299581	2.913085	2.104819905	2.208146	2.076723774	2.211687806	2.222745067	2.118588	3.301556082	2.320519449	2.21963	2.191983	2.236211	2.063135	2.163955	2.357648	2.302995887	1.74404	2.348600006	2.223722	2.550501	2.193922543	2.15461015	2.503030389	2.768908	2.235895	2.22449	2.654638	2.694795623	2.34669	2.139107	2.052914104	2.411253	2.356983	2.046462998	2.75302691	2.727649035	3.042234617	2.64526075	2.284556	2.136223947	1.970188
PYGB	1.804477	2.195802328	2.675411	2.383116	1.866095264	2.019148	2.44734135	1.964053	2.434786	2.449610652	2.687427	2.545388926	1.840543978	2.618795711	2.030668	2.660467605	2.447798749	2.153639	2.141549	2.632828	2.194516	1.938759	2.382718	2.283439768	1.734833	3.212475345	2.265799	2.763257	2.020547371	2.314592776	2.511603271	3.111883	2.121259	1.821035	2.914291	3.411465989	1.863686	2.127488	1.730983356	2.20905	2.678853	1.940867258	2.526101661	2.376680562	3.056957113	3.15528076	1.759012	2.326860653	2.296862
CSE1L	2.871721	3.207567255	2.932752	3.0973	2.613950489	3.113558	2.844206234	3.06594	2.978434	3.374853642	3.508004	2.982405978	2.996471878	3.183682439	3.412779	3.700112231	3.292419975	2.884643	2.746145	3.042357	3.260543	2.668701	2.733667	2.977516867	2.995179	2.672929779	2.765913	3.395758	3.05675639	2.882683506	2.953243364	3.409295	3.053402	3.040029	3.138448	3.521119381	2.559141	3.103032	2.986164018	3.216028	3.033444	3.189909139	3.211112593	3.036973785	3.457429845	3.601522485	2.987888	2.939763715	3.037602
SLC39A1	4.356587	4.194292892	4.208501	3.889709	4.044033647	4.638317	4.171393121	4.544976	3.877271	4.11831777	4.035115	4.232802813	3.844319554	4.08532295	4.26346	4.927082819	4.358665531	3.989881	4.098227	3.922724	3.707924	3.888091	4.2889	4.321717443	4.15367	4.191047141	3.927613	4.424607	4.060332905	4.042151914	4.118136688	4.791918	4.493534	3.95869	4.417112	4.222355887	3.329878	4.178467	4.095166847	4.135202	4.218884	3.724676056	4.766110727	4.346362639	4.398256428	4.204390713	4.202397	3.954307696	4.467909
KIF11	0.260198	0.450756657	0.3544712	0.2952009	0.134320838	0.1922094	0.191308023	0.1364706	0.1126764	0.292616201	0.471872	0.174515003	0.334606577	0.408499646	0.4087005	0.377640858	0.329796372	0.2249371	0.2111908	0.3351556	0.2758467	0.3340043	0.2725544	0.204605479	0.05827597	0.138956307	0.3730632	0.4755385	0.222179391	0.353942903	0.304729838	0.3986754	0.2901995	0.2708571	0.5463972	0.40953276	0.1850039	0.1489839	0.216214799	0.231026	0.412777	0.623455535	0.212063086	0.38932562	0.605564823	0.816622115	0.2323231	0.377769418	0.206078
CRTC2	2.8724	2.896473728	2.709888	2.776245	2.661791637	2.95315	2.35854418	3.038936	2.751676	2.822011672	2.729564	2.677431649	2.573770318	2.851841868	2.647711	3.384876002	3.039498284	2.548189	2.84132	2.753918	2.593738	2.689852	2.679422	2.63536136	2.780102	2.89956747	2.824287	3.010252	3.001558724	2.479276536	3.054932877	3.151112	2.65511	3.038502	3.138333	2.804516926	2.457967	2.543599	2.449805826	2.702841	2.843846	2.52257678	2.997504244	3.22285086	2.656693213	2.868577444	2.582857	2.821059826	2.778567
MRPL9	3.240312	3.670443988	3.119473	3.206938	3.455071592	3.804219	3.110714167	3.37645	3.291586	3.257862628	3.053658	3.046020615	3.065920666	3.04961341	3.201333	4.100216963	3.370805833	2.877199	3.153721	3.057999	3.240178	3.233266	3.260793	3.173408677	3.205012	3.095581035	2.855854	3.278056	2.97218171	3.145138086	3.241382908	3.513958	3.044189	3.221242	3.45426	3.37437046	3.079505	3.257648	3.38137507	3.380325	3.271804	2.963401026	3.724368504	3.484670609	3.588685881	3.264891004	3.267185	3.205003483	3.111511
DYNLRB1	3.78211	3.28393771	3.759182	3.865929	3.67526969	3.944652	3.789927034	3.741845	4.689264	3.701808644	3.789497	3.502691216	3.992326477	3.492031963	3.89625	4.47677172	3.859588253	3.790539	4.166891	3.99287	3.729782	3.972363	4.361617	3.757309281	3.441108	4.216818403	3.697123	4.024957	3.398725625	3.824529494	3.923663324	4.565397	3.331512	3.754643	4.35105	3.999700237	4.409036	3.614204	3.712035851	3.348395	3.689459	3.883108384	4.413580013	4.204937455	4.642061615	4.227007756	3.88567	3.652225989	3.729887
IDUA	0.9009985	1.204351423	1.126168	1.030708	1.179246651	1.930635	0.693636422	0.9042888	1.310606	0.978915016	1.015412	1.194055945	1.003611439	1.120104391	1.143713	1.816438727	1.124582637	1.032833	1.134836	0.9763224	0.8143749	0.9598832	1.143474	0.750469209	0.8707786	1.318827416	0.8488041	1.184549	1.04237677	1.064762184	1.200375525	1.71885	1.019062	1.019254	1.374361	1.111620077	0.8361856	0.7837658	0.716789852	1.099606	1.24556	0.933836008	1.487008637	1.41922925	1.318150995	1.320834694	0.8697846	1.171328732	1.023321
FKBPL	1.622239	1.242844315	1.520551	1.357387	1.496544393	1.859184	1.310448416	1.31564	2.013937	1.324366498	1.532114	1.402281071	1.612551252	1.271093161	1.422826	2.108061165	1.668524106	1.229223	1.530815	1.63949	1.32959	1.722896	1.052002	1.415464974	1.362165	1.402745472	1.57231	1.739664	1.634885104	1.346785102	1.673272127	1.592768	1.083226	1.715752	1.586768	1.841583524	1.435506	1.374969	1.620577264	1.189802	1.636832	1.449286858	1.589378732	1.788257996	1.969750106	1.544063055	1.749967	1.692272468	1.20364
SF3A2	2.502329	2.260512195	2.355439	2.667642	2.407667045	2.817783	2.407682329	2.865958	2.745384	2.718935102	2.594315	2.297211635	2.733644425	2.48037955	2.744856	3.74546332	2.883292365	2.759094	3.19295	2.915154	2.39501	2.737017	2.791882	2.883572513	2.733011	3.057189002	2.399	2.733571	2.871739461	2.771948732	2.682852237	3.113326	2.20827	2.465483	3.069613	2.97506334	2.93417	2.38463	2.078898603	2.168476	2.722068	2.377577598	3.215031873	3.212770773	3.158422046	2.765914939	2.743502	2.675376019	2.521074
GOLPH3L	1.951648	2.225116789	1.584087	1.945466	1.329721674	1.707993	1.714959509	1.592935	1.558896	2.136866277	2.094291	1.028097141	1.898001255	1.809703266	1.908726	2.279463473	2.202518513	1.498413	1.213573	1.579513	1.878655	1.746671	1.384076	1.625102181	1.125439	1.648079565	1.62328	2.165587	1.935151126	1.342240232	2.056576203	1.938843	1.590154	2.031841	1.983202	2.01360875	1.426258	1.824204	1.605473459	1.800154	1.988078	1.640507569	1.903704568	1.956664665	2.033610041	2.238442198	1.996035	1.730193715	1.565663
BCAP31	5.405915	5.058733139	5.664571	5.499803	5.317528954	5.530087	5.379460392	5.496225	6.394392	5.412276057	5.363438	5.521555731	5.416508434	5.319424931	5.290244	6.13902577	5.287965767	5.410441	5.50196	5.530859	5.202282	5.503646	5.739322	5.308255594	5.3121	5.865894431	5.357278	5.725127	5.049712338	5.466426291	5.804780786	5.930415	5.300909	5.268909	5.64944	6.004914171	5.657524	5.287416	5.135807939	5.531696	5.362772	5.314901466	5.53592798	5.612884661	6.341851385	5.97431698	5.067624	5.14514556	5.346103
SLC39A7	4.348777	4.209201417	5.380076	4.699207	4.316056549	4.345758	4.969583855	4.900332	4.766519	4.591834074	5.110152	4.775626222	4.511910386	5.23796069	4.754915	4.962378448	4.355439146	4.378448	4.140015	5.011584	4.189502	4.343145	4.604322	4.709227161	4.505895	4.706875785	4.910604	5.231803	4.49188366	4.866672698	5.360391564	5.00873	4.633469	4.253542	4.748527	5.444819696	4.093438	4.467627	4.062206593	4.208293	4.425958	4.210679172	4.632824819	4.724740881	4.904411272	5.190759811	4.414607	4.925009943	4.98758
IPO9	1.638804	1.974951493	1.777317	1.71194	1.450468001	1.376037	1.652981193	1.433602	1.160723	1.848622468	2.112636	1.746889202	1.308471981	2.03214702	1.631852	1.911234907	1.766341976	1.644508	1.385282	1.696011	1.686922	1.416373	1.485878	1.758315975	1.296699	1.816629334	1.740182	1.926593	1.68997879	1.607867854	1.854448518	1.715474	1.720044	1.484823	1.748718	2.100949199	1.066937	1.677842	1.544508299	1.820067	1.903487	1.5522622	1.341163704	1.537765587	1.695352685	2.233778557	1.334695	1.717595004	1.420326
NAT2	4.492852	4.896833487	4.912539	5.065945	5.410106905	2.965475	4.456333992	3.857486	3.860583	5.122984066	4.794814	4.453057366	4.844455449	5.418247266	5.05769	4.645070343	4.05664924	5.577237	4.774838	5.088802	5.144819	4.892588	5.091856	4.649767018	4.316757	4.003451351	5.434304	4.806554	5.154266028	3.864905291	4.946556152	4.491589	3.419752	4.761783	3.972946	4.652860876	5.086253	4.827859	5.22499612	4.849956	4.367999	5.378074379	4.215025787	4.107324147	4.265584517	4.079533873	3.610713	4.767067465	4.305406
NCAPH2	2.553262	2.3462116	2.419584	2.446309	2.606789369	2.918836	2.286363255	2.73281	2.947062	2.528153475	2.495978	2.474975522	2.350312492	2.261535511	2.628132	3.341641966	2.794610698	2.255162	2.870197	2.572414	2.21095	2.30155	2.488053	2.682210549	2.458594	2.778017911	2.21464	2.619592	2.419099389	2.578219136	2.494745083	2.969278	2.195094	2.538524	2.709906	2.485216888	2.298516	2.312386	2.491379174	2.00009	2.425068	1.899853403	3.119919845	3.128884003	2.579683018	2.537272804	2.339048	2.343304752	2.291312
FAM20B	2.199818	2.642024159	2.562581	2.311775	1.976332264	2.192569	2.092531236	2.229962	1.953293	2.725664371	2.451339	2.510211452	2.093691158	2.414167063	2.328356	2.766865748	2.683014396	2.337049	2.164846	2.353827	2.234954	1.891756	2.061301	2.695107344	2.195249	1.901504265	2.239237	2.624986	2.280060901	2.420096416	1.996333582	2.581102	2.530113	2.102981	2.328227	2.45207327	1.616115	2.262358	2.423747481	2.343817	2.463027	2.099202754	2.340819467	2.235961879	2.504883107	2.549445477	2.33804	2.245330967	2.448152
NMB	0.5209143	0.540210459	0.6485788	0.8109257	0.568854088	1.10103	0.37816918	0.8897528	0.9498272	0.460163112	0.6224788	0.548270222	0.521318015	0.424020966	0.7160785	1.369024652	0.528590535	0.6750257	0.7919141	0.7542566	0.4811377	0.6328103	0.991939	0.949801464	0.6178637	1.001214225	0.6619549	0.8013003	0.730998144	0.601595348	0.829603597	1.159192	0.5263992	0.4780306	0.9700603	0.8095096	0.5787771	0.7408243	0.733622192	0.5334068	0.8699879	0.370554928	0.893790132	1.179751957	1.257145498	0.735733475	0.6359147	0.721288558	0.818966
DUS1L	3.488467	3.117489327	3.869219	3.70706	3.571567699	3.428919	3.563629497	3.588196	4.023596	3.523460499	3.557662	3.401005219	3.376350037	3.476942254	3.215991	4.238354388	3.316459388	3.438061	3.604907	3.829928	3.028734	3.408736	3.636619	3.329630557	3.428456	3.907548137	3.684755	3.384293	3.437869684	3.426007155	3.550295652	3.308048	2.907898	3.496116	3.305531	3.732765788	3.545388	3.412699	3.413686382	3.217847	3.561562	3.268522551	3.354757269	3.869836613	3.824928908	3.523605915	2.83101	3.193256524	3.074364
EPRS1	2.650653	3.211244867	3.283586	3.064672	2.597886081	2.818895	2.833030435	2.718209	2.542951	3.385622818	3.239394	2.866981871	2.918389537	3.05379127	3.461701	3.841755513	3.078696823	2.83162	2.296359	2.985411	3.014296	2.599103	2.683454	3.292339604	2.599942	2.377489452	2.840303	3.18184	2.835271283	3.045299089	3.182096986	3.30138	3.066039	2.658859	3.157701	3.133029481	1.907467	2.840266	2.40206243	3.048862	3.210357	2.742646263	3.262072355	2.960172678	3.302570734	3.300319996	2.696285	2.552253914	2.833217
PGP	1.296461	1.324638897	1.973134	1.345402	1.642933741	1.91026	1.846913897	2.117388	2.454008	1.467498809	1.783206	2.06361042	1.696642695	1.608202451	1.650779	2.023688004	1.45314227	1.822395	1.924397	1.924625	1.503776	1.514542	2.700297	2.074532565	1.531067	1.965548205	1.520395	1.828376	1.086313244	1.842128794	1.792915753	1.963229	1.704318	1.065479	2.134259	1.957269491	1.705671	1.555227	1.569169604	1.274164	1.411944	1.449765786	1.889019417	1.855537129	2.336200203	2.181668638	1.694046	1.781451254	1.904142
TMEM184B	1.242902	1.826881987	1.605969	1.358786	1.391551633	1.944273	1.787044376	1.664993	1.794372	1.622644808	1.519372	2.052877833	1.298042371	1.813443294	1.633947	2.336135081	1.944959076	1.918481	1.496942	1.639171	1.511318	1.410788	1.843123	2.126761599	1.65382	1.833662033	1.363563	2.009907	1.627730224	1.695145198	1.802516877	2.49062	2.102855	1.43296	2.094452	1.962605196	1.165985	1.451857	1.448519169	1.89857	1.926977	1.727434328	2.061123557	1.910786801	2.409175141	2.262988239	1.637131	1.4094484	2.031182
MARS1	1.7318	2.202734834	2.59338	2.257382	2.043891618	2.225562	2.399540114	2.479808	2.243029	2.471205307	2.639322	2.342200768	2.280567234	2.308194366	2.64179	3.245018765	2.494621203	2.313254	2.17643	2.365682	2.105234	2.06784	2.081641	3.022521272	2.246261	2.091820277	2.289283	2.361115	1.903535542	2.188560081	2.581738059	2.635678	2.461071	1.77268	2.65776	2.619148326	1.65087	2.023645	2.112145835	2.344332	2.460379	2.018626882	2.984803437	2.277304738	3.005362715	2.701073128	2.128896	1.893167002	2.321309
ZNF580	0.8168534	1.110174435	0.7648213	0.983355	1.066021822	1.187482	0.917526532	0.8528066	1.768429	0.705639967	1.209751	1.065406842	1.058855442	1.02692532	1.026449	1.812242378	0.981412153	1.242962	1.105871	0.9644304	0.9797479	0.9710072	1.466287	0.892731099	0.7279032	0.935594378	0.9692562	1.10914	0.980616464	0.976418828	1.353012866	1.282763	0.8764415	0.9044975	1.550633	1.189333524	1.104246	0.9034496	0.938049828	0.9565037	1.390521	0.99597692	1.503275405	1.595480011	1.321582368	1.207745607	0.9426491	1.157875317	1.1156
TBCC	2.411553	2.379943937	2.254979	2.242544	2.383602192	2.434075	1.919820588	1.863728	1.932301	2.524067052	2.127074	2.142205377	2.610664598	2.296713016	2.297529	3.165925806	2.564219897	2.020628	2.204075	2.615827	2.191364	2.728062	2.068291	2.254201473	2.047196	2.586062572	2.378905	2.831002	2.672826843	2.036490757	1.96390434	2.547292	1.90016	2.424078	2.984316	2.52157999	2.162295	2.368718	2.689143611	2.171125	2.466	2.182530363	2.043703783	2.74872869	3.029203474	2.715271101	2.238398	2.308628005	1.843236
TMED9	5.717786	5.187642548	5.784571	5.36893	5.360260385	5.620205	5.816527761	5.621095	5.906418	5.467417136	5.462836	5.481464669	5.253144684	5.599771316	5.781921	5.973445521	5.037195979	5.13226	5.333361	5.293761	5.015773	5.500498	5.439695	5.493452004	5.31353	5.489533351	5.423158	5.704637	5.071144813	5.661376181	5.598131997	6.349844	5.721121	5.218186	5.650435	6.004735833	5.39715	5.401351	5.19996021	5.144671	5.498054	5.410094553	5.629683934	5.708300097	6.355438141	5.944268827	5.219413	5.552229612	5.550766
ZNF775	0.6519507	0.493381949	0.7213221	0.5454438	0.411934299	0.4668341	0.360609385	0.2462241	0.9826287	0.428447548	0.6747189	0.340281775	0.624353402	0.640254422	0.5121781	1.050087401	0.641902337	0.4249018	0.4306687	0.5790108	0.4263395	0.4922287	0.8013712	0.482270075	0.2550185	0.71909859	0.9182231	1.026561	0.871338088	0.421088322	0.888212744	0.7654669	0.2412616	0.6028984	1.047246	0.95024106	0.6355728	0.5014479	0.333515462	0.433334	0.5024997	0.353989617	0.512834304	1.099293062	1.166390294	1.008462593	0.3653107	0.706667402	0.2347154
CYB5R1	3.109326	2.913401864	3.237133	3.076788	2.979590405	3.101442	3.01601369	2.250738	3.194043	3.050594561	3.07393	2.788404142	2.954691931	2.953225139	2.772029	3.470604813	2.915874172	2.846954	2.930093	3.054379	3.001085	2.759223	2.792869	2.79054895	2.768629	3.48962828	3.040109	3.271675	2.985676527	2.874862167	3.096444592	3.035596	2.728918	3.067785	2.929472	3.124799658	2.612659	3.125734	3.220328628	3.210568	2.95057	2.59081533	2.652758121	3.147232617	3.060925533	3.27625944	2.514346	2.72897667	2.600951
PSMG3	2.140312	1.830948244	2.331085	2.107227	2.401768974	3.031589	2.348306134	2.60206	3.272199	1.901129888	2.036234	2.162246678	2.422953306	1.829246642	2.32442	3.143501599	2.388582494	2.334645	2.456933	2.234744	1.95725	2.4271	2.662461	2.256462177	2.164932	2.186400783	1.950331	2.399413	1.977834772	2.219422348	2.429907915	2.72092	2.147195	2.33839	3.080398	2.10899202	2.90323	2.202115	2.586018883	1.782505	2.042071	1.957669611	2.855268167	3.121181268	2.72639361	2.331549126	2.353405	2.0940754	2.122935
SLC52A2	1.169554	1.22191709	1.643206	1.256835	1.594134246	2.092526	1.620075646	2.211543	1.76084	1.517213959	1.458984	1.958240594	1.595238571	1.520851391	1.535809	2.390402926	1.730514715	1.857124	1.991334	1.725949	1.422631	1.496167	2.157066	2.069045596	2.120562	1.551533272	1.416084	1.933948	1.592066276	1.92768833	1.764177678	2.612852	1.878557	1.460531	2.133702	1.847814419	1.635976	1.182528	1.548999328	1.605616	1.715755	1.779119077	2.341241385	2.079208153	2.578137237	1.879792581	1.843821	1.526937295	1.989683
TSEN15	1.678364	2.035921128	2.107215	2.162672	2.065812546	2.069286	2.21768672	1.806317	2.205466	2.086150029	2.440211	1.942987591	2.393820094	1.994815523	2.419124	2.792885688	2.165979691	2.073909	2.156185	2.086002	2.229496	2.110426	2.117349	2.065950625	1.866494	2.085217139	2.078124	2.258973	1.699348658	2.123968347	2.487318047	2.488578	1.81376	1.937989	2.549413	2.413117917	2.096125	1.91104	2.338952582	2.005703	2.161415	2.225061959	2.59105134	2.439481545	2.874074737	2.634587735	2.190624	2.185945619	1.960227
ATP5MF	4.580874	3.86999877	4.688482	4.366064	4.506570902	4.539522	4.508941333	4.251559	5.21037	4.144799504	4.586089	4.327759121	4.495201577	4.050518793	4.516145	4.778578768	4.360181667	4.414997	4.974553	4.551816	4.249558	4.421467	4.958667	4.030798345	4.223092	4.783941068	4.634297	4.440943	4.041193561	4.390371039	4.581417846	4.651121	3.950343	4.522613	4.492044	4.657804881	5.01861	4.357306	4.999560014	4.072256	4.31832	4.548965739	4.40769291	4.763254289	4.75808896	4.949149775	4.232781	4.367713445	4.377145
RPP21	1.337134	0.927337431	1.394777	1.449895	1.219561394	1.507932	1.343476926	1.431606	1.389306	1.423716004	1.147215	0.814963617	1.190519393	1.189267091	1.239217	2.075335841	1.184500047	1.148976	1.481225	1.342277	1.205852	1.425545	1.305706	1.236919014	1.123906	1.523090013	1.065242	1.40824	1.105428857	1.093617598	1.255341378	1.600961	1.017578	1.670207	1.469703	1.316161288	1.424765	1.384303	1.580548939	0.7474605	1.23829	0.98809346	1.768502081	1.797351174	1.495511822	1.213649799	1.078418	1.329712464	1.019042
CDKN2A	0.03306298	0.060586954	0.4751945	0.04951748	0.038978593	0.143815	0.043979859	0.1689424	0.2482398	0.053146109	0.1729619	0.06941723	0.085280448	0.158995229	0.1630289	0.07092187	0.121354414	0.0346171	0.0787678	0.2003618	0.05375747	0.02325229	0.2781127	0.304041605	0.04775607	0.092497494	0.2123821	0.4453253	0.099236485	0.03227	0.338037154	0.6129583	0.1720957	0.04059263	0.2810339	0.486892803	0.06718404	0.0422351	0.16211049	0.1448422	0.6189478	0.086042985	0.662576732	0.321567441	0.794716343	0.732121947	0.07079688	0.071824741	0.0677856
FTSJ3	2.154483	2.439480183	2.419063	2.349963	2.287493557	2.593586	2.292942477	2.531611	2.709915	2.466707617	2.717459	2.283623459	2.260071179	2.169486096	2.710964	3.257319476	2.431388713	2.15354	2.034809	2.349978	2.209854	2.033431	2.089079	2.489437269	2.445777	2.453725234	2.264698	2.880711	2.264123277	2.241071664	2.613136242	3.180292	2.603601	2.170544	2.442122	2.892937566	1.805046	2.061718	1.924822028	2.38979	2.702079	2.261936852	2.956875819	2.569621059	3.063552807	2.691643047	2.201964	1.94928023	2.358636
SUCO	0.918311	1.448243068	1.43471	0.9788257	1.040044069	1.087785	1.3378466	1.52106	0.7830376	1.189964954	1.263371	1.168205621	1.064577144	1.184558524	1.474768	1.535908686	1.240939661	1.299993	0.9768591	1.111473	1.268628	0.8654941	1.676701	1.188068652	1.147847	0.639360696	0.9854379	1.752621	1.060773216	1.017648256	1.105004934	1.744825	1.699655	0.9376968	1.508761	1.349465296	0.7381756	0.9091453	1.271522512	1.538303	1.17736	1.207978804	1.343177137	1.063862816	2.176307044	1.771265718	1.166046	0.864826488	1.319005
ABHD12	2.72118	2.952580311	3.459963	2.952409	2.933240467	3.621899	2.852921206	2.846499	3.52238	2.980167303	3.155121	3.212912816	2.645341639	2.744706296	3.106134	3.205071821	3.292748664	3.17906	3.396606	3.398947	2.815389	3.282145	3.541226	3.031397651	2.552144	3.809688444	3.300127	3.349826	3.1008658	2.9890156	2.959718661	3.654221	2.748715	3.126328	3.783523	3.703752276	3.226284	3.093991	2.901428243	3.09653	3.157933	2.856133224	3.404302793	3.519070848	3.769029706	3.718508281	2.562764	2.883591232	2.832672
HAX1	4.771777	4.289084625	4.387243	4.53873	4.569190679	4.993906	4.445926887	4.589782	4.651847	4.584843173	4.469756	4.262388324	4.519438935	4.481180854	4.76809	5.074055197	4.556483694	4.05236	4.404491	4.315267	4.279527	4.428269	4.462903	4.561980459	4.246704	4.611656318	4.341389	4.468574	4.287158893	4.279550141	4.383807007	4.468907	4.093091	4.777493	4.580612	4.394202145	4.533755	4.786752	5.001400764	4.124466	4.319547	4.164786474	4.814953281	5.168244612	4.655328595	4.412376879	4.532769	4.358138002	4.232462
PLPPR2	1.221314	1.642297914	1.761621	1.298332	1.219179425	1.918445	1.820684139	1.399172	2.06305	1.499456832	2.048253	1.496128024	1.460355466	2.253843493	1.539299	2.597862774	1.77901688	1.884275	1.502169	1.885583	1.336697	1.420199	1.977774	1.770280832	1.345579	1.924568008	1.763854	2.073119	1.486045233	1.479796981	2.560953317	2.138087	2.117203	1.053584	1.713969	2.717913403	0.7480645	1.401394	1.242423837	2.054371	1.997414	1.40656551	1.765711111	1.981352629	2.948354092	3.121860068	1.082436	1.383548992	1.456524
B4GALT3	2.242872	2.034812022	1.998496	1.776032	2.309440308	2.623728	2.123050298	2.564421	2.251273	1.977600026	1.933708	1.990576285	1.901515321	2.315999554	2.126768	2.950261155	2.358842043	2.015455	1.870448	1.978384	1.830946	1.965912	2.271237	2.287905837	2.316002	2.011383991	1.869996	2.472148	2.170411792	2.025404753	2.142880986	2.787868	2.471939	2.395976	2.736451	2.003567499	1.688038	1.950559	2.197616712	2.163705	2.18117	1.73532377	2.824166472	2.572162366	2.486182586	2.207099443	2.289867	1.93587121	2.201721
MCM6	0.9791595	0.974437053	1.658512	0.6765734	0.579391036	1.047636	0.790625898	1.144975	0.9320129	1.186926453	2.523969	1.230989371	1.22174885	1.135223489	1.389353	1.517406113	1.113789077	0.9857361	1.507075	1.497825	1.411898	0.7141474	1.183257	1.391532856	0.9141901	1.520772653	1.335005	1.717465	0.881365239	1.25334322	1.229884322	1.822441	1.08879	0.7081573	1.755262	1.702761234	0.8087428	0.724529	1.170028955	1.200436	1.249869	1.224342094	1.119952417	1.090586837	2.15388278	2.538766367	0.8296422	1.045632053	0.9960815
LSM2	3.528911	3.124882044	3.225713	3.138123	3.22743099	3.621703	3.300349533	3.041258	4.000679	2.800062985	3.226834	2.477985697	3.364712448	2.861584977	3.221464	4.266401165	3.447596316	2.918312	3.205415	2.982656	3.180194	3.430272	3.555522	3.298704835	2.908881	3.558146691	3.302788	3.58636	3.030907916	3.235612361	3.557630792	3.836084	3.158008	3.451014	3.869768	3.39176286	3.498797	3.139923	3.562928764	2.958962	3.154532	3.040062238	3.798195453	3.746289382	3.599733067	3.577385693	3.452415	3.345472533	3.313699
C19orf25	1.428374	1.048259387	1.748826	1.333543	1.400092555	1.119616	1.447121148	1.221352	1.904733	1.485480933	1.217242	1.062468995	1.319463156	1.65802553	1.38346	2.026031192	1.466053638	1.332285	1.32136	1.611726	0.9035677	1.584439	1.47304	1.413672709	1.29922	1.601707738	1.535345	1.869686	1.727130858	1.002832369	1.415652531	1.785542	0.8463462	1.552676	1.662999	1.833483651	1.413807	1.542182	1.513744	0.9682297	1.520305	1.133526491	1.693318683	2.019771702	1.919554375	1.774945721	0.9380401	1.801580878	1.316512
CBX3	3.459758	3.210601515	3.754558	2.935658	3.054875888	3.385899	3.097016391	3.359883	3.15722	3.349039557	3.151699	3.282842314	3.518773571	3.160558798	3.688643	4.020768723	3.434432264	3.007258	3.255813	3.310143	3.355368	3.122109	3.534131	3.12930271	3.014914	2.328668623	3.488108	3.650436	3.169826935	3.291299916	3.329115446	3.878445	3.2607	3.43234	3.873357	3.331459156	2.604982	3.115471	3.562249643	3.101862	3.245462	3.248197698	3.93569933	3.633202306	3.814928302	3.511098963	3.402644	3.111362595	3.455879
LINC01093	4.386038	5.520776911	3.756852	5.668866	5.874351692	4.842895	5.50007455	5.766666	4.615591	5.052760919	4.702637	4.819868021	5.078330021	6.230384219	5.525976	4.078173334	4.403328125	5.556792	5.287423	5.305077	5.714446	4.812252	4.675905	5.028727886	5.35344	4.346336085	4.350685	4.130013	5.481987904	4.43422442	4.758858967	3.541258	4.555727	5.525521	3.790868	3.11577228	5.461419	4.793252	5.546547818	4.897142	5.024211	5.379819152	4.165993755	4.070868057	2.650834752	2.648553268	5.008759	5.775083719	4.740768
TRIM65	1.244309	1.405695813	0.9638547	1.174891	0.697965583	0.9481499	1.013912877	0.8074883	1.217747	1.423553948	1.048083	1.094602391	1.179771262	1.421504054	1.070071	2.005614428	1.231268168	0.9374239	0.8624099	1.02118	1.07514	1.041197	0.9749907	0.900474649	0.7729107	0.866283366	1.087436	1.632768	1.409945652	0.710847811	1.074532726	1.497602	0.9150927	1.199556	1.633843	1.335891283	0.7939208	1.113269	0.742335238	0.9667116	1.04391	0.81021092	1.283389614	1.270999281	1.513972158	1.196156286	0.936737	1.082239249	1.018877
UBQLN4	2.058153	2.405839825	2.592052	2.522012	2.005885494	2.073351	2.285390156	1.908626	2.053069	2.32369196	2.771014	2.155362411	2.070082953	2.436161822	2.331279	3.044613106	2.394784064	2.256716	1.783677	2.203227	2.240673	1.858137	2.054895	2.331097726	2.106403	2.746863931	2.137258	2.402039	2.31739399	2.156824257	2.577888656	2.269492	2.433601	2.096625	2.359478	2.810730251	1.443911	2.344552	2.296523424	2.452952	2.436051	2.072838642	2.039288312	2.260825843	2.753024158	2.644168944	1.935137	1.981414049	2.062582
COPE	4.396513	3.845333229	4.492839	4.521334	4.42526629	4.645228	4.862310246	4.72619	5.247149	4.358462503	4.500548	4.088596719	4.274594771	4.456283218	4.393863	4.995694402	4.175873943	4.291097	4.606236	4.533877	3.903161	4.329697	4.587268	4.360673595	4.443766	4.993865133	4.358573	4.517408	4.168476363	4.366799448	4.596574246	4.817301	4.341206	4.172863	4.413328	4.761179788	4.866643	4.445124	4.440230013	3.980055	4.317877	4.202962866	4.519468636	4.805061897	4.805753887	4.643163572	4.122256	4.582505574	4.240459
CCDC124	3.567546	3.3289297	3.892056	4.008003	4.044204477	4.190999	4.065306091	3.865295	4.705065	3.838831652	3.865525	3.562709488	3.806521962	3.787419721	3.899693	4.693703035	3.751353511	3.80035	4.074656	3.883483	3.431133	3.928491	4.271093	3.790240113	3.893026	4.398628576	3.820173	3.869108	3.547082932	3.897025287	3.979556505	4.453126	3.465641	3.732076	3.776404	4.159438535	4.477135	3.837029	3.955205535	3.548277	3.74701	3.679135716	4.227646961	4.399447375	4.262867976	3.969764852	3.616721	3.922759394	3.666598
TOMM20	4.691305	4.902783772	4.755528	4.664982	4.46000396	5.109581	4.222028235	4.71724	4.613061	4.856384204	4.431125	4.746590307	4.62205052	4.432474005	4.852945	5.347709968	4.972875207	4.238766	4.393053	4.479264	4.903459	4.421485	4.459546	4.580504671	4.517195	4.271464913	4.35696	4.825885	4.861553853	4.672410289	4.32358674	4.998431	4.381003	4.707563	4.770041	4.536950865	4.187413	4.771234	4.970245696	4.351621	4.555646	4.344298722	5.041894143	4.971789539	4.544751136	4.466322647	4.737852	4.495689269	4.683092
GDI1	2.919424	2.947075052	2.937629	2.912371	2.929831518	3.385002	3.203084735	3.037113	3.194065	2.946124383	2.906662	3.112701657	3.111926796	3.083645853	3.03863	3.622853228	3.164754794	2.963588	2.893651	2.843742	2.809589	3.054274	3.286723	2.916366955	2.721589	3.129599721	2.830532	3.207939	2.893218151	2.834536635	3.020373217	3.936977	3.461725	2.79381	3.788898	2.847023023	2.812411	2.412167	2.612101749	2.92168	3.106097	2.867606947	3.751203911	3.560752567	3.476498649	3.26084281	2.946915	2.691982111	3.206049
FBXL6	1.729043	1.284427223	1.745414	1.619993	1.88939826	1.50583	1.706244722	2.082863	1.910433	1.813932945	1.917378	1.924289694	1.751724018	1.879105995	1.848479	2.551749862	1.617759814	1.994261	2.062844	2.081285	1.586901	1.726	2.028554	1.632319473	1.826596	2.003235765	1.805463	1.866775	1.75719155	2.323053666	2.117952965	2.111567	1.338695	1.977225	1.968437	2.459163259	1.966341	1.458702	1.492828898	1.500158	1.937203	1.556351875	2.140652161	2.30296104	2.696508258	2.261432975	1.508477	1.942106436	1.873259
RNF187	3.980973	4.00107373	4.07302	4.313612	4.371069176	4.268855	4.373336789	4.243017	4.629947	4.17727852	4.246847	4.311538684	4.365290121	4.311896455	4.491046	5.894000842	4.193984422	4.247322	4.026967	4.296596	4.198232	4.116228	4.527476	4.353647199	4.264358	4.783069228	3.784687	4.219357	3.946320414	4.422421104	4.722800815	4.457451	4.069382	4.130002	4.376735	4.523090222	4.606142	4.180306	4.143212648	4.148358	4.047232	3.937276741	4.608422956	4.673853461	4.371834831	4.430077499	4.186393	4.235511187	4.188061
BOD1	2.742125	2.704968538	2.937886	2.500609	2.687966439	3.216663	2.911956725	3.309491	3.0077	2.69463298	2.879992	2.906045508	2.731520533	2.547176343	3.104181	3.488467712	3.146138034	2.412499	2.915857	2.677098	2.865881	2.326828	2.922563	3.101033327	2.934	2.751127737	2.803316	3.088604	2.952363281	2.924017318	2.742626151	3.212772	2.715469	3.203289	2.969255	2.774922915	1.911133	2.600014	3.097506698	2.339289	2.63672	2.645429789	3.624551815	3.059388423	3.208016344	2.763434341	2.910142	2.879751472	3.239559
RBIS	2.309656	2.223601061	2.247454	2.163963	2.252406107	2.597891	2.312415966	2.226816	2.981916	2.092906888	2.156595	1.940135381	2.45486727	2.094814977	2.565364	2.831261013	2.282182587	2.252048	2.619089	2.297525	2.297894	2.352133	2.589221	1.920558668	1.682349	1.394422049	2.432952	2.543647	2.130785381	2.378196036	2.339450456	2.432538	1.86849	2.521512	2.70399	2.26186761	2.354279	2.300891	2.792405678	1.917161	2.157776	2.554454479	2.592862134	2.758293223	2.640190096	2.299972769	2.144387	2.195924029	2.057152
RHEB	2.877154	2.729122551	3.222323	2.6132	2.84888344	3.309087	2.952696101	3.176697	2.673635	2.791570022	2.783923	2.948170819	2.9840127	2.545991832	3.361761	3.588543042	2.965567443	3.028798	3.213006	2.775925	2.914086	2.593118	3.329323	3.171247207	2.990947	2.50585729	2.724843	2.864008	2.59093926	2.8731854	3.034868356	3.197547	2.984436	2.77958	3.197512	2.88569861	2.423658	2.682732	3.408646612	2.6897	2.570458	2.904257105	3.629448793	3.212057854	3.364447184	3.129491234	3.067828	2.547096105	3.080193
ADCK5	1.334275	1.31204228	1.574977	1.685347	1.562110236	1.691437	1.404681157	1.361263	2.122291	1.629970438	1.527066	1.260169971	1.449155024	1.749725465	1.447598	2.120272618	1.545897008	1.388447	1.512812	1.452305	1.230385	1.337012	1.543611	1.364071028	1.134577	1.47747262	1.599778	1.557498	1.805000737	1.578007097	1.730061183	1.827478	1.032993	1.658499	1.500164	1.401376181	1.324924	1.334402	1.25304403	1.004909	1.589813	1.051943234	1.551852435	1.966145362	1.646873366	1.655728789	0.8934372	1.492237869	1.013635
HGH1	2.475022	2.149783791	2.574538	2.461257	2.642754712	2.250913	2.830990589	2.693757	2.915392	2.611532557	2.769357	2.270243715	2.925704134	2.955275357	2.655668	3.670966589	2.492780966	2.710204	2.659714	3.017635	2.428895	2.782441	2.934334	2.499302562	2.591849	3.435959659	2.277855	2.709429	2.562882703	2.667195006	2.720329957	2.763214	2.478385	2.418475	2.721474	2.728734254	3.239028	2.306147	2.345577403	2.659399	2.456657	2.477031022	2.828918594	2.920502341	3.059764459	2.795898031	2.521832	2.602060204	2.260877
CCDC34	0.7873069	0.523754031	0.9478165	0.636696	0.493205282	0.4885793	0.611817434	0.3597121	1.018961	0.617356532	0.7884095	0.218250402	0.491640297	0.613578868	0.7398421	0.922931232	0.974057586	0.3259157	0.8999463	0.57321	1.199799	0.7631152	1.055237	0.653010354	0.3092401	0.206107885	0.8422988	0.9341192	0.801717467	0.820448271	0.770444944	0.8829409	0.2984242	1.070607	0.7393708	0.707881208	0.5221586	0.775671	0.550445436	0.4809638	0.6971437	0.549159009	0.711600184	0.659106101	0.999347099	0.891864197	0.4077666	0.684143914	0.715062
BOLA1	3.037805	2.262983657	2.627486	3.010127	2.816682461	2.374301	2.59248585	2.061211	2.978674	2.778764317	2.482051	1.743012353	2.708624494	2.550816133	2.563378	3.253235571	2.367474846	2.275757	2.615623	2.857037	2.401443	2.747813	2.558632	2.212543633	2.259878	2.602423556	2.637267	2.751956	2.993236362	2.316494434	2.575140529	2.56118	1.933689	3.048174	2.46086	2.624617665	2.999926	3.158996	2.919390232	2.296185	2.590686	2.446229615	2.499476798	3.32338749	2.435457797	2.631017352	2.39569	3.030640199	1.843788
HSF1	2.872642	2.569618441	2.782598	2.819942	2.847083223	3.036498	2.673140637	2.965455	3.137867	2.836211316	2.802842	2.910651133	2.781092669	2.83315717	2.905123	3.642470704	2.79665009	2.827289	3.03326	3.047331	2.820699	2.676021	3.222604	2.938453543	2.990189	3.048967321	2.640449	2.763907	2.737787045	2.775134929	2.987065493	3.01022	2.541719	2.842846	2.812754	2.918324614	2.61858	2.813804	3.035439012	2.715841	2.843988	2.48849612	3.24352806	3.591749253	3.012084249	2.77073001	2.757086	2.75775775	2.830887
LINC01612	1.664639	0.481181444	0.4407711	0.8526172	0.779231265	1.578219	1.099533066	1.390237	2.666233	2.30333645	1.236669	0.475072129	1.110540538	2.91364603	2.951091	0.696103107	1.30201443	2.6219	1.107993	1.036759	0.2162807	0.8072399	1.429254	2.008109127	1.374122	0.432151109	0.8842615	2.39182	2.206299832	0.908358859	0.319436361	2.547379	3.061147	2.198114	2.153101	0.085073496	1.438895	2.928191	0.657851938	0.2015966	0	0.831846516	2.509325068	0.167955549	0.229129381	0.524326525	1.627203	3.819054597	1.888006
ADCY6	1.22539	1.569050461	1.332888	0.9773242	0.96634888	0.5572026	0.870687964	0.4913337	0.9071557	1.08905026	0.9495986	0.91135498	0.733058622	1.1158036	0.9120123	1.295499747	1.179388279	0.7845298	0.7502936	1.028446	0.5724536	0.930054	0.6435917	1.419818605	0.5386326	0.89293927	1.182647	1.613875	1.441389386	0.596756181	0.961081613	1.338156	0.8713715	1.025429	1.121024	1.341692429	0.5057569	1.220578	0.826387832	0.7534313	1.24437	0.854898963	1.003182488	1.321175579	1.476898891	1.261151957	0.4787407	0.962066403	0.7296823
PCNA	3.395327	3.511036249	4.323165	3.774086	3.481346425	4.04911	3.600091785	3.294607	3.884244	3.87118876	4.779752	3.427699376	3.86761444	3.8049299	3.946532	4.307079056	4.088467565	3.518903	4.074991	4.147766	3.855583	3.613142	4.259803	3.507205426	3.250651	4.236016843	3.945493	4.26216	3.561335666	3.705846111	3.8301205	4.039983	3.27795	3.686227	4.236865	4.432052432	3.427305	3.53461	3.977674726	3.522988	3.698518	3.89207284	3.897818996	3.911992191	4.961197251	4.995094962	3.353537	3.550377228	3.342449
PRPF6	4.408564	4.317089972	4.380179	4.331901	4.294487232	4.608608	4.087864423	4.055976	5.00501	4.314785406	4.295972	3.922241359	4.33653437	4.033086919	4.296371	5.165337073	4.473150973	4.052828	4.290109	4.031116	4.118332	4.386275	4.491285	4.457929697	3.877836	4.4145716	4.171655	4.447263	4.146912103	4.17285105	4.317613854	4.682311	3.814525	4.029459	4.602478	4.482022371	4.452553	4.388612	3.744111492	4.090994	4.246506	3.805140564	4.776613252	4.883690589	4.49982297	4.361863618	4.171839	4.225955512	3.869891
SPTAN1	2.466801	2.947609336	2.912359	2.558067	2.278305695	2.554398	2.165525985	2.55455	2.425347	3.145251626	3.274551	3.130347111	2.466821698	2.760129928	3.18141	3.673246363	3.148220251	2.902509	2.488575	3.004844	2.67334	2.453416	2.62561	3.087382892	2.754854	2.907063266	2.446077	3.350863	2.677264532	3.044296021	2.779242458	3.900165	3.029272	2.293006	3.241981	3.226327498	2.31231	2.220366	2.445647256	2.896426	3.01107	2.228582442	3.181620458	2.779835254	3.457918216	3.225327828	2.617406	2.313312709	2.928996
TRIM28	4.22759	4.158618723	3.953785	4.154924	4.244629863	4.463683	4.07341535	3.635065	4.684152	4.170877315	4.274847	3.967284455	4.097291451	4.30058669	4.00948	5.346892144	4.307335637	4.054924	3.967404	4.236877	3.817605	4.165736	4.305666	4.324731162	4.266651	4.352896244	3.820091	4.366169	4.108310659	3.905611705	4.240582145	4.590005	4.045553	4.194233	4.544878	4.156123095	4.163595	4.072995	3.815332853	4.342271	4.348028	3.735531305	4.635698283	4.675286761	4.416842608	4.199365674	4.226502	4.080841888	4.135167
GAS5	2.643249	2.315650903	2.824832	2.258303	1.937242994	3.433031	2.319310813	3.072261	3.554737	2.364148163	2.349423	2.630548328	2.736125388	2.008588148	2.964334	4.14122548	2.912001383	2.176554	3.254441	2.639125	2.441558	2.478094	2.916603	2.468167171	2.142644	1.926938794	2.7821	3.488128	2.831415443	2.664415308	2.682759287	3.332409	1.994985	3.040085	3.494968	2.508873435	2.308327	2.934135	2.637752011	1.540048	2.761022	2.50822199	3.850113071	3.488982335	3.433589733	2.636143472	2.210359	2.317937123	2.65218
SNHG32	3.032134	3.020310911	3.599717	3.245742	2.918535153	2.941771	3.189119311	3.299426	3.531136	3.416263507	3.017306	3.323829421	3.545444844	3.161740846	3.224402	4.293616436	3.529414797	2.896148	3.793457	3.307454	3.12922	3.169345	3.205814	2.933104065	3.063794	3.202881192	3.628638	3.879147	3.468078888	3.616545569	3.531470066	4.031625	2.588092	3.496812	4.130522	3.503966178	3.150674	3.758732	3.345149521	2.305808	3.33054	2.99464979	4.191441339	4.052552978	3.712750215	3.530129296	3.227437	3.358015344	3.34811
MAGED2	3.978709	4.00558505	4.352864	4.074811	3.828465425	4.288796	4.197883076	4.009082	4.264157	4.183392681	4.458513	3.704660077	3.645715698	4.344801135	3.881267	4.229350974	4.060952416	3.935774	4.047914	3.973706	4.099509	3.761303	4.269943	3.912845098	3.624813	4.180438952	4.059843	4.774841	3.917921841	4.261437932	4.133084389	4.885052	3.823646	3.607932	4.570894	4.392294361	3.378211	3.812507	3.482161808	3.819895	4.11401	3.588368059	3.906368305	4.056440329	4.561951999	4.686761599	3.65169	3.795344172	4.277055
CASC3	1.999956	2.448484589	2.322732	2.040296	1.869542396	2.337463	1.916631352	2.202097	1.732176	2.35749517	2.372783	2.262601465	2.073787739	2.166897483	2.270577	2.927885944	2.670729579	2.079425	1.966584	2.077262	2.28391	1.981516	2.059376	2.35019008	2.102376	2.09211016	2.073577	2.582359	2.381140108	1.977333352	2.341686698	2.591177	2.484353	2.040029	2.569475	2.599093284	1.561445	2.05745	2.131122544	2.351588	2.368924	1.891581833	2.534535748	2.493599303	2.602034795	2.416005451	2.158322	1.865462137	2.094104
GINS1	0.1403888	0.264024409	0.4977049	0.1572936	0.075093541	0.1139583	0.111027197	0.107687	0.1185325	0.279986902	0.8446898	0.163367201	0.270890993	0.297360852	0.2910973	0.215195836	0.128802694	0.1884673	0.2150868	0.3400456	0.3022666	0.2459467	0.3149786	0.135954731	0.1058222	0.288599426	0.2388198	0.3427932	0.149163737	0.259885428	0.156131637	0.3205612	0.1647794	0.1506646	0.3842175	0.648223203	0.1320108	0.1026793	0.278747892	0.2459439	0.2069808	0.417016294	0.080236525	0.19199617	0.688147265	1.145777998	0.1326987	0.195163612	0.1462023
SLBP	2.846338	2.756007284	3.243227	2.568477	2.730554955	3.010991	2.674840695	3.094666	2.672623	3.189049783	3.143506	3.007504613	3.158464717	2.817899725	3.095986	3.579525032	2.987123652	2.800614	3.065134	2.987073	3.033598	2.691371	3.082942	3.17651859	2.937529	2.795399299	2.962129	3.109892	2.678357143	2.881706872	3.047413927	3.217949	3.092764	2.871535	3.233993	3.131220022	2.687888	2.70231	3.14357851	2.777882	2.641305	2.825702392	3.143268771	3.119074597	3.570210879	3.388768218	2.973903	2.669612474	2.890612
AP1S1	3.86242	3.660166354	4.37224	3.885623	3.985666448	3.636587	3.807168625	3.487808	4.341231	3.835000891	4.009233	3.674208611	3.824528482	3.797772456	3.594605	4.180940859	3.600688136	3.887396	3.95848	3.914194	3.86823	3.664155	4.334307	3.720336352	3.635913	4.470290465	4.246679	4.186664	3.580880857	3.697612526	4.110729768	4.179889	3.390256	3.844458	3.99392	4.117978954	4.051727	3.874541	4.363021144	3.540678	3.858962	3.628286016	3.683650966	3.82847455	4.857474262	4.131778822	3.347936	3.930798485	3.681339
ACLY	2.306314	2.505897472	3.198741	2.077938	1.88178356	2.748979	2.637245916	2.727619	1.886565	3.048250999	2.862148	2.825506298	2.530607836	2.882311423	2.965063	3.212820888	3.032939146	2.960315	2.35993	2.536868	3.031279	1.991393	3.095581	3.724583122	2.169249	2.930671944	2.2477	3.16047	2.321753385	2.99137165	2.852003803	3.710935	2.781663	1.737835	3.196175	3.081446233	1.402592	2.201344	2.315678348	2.793297	2.883773	2.495006043	3.109808689	2.490832527	3.358906661	3.246253272	2.782521	2.692429586	2.834062
ATP6V1F	4.817684	4.281654185	4.967732	4.626408	4.785074925	5.316017	4.726569614	5.115142	5.322957	4.670345002	4.581134	4.78564331	4.728865935	4.522330865	5.128162	5.594578515	4.967531868	4.493918	4.962231	4.972217	4.777271	4.933205	5.483997	4.646966421	4.540684	4.963733465	4.71557	5.176831	4.475320816	4.691897118	4.870935855	5.952432	4.440377	4.910867	5.922729	4.79841362	4.881656	4.662371	5.025030707	4.480791	4.687125	4.889451386	5.397325738	5.45483842	5.551491374	5.278523342	4.850229	4.525575701	4.852517
VARS1	2.704154	2.586740415	3.01181	2.791549	2.777899666	2.994102	2.870823041	3.166881	3.155261	3.072835416	3.082384	2.968589012	2.581404954	2.949471403	3.121763	4.113707537	3.275993478	2.689902	2.857438	2.981331	2.4586	2.558221	3.029808	3.190804788	3.029247	3.441190689	2.704277	2.83265	2.81787874	2.925189358	2.992958229	3.221691	3.036293	2.601341	2.958182	3.470088686	2.729729	2.874839	2.173497614	2.942673	3.179307	2.44736767	3.416386265	3.312535794	3.231541795	2.996613031	2.813458	2.818937656	2.898856
METTL18	1.284198	1.391622553	1.256287	1.166924	0.755904435	1.66189	0.877384805	1.152015	0.8198851	1.196279839	1.201089	1.037620577	1.405801865	1.156608794	1.444166	2.280642391	1.309674155	0.9898695	1.521563	1.295469	1.128104	1.614249	1.029072	1.133111127	0.926164	0.820093296	1.418294	1.591759	1.391655153	1.021550594	1.098795533	1.329306	0.9056356	1.490742	1.608558	1.278698489	0.9593871	1.029542	1.204757652	0.9613822	1.35401	1.212335267	1.939344168	1.732936493	1.677984243	1.507734583	1.669073	1.249146695	1.092729
PPIAP22	3.989454	4.002266623	4.249205	4.050643	3.933923394	4.140894	3.971205876	3.740218	3.846339	3.59582275	4.767242	4.636511111	4.574565711	3.996217505	4.405345	4.769798312	4.35547874	4.237208	4.117701	4.014387	4.315612	3.769864	4.911657	4.081688834	3.695831	4.273256963	4.283491	4.477297	3.606482861	4.27832144	4.565579063	4.419652	4.344508	3.850619	4.370101	4.709843495	3.402836	3.909892	4.305318426	4.398554	4.110428	4.190753229	3.800871322	4.293082522	4.806019349	5.135954796	4.21877	3.960599893	4.328902
DPH2	1.478167	1.945456935	1.941954	1.617684	1.745694726	2.037597	1.705114532	2.157749	1.447761	1.868349731	1.844461	2.110667514	1.555797519	1.724222642	1.905435	2.897633056	1.842760959	1.558129	1.884155	1.801615	1.320325	1.373165	1.905747	2.168325258	2.055747	1.905438608	1.579747	1.897395	1.762743462	1.722167739	1.762787283	2.052488	2.206065	1.367963	2.021646	2.191650721	1.08343	1.664595	1.809872735	1.662887	2.106329	1.765734449	2.365539224	2.104470821	2.66564602	2.086977249	1.830391	1.457953443	1.869287
MPV17	1.18384	1.174795902	1.408536	1.015206	1.10107982	1.46795	1.182298093	1.259781	1.32353	1.178115846	1.096661	1.063017137	1.075300981	1.12396188	1.52587	2.072337788	1.536388903	1.027965	1.610239	1.246437	1.165349	1.119211	1.78707	1.176364958	1.000325	1.432869581	1.269303	1.827702	1.189641402	1.252304692	1.322866774	2.15584	1.499562	1.130052	2.148037	1.173766806	0.8634114	0.9446249	1.214036325	1.150013	1.416121	0.900027397	1.850291128	1.570285776	2.054668473	1.711051689	1.214096	0.965430967	1.177513
LIFR	2.103981	2.952703807	3.20495	2.011652	1.277376073	2.737863	1.782258035	2.735553	1.646915	2.695032929	2.50522	2.527656652	2.073580956	2.781682714	2.866192	3.884835814	3.000886091	1.771377	2.059708	2.489558	2.803256	1.664423	2.031354	2.419437464	1.572454	1.403076585	2.035376	3.074254	2.578688131	2.603515278	2.539499166	2.594563	3.001835	1.716699	2.654509	2.446741563	0.8418873	1.771336	2.522518899	2.693558	2.511199	2.235655236	1.95481164	1.644493209	2.282818352	2.696896958	2.099947	1.955764987	2.160659
DNASE1L3	4.508703	4.997079338	4.915599	4.790983	2.782679906	5.989192	4.521323882	5.44191	5.096092	4.738924926	4.772262	5.119838745	4.680333233	4.724530651	4.483314	6.070799968	5.256491611	3.599407	5.185485	4.726692	4.752277	2.39867	4.830852	4.748967615	3.593025	4.322254748	4.143831	4.303136	4.728366173	4.649666572	5.333368015	3.947906	4.585893	5.051316	4.739276	4.298527275	1.363611	4.383548	5.199849442	5.33036	4.329992	4.900918227	4.343457354	4.961362637	4.327264143	4.758746467	5.104925	4.023399522	4.053712
NFKBIL1	3.108285	2.559457404	2.669557	2.978679	2.685102392	3.19149	2.765506724	2.63269	3.783111	2.69201985	2.543971	2.349190444	2.778696386	2.713960912	2.686828	3.666677597	2.673389661	2.337396	2.59249	2.707988	2.517464	2.719106	2.763915	2.187779494	2.605949	3.182578263	2.815111	2.737878	2.820598029	2.419106922	2.958562713	3.127639	2.021211	3.247577	2.928007	2.958597973	2.669421	2.768797	2.341025767	2.319971	2.588663	2.361905071	3.1484154	3.416568787	2.896019691	2.830804809	2.463686	2.85219791	2.48406
MCM2	0.5276888	0.60303474	1.174439	0.6168101	0.476112803	0.3699703	0.459315616	0.3084077	0.7091275	0.962712594	2.183247	0.291453853	0.761903835	1.129082943	0.7728441	1.169698187	0.645818169	0.5235653	0.8422945	1.075017	1.107951	0.5767061	0.574961	0.818818396	0.4400619	1.686098597	0.7229069	0.9694195	0.549681177	0.811542088	0.710422798	0.779764	0.4602891	0.4393131	1.023562	1.601230289	0.4634952	0.897511	0.477625327	0.6378441	0.6332517	0.851114431	0.353283775	0.503224036	1.700250482	2.110692568	0.3255929	0.805335077	0.4029036
CREB3L4	1.80042	1.923723961	1.638327	1.517786	1.351253706	1.967672	1.528708829	1.511954	1.57687	1.690360836	1.631489	1.248013099	1.257003713	1.350364774	1.728608	1.934704127	1.831992536	1.382585	1.42886	1.536485	1.335534	1.217903	1.235568	1.439437983	1.085817	1.609600053	1.757028	1.685346	1.815987055	1.32805238	1.379110245	1.804239	1.598874	1.968616	1.544963	1.547319839	1.079495	1.478291	1.678966813	1.524606	1.702664	1.442388276	1.465991913	1.852844074	1.460126631	1.576201757	1.43402	1.568393069	1.262072
NUSAP1	1.290493	1.26388174	1.184878	0.7693925	0.829135216	0.7206791	0.814799221	0.8427049	0.6088458	1.261327342	1.296084	0.978333075	0.989627221	0.949454313	1.382985	0.750894597	1.163222384	0.9032614	0.7671993	0.8986718	1.087946	1.462243	0.8607812	0.613404876	0.4176346	0.454512786	1.385868	1.65811	0.872585721	1.219293571	1.123818156	1.628753	0.9035668	0.9718926	1.49758	0.934790186	0.4592657	0.4307326	1.052694254	0.8489741	0.8759207	1.379627232	0.960645008	0.699879688	1.877014451	1.989046525	0.5328939	1.185617953	0.5974972
G6PD	0.81361	1.022350531	0.9102344	0.8568184	0.736317996	1.480318	0.947861534	1.021485	1.058795	1.077837394	1.105127	1.26383299	0.740497456	0.885411614	1.19368	1.745203026	1.565940712	1.228681	1.299282	1.20105	0.9464481	0.6756906	1.418879	1.392740477	1.02578	1.217136346	0.8887038	1.394291	1.056875703	0.924203286	1.208540518	1.760927	1.264771	0.8673691	2.526192	1.195577936	0.3610648	0.941695	0.902528292	1.105705	1.412833	1.075393056	1.560402848	1.616357282	1.386805581	1.377730389	1.250689	0.921184807	1.355081
C17orf58	2.075838	2.022445371	2.333305	1.779514	2.024188095	2.09939	1.734348276	1.841076	2.143983	2.222390855	2.046508	2.622689403	2.361126206	2.104191193	2.505693	3.12761644	2.173336124	2.317408	2.165983	2.06088	2.571166	2.161141	2.424236	2.115393601	2.020106	1.962810203	1.767038	2.303087	2.016502316	2.222331049	2.587155974	2.436891	2.017994	1.969877	2.395212	2.368101912	1.984683	2.088916	2.278257937	1.855805	2.073219	1.933074595	2.372364697	2.263291757	2.71909379	2.569605446	1.984701	1.983122147	1.712936
BCO2	2.671319	2.69371007	2.661795	2.722925	2.932240231	0.9397329	1.864745997	3.379591	2.109233	3.185968617	1.921618	1.756942826	2.169752311	2.783711247	3.188698	1.839316331	1.389619756	3.680139	1.884369	2.494542	3.396513	2.779594	1.793615	0.797932085	3.293012	1.867063162	2.500487	3.018211	3.251678543	3.105024153	2.420005976	2.725096	2.932205	2.578235	2.413	2.803136577	1.885638	1.791862	3.16321943	3.202474	2.779022	2.614392032	1.688061072	1.772572642	2.658298855	3.162046741	1.722263	1.894463344	1.95259
UPF3B	0.9135233	1.129882871	1.476477	0.9498749	0.906403692	0.9657344	1.298495856	1.860154	1.026316	1.206010402	1.244015	1.376215557	1.161443122	1.213061163	1.387926	1.414783387	1.363136356	1.299885	1.196628	1.342808	1.522615	1.049576	1.261547	1.089856644	1.332435	0.144259124	1.280169	1.465623	1.386109035	1.111476122	1.326479194	1.609941	1.03963	1.283174	1.606792	1.233072384	0.6514422	0.7799025	1.231980956	1.106535	1.197658	1.447724807	1.968355541	1.251161522	1.61675031	1.488197047	1.36899	1.212186438	1.504679
HAMP	7.105651	7.091610489	3.611296	7.260527	7.7815633	9.413041	9.232249724	8.957011	8.818657	5.258060286	7.115959	6.792186761	7.042122655	6.228551203	4.382838	5.790061881	8.039815314	5.80418	6.823755	8.377264	6.567399	7.26668	5.658535	2.787538949	8.118245	6.691987857	6.69126	7.018423	7.180359931	6.057963343	5.177394703	5.371243	7.578279	5.951143	7.241495	6.38094454	2.423556	5.868718	6.842659533	6.875996	7.531111	6.326193838	6.78208927	5.829495246	6.033933802	6.045750362	8.454504	5.049029022	7.682553
TMEM250	2.477095	2.542915809	2.281126	2.459478	2.451144634	2.221579	2.309490242	1.796505	2.925802	2.272352806	2.380998	2.19726579	2.27137075	2.527073996	2.451792	3.63362786	2.318998007	2.328949	2.228566	2.30393	1.781722	2.207696	2.285096	2.724038518	1.967907	2.723985002	2.422888	2.521072	2.523152523	1.859848218	2.456694366	2.650898	2.318415	2.266157	2.858493	2.805190122	2.166936	2.466634	2.290895884	2.301587	2.648634	2.224078306	2.3887348	2.902919193	2.921279268	2.678239721	2.196614	2.391151968	1.900721
DVL2	1.25586	1.206875085	1.230797	1.004229	0.831298178	1.066062	0.962137631	0.8950409	0.9510321	1.326044435	1.218227	0.88451647	0.953216609	1.322585971	1.143308	1.846310044	1.437003035	1.032383	1.108436	1.062487	1.018321	0.9289291	0.8875617	1.26776664	0.7838127	1.042698596	1.235493	1.506585	1.363828338	1.048864202	1.24635278	1.407497	0.8764845	1.186337	1.471866	1.263294618	0.6148909	1.010747	0.742947886	0.9012607	1.211531	0.743660336	1.392722696	1.288725163	1.134268566	1.183202119	1.044196	1.371140748	0.8593347
CANT1	2.130607	2.674476862	2.4007	2.233582	1.980143421	2.376317	2.253103687	1.978395	2.382055	2.379119404	2.356752	2.454684687	1.85889773	2.332520216	2.205241	3.05919602	2.4424377	2.195727	2.081841	1.958912	2.151518	1.957409	1.99568	2.42604484	1.993667	2.52975611	2.018195	2.38716	2.378763459	2.209018447	2.54974673	2.935114	2.653046	2.120881	2.555942	2.849068036	1.654058	2.313929	2.348818155	2.430562	2.675367	2.251264128	2.328772167	2.187090025	2.934141245	2.87032494	2.22163	2.123398096	2.37967
SNRPD2	4.753365	4.250652429	4.660583	4.52577	4.571797723	5.116891	4.606973276	4.452719	5.693069	4.253536924	4.438856	4.27928114	4.659516453	4.421983403	4.693685	5.424597438	4.786349236	4.252301	4.838518	4.462429	4.401015	4.73986	4.858053	4.322872476	4.039889	4.592328645	4.466112	4.989141	4.240308514	4.678880608	4.394767383	5.155607	4.072934	4.68364	5.232987	4.556748188	4.900194	4.589657	4.999462808	4.002266	4.511264	4.377924583	4.930960978	5.108606528	5.001170047	4.668157676	4.48069	4.495939425	4.437482
TMEM258	3.68585	2.899827804	3.487327	3.384092	3.365465008	3.46799	3.481607436	3.238543	4.227669	2.970848716	3.450935	3.072509078	3.317325795	3.164610905	3.622735	3.861778096	3.140556098	3.105536	3.549372	3.156115	3.025233	3.550642	3.623312	3.178693912	2.665058	3.514004745	3.531411	3.751985	3.219428279	3.43276385	3.384085817	3.911641	3.341341	3.501181	3.775834	3.198575831	3.892988	3.374493	3.523671998	2.668774	3.275035	3.383434292	3.462257773	3.876133796	3.990324944	3.529740089	3.373073	3.516484486	3.415868
LMNB2	0.7850558	0.993671655	1.11137	0.972956	1.010690202	1.51814	1.070054288	1.307353	1.039822	0.970624885	1.054875	1.232458609	0.855853286	1.025489438	1.026547	1.748106278	1.388754616	1.150095	1.128839	1.147487	0.833494	0.8528392	1.217597	1.842497281	1.28589	1.010007127	0.8416314	1.409459	1.030502478	1.077550863	0.998997816	1.929459	1.327309	0.8897204	1.635921	1.145005486	0.7151125	0.9277447	1.044376979	1.014135	1.14114	1.607773759	1.578537299	1.352085791	1.55188359	1.233019129	1.230701	0.909207792	1.36997
ENTPD6	2.469238	2.480239267	2.824048	2.200172	2.341712554	2.65931	2.616258027	2.408687	2.466007	2.637593102	2.459069	2.344066894	2.228565951	2.690442582	2.319283	3.049359991	2.448602987	2.440575	2.296103	2.805213	1.760214	2.439168	2.415851	2.570688859	2.236598	2.923679735	2.668107	2.848198	2.405054297	2.268974339	2.533469113	2.901321	2.288657	2.283015	2.727574	2.998125926	1.967067	2.269784	2.309546628	2.454005	2.761903	1.966832097	2.591185018	2.744849663	3.436447652	3.500062335	1.941378	2.512164484	2.209756
SMARCD1	1.723726	1.987091009	1.887821	1.526424	1.463707887	2.055694	1.527183207	1.880817	1.571148	1.780486964	1.997199	1.97310993	1.68842827	1.932688482	1.925565	2.521687057	2.204856934	1.989909	1.888806	1.90751	1.677224	1.631682	1.955224	2.04787005	1.605246	1.780613534	1.78195	2.269269	1.856801222	1.879956627	1.987248774	2.547229	2.034506	1.634402	2.413672	2.211975937	1.387425	1.505407	1.747690378	1.935285	1.947926	1.66700386	2.136652965	2.056786303	2.383695017	2.263617399	1.969635	1.731073449	1.789323
GRK6	1.85615	1.621182805	1.912557	1.577937	1.604878886	1.858722	1.495579565	1.614024	1.776639	1.829208784	1.380579	1.782166614	1.353252577	1.355597323	1.768683	2.461480164	2.004166734	1.544343	1.868578	1.947629	1.042343	1.528877	1.503726	2.353353815	1.449586	1.792235828	1.566523	2.254757	1.76268569	1.403753693	1.535801011	2.18513	1.67035	1.586568	2.803667	1.787864266	1.211794	1.723943	1.592559608	1.346184	1.935716	1.403571167	1.737317503	2.29545883	2.160303326	2.048520445	1.386746	1.459718191	1.590915
CTSA	3.9359	4.178854831	4.319719	3.991377	3.928098023	4.48091	4.06577779	3.978263	4.575203	4.291553017	3.938634	3.958087774	3.646939572	4.264498535	4.423993	4.985946388	4.155968933	4.054729	4.076835	4.228186	4.210608	4.203129	4.427484	3.986365317	3.813086	5.038805212	3.819222	4.376143	3.851603162	4.125488042	4.789096821	5.022671	4.335582	3.67957	4.752707	4.751351644	3.578192	3.983363	3.693500241	4.682207	4.546008	4.207829292	4.374296579	4.371368395	5.310715194	5.229486916	3.593222	3.639091937	3.644371
HRAS	2.303332	1.983424856	2.431479	2.080224	2.582012539	2.316293	2.473366801	2.353645	3.462138	2.065623297	2.140357	2.320623568	2.293130599	2.425894904	2.46393	3.230011958	2.100384843	2.352018	2.494761	2.641224	2.065032	2.582276	3.039585	2.43430194	2.301368	2.637730151	2.15586	2.460296	1.982282432	2.235024937	2.418708357	2.989646	2.02843	2.34515	2.50092	2.381334592	2.532612	2.111659	2.33578814	1.939537	2.221747	2.352622197	3.145321209	2.959301253	2.904547441	2.582303944	2.292492	2.325578228	2.246173
MCM4	0.9522571	1.104953048	1.684392	0.8459605	0.930777342	1.010751	0.957953584	1.537219	0.8505077	1.282518089	2.193425	1.528646404	1.047642284	1.402230063	1.379166	1.48165834	1.05216604	1.105918	1.285482	1.324167	1.323355	0.956458	1.398895	1.226148977	1.245969	1.510059829	1.189748	1.437116	1.109379216	1.210651594	0.940973103	1.540356	1.482835	0.8287589	1.435209	1.918510245	0.8123069	0.8728836	0.965656942	1.248539	1.160618	1.247468003	1.075004884	1.023188265	1.944355455	2.411748324	1.026433	1.039218041	1.386758
FAM83D	0.5087878	0.678205034	1.094561	0.5319229	0.517133056	0.8793337	0.207504621	0.2201388	0.2366782	0.664250754	1.362276	0.35290271	0.62840865	0.631013681	0.3220238	0.660112868	0.664240036	0.4402114	0.4219688	0.8082738	0.6805426	0.5407249	0.2592692	0.555986827	0.1700443	0.636225115	0.8832647	0.6077641	0.922333146	0.413961998	0.666358779	0.7072913	0.2059116	1.196283	0.5479055	1.041904547	0.3005427	1.783332	0.679986598	0.4385406	0.3511905	0.633093317	0.148561388	1.107155581	0.695751713	1.099977248	0.8694373	0.992442348	0.4923056
DYNLL1	3.855341	3.95637061	4.066573	3.933378	4.02521436	4.489806	4.162641766	3.718846	4.657409	3.660658507	4.269293	3.665094449	4.607566973	4.135149526	4.405796	5.096751403	4.569971666	3.980934	3.898726	4.183236	4.128467	4.234811	4.464657	4.405926607	3.512058	4.089350298	3.632614	4.619885	3.571323499	3.784760638	4.349518123	4.751538	4.283659	4.024547	4.686911	3.911351131	3.989166	4.29527	4.362011028	3.922083	4.187331	4.333262598	4.780870857	4.566970597	5.179058717	4.285849339	4.526436	3.752727767	3.935155
TMEM9	3.709372	3.353923417	3.964417	3.801817	3.734954943	3.696314	3.873484343	3.273308	4.020838	3.427396817	3.549797	3.044935954	3.470297802	3.410409533	3.183582	4.324878681	3.188086622	3.409271	3.489113	3.629007	3.302662	3.646761	3.238112	3.241493365	3.369649	4.081045514	3.808245	3.7209	3.370176868	3.279343238	3.713550186	3.905501	2.875082	3.357443	3.41165	3.797159734	3.833276	3.81534	3.707443108	3.161141	3.528311	3.219023399	3.652946268	3.608393898	4.091060769	3.781347254	2.907167	3.895331744	3.040103
ALDH8A1	6.238534	6.008958293	6.36375	6.270102	6.195171409	5.618851	6.149815171	5.752046	5.504272	6.633311328	6.376482	6.059341548	6.145974439	6.34663588	6.191878	5.914801262	5.886607288	6.21922	5.571673	6.131582	6.374399	5.848534	5.868813	6.115820049	6.093644	5.776638652	6.335669	6.186348	6.124473245	6.209267377	6.308685593	5.749142	5.881269	6.279885	5.724412	6.282473586	5.658781	6.217241	6.188141201	6.408389	6.121695	6.154091603	5.818880624	5.696706168	5.491510157	6.091760749	6.005743	6.266098446	5.802313
CAP2	1.017836	1.123842713	1.574262	0.7710947	0.563731691	1.197638	0.619987037	0.5296859	0.4477957	1.056635715	1.078453	0.858394421	1.254703359	0.786920768	1.683641	1.843545784	1.666123784	1.343564	0.6883226	0.8379998	0.9729545	1.01446	0.9017585	0.802917107	0.6048061	0.675115802	0.9774993	1.91271	1.096862304	0.676002252	1.276328586	2.528044	0.9898639	0.7332084	1.426857	1.432808515	0.3814073	0.8365577	0.827655743	0.9217641	1.255752	0.912529883	1.36435718	0.982945875	1.946520258	1.826810906	0.6714544	0.595861666	0.65315
CENPU	0.2793111	0.316393196	0.8116628	0.2440138	0.279909454	0.1755611	0.390843207	0.1946448	0.4202494	0.454249667	1.172733	0.295261808	0.597692238	0.717017049	0.7449017	0.459944312	0.378706688	0.4767549	0.7835731	0.7044582	0.646267	0.7006559	0.4442068	0.202213358	0.2298153	0.26431962	0.8066725	0.8333353	0.265734884	0.537023874	0.551681474	0.5387449	0.3890696	0.2296641	0.8092035	1.141359427	0.2929893	0.1833165	0.699500522	0.280204	0.3633836	0.670133799	0.334109561	0.335086023	1.216074122	1.554954206	0.331208	0.92445505	0.3114485
VPS28	4.249913	3.475533844	3.895287	4.254006	4.361027032	4.403068	3.944288472	4.395466	4.992702	4.021300522	3.75997	3.562893294	3.763026413	3.838948815	3.838825	4.604841201	4.045506753	3.7425	4.200655	4.142358	3.553821	3.970206	4.046844	3.785328966	3.810162	4.323657619	3.977396	4.174627	3.915788478	4.200154032	3.67826142	4.417834	3.385085	4.048959	4.245783	3.766334057	4.681959	4.363589	4.175273983	3.372793	3.801596	3.521301452	4.244751725	4.54369619	4.141330717	3.693666878	3.632705	3.860840437	3.587203
PYCR3	1.985861	1.942827765	2.025677	2.290104	1.985579251	2.076317	2.129402674	2.221703	2.365147	2.096830536	2.025936	1.765936525	1.796337948	1.939028038	1.813707	2.615201538	1.726252927	1.89113	2.041361	1.917467	1.625252	1.941243	1.935853	1.930185833	1.799677	2.563237834	1.817883	1.752312	1.700813401	1.607186835	1.959930128	2.061139	1.816814	1.664753	1.99121	1.923182046	2.259586	2.003078	1.886693873	1.831255	1.890789	1.57208802	1.978361639	2.274332652	2.078995149	2.032134115	1.778087	1.785161789	1.908854
CFL1	4.901503	4.938604478	5.375235	5.012773	5.114538716	5.580679	5.299161851	5.483973	5.723788	5.0139693	5.148675	5.230707616	4.927697535	5.028463169	5.318833	5.941719304	5.109904883	5.19477	5.349766	5.209364	4.936847	5.006861	5.763278	5.32020813	5.035849	5.670857198	5.047484	5.474523	4.527866935	5.179526687	5.511108094	6.008792	5.423593	4.588789	6.124641	5.632521657	5.00445	4.941202	4.945036182	5.256575	5.162705	5.177587943	5.387396826	5.232353393	5.96440115	5.743011129	5.076863	4.911220496	5.388924
LIG1	1.351769	1.174048009	1.53585	1.129898	0.892468414	1.292257	1.058590241	1.004886	1.183534	1.183373723	1.66123	1.053438758	0.892859198	1.500272626	1.246975	1.252232521	1.337295513	0.8627699	1.50947	1.325265	1.100224	1.087975	0.9992289	1.116316472	0.850518	1.633020583	1.418366	1.762385	1.243775801	1.104044989	1.117410258	1.457019	0.9804167	1.061576	1.412337	1.70547217	0.7483967	0.9615619	0.793627622	0.8960919	1.339756	0.916477593	1.198762815	1.304817591	1.684644432	1.780573851	0.8168373	1.218673987	0.9458414
MDK	1.225481	2.249141098	2.312774	1.176127	1.323445233	3.464443	1.244027034	0.8963775	2.895345	0.962145834	1.843232	1.039140631	1.497291389	1.292031304	1.500387	2.48388071	2.040501249	1.116435	1.739877	1.915659	1.462508	2.429763	2.462486	1.539864953	1.043724	1.031559462	1.474372	1.987933	1.265256802	1.376486418	2.693681943	4.172169	1.540212	1.391949	3.003851	4.079330619	1.411519	0.8430675	1.274376063	1.122389	2.388736	1.381390103	2.591750064	3.082544922	4.135204891	4.782655349	1.273725	1.21717448	1.285879
ATP6V1C1	2.307378	2.49472631	2.875981	1.981058	2.101860851	2.250782	2.048784657	2.399375	1.998783	2.447531933	2.277047	2.572149573	1.905145716	2.461799414	2.507114	2.770188513	2.718245141	2.184864	2.157691	2.52185	2.349561	1.896402	2.040966	2.38404806	2.113506	2.041901361	2.145295	2.616398	2.109622075	2.37498732	2.224032235	2.543684	2.539	1.970449	2.674054	2.981710499	1.508822	2.050728	2.221280734	2.531427	2.395712	2.052664469	2.47522285	2.211655673	2.915600927	2.859675807	2.491051	2.018930755	2.515769
RBM42	3.661346	3.730252443	3.872356	4.1523	4.240699063	4.697331	3.96307902	4.414064	4.766201	4.001998732	3.960469	3.768743984	3.952474928	3.755375932	4.122398	5.290673802	4.217087888	4.133872	4.280391	4.057472	3.733182	3.998706	4.437802	4.342524451	4.067672	4.471174126	3.603589	3.869093	3.864225826	4.042111068	4.168670665	4.700553	3.716353	3.686136	4.139339	4.357543067	4.624518	3.959913	3.693629343	3.851909	4.037729	3.744045409	4.616279358	4.754632404	4.488286951	4.018731087	4.03886	3.908374452	3.941581
TLCD1	1.510003	0.831016861	1.761061	1.0432	1.368790576	1.449248	1.228574816	1.64241	1.635963	1.049721454	1.890192	1.437792038	1.786850179	1.202969967	1.693928	2.307893987	1.409174871	1.288905	1.726433	1.75403	1.296385	1.268044	2.137533	1.55416795	1.516769	1.491401218	1.475395	1.686759	1.215736796	1.662695421	1.665513256	2.121179	1.469858	1.540089	1.469452	1.93541694	1.421707	1.336829	1.536772557	1.115634	1.368365	1.157204204	1.713573131	1.99593724	2.620083472	1.785866515	2.122629	2.686136961	1.775042
GPANK1	2.332045	2.201551583	2.063154	2.259317	2.107685168	2.304479	1.771696677	1.996744	2.425122	1.9261345	1.832175	1.755385501	1.665179663	1.731347148	2.165858	3.023396634	2.193437347	1.457436	1.958532	1.872449	1.732073	2.090739	1.545089	1.721108167	1.846619	2.097248414	1.9513	2.009129	2.25006592	1.736156711	1.892456003	2.203264	1.585459	2.495569	2.103115	1.825200274	2.003288	2.04362	1.861676051	1.745242	1.974969	1.757045473	2.086284224	2.645619846	2.101123502	1.997733268	2.002008	1.936965658	1.697373
CORO1B	2.703643	2.661245514	2.997572	2.834352	2.583192101	3.375009	2.700021841	2.81489	3.23544	3.141318349	2.871706	2.596971617	2.295536194	2.732155677	2.867518	3.832887933	3.069180862	2.69478	2.80921	3.096413	2.478516	2.404509	2.643313	2.886474517	2.547917	3.381347435	2.668107	3.120039	2.882861446	2.565366623	2.917830892	3.577072	2.989219	2.671609	3.441886	3.271745053	2.413012	2.952026	2.703484399	2.879231	3.261507	2.608872668	2.861752923	3.353534955	3.493078775	3.082488656	2.364203	2.647259381	2.246868
CXCL12	4.575527	5.289871283	5.292272	4.397381	3.900385579	5.428396	4.745453926	4.228949	4.777834	4.995434077	4.905763	4.778519796	4.573918847	5.126243616	5.370905	6.321547265	5.18068342	4.2946	4.541851	4.725013	4.73204	4.12539	4.011181	5.384508968	4.23943	4.345460546	4.931937	5.95238	5.092675463	4.699815989	4.9419054	6.204674	5.106567	4.902507	5.677381	5.247430651	3.363085	4.069907	4.593930689	4.973467	5.07451	5.092343001	4.794977676	4.644000981	5.147434143	5.430913142	4.871314	4.91860187	4.642694
GIGYF1	2.126188	2.426371148	2.024546	1.779634	1.77562969	1.705096	1.610877802	1.565515	1.930055	1.993715973	1.753073	1.848517241	1.81137871	2.073655274	2.141931	2.639032324	2.11078929	1.633619	1.899014	1.870984	1.31099	2.21999	1.666052	2.207029017	1.590482	1.59176443	2.056955	2.26285	2.564679259	1.709761387	1.952444036	2.173991	1.411506	2.212346	2.754993	1.93498318	1.531056	1.682948	1.437424257	1.521737	2.316614	1.456685979	2.296684701	2.692295056	2.003816329	2.126106298	1.438468	1.974035072	1.6972
PSMD2	3.236285	3.790415021	4.268612	3.84748	3.548473695	3.706817	3.826341298	3.774205	3.855454	3.94354068	4.270489	3.786496825	3.303607113	3.718019143	3.819011	4.401499918	3.83221721	3.661333	3.630397	3.580741	3.550368	3.129638	3.680864	3.983481642	3.584327	4.212140087	3.603202	3.963528	3.615871223	3.670539466	3.915534438	4.078674	3.872868	3.334449	3.73421	4.462611654	2.816067	3.684264	3.645931994	4.200133	3.7897	3.298610895	3.587854873	3.603294429	4.458937839	4.254758562	3.241385	3.411591789	3.631889
CCDC107	1.260223	1.322882596	1.48671	1.518501	1.770043381	2.217352	1.364269061	1.683332	2.334257	1.501850252	1.506478	1.726292299	1.589786572	1.39072606	2.035446	2.856357198	1.571165089	1.962233	1.898421	1.598492	1.151708	1.432621	1.928959	1.762460679	1.811059	2.185992242	1.516726	1.623354	1.60726719	1.886762178	1.885768496	2.449845	1.530674	1.446335	1.624002	2.02344127	1.733753	1.616612	1.817911941	1.47075	1.706153	1.45609747	1.828381727	2.254106565	2.398225482	1.673135201	1.526251	1.635878344	1.584156
LOXL2	0.2275219	1.013147418	0.4735532	0.3688919	0.217511657	1.035907	0.565265652	0.855301	0.4415777	0.384430379	0.5369228	0.441357755	0.365906852	0.407424306	0.9383519	1.532041367	0.529846285	0.6551134	0.6714298	0.3849324	0.6046188	0.3806791	0.8146947	0.620647619	0.3995739	0.461211873	0.3867501	0.870626	0.419626898	0.67855426	0.60347874	1.816876	0.7229395	0.4085976	1.049911	0.574528899	0.1221955	0.4705038	0.296185748	0.7806491	0.8196471	0.87899167	0.764942486	0.575706276	0.793047925	0.556779661	0.7896923	0.312664815	0.6040677
GLA	1.718553	1.646596756	2.48888	1.642874	1.774356291	2.243579	1.929353787	2.019146	2.435204	1.837753951	1.926091	1.823385149	1.962067176	1.642962166	1.748971	2.062720931	2.140054825	1.809324	2.238543	1.981402	1.870668	1.569029	2.199074	1.897401101	1.742421	1.890169531	2.158729	2.351745	1.533027173	1.953685908	2.196538091	2.729496	1.86487	1.66723	2.597968	2.361396996	1.371743	1.649952	1.929022932	1.952201	2.149092	1.730737814	2.093324094	1.993392337	2.749162029	2.829863689	1.811257	2.030492365	3.490084
MAVS	2.064787	1.974217887	1.705555	1.646979	1.64159605	1.451421	1.242489417	1.201497	1.846522	1.486247533	1.52171	1.549952363	1.417496922	1.45086156	1.4528	2.087156811	2.246962737	1.365835	1.228374	1.385793	1.063592	1.815634	1.99348	2.092266883	1.014072	1.308446214	1.912054	2.05037	2.293350006	1.171734104	1.497524918	1.582068	1.453289	1.724608	2.100525	1.581016148	1.127201	2.132017	1.646879589	1.444087	2.107743	1.308090984	1.47132951	2.473860346	1.400050001	1.58370252	1.226028	1.373506639	1.186061
ECT2	0.2064175	0.249846859	0.495955	0.1576319	0.119339416	0.2988784	0.342609162	0.4192645	0.2355684	0.287134717	0.4918265	0.25917774	0.295963364	0.318390464	0.449153	0.280792757	0.239929256	0.315809	0.3314306	0.2253139	0.4397262	0.3577196	0.4023037	0.317587635	0.162504	0.123479704	0.2924744	0.4821537	0.13960267	0.333405889	0.381814102	0.8663874	0.5052917	0.1859887	0.4986296	0.500235794	0.0818519	0.1013269	0.340366395	0.4279804	0.3593302	1.079104837	0.348660703	0.224635734	0.791677393	0.879376981	0.2219389	0.36512046	0.4895017
CBX1	2.204299	2.556761598	2.232645	2.125677	1.910244003	2.37879	2.051009081	1.704349	1.784465	2.130077419	2.438186	1.850796497	2.264641636	2.242667263	2.185134	2.71726972	2.249850601	2.128128	1.64372	2.124756	2.490448	2.019052	1.952479	2.114690079	1.593432	1.788273172	2.137632	2.595866	2.213648376	2.06732671	2.517425607	2.625724	2.082175	2.333924	2.546305	2.491442593	1.793263	2.050689	2.0101278	2.165444	2.209125	2.204388605	2.270907655	2.174391904	2.562157902	2.640280519	2.276207	2.117864676	1.81959
DAXX	2.492838	2.475263416	3.052	2.36121	2.558573753	2.565918	2.572322048	2.782702	2.742358	2.621764658	2.488284	2.891183366	2.662887384	2.569104417	3.012109	3.829472206	3.094938717	2.453132	2.78888	2.548706	2.430917	2.558359	3.140221	3.066921192	2.665242	2.195947862	2.605109	3.304759	2.618814046	2.515936791	2.79336943	3.95425	3.065764	2.546556	3.270937	3.000963989	2.367802	2.097568	2.633697446	2.348702	2.783059	2.396640769	3.432710199	2.889684877	3.789460894	3.100576079	2.779318	2.453648102	2.862176
RHNO1	0.930444	1.077208524	1.221302	0.6630045	0.829855095	1.279615	1.030665982	0.4925902	1.261267	0.938362628	1.208251	0.768558312	1.199503182	1.139933537	1.183517	1.690785423	1.252538065	1.351225	1.215446	1.044208	0.9859207	0.9144625	1.311325	1.23443024	0.5408061	0.948301153	1.0682	1.684217	1.080843361	1.298509237	1.471888618	1.954521	1.163344	1.024404	2.169239	1.479877766	0.7230405	0.861072	1.189970189	1.008102	1.546076	1.191173577	1.616000228	1.487400254	1.680448414	1.626585364	1.212945	0.940868145	0.8800781
ENGASE	0.9180037	1.308490962	0.9117158	0.7574977	0.898589381	0.9733317	1.171735182	0.9109174	1.159589	0.999992825	0.8456153	1.093111638	0.994841029	1.714342933	0.9856259	1.55318231	1.318792463	1.08216	1.196976	1.05135	0.7900095	1.050371	0.8903731	0.796521275	0.7497614	0.754093369	1.398465	1.67131	1.622260209	1.019996686	1.503825398	1.260199	0.8125775	1.186347	1.499973	0.861431877	0.4673692	0.6671822	0.89214102	0.5889878	1.305629	0.927778234	1.645231691	1.740700346	1.019983553	1.219918075	0.5618612	1.072956565	0.7366405
HSF4	0.2183691	0.271702454	0.8199444	0.3480271	0.33658846	0.2406084	0.531566984	0.8456864	0.7705294	0.399590119	0.2071954	0.394956163	0.455953788	0.928209038	0.5772	0.716489235	0.462620222	0.6454425	0.8073097	0.4247724	0.5031512	0.3605928	0.9129042	0.346325619	0.2407967	0.2327057	0.749458	0.6445617	0.902475428	0.546387466	0.923806188	0.5259851	0.5201932	0.3254117	0.7136982	0.250262102	0.3224738	0.1354137	0.246833791	0.1649102	0.7979895	0.356535482	1.172315971	1.126035243	0.808583406	0.60587993	0.1146731	0.423407576	0.3330085
C19orf48	2.421982	1.866283394	2.244139	2.3994	2.364817746	2.437154	2.105721856	2.649432	3.049998	2.141022018	2.57291	2.176408921	2.279703276	2.245354585	2.234179	3.316993418	1.898391528	1.830744	2.675593	2.355859	2.082137	2.262011	2.350923	2.003106408	2.585081	2.481326603	2.506199	2.457396	2.155598118	2.307937647	2.062562629	2.392986	1.796951	2.288102	2.364187	2.254282983	2.776526	2.575116	2.374577817	1.584089	1.94143	1.899979015	2.806663157	3.016130988	3.003877253	2.501251279	2.048335	2.30837523	2.53398
CETN2	2.821246	2.719299277	3.335353	2.733992	2.719280153	2.528366	3.138169576	2.769646	3.050895	2.865635512	3.101378	2.495847144	2.979591753	2.572965921	3.068732	2.808527158	2.722810731	3.167175	3.209147	2.825848	2.864293	2.62344	3.287062	3.538886868	2.279177	3.061552057	3.111777	3.102068	2.930758251	2.837032958	3.024012654	3.481939	2.645943	2.529437	3.300569	3.238332381	2.959557	2.726387	2.945539552	2.80195	2.663441	3.185562585	3.073245839	2.77538459	3.268112377	3.447125304	3.134396	4.205541082	2.880473
TMEM94	2.318495	2.425539643	2.19452	1.999893	1.899776905	1.733435	1.770976161	1.014388	2.073954	1.961196372	1.908619	1.826223009	1.474532193	2.003740471	1.580244	2.410185404	2.051885236	1.562868	1.595443	1.960639	1.296555	1.879369	1.493687	2.337088939	1.263498	2.263534941	2.092125	2.260492	2.488211358	1.499293689	1.988050313	1.864845	1.908489	1.798371	2.390896	2.160823612	1.387346	2.139251	1.72170592	1.580131	2.404046	1.52880248	1.714590763	2.091287988	1.952422622	2.287017984	1.131085	2.001165761	1.310256
ZIC2	0.006235204	0	0.02230201	0.01311737	0.008586606	0	0.016591368	0.008060516	0.01008656	0	0	0.013225949	0	0	0.01096952	0.015759154	0.023462516	0.01821322	0.03221636	0	0.005499756	0.007643968	0.04643926	0	0.00791615	0	0.01981342	0.0137188	0	0.008510853	0.008419317	0.01655261	0	0.00671475	0.007101667	0	0	0.006214802	0.011761808	0	0.03524414	0.196201492	0.007779345	0.049614108	0.027877679	0.013717455	0.009459077	0	0.02251575
ADGRG7	2.144142	3.156996805	2.225704	2.502536	2.588190753	1.511281	2.047920234	1.758917	1.271107	2.541694911	1.833614	2.944650113	1.597280362	2.404927812	2.255877	2.319051695	1.339133785	1.793681	2.147421	2.420626	2.483398	2.216993	2.012559	1.267073753	2.474717	0.832477338	1.455052	1.845421	1.838343428	1.853514225	1.950466971	1.714916	1.841989	2.187649	1.931596	1.964879682	1.40174	2.236634	3.436810531	2.434475	2.645174	2.983576277	1.249748318	1.758149478	2.317902628	2.137856748	0.9215445	2.394561008	2.386642
DBH	2.957703	4.412793273	2.779751	3.739251	3.00618456	3.621847	2.586722066	0.7693491	2.226519	4.95794096	4.058971	2.310164387	2.780599177	4.223909759	1.318705	5.005982983	4.725015066	3.702563	3.713904	3.7561	3.629924	3.29162	1.946075	3.378522183	3.396123	4.207453247	3.469105	3.093305	3.047882915	3.830004966	3.644072713	4.037555	3.181016	3.246682	5.037121	2.661885623	2.414224	3.406753	2.446410523	1.89394	3.660921	3.241544822	3.290774599	4.390401706	1.707724431	3.387020214	3.714078	3.060365821	3.538213
LARP1	2.85425	3.533845719	3.169709	3.061757	2.675032164	2.630996	2.706494028	2.844474	2.381671	3.261124993	3.505113	3.454375676	2.901175356	3.356499437	2.966918	3.702078237	3.467717441	3.002596	2.748731	3.248211	2.978904	2.70084	2.990421	3.425494246	2.946424	3.032531501	3.165109	3.338667	3.265173633	2.861154024	3.422947559	3.185963	3.173684	2.905276	3.224006	3.627481599	2.329363	2.885092	2.812965488	3.413523	3.440233	2.910762356	2.961272697	3.110538983	3.502022145	3.789173996	2.909793	2.891998253	3.006149
CYP4A11	8.064986	7.95485836	7.305862	8.630115	7.754370105	8.284699	6.592418707	7.548289	7.647385	7.568220781	8.191253	8.017689681	8.310195277	8.31289753	7.707347	7.032684821	8.002602682	7.915108	8.064075	8.04305	7.98394	7.887914	7.403378	8.105778643	7.913879	8.043755361	7.618739	7.144755	8.406544767	7.683471108	7.798793066	7.607021	7.275949	8.442059	7.641383	7.530292618	8.11625	8.15458	8.028288378	7.639758	7.594469	7.528308641	7.491498227	8.178254971	7.057343382	6.698239884	8.261216	8.395254376	8.017838
OCRL	1.286206	1.906967829	1.476303	1.490615	1.292611085	1.253666	1.312658635	1.414406	1.051676	1.678171142	1.687685	1.37464463	1.378168085	2.031476896	1.759963	1.91739378	1.987111228	1.489671	1.396667	1.338931	1.654548	1.40886	1.52603	1.638068073	1.233864	1.46139006	1.664566	1.878152	1.771310936	1.4444276	1.833709717	1.763795	1.63344	1.474863	1.67886	1.664029419	0.6950641	1.170671	1.247180114	1.509415	1.758887	1.339521451	1.838568597	1.658840565	1.830399512	1.880194268	1.28421	1.457426774	1.370498
SNHG7	1.250481	1.036473787	1.068855	1.245332	0.963799344	1.461235	1.127722345	1.117346	1.676577	1.141808648	1.248774	0.875694237	1.434318042	1.231626922	1.041395	2.154257559	0.996435235	0.9370356	0.9020656	1.520332	0.9319093	1.167664	0.9765453	0.862407863	1.188026	0.871326092	1.628927	1.537717	1.691671709	1.340555893	1.163188855	1.433495	0.5865709	2.19608	1.216133	1.330298095	0.6747466	1.393919	1.081511573	0.4735351	0.8560634	0.685678762	1.76083622	1.923795324	1.667897832	1.31517309	0.6380618	1.710006911	0.781522
ADRA1A	1.914648	3.606320824	3.356265	3.313775	2.692314867	2.01381	2.551143408	2.4283	1.059427	3.443121537	2.877949	3.435732795	1.962065156	3.722525119	1.515898	2.476665532	2.013539376	2.629511	1.645293	2.823505	2.988639	2.01219	2.044767	2.85834584	3.199647	2.407719954	2.171995	2.257048	3.259826195	3.036821569	3.233857469	1.786293	2.791381	1.980685	1.499089	2.64191974	1.550438	3.195926	3.404130122	3.372156	2.941377	2.459661817	0.895254151	1.959028117	1.351406256	2.254485031	2.011032	3.045265633	2.143612
AGPAT1	2.858031	3.532264055	3.062872	2.886465	2.69838878	3.364663	2.72338008	2.589912	3.328197	3.476016845	3.550353	3.18745856	2.996145888	3.61864536	2.875482	3.963284246	3.207967102	2.827325	2.840003	3.028094	3.053933	2.598339	2.968826	3.010152032	3.029002	3.817509945	2.992484	3.428105	2.953045306	2.862511476	3.596031333	3.578377	2.730158	2.8684	3.267896	3.997263338	2.313835	3.141367	2.622098877	3.360227	3.384866	2.933564933	3.111795449	3.17422857	3.920730281	3.836923581	2.551686	2.802029745	2.787166
HEIH	2.623766	2.55527358	2.591067	2.430861	2.175191491	2.310699	2.476519802	2.111985	2.78157	2.647377467	2.70488	2.430758526	2.760102829	2.59116177	2.350054	3.288296526	2.914073436	2.430553	2.722283	2.755497	2.618853	2.230676	2.499188	2.172880398	2.114143	2.986972946	2.719745	3.04535	2.704024482	2.306753318	3.031561663	2.899616	2.368133	2.511385	3.490972	3.006432868	2.364575	2.30577	2.688262413	2.495904	2.889181	2.521204851	2.877404983	3.338197943	2.545425009	3.060201124	2.512296	2.757644394	1.866827
CTNNA1	3.347192	3.91856807	3.924424	3.723874	3.400479824	3.704151	3.584969689	3.971111	3.339255	3.957169779	3.91354	3.931993617	3.328510621	3.741730234	3.891056	4.269361922	3.961880655	3.997341	3.756544	3.753382	3.86252	3.210144	3.698293	3.888158734	3.803319	3.795235573	3.435116	4.082654	3.45419814	3.797418321	4.015776451	4.414416	3.844052	3.161312	3.961627	4.405308137	3.025669	3.346596	3.233876888	4.148745	4.039793	3.739278082	4.110957867	3.611989558	4.538304945	4.335955573	3.545612	3.339390827	3.914765
MRPL13	2.421282	2.075813772	2.642361	2.380054	2.433877786	2.362393	2.483762248	2.357293	2.85273	2.25981879	2.541069	2.318184624	2.5033115	2.34319562	2.576973	2.796354798	2.243346775	2.417125	2.473809	2.403419	2.406317	2.407973	2.773039	2.215502879	2.167306	2.06060558	2.821325	2.632157	2.215217842	2.270448958	2.547626565	2.578447	2.224027	2.378704	2.450651	2.813643822	2.423193	2.506318	2.827077855	2.419271	2.438612	2.652975188	2.50516795	2.478212891	2.979912223	2.760755417	2.079972	2.31398315	2.340694
HES6	1.162658	0.48651458	1.219714	1.058973	0.820737992	0.7076392	0.927641634	0.6372418	1.08994	1.130247848	0.8184198	0.656412915	0.86789188	1.124909681	1.119035	1.992941759	0.91011785	0.852091	0.9460029	1.056754	0.7020706	0.7939003	1.044835	1.099324415	0.8081902	1.320564409	0.9079204	0.8905647	0.851137866	0.815189116	1.005846736	1.055319	0.263287	1.160686	0.9122919	0.879010301	1.260499	1.150952	0.83576398	0.5089187	0.5677606	0.841393268	1.099054398	1.379272524	0.928715278	0.816127521	0.6767928	1.470848149	0.6901164
PPIB	6.283624	6.161016996	6.425777	6.15866	6.162916412	6.316243	6.677983015	6.363054	6.867125	6.126441933	6.409771	6.064561991	6.058586121	6.416103769	6.521696	6.551348804	5.530763601	6.449613	6.073109	6.300736	5.568464	6.40425	6.438592	6.032028251	5.954916	6.531173957	6.275418	6.485093	5.709706705	6.590508102	6.648299436	6.803607	6.602618	5.807858	6.382476	6.778258883	6.503808	6.054532	6.041191926	5.852096	6.367322	6.623227793	6.318262848	6.512176195	7.09232069	6.935664224	5.96112	6.302447731	6.270222
RRP9	2.349773	2.145339973	2.455495	2.096316	2.39433738	2.771248	2.58155862	3.085122	2.691506	2.500944555	2.173811	2.423820631	2.46489735	2.175006394	2.616156	3.914229745	2.528326835	2.069652	2.720141	2.196079	1.97535	2.305898	2.833883	2.805989195	2.706697	2.740498913	2.050447	2.623088	2.228699905	2.306450984	2.511488024	3.077767	2.633331	2.132846	2.621694	2.360132393	2.422006	2.236563	2.109018231	2.081182	2.232765	2.292395147	3.389743739	2.765080868	3.251411225	2.234900633	2.664453	2.147583545	2.660592
CIZ1	2.170716	2.372175565	2.096905	2.104133	1.854633581	2.29026	1.797664449	1.858217	1.991346	2.088603311	2.054817	1.813319121	1.77670781	1.988205267	2.174757	3.260899091	2.507023344	2.029891	2.045567	2.026943	1.910498	1.957176	1.98908	2.154357645	1.701518	2.272520539	2.076706	2.455205	2.261105785	1.861274284	2.257971395	2.794916	2.02485	2.203511	2.730828	2.296187265	1.431765	1.892189	1.948818757	1.995198	2.344695	1.798765543	2.34406529	2.551090654	2.473866017	2.297897883	1.867342	2.028244785	1.743122
DVL3	2.058756	2.343754132	2.424108	2.167483	2.207156374	2.012706	2.090724165	2.331952	1.758431	2.349280061	2.627453	2.330414831	2.235434021	2.52898562	2.338899	2.945016734	2.608178351	2.449077	2.159397	2.420771	2.297238	2.180839	2.538407	2.440844358	2.13167	2.381059398	2.26395	2.604393	2.415220516	2.395324207	2.547167158	2.698444	2.41906	2.052829	2.690479	2.701723892	1.863661	1.922141	2.150309616	2.238456	2.540136	2.021706447	2.548141532	2.519022807	2.745870274	2.724757232	2.248068	2.177169799	2.331213
RBCK1	3.122637	3.219490201	3.593557	3.4751	3.457803987	3.185161	3.420158508	3.405963	3.837599	3.594929073	3.539556	3.328980363	3.472050944	3.573446043	3.680886	4.73036581	3.420339831	3.629368	3.811439	3.528069	3.329308	3.294836	3.75094	3.336489148	3.409596	3.781435274	3.351872	3.587668	3.220493365	3.249035338	4.166026421	3.673617	2.916998	3.12637	3.58448	4.317935879	3.062855	3.220902	3.404427601	3.0924	3.429993	3.135685296	3.68646256	4.044218574	4.625544436	4.210427322	2.858973	3.562367248	3.04736
FAM83H	2.162326	2.693976896	2.367034	2.072312	2.388354629	2.284958	1.85889977	2.155051	2.419449	2.125701668	1.920529	2.673128796	2.160450799	2.099929493	2.240096	2.997490077	2.307844926	2.738732	2.392383	2.129344	1.651718	2.230089	2.577655	3.137876575	2.450074	2.212791084	2.298134	2.129498	2.48982778	2.555086156	2.414409505	2.9445	2.418261	1.783083	2.161055	2.91938109	2.163345	2.27471	2.164785093	2.052184	2.746108	1.954612511	2.672345099	2.781398473	3.236778674	2.637789709	2.110878	2.151388909	2.767091
BRMS1	2.690964	2.62177223	2.885432	2.830879	2.945659108	3.369958	2.812097787	2.824934	4.135958	2.738659562	2.508484	2.612836157	2.969997811	2.562564975	3.142129	3.818523703	2.888352102	2.622999	3.122341	2.936434	2.63571	3.072825	3.403708	3.051068688	2.640992	2.963543367	2.619754	3.234124	2.52388972	2.787619271	2.926777658	3.68803	2.544267	2.706651	3.653551	3.058595297	3.141672	2.781825	2.621016137	2.613515	2.710643	2.654834923	3.68559561	3.547824552	3.697227121	3.093307901	2.982348	2.695761173	2.569429
ASS1P2	1.149994	0.526335001	2.462431	1.689212	1.186720314	0.3037387	0.943724167	1.348624	0.6151115	1.802177458	1.020669	0.496996903	2.234089508	1.6293507	0.3313752	1.421968999	1.202677883	1.531632	2.318427	0.8899283	1.841681	0.8635761	0.1223894	2.440629222	2.257733	1.636628933	1.825769	0.7306629	0.924415069	0.983176604	0.022674043	0.6578918	0.1570282	2.732019	0.180853	0.662056294	1.494971	1.697472	2.279464673	1.268447	0.1233242	1.603755447	1.470212006	1.68235778	0.127515957	0.107780234	2.716427	2.093338	1.99274
KIAA1522	1.672256	2.012515701	2.109437	1.441288	1.613712235	1.278208	1.250931155	1.220732	2.100891	1.628540894	1.790876	2.333377337	1.23135848	1.595889327	1.53687	2.041741573	2.009582351	1.737024	1.950996	1.600319	1.153817	1.383803	1.694116	3.139221163	1.621124	1.754989549	1.854646	2.364203	1.958822214	1.557609152	1.958762399	2.985857	1.254754	1.547654	2.123365	2.630251594	1.250948	1.678755	1.446851687	1.412834	2.571632	1.588321173	2.650176402	2.409625686	3.277892405	2.472792184	1.586865	1.533802833	1.997747
MMP11	0.6538387	0.184358442	0.463174	0.1250352	0.085532422	0.1027617	0.122687315	0.05576763	0.307769	0.114687835	0.285128	0.094545824	0.071665579	0.104278545	0.1214876	0.202899928	0.152949716	0.07979884	0.07113534	0.1834561	0.4321837	0.1881322	0.3150581	0.44330508	0.04497746	0.265122296	0.3628084	0.4080439	0.171914753	0.321607893	0.133976977	0.9318063	0.05762985	0.09976611	0.187576	0.240774496	0.05640192	0.05470968	0.073612647	0.2512578	0.2442844	0.269743534	0.276095306	0.278053519	0.324999642	0.27228582	0.1660621	0.10871715	0.1382723
IL3RA	0.5635322	0.704659704	1.070846	0.5716257	0.536696541	1.261031	1.068376605	0.9667034	1.955719	0.836642044	0.9883264	0.784077107	0.631511595	0.787463149	1.008642	2.225888661	1.13450571	0.588929	1.509339	0.8993882	0.7862012	1.00558	1.046779	1.216554665	0.6651823	0.529085075	0.7000554	1.57478	1.001962143	0.929618324	1.1602043	1.31347	0.7221999	0.5642334	2.365986	0.925709106	0.48776	0.6720234	0.749621645	0.5179188	1.00379	0.533350118	1.424917497	1.404894845	1.544333991	1.631759179	0.9765159	0.810494541	0.9960886
ZMIZ2	1.526664	1.904950692	2.270761	2.088245	1.812276573	1.698415	1.834562112	2.001629	1.698956	2.097591826	2.088737	2.001127949	1.753029969	2.253768741	1.847589	2.68574571	2.215113045	1.960044	1.991499	2.189599	1.887267	1.813852	1.964984	2.229634337	1.730212	2.049120861	1.923752	2.448344	2.054986824	2.035914577	2.487740277	2.647159	1.733075	1.568124	2.779143	2.518990414	1.366121	1.547794	1.835776548	1.798022	2.225585	1.661597117	2.614904115	2.271032281	2.519624075	2.582976444	1.738918	1.634670728	1.790473
KIFC2	0.3818843	0.438176912	0.6911448	0.3661778	0.390698067	0.3060363	0.525141396	0.6860368	0.2674321	0.413685552	0.4461873	0.47939678	0.549038742	0.85011813	0.474202	0.700790882	0.553669709	0.5399264	0.6976875	0.5297019	0.4049988	0.3790858	1.100574	0.362292023	0.3864271	0.315006381	0.8420066	0.8846243	0.632457464	0.616241291	0.924042975	0.8296967	0.3684191	0.5060514	0.7945961	0.489115238	0.1880395	0.2889098	0.423533647	0.2167582	0.5879711	0.4305292	0.992769621	0.973477454	0.805636	0.859334373	0.1977222	0.711669287	0.4508408
GLYATL1	5.294329	5.721255127	5.453241	5.726441	5.615549062	4.944912	5.403469194	5.246566	4.866862	5.613452993	5.544209	5.491587586	5.315336166	5.687528522	5.400659	5.397677085	5.085823265	5.825947	5.429027	5.387298	5.783349	5.054424	5.18744	5.174743384	5.234647	5.112946162	5.410736	5.521443	5.280953575	5.136935074	5.728431934	5.146419	4.908374	5.517835	4.756423	5.679088669	4.823376	5.298308	5.879633228	5.714188	5.207028	5.44539643	5.169007663	4.54225162	5.546090624	5.589770318	5.074169	5.260661058	5.247667
NTAQ1	1.053744	1.408529084	1.131708	0.8881682	1.170671825	1.487256	1.252618222	1.444825	1.409073	1.027868862	1.201479	1.437574215	1.171142631	0.947168551	1.388178	1.594860277	1.106998529	1.269197	1.30596	0.7755147	0.9843428	0.8807026	1.271184	0.943303101	1.07758	0.830153348	0.871949	1.037868	0.962608765	1.139699243	1.398144519	1.490291	1.426866	1.119911	1.29609	1.030152434	0.853283	0.8352604	1.29955924	1.198421	1.267714	1.12276701	1.814865489	1.384876552	1.555167108	1.320804713	1.180384	1.154768486	1.522157
DUT	2.00729	2.291708252	2.30052	2.1611	2.229396159	2.679979	2.240434535	2.375614	2.880708	2.158610035	2.084116	2.125825834	2.464735451	2.084721583	2.344158	2.686471855	2.425558472	2.168862	2.343125	2.183307	2.598909	2.261651	2.496162	1.945085253	1.802575	1.511045637	2.106216	2.506575	2.222009334	1.996539843	2.526452577	2.633035	2.101595	2.254006	2.551796	2.222681893	2.113171	1.770364	2.525280133	2.084122	2.159715	2.206650674	2.826552659	2.600382504	2.689127566	2.673421712	1.995261	2.048791728	2.371743
MCM5	1.826871	1.288210747	1.918099	1.147569	1.001218438	1.495379	1.214132677	0.9617922	1.767741	1.601528821	2.449493	1.117314202	1.178921006	1.609490026	1.578462	2.03349838	1.634753355	1.097885	2.118893	1.7955	1.394016	1.350736	1.303474	1.470073712	0.9657246	2.482813177	1.695689	1.857852	1.140841398	1.145139716	1.21743571	1.986138	1.283043	1.095145	2.125431	2.056633892	1.050869	0.9521224	1.013735258	1.319207	1.680331	1.26051419	1.373035102	1.603380994	2.06708289	2.522756593	1.010628	1.435061444	1.06858
IMPDH2	4.181817	3.525090124	3.652569	3.776827	3.453436989	3.979972	3.518342196	3.593142	4.556293	3.678235911	3.987514	3.4115623	3.518897642	3.562571483	3.888651	5.257738635	4.013866523	3.103922	3.383252	3.426012	3.471083	3.485818	3.64381	3.715809479	3.536892	3.918826829	3.821606	4.32729	3.727776057	3.618928231	3.465494387	4.300004	3.204886	3.908975	4.097745	3.431685299	3.596532	4.038113	3.400027211	3.025053	3.73439	3.259200185	4.346400464	4.129004232	3.998817371	3.648520941	3.549674	3.841415119	3.519041
DDOST	4.931743	5.069063442	5.159347	4.808467	4.541854278	5.134114	5.077369006	4.875088	5.035258	5.063703383	5.17698	4.68293046	4.554980874	5.025404858	5.076683	5.544748813	4.689951953	4.903936	4.758574	4.968008	4.52004	4.528701	4.599698	5.003588201	4.6292	5.116348446	4.947073	5.316048	4.794403874	5.000625714	5.204085221	5.441716	5.257319	4.673009	5.326261	5.568133331	4.40477	5.004016	4.845133065	4.773989	5.212182	4.841445552	4.864788088	5.144396745	5.62733588	5.60138902	4.663462	5.061911578	4.768616
PSPH	1.32198	1.363465242	2.115207	1.645693	1.426708203	1.707312	1.453977784	1.31649	1.540331	1.553622456	1.971898	1.399983801	1.486179746	1.339772505	1.577662	1.777565981	1.669498395	1.487578	0.9960552	1.523547	1.394782	1.499364	1.863817	1.425068322	1.011099	1.508839987	1.618943	1.781943	1.325769215	1.177682606	1.66647648	1.550478	1.377827	1.505565	1.393014	2.125134587	1.067513	1.817507	1.851798384	1.884789	1.736143	1.516113487	1.35702801	1.428235374	2.301073629	1.879344614	1.338762	1.529467502	1.322915
NPM1	5.212605	4.968762173	5.111535	4.84919	4.696617223	5.215979	4.825225394	5.019121	4.871961	4.988721477	4.882178	5.057954841	5.171301449	4.695003446	5.596208	5.997183958	5.218484937	4.742333	5.051564	4.847009	5.087015	4.687542	5.190912	4.938217134	4.774344	4.257492505	5.035885	5.523462	4.819042909	5.092822057	4.978526998	5.699397	4.891637	5.129679	5.450224	4.979877365	4.256054	5.1294	5.181589851	4.666803	4.849725	5.1649036	5.637917162	5.363224899	5.44413748	5.188219923	5.055309	4.797473303	5.125426
KPNA2	1.32579	1.893013921	2.309679	1.445437	2.067091013	2.949304	2.015111759	3.061289	1.918702	1.772900599	2.176651	3.445939137	2.279933076	1.795427787	2.524817	2.603340677	2.540118514	2.713212	2.403473	2.253908	2.711964	1.917484	3.019604	3.33963201	2.580681	1.889868403	1.383127	2.265177	1.330841175	2.528905219	2.531460439	3.192816	2.999222	1.26101	2.790698	2.360952873	1.311714	1.776345	2.662850822	2.520449	2.078569	2.319816702	2.9140573	2.318876757	3.720404207	2.989831447	2.766369	1.497669989	2.995477
CCL23	1.60395	1.874527339	1.129495	1.823696	0.487083459	1.57244	1.813958895	1.464158	2.137001	1.22694481	0.6725416	2.063704513	1.672569895	1.7281971	1.771201	3.694414203	1.388366709	0.8911946	1.535573	1.208454	1.412322	0.5387472	2.054672	1.102164703	0.7366443	0.873650631	0.7144773	1.094642	1.602276712	1.771829364	1.531096596	1.322455	1.699801	1.919473	1.946756	1.41135234	0.2083257	1.212038	2.15419547	1.641808	1.433351	2.541387901	0.978195355	1.640844692	1.139639178	1.5916247	1.773688	0.998613846	1.137041
GPATCH4	1.732563	1.823770509	2.029506	1.711845	1.750471042	2.338726	1.850347506	2.393661	2.005304	1.794777707	1.949125	2.200586965	1.702184577	1.699211605	2.255501	2.930636952	2.113344002	1.690292	1.892281	1.66143	1.633557	1.411716	2.304866	2.235693832	2.180802	1.394464356	1.676853	1.996407	1.470701421	1.893177775	2.110480479	2.513191	2.274486	1.688785	2.025082	1.999418388	1.489903	1.529686	1.547757823	1.929714	1.899335	1.768016564	2.795205238	1.888094653	2.595369368	2.015500748	2.037833	1.638058184	2.392756
NME1	2.603851	1.512169411	3.101285	2.430938	2.236566455	2.287843	2.721556932	2.596682	3.595899	2.503136603	2.74409	2.194639173	2.569485443	2.515283632	2.781354	3.810742818	2.02606032	2.314763	2.760797	2.674725	1.965323	2.47435	2.909622	2.360521915	2.329393	3.050217341	2.982816	2.83224	2.021359484	2.240455158	2.53209171	2.969483	2.436593	2.189583	2.386346	2.902998609	2.672534	2.415504	2.349997057	2.01914	2.053386	2.482770032	2.735169794	2.395393087	3.190477266	3.02132947	2.342619	2.489807832	2.564769
DRAP1	4.103796	3.614120224	4.696507	4.191077	4.111835122	4.336868	4.305905772	4.394321	5.0759	3.982017301	4.387173	4.168981085	4.162085054	4.182217782	4.408604	4.896690784	4.167149722	4.014999	4.698128	4.570403	3.982873	4.207336	4.936919	3.928562109	3.943465	4.446551559	4.167527	4.467281	3.769043596	4.225945122	4.505587515	4.672212	3.856807	4.07777	4.633357	4.826429055	4.567104	4.018156	4.271525148	3.639171	4.151914	4.076486314	4.440921897	4.777398892	5.283273839	4.847501538	4.119634	4.0654879	4.498933
HCFC1	1.672531	2.356160139	1.860009	1.901046	1.687427341	1.714199	1.495635512	1.584927	1.703444	2.066973288	1.970491	1.936208246	1.328505618	1.807016128	1.652434	2.736993183	2.293289818	1.51423	1.47327	1.768056	1.184911	1.597959	1.46664	2.389314773	1.620706	1.995642775	1.650057	1.958721	2.147979047	1.52242386	1.9927589	2.194777	1.933848	1.487568	2.260978	2.358652129	1.045764	1.85795	1.538477875	1.943131	2.27847	1.480919238	1.907985839	2.018087105	2.191680918	2.253506734	1.336787	1.597768201	1.606439
TTC36	6.087629	5.742937384	5.554433	6.550983	6.617790444	6.544373	5.197919891	5.487756	6.864383	5.510375623	6.025008	5.145535229	6.153742845	5.653441399	5.628228	6.208704591	5.684141511	6.038804	6.246973	5.861778	5.78601	6.056623	6.62877	5.606610444	6.067416	6.170757763	6.017503	5.141171	5.881422254	5.795986088	5.36206765	5.460157	4.890915	6.443586	4.951006	5.356814507	7.224712	6.10242	6.068550117	5.75943	5.589816	5.78227343	5.567343623	6.959121093	4.139600117	4.316833452	5.810826	5.739662943	6.298758
GARS1	2.960692	3.211628262	3.459528	3.019764	3.129665718	3.465852	3.285509832	3.412478	3.596561	3.31865526	3.516894	3.373611748	3.453649816	3.150113752	3.903157	4.650413039	3.539907435	3.34207	3.186039	3.287307	3.345543	3.206812	3.570901	4.107291849	3.399042	3.105823991	3.017176	3.304147	2.730693585	3.341489463	3.562062153	3.703049	3.617709	2.703033	3.610654	3.574857494	2.972292	3.058418	3.103694133	3.285352	3.37999	3.061527776	4.355118729	3.612524193	3.936047312	3.521986714	3.456049	2.713077423	3.550015
NCAPD2	1.180371	1.370530795	1.173734	1.084642	0.776318406	0.8647424	0.819092001	0.3659617	0.669648	1.150699769	1.22539	0.824301162	0.919505138	1.020556417	0.8544778	1.635612168	1.438006717	0.6422245	0.6668875	1.413533	0.7452417	0.9745328	0.7012765	1.118296473	0.4869395	0.928032842	1.157098	1.546377	1.398579296	0.724306034	1.030172657	1.211619	0.9453713	1.127924	1.879333	1.218002347	0.4920918	1.000047	0.727506613	0.9197637	1.472498	1.147273578	0.791679427	1.244099569	1.564998049	1.617917859	0.6326974	1.259299828	0.6846275
DNAJC5	2.270058	2.892712905	2.615362	1.953617	2.295494595	2.462785	1.88652784	1.898781	2.529718	2.225240331	2.04383	2.858590256	1.804467002	1.93831719	2.151485	2.993789165	2.479786197	1.998054	2.078403	2.279013	1.360997	1.977024	2.237927	3.2351003	2.046569	2.281246977	2.437039	2.567048	2.670749492	1.597515967	2.067497339	2.765029	2.415672	2.262979	3.094964	2.725653721	1.68144	2.915211	2.360599123	2.098507	2.782044	2.201938909	2.451065885	3.04830222	2.766013981	2.528561219	1.972321	2.047779223	2.120396
CYP1A2	8.220434	7.396066226	7.191452	8.330545	7.573160006	6.285857	5.103522603	6.536494	6.738725	7.963037446	7.357808	6.966726484	7.493378985	8.185442192	5.574864	6.59461272	8.638435898	9.097557	6.916368	7.870934	8.31577	7.43882	7.595742	7.309723479	7.78179	6.511650839	7.118861	7.767542	7.670454447	7.326907807	8.29024773	4.261586	6.659509	7.099199	5.283928	6.480654781	7.343812	7.339269	7.829525628	8.110015	5.046869	5.167886924	6.208488277	5.508382032	5.464969536	5.452942354	7.456169	8.194792211	5.578244
AHSA2P	0.4803688	0.765513837	0.8477964	0.3433629	0.474004473	0.4057998	0.604741143	0.7092785	0.5622174	0.549290227	0.3955211	0.622997393	0.696998099	1.023039127	0.7827018	0.743678579	0.914464632	0.6776404	0.9616073	0.6195162	0.6172283	0.8372942	0.7725986	0.542881857	0.4140623	0.131278586	0.9446215	1.197956	1.190644348	0.63574862	1.002227772	0.8330943	0.57197	0.6934545	1.477662	0.362319179	0.2725008	0.2500288	0.466179505	0.236726	0.8512407	0.675448966	1.30390099	1.25335952	1.115890489	1.053252567	0.3271916	0.773662509	0.4635094
RCAN1	4.924493	5.246767177	5.409998	5.283902	5.01551898	4.750942	4.958076445	5.073629	4.550009	6.189216444	3.977741	3.943254141	4.349045116	3.977561451	5.62665	3.726313895	4.195061761	4.778856	4.204197	3.322954	5.290713	3.436433	4.75894	4.395747738	4.448621	4.552152724	4.47155	5.468295	3.413823744	3.690448792	4.141711147	4.2609	4.436558	4.394376	5.00237	2.992209164	4.711807	3.808572	4.271413121	5.671927	3.215849	4.231754758	3.981250812	3.529954034	4.031916134	4.084101258	4.293876	3.885378367	4.69098
MRPL24	5.202421	4.536289396	5.09456	5.126178	4.851630477	5.069997	4.900463672	5.011616	6.031988	4.73982048	4.933611	4.579149677	4.955381627	4.714083002	5.012458	5.793575949	4.851850423	4.776605	5.038778	4.809914	4.695111	4.974906	4.817778	4.791816835	4.576793	5.103292737	5.028955	5.031221	4.77330807	4.76272458	4.636699555	4.953353	4.421335	5.087331	4.638528	4.73319634	5.298807	5.022185	4.934204609	4.374471	4.690569	4.712630766	5.063305077	5.332640438	5.043377808	4.666889137	4.722242	4.777228608	4.679996
MTERF3	2.183433	2.261177609	2.526067	1.989584	2.169865464	2.280644	2.185891654	2.535671	2.16398	2.44691207	2.434012	2.025773199	2.459650769	2.292530491	2.793609	2.869491346	2.521305759	2.203966	2.390566	2.52627	2.370061	2.334033	2.664674	2.26139429	2.08611	1.971467818	2.294368	2.652036	2.134560794	2.039138661	2.580245299	2.583636	2.221001	2.078543	2.590804	2.506417808	1.735451	2.151677	2.3268111	1.926803	2.198689	2.345020732	2.921870038	2.549646345	3.049524957	2.675897801	2.217562	2.159031845	2.304843
CUTA	5.40693	4.806306117	5.253816	5.517562	5.538856529	5.811868	5.318238282	5.413385	6.412806	5.337096363	5.184297	5.086543291	5.422033445	5.190192306	5.237138	5.656919272	5.539018148	4.985311	5.432428	5.325959	5.266618	5.477901	5.544563	5.15203244	5.144294	5.863207698	5.166819	5.543581	5.194362682	5.332488961	5.495568646	5.508671	4.740644	5.352743	5.35994	5.317403134	5.685894	5.601033	5.536354958	4.928834	5.063891	5.008523662	5.697505421	5.819856114	5.508179659	5.277361532	5.174289	5.44270736	5.214654
OIP5	0.1880075	0.20190857	0.2980221	0.2578319	0.291378444	0.278046	0.264644574	0.1635416	0.07911001	0.208298388	0.5881324	0.318038687	0.294672404	0.04458945	0.3045772	0.160471999	0.2334376	0.2474702	0.2948742	0.3862035	0.304806	0.3771362	0.1403936	0.406255465	0.1416196	0.281366916	0.3605484	0.3577838	0.2661972	0.270210522	0.322832558	0.2640764	0.2273318	0.3361217	0.1621253	0.403462334	0.1761411	0.2448592	0.433763194	0.3451743	0.1794534	0.461184761	0.158123589	0.321767324	0.690594897	0.821735776	0.1902081	0.547799164	0.2072049
HMGB2	2.406953	2.337610112	2.595754	2.054501	1.668502976	2.376115	2.082465646	2.079926	1.865712	2.237125051	2.473728	1.971616642	2.301704708	1.897750374	2.423671	3.160126255	2.359812651	1.588746	2.051275	2.503065	2.354413	2.546267	2.274095	2.042082805	2.145951	1.893426831	2.550984	2.802708	2.024546558	2.602712441	2.443631875	2.89295	2.122625	2.388089	3.536138	2.521766721	1.544466	1.970739	1.923171058	1.73907	2.413155	2.878010615	2.174664237	2.561615811	2.847275408	3.162532816	1.840534	2.37312018	1.853644
FAM193B	1.239415	1.331322211	1.281193	1.005708	1.326623261	1.114051	1.391062555	1.770788	1.433228	1.273360848	1.091037	1.234166211	1.521393085	2.066457108	1.216139	1.750417196	1.171829943	1.60901	1.783947	1.554898	1.104396	1.488353	1.595061	1.068506745	1.064863	0.782105307	1.661505	1.817854	1.664885911	1.727432558	2.216704122	1.624269	1.031613	1.560795	2.110346	1.177240728	1.039001	0.6405056	1.052235679	0.7807503	1.590773	1.258397738	2.06317967	2.133819602	1.519333448	1.93442262	0.903298	1.483245118	1.097088
HSPB1	5.687549	5.413927978	5.930346	6.023992	5.983870344	6.42297	5.8514286	5.041166	7.309766	5.500395307	5.914804	5.254452139	6.052198415	5.440633618	6.650276	7.198990142	6.51230371	6.652065	6.335071	6.380006	5.726457	6.084968	6.797032	5.988443686	5.960417	6.335479869	5.174269	6.154768	5.535856105	5.844277694	6.232132803	7.208513	5.580562	5.761605	6.356646	5.726685899	6.375146	6.393513	5.235101148	5.055357	5.472485	5.063093105	6.937760913	6.681383972	7.080992772	6.199197493	6.167991	5.994336649	6.038339
MAF1	4.057043	3.998354117	3.911359	3.764647	4.047566283	4.221379	3.871282507	4.059532	4.581912	3.837475558	3.867	3.999851449	3.979159061	3.831594324	4.119649	5.16843779	4.274750184	3.996194	4.014065	4.073236	3.71147	4.10627	4.465889	4.102837156	4.026175	4.183917509	3.635955	4.240433	3.969205254	4.10555402	4.17264315	4.459561	3.76697	4.26518	4.666413	4.273274152	4.046214	3.795224	3.950975578	3.963733	4.183696	3.796907178	4.586390021	4.695141134	4.324257777	4.298514452	3.698367	3.949358551	3.982441
H2AX	1.459363	1.786722139	1.89051	1.657239	2.287124241	2.578199	2.042400103	2.638776	2.555243	1.704873482	2.429912	2.070866973	2.391356449	1.797399135	1.984904	3.117842402	2.354295205	2.537802	2.165078	2.163149	1.942359	2.542605	2.977555	2.805454405	2.336538	2.158060836	1.670688	2.078365	1.932459425	2.367921273	2.175338704	2.574794	2.288674	1.584757	2.261528	2.080671312	2.829598	1.742509	2.585631927	1.905143	2.01543	2.110107012	2.70039304	2.708626996	3.230031034	2.701658096	2.637092	2.412541371	2.513386
CPEB3	2.356482	2.922816815	2.834276	2.943098	2.55213485	1.934595	1.721889008	2.346031	1.419816	2.863429218	1.921858	1.258175264	2.910574354	2.569925026	2.240361	2.19216112	3.427512193	3.133559	2.85533	2.269385	3.462977	1.99473	1.82853	1.841307787	2.039274	1.49472896	2.16951	1.745692	1.660085776	2.025222458	1.980760675	2.320187	1.78572	1.578549	2.209134	2.05482793	2.331043	2.188386	2.541611816	2.53542	2.81349	2.307809777	2.270904376	2.593890995	2.745962762	2.344382509	2.866313	1.931736985	1.791872
JPT1	1.841001	1.814767551	1.865213	1.662282	2.048557959	2.78457	2.049631142	2.675506	2.994996	1.782270576	1.869684	2.101106538	2.021344699	1.941506463	2.297068	2.70281428	2.157086452	2.173279	2.42875	2.070553	2.040639	1.967206	2.734675	2.335392797	2.076121	2.127772944	1.628311	2.231468	1.629294117	2.169683297	2.170317092	2.984434	2.339581	1.584571	3.110324	2.368453245	2.275506	1.675017	2.058909112	2.140671	2.146881	2.379374691	3.056229184	2.499015943	3.10192995	2.685374179	2.5191	1.704879998	2.364012
IRF3	2.427484	2.48673072	2.819326	2.602166	2.795418757	3.029216	2.775637403	2.907095	3.527073	2.578817337	2.504103	2.703962624	2.595990153	2.807908004	2.743429	3.193712238	2.95272469	2.747104	3.034023	2.577698	2.570045	2.699731	3.134522	2.971323689	2.583096	2.530052191	2.386959	3.145352	2.762092957	2.682575712	3.302234868	3.331372	2.595683	2.722543	3.59677	2.790111405	2.488313	2.317531	2.472296564	2.127442	2.751005	2.239025327	3.689424495	3.449639495	3.551914243	3.076329141	2.576318	2.538518013	2.47402
FAM50A	3.501633	2.865020547	3.551749	3.26089	3.345902085	4.113509	3.369674794	3.284155	4.700721	3.250977242	3.30024	3.316139409	3.455166111	3.23085763	3.819556	4.556568178	3.676942175	3.175559	3.449162	3.451437	3.07835	3.241823	3.777967	3.319623699	3.029566	3.484568971	3.214042	3.780838	3.032533136	3.346300007	3.405956723	4.410972	3.464916	3.405264	3.985351	3.341051894	3.521867	2.957728	3.03911539	3.001366	3.118535	3.168811726	4.089842424	4.265588123	4.23408728	3.697534461	3.014804	3.020801736	3.296105
WASHC2A	1.533678	2.060285893	1.741524	1.595389	1.379040743	1.635232	1.394479551	1.03285	1.812209	1.887278203	1.680814	1.342734063	1.300214143	1.332916788	1.841229	2.103640453	1.899789109	1.302879	1.688843	1.503251	1.660547	1.198628	1.62684	1.479282734	1.001849	1.205202153	1.771145	2.224027	1.554910404	1.587059562	2.100826898	2.426421	1.758071	1.624444	2.420433	1.664545677	0.8264711	1.332198	1.45058853	2.059987	1.909021	1.590310708	1.506922282	1.777430508	2.639850981	2.046908086	1.212126	1.298591966	1.386637
FAM111B	0.04740032	0.087439777	0.5887157	0.02795448	0.04361025	0.06112309	0.076572275	0.03422071	0.08422232	0.090838536	0.7647183	0.050342585	0.34334388	0.276092873	0.2385987	0.117294762	0.085259003	0.1978127	0.170912	0.2938244	0.1178134	0.2688395	0.05293513	0.121191465	0.09221133	0.01521247	0.5165254	0.2587987	0.035534242	0.092080599	0.097894459	0.369252	0.08167653	0.04541307	0.1722914	1.059396209	0.07508109	0.005326775	0.224459358	0.06421938	0.190636	0.311548233	0.033037385	0.028549732	1.569764105	1.671586074	0.05582705	0.26900563	0.08188822
POC1A	0.835742	1.119922359	1.129341	0.9821911	1.604122095	1.219468	1.316650697	1.506136	1.837309	0.896048466	1.349271	1.463030358	1.003257911	1.025725958	1.071649	1.423652556	1.436573995	1.488496	1.329726	1.371348	0.9599305	1.15108	1.464085	1.038854525	1.234836	1.439907996	1.079683	1.254799	0.939165005	1.020384356	1.096309138	1.10259	1.555895	0.5666194	1.337145	1.404992883	1.292203	0.9616565	1.305180376	1.210821	1.332218	1.275462183	1.20052474	1.226533614	2.024375505	1.691797124	1.169931	0.94564892	1.588846
JCAD	0.3220625	0.664850649	0.5425878	0.4170689	0.123394864	0.5477931	0.426562185	0.370004	0.3569052	0.596627861	0.7953598	0.425250113	0.419701366	0.53458659	0.4712604	0.476775336	0.852894324	0.4762553	0.6376414	0.5679941	0.8046408	0.3921207	0.4875788	1.070867504	0.324987	0.389412468	0.3586389	1.002717	0.740022746	0.46762966	0.628225382	0.5943674	0.5161098	0.2915529	0.9347245	0.76857783	0.212938	0.4376765	0.647717118	0.4921781	0.6748862	0.396483742	0.341511901	0.544440238	0.530645412	0.700263877	0.5322906	0.33487498	0.446741
RNPEPL1	2.894242	2.879929045	2.797062	2.487655	2.787556087	2.661247	2.361931367	1.93532	3.354726	2.422178783	2.314841	2.714017548	2.105262486	2.656469919	2.652421	3.422466234	2.62487099	2.460633	2.34903	2.712876	1.559109	2.498299	2.627935	2.98285837	2.196247	3.125377621	2.373004	2.801416	2.744719103	2.08066141	2.545696391	3.014616	2.515626	2.470107	3.328378	2.818760024	2.374654	2.821212	2.397801126	2.280289	3.056782	2.512332124	2.35024815	3.362374261	3.27450737	2.992768083	1.714534	2.419047843	2.178906
CCT5	2.662309	3.151017076	3.225633	3.070208	2.956283368	3.292511	3.108083716	3.26459	2.78954	3.147411801	3.373409	3.223448819	3.005172219	3.020826445	3.362477	3.966387561	3.440734456	3.052956	2.984157	3.232359	2.977553	2.867914	3.185983	3.386456253	3.087682	3.045257176	2.777859	3.376615	2.691684405	3.122276771	3.270483067	3.79291	3.329269	2.786606	3.300237	3.367189034	2.400625	2.945423	3.107625575	3.178347	3.061886	2.966661488	3.399660929	3.115336606	3.691892313	3.323229115	3.133381	2.650609488	3.18054
DONSON	0.8544224	1.006823596	1.347613	1.126521	1.242920888	0.994636	1.085778622	1.230293	1.161032	1.158143478	1.453435	1.130151206	1.150152844	1.154378712	1.287993	1.40632146	1.203403478	1.312852	1.11785	1.297453	1.085967	1.157915	1.357089	1.075998764	1.022655	0.84676336	1.139493	1.612139	1.105456333	1.002497807	1.498433544	1.267841	1.05161	0.8896624	1.398689	1.31736611	0.9511052	0.8716786	1.208643827	1.144901	0.9845159	1.062544901	1.403528894	1.202992434	1.842985353	1.782160307	1.085309	1.004632368	1.005598
TBC1D13	2.412508	2.654637925	1.900092	2.166289	1.966356283	1.598003	1.797334899	1.218666	2.39593	1.967641065	1.814474	1.655894043	1.590164383	2.021258601	1.565805	2.6479753	2.055673902	1.777749	1.580012	1.942606	1.328394	1.860722	1.380921	2.352541718	1.248932	2.46858783	2.011054	2.225642	2.442716707	1.234199191	1.881886526	1.820611	1.420905	1.911133	2.394443	2.284041589	1.670096	2.480921	2.012503679	1.62494	2.298508	1.574949389	1.691175245	2.466582551	2.255459513	2.30534594	1.239717	1.89139126	0.9699788
PCED1A	2.634965	2.561085506	2.494851	2.461301	2.483265168	2.587177	2.456615637	2.580837	2.803598	2.3806338	2.231459	2.354703091	2.019498836	2.931538044	2.277169	2.903730604	2.592309328	2.489681	2.627723	2.329775	1.851351	2.179628	2.013399	2.603910987	1.961259	2.423379534	2.560984	2.722385	2.943127067	2.373757637	2.342432239	2.500344	1.902775	2.832133	2.915449	1.930194268	1.903998	2.416826	2.394890312	1.741374	2.795837	2.119476449	3.004605226	3.302094474	2.349573328	2.57632858	1.815799	2.637632722	2.063606
AKR1C3	3.929391	3.398127649	4.267547	4.276634	3.744849681	4.107991	4.860370808	5.099101	4.58763	4.050661728	3.629437	4.219131837	3.662358033	3.52062667	4.086617	5.580088071	4.002536774	4.941221	4.042146	4.056397	3.584865	3.328956	4.631078	4.107199138	3.747451	4.525984735	4.198295	4.284092	3.675271482	3.852028206	4.222789121	3.904419	3.596833	4.331764	3.481497	4.355392218	4.001891	3.740205	3.328798538	4.081661	4.061301	4.157560778	4.732994178	4.211827688	4.993472639	5.24644374	4.435027	3.703888901	4.378282
DARS2	1.887902	2.233996636	2.399804	2.238997	1.78343225	1.7302	1.942479547	1.855648	1.579794	2.275921744	2.324467	1.90597185	1.807784702	2.083814903	2.25606	2.225236229	2.212173769	2.155092	1.763822	2.044899	2.130614	1.551147	1.856833	1.987391	1.846709	2.067405826	2.172242	2.376331	1.955161888	1.719585745	1.839364186	2.184667	1.96104	1.789565	1.935403	2.031732432	1.181403	2.047431	2.130499085	2.377017	2.204607	2.194964554	1.897797187	1.702700181	2.38259446	2.399841729	1.8181	2.000014908	1.806543
ATXN7L3	2.123989	2.256787771	2.188347	1.772014	2.001554975	1.813116	1.752288336	1.938746	1.516953	1.949000294	1.973958	2.008926558	1.879358431	2.314456604	1.954627	2.564925659	2.115735399	1.932116	1.674735	1.961618	1.571579	2.069611	1.976208	2.35361357	1.88499	1.897950114	2.114389	2.49684	2.264591268	1.76925744	2.122648401	2.493916	2.06104	2.019954	2.628943	2.243355878	1.513801	1.899432	1.955211434	1.846914	2.476544	1.80343326	2.110586012	2.240282931	2.687679974	2.520166598	1.689845	1.857070036	1.900581
SMYD5	1.83093	1.779677615	1.743916	1.36164	1.509596626	2.058512	1.712263977	1.801361	1.882225	1.673083437	1.790578	1.765127251	1.712096167	1.854839594	2.05457	3.07500175	2.014357971	1.676222	1.927129	1.48622	1.536093	1.5355	2.004081	2.048276521	1.771424	2.021141417	1.586986	2.071984	1.779836427	1.887558305	1.790308275	2.187135	1.81272	1.793693	2.131822	1.856477173	1.81981	1.605001	1.820975377	1.649926	1.992341	1.581270848	2.62350402	2.396652378	2.410942922	2.02787156	1.872033	1.51215229	1.731521
TPM2	0.9041602	1.874028288	1.191386	1.371534	0.840726249	2.205289	1.15080059	1.336828	2.846316	0.591891022	1.094495	0.677020144	1.167195638	1.148945521	2.109286	2.647109442	1.695763061	2.180431	2.166951	1.335352	1.407365	1.944979	1.343945	1.516609093	0.6480218	1.00487732	1.211472	1.996048	1.296731013	1.137585798	1.147894233	2.479602	1.179431	1.405084	2.202931	1.431067798	1.520893	1.287236	0.796162418	0.9900864	1.36607	1.2210579	2.251949479	1.889180195	1.719826818	1.449296201	1.133821	1.633283058	2.116447
TPM3	3.176975	3.510697677	3.569507	3.266366	3.121353116	3.814877	3.26413055	3.664605	3.232063	3.583763174	3.538647	3.713559376	3.36914744	3.352283207	3.642919	4.227855467	3.745720829	3.409315	3.545525	3.595364	3.451767	3.148395	3.779133	3.652357782	3.298991	3.409172659	3.277289	3.816109	3.189856782	3.483861457	3.766488998	4.212622	3.803572	3.134934	4.427851	3.909610844	2.778223	3.414793	3.494140051	3.551853	3.578316	3.394486293	3.885076691	3.620788379	4.213686635	3.990344369	3.573953	3.083835017	3.73095
ATIC	3.0371	3.037109244	3.146267	3.069132	2.808635272	2.935789	2.997921697	2.877765	3.244583	3.41189135	3.179906	2.953811074	3.140511902	3.070047908	3.462959	4.267584109	3.275881353	2.771722	2.964885	2.879742	2.94744	2.598984	3.003634	3.436988216	3.041401	3.42938888	2.747111	3.07093	2.714127767	3.124005667	3.080187907	3.284911	3.308527	3.044923	3.390254	3.255609451	2.752348	3.221983	2.712143732	2.988903	2.942878	2.908892169	3.663146289	3.111213477	3.670740446	3.309744878	2.972934	2.672915201	3.017916
INTS1	2.688624	3.007562425	2.836176	2.898314	2.750648114	2.351487	2.746287795	1.854969	3.314154	2.818131108	2.700687	2.676736902	2.125480656	2.677797177	2.359014	3.309490776	3.045170318	2.541949	2.514996	2.644339	1.784749	2.41337	2.114275	2.936680038	2.266768	3.313621814	2.607565	2.770751	3.149351323	2.258267669	2.617081813	2.780602	2.359261	2.450986	2.737005	3.148705396	2.441078	2.831834	2.30563346	2.441973	2.956	2.254728028	2.399887827	3.185569365	2.799395825	2.931710002	1.772787	2.718988798	1.951885
ITGA6	1.011525	1.883062721	1.901088	1.409641	0.887437919	0.7102623	1.45444978	1.236886	1.156996	2.112761528	2.05344	2.032570838	1.493531113	2.152005317	1.811356	2.105240839	1.541337691	1.601239	1.27595	1.968036	1.76371	1.439282	2.086035	1.699371263	1.169214	1.166199911	1.673838	2.389733	1.078453363	1.580389845	2.176306067	2.664009	1.900653	0.9353585	1.932703	2.878414445	0.7701597	1.380327	1.313132693	2.28087	1.672893	1.845387123	1.462552176	1.169766579	2.842680504	3.041163725	1.342804	1.169080833	2.404031
LAMC1	1.899376	2.590430241	2.672131	2.017878	1.820320189	1.865978	2.111121538	1.952423	1.832274	2.556353825	2.634723	2.529177267	2.027569442	2.584613096	2.224693	2.800805491	2.564975295	2.577145	2.102483	2.275929	2.236729	1.868879	2.402533	2.704262053	2.111476	2.403063788	2.20367	2.925804	2.193167764	2.374803583	2.391632163	3.429155	2.667936	1.907583	2.552734	2.872605219	1.486981	2.363954	1.70325869	2.867193	2.671032	2.006651156	2.483437515	2.083255013	2.873569814	2.820129039	2.208247	2.123026602	2.63911
ATAD2	1.086701	1.157817521	1.766942	0.978576	0.931858757	1.052205	1.305138432	1.195137	0.6426178	1.269514212	1.617152	0.952902497	1.073192358	1.340064931	1.215425	1.217465493	1.642529541	1.16771	1.090078	1.303586	1.579774	0.9551252	1.477619	1.348044655	1.022271	0.673936967	1.373209	1.531321	1.018500431	1.489365701	1.162450619	1.274604	1.602622	0.9779866	1.429474	1.532594335	0.5046387	1.005595	1.377837942	1.333006	1.243974	1.136419935	0.835478427	1.057942636	1.497581461	2.006740967	0.8902053	1.021225718	1.04646
HNRNPA1	4.565253	4.853352418	4.490062	4.343288	4.402653009	4.995835	4.364666784	4.759684	4.680121	4.559276968	4.622952	4.739664851	4.652239516	4.114149008	5.049362	5.673616751	5.136854311	4.361791	4.805872	4.598971	4.707807	4.66242	4.742805	4.464053021	4.297385	4.41070709	4.528108	5.1723	4.476827563	4.859406436	4.651872142	5.658999	4.318349	4.519738	5.437302	4.806490692	4.036166	4.364818	4.357815077	4.075633	4.741941	4.740184602	5.432218299	4.830545452	5.006597705	4.741893903	4.734497	4.2159085	4.975438
SNHG25	0.6949617	0.617584467	0.6382697	0.4073543	0.582587114	0.8263491	0.695753954	0.951534	1.060712	0.399148561	0.6410121	0.630660894	0.724137709	0.504548186	0.4946114	1.032931847	0.778880308	0.7490575	0.4180152	0.348167	1.184802	0.6500969	1.62167	0.204409414	0.3357625	0.599834752	1.030523	0.3610959	0.759593666	1.181451527	0.188242032	0.8120209	0.3253084	0.8299617	0.4970031	0.268971938	0.2202779	0.4434021	0.664298543	0.08848338	0.8360851	0.564120167	1.310715354	1.656428771	0.903935049	0.649611989	0.2099441	0.613451961	1.320906
SMIM29	1.939763	1.428112517	2.182528	1.716077	1.743778885	1.788128	1.872749782	1.661377	2.698342	1.916859175	1.672775	1.393666918	1.923712543	1.659158474	1.968215	3.06839051	1.837022112	1.566591	2.053856	1.779869	1.536066	1.898997	2.295872	1.882156292	1.533842	2.244426706	1.999302	2.320186	1.886234382	1.776093276	1.815778851	2.370879	1.490939	1.871925	2.326431	1.973336073	2.185526	2.14722	2.031258282	1.33487	1.780731	1.651175981	2.162380296	2.563124893	2.376826981	2.000180306	1.870646	2.008507114	1.570366
C9	8.953349	9.713008656	7.988932	8.196015	9.081264819	8.616552	9.167690657	8.832035	8.446549	7.656596206	7.946809	8.514325492	8.307811612	8.783988257	9.101724	8.676028154	8.674164023	9.371435	7.987781	7.772189	8.447042	8.933259	8.744547	8.301723411	8.438324	6.797441101	8.121161	8.383516	8.68983083	8.646461179	8.27571459	8.218181	9.43818	8.59058	8.627487	7.637856097	8.14934	8.20716	8.623131864	9.71505	9.212001	9.534809605	8.224118517	8.07842898	7.903624903	8.401980219	8.504217	8.332749643	8.263918
NOP56	2.132117	2.517537163	1.950769	2.038575	2.126847079	3.106757	2.0614016	2.916127	2.292111	2.273688319	2.288893	2.799234127	2.288480762	2.125553023	2.372779	3.603229174	2.565517368	2.042643	2.572122	1.969661	2.290557	2.334172	2.737704	2.660557388	3.011649	1.604363023	1.932813	2.409261	2.24391427	2.347334414	2.193638209	2.935044	2.68115	2.219055	2.79489	2.067942152	1.83587	2.145825	2.446879594	2.150536	2.090965	2.121462774	3.423669512	2.4692581	3.10085251	2.37126093	2.572705	1.897504867	2.856047
ABHD4	1.920782	2.15194307	2.526223	1.858322	1.885351064	1.988864	2.340199881	2.403886	2.068768	1.988438546	2.206696	2.11412596	2.093150246	2.199682199	2.304978	3.01335991	2.041165473	2.425055	2.244065	2.218494	2.2655	2.212102	2.229323	2.199170332	2.219041	2.409037486	2.111487	2.586886	2.386013868	1.958702092	2.396413914	2.559274	2.021973	1.976941	2.515889	2.91006454	2.31212	1.972547	2.337527506	2.272678	2.466044	1.853845532	2.549540718	2.243987218	3.296094863	3.155966488	2.066414	2.0777275	2.057932
LAGE3	3.161284	2.519718055	2.79416	3.263258	3.231258439	3.221897	3.261993547	2.912066	4.413515	2.856016169	3.024339	2.548550951	3.246338872	2.938071901	2.908596	3.848793041	2.800438289	2.980111	2.958585	3.10363	2.561296	3.010714	3.644429	2.860934365	2.812686	3.466473781	2.816607	3.02943	2.518576813	2.903028499	2.978118467	3.24371	2.69335	3.05131	3.178706	3.256312317	3.560732	3.102479	2.978373924	2.625175	2.797359	2.74670553	3.202158326	3.555736056	3.147324535	3.193323075	2.940462	3.282718424	3.138914
MAST3	1.369346	1.6663932	1.276204	1.028707	0.998468055	1.006224	0.827437916	0.6704022	1.108127	1.265664841	1.208578	0.999515977	1.178030453	1.452027489	0.8733557	1.491509133	1.466273066	1.052604	0.9024239	1.136781	0.6807659	1.076389	0.9143679	1.741243628	0.6384811	1.295283543	1.35435	1.52708	1.634704296	0.869554451	1.25028589	1.095254	1.044913	1.050819	1.856698	1.410040849	0.7076652	1.612273	1.142962167	1.056706	1.465063	0.812486834	0.844352243	1.965094104	1.332685955	1.521131439	0.6048916	1.33966265	0.6591633
RFX5	1.26522	1.679180886	2.539152	1.413905	1.036533634	1.445614	1.421167061	1.122184	1.192965	1.60483094	2.052288	1.713690591	1.252868125	1.571036669	1.363322	1.822421302	1.713700342	1.525953	1.386025	1.704194	1.474087	1.044121	1.36184	1.485061879	1.121337	1.149793811	1.926482	2.282514	1.371825144	1.258318863	2.329366033	2.368593	1.61386	1.105383	2.789168	2.620512957	0.6461435	1.114596	1.421138088	1.752571	1.920101	1.357646907	1.258918994	1.479622212	2.869663317	2.990430746	1.008115	1.341346894	1.274463
LYVE1	2.675344	3.906183455	3.239751	3.055001	1.204240544	3.867503	2.901085562	4.275436	2.400866	3.48446169	2.740585	3.524415196	2.828382927	3.372950258	2.491866	4.321525757	2.804354758	1.772575	2.609653	3.127452	3.275356	0.673839	3.186954	2.818730322	2.288634	2.335793403	2.308683	2.639675	3.105620128	2.734484617	3.233442614	2.070449	3.814224	3.265261	2.401736	2.525426911	0.1432258	2.969703	4.035097039	4.484845	2.280372	3.746023899	1.878964483	2.686239733	1.964577405	2.088207033	3.605821	2.496110126	3.078166
MRPS12	2.763574	2.467067319	3.278947	3.036615	3.190382029	3.622663	3.186994163	3.46272	3.902175	2.903341919	3.021804	3.032143612	2.957926791	3.092188823	3.292231	4.284111665	2.983747612	2.752108	3.12468	3.071339	2.537473	2.839839	3.326499	3.123844985	3.213127	3.697689778	2.895346	2.983802	2.749324407	2.957662596	3.366819422	3.349451	2.89426	2.981812	2.894811	3.506407196	3.30712	3.440599	3.612951298	2.731755	2.912402	2.947870726	3.408171923	3.913720896	3.823332791	3.166605964	2.77173	2.92528956	2.823531
MT1H	7.961974	8.143734295	2.561534	7.896275	7.357965962	6.286634	7.717574728	8.781962	9.032484	6.674519496	5.359937	7.203090398	7.179647101	5.304849664	7.16995	6.741085005	3.369164132	7.575809	6.358019	7.075341	8.623631	6.763164	8.236982	7.621480887	8.028641	7.113019641	5.089451	2.72224	5.746342874	4.012742585	6.638563015	5.118175	7.279496	6.36223	7.254574	2.641664308	8.538502	2.143785	8.095160994	8.533643	8.417594	8.674588228	6.115169839	8.160482268	0.487449193	3.03086002	8.265216	5.547479954	6.528026
CLTA	4.174373	4.134746803	4.223729	4.151794	4.202420945	4.900098	4.147498156	4.221899	5.234883	4.037860729	4.29166	4.10633256	4.291678908	3.891180873	4.545065	5.505276993	4.51878753	4.215145	4.444065	4.215222	4.086194	4.111929	4.740479	4.425245362	4.049151	4.540115548	4.09392	4.415036	3.871392623	4.127409794	4.516767763	4.936878	4.136722	4.17002	4.668957	4.683319385	4.413017	4.241414	4.344620857	4.348649	4.238744	4.193386433	4.687646063	4.980396588	4.871783821	4.491894302	4.395196	3.940940426	4.28744
ENAH	0.8488738	1.016107086	1.425003	0.7540742	0.495051185	0.9665498	0.861126404	0.6176769	0.9149254	0.957393337	0.9373447	1.150519126	1.031424476	0.7714073	0.9968748	0.854713868	1.139949762	1.185366	0.9500422	0.837783	1.325297	0.7443515	1.163375	1.022122762	1.037078	0.40867832	1.11748	1.296681	0.975277565	0.68048221	1.308043275	2.103268	0.9878422	1.077123	1.226741	1.297056258	0.633077	0.7770357	0.810128162	1.091458	1.270436	0.860582587	1.501288553	0.875747446	1.897687702	1.624254713	1.467143	0.687216127	1.498692
SRM	3.227933	3.0130518	3.377601	3.314975	3.500395576	4.229203	3.571996141	4.179399	4.168545	3.372979847	3.672931	3.690342628	3.557351323	3.493331252	3.752606	5.150003677	3.456694287	3.572972	3.70279	3.839216	2.933734	3.562157	4.081194	3.91874843	3.768455	3.839114032	3.183779	3.44372	3.291366837	3.709603348	3.471813296	4.032523	3.633486	3.20686	3.805026	3.550498259	4.027352	3.300674	3.542234035	3.381559	3.549685	3.552325029	4.366114052	4.304712214	4.21658475	3.708273844	3.72937	3.258058121	3.538002
C20orf27	2.58745	2.144457894	2.530455	2.722928	2.480738053	2.708871	2.365566557	1.953079	3.44304	2.433712905	2.466073	2.076836669	2.358236631	2.488187898	2.344776	3.427918145	2.46972987	2.259204	2.460305	2.652216	2.168934	2.31697	2.447247	2.549323311	1.930881	2.660882343	2.404916	2.5824	2.524720503	2.139458418	2.390563662	2.434229	1.937373	2.566433	3.039722	2.610645102	2.601708	2.720615	2.383666697	2.098893	2.572576	2.092041427	1.978924406	2.880094093	2.383653993	2.716232895	1.964629	2.300684621	1.759494
SNX27	1.547855	2.146965455	1.673944	1.563444	1.433762562	1.515166	1.33942274	1.32342	1.117286	1.670580501	1.728467	1.640999519	1.62634987	1.878087632	1.690612	2.025793957	2.099349153	1.781788	1.29953	1.533648	1.811818	1.482566	1.588998	1.458527022	1.158143	1.242151119	1.450335	1.776887	1.74214947	1.487729851	1.754442147	1.917464	2.102952	1.63853	2.103889	1.865489157	1.235233	1.450907	1.716372351	1.919717	2.084489	1.649711906	1.745712063	1.737340629	1.874230015	2.078196042	1.610148	1.645363551	1.433645
NDUFA1	6.276333	5.605200879	6.452653	5.997131	5.954328911	6.278108	6.28994353	5.720759	7.061195	5.531922327	6.2551	6.023528152	6.118598833	5.876284471	6.402985	6.081204216	6.114264972	5.826518	6.684723	6.113237	5.936027	6.072463	6.476416	5.831890322	5.710261	6.403183651	6.613555	6.193968	5.651657475	5.976692553	6.070654493	6.369411	5.773959	6.377947	5.984772	6.053502869	6.574267	6.363096	6.581943125	5.843029	5.996285	6.394293963	5.890904559	6.39754455	6.635041796	6.601478752	6.126671	5.896300813	6.235236
FKBP1A	4.02029	4.400273196	4.510059	4.194109	4.023106189	4.725158	4.358551586	4.27861	5.072105	4.212679327	4.265766	4.309342818	4.521119812	4.311014322	4.642374	5.4111978	4.509862591	4.300762	4.519027	4.376557	4.38156	4.093341	4.918928	4.497802002	4.339414	4.54874919	3.96184	4.763639	3.946852567	4.365601848	4.700233272	5.195304	4.662656	4.130952	5.356905	4.453875904	4.156582	4.124406	4.522659604	4.135383	4.228491	4.483477626	4.990628259	4.825073464	5.058963922	4.923435658	4.57007	4.23594944	4.68719
LMNA	3.54483	3.86937435	3.849364	3.583682	4.151069204	5.027866	4.231813078	5.090906	5.325704	3.83884963	3.998757	4.465325914	3.59215937	3.725224919	4.406849	5.003825092	4.797410478	4.389173	5.000992	3.865256	4.082356	3.646714	4.840982	5.472686147	5.00462	4.354543472	3.614605	4.340113	3.735600415	4.200107672	4.533936677	5.960882	3.934947	3.7131	4.356387	4.297107523	4.025957	3.946386	3.783867941	3.986651	4.334858	3.880722563	5.623779141	4.949232254	4.523736944	4.27061036	4.87302	3.784310435	5.527995
CLCN7	1.72283	1.96422613	2.186975	1.9282	1.696630277	1.737968	2.044888025	1.607206	1.584653	2.224723932	1.951598	1.988431783	1.422358504	2.258417678	1.907159	2.57888046	2.153528072	1.828172	1.882933	2.147268	1.452989	1.553968	1.628364	1.943251203	1.704361	2.863791681	1.691811	2.268817	1.906062302	1.866368615	2.048854085	2.318865	1.913768	1.546431	2.249747	2.348020802	1.285393	1.812099	1.584504921	1.973847	2.152098	1.394034924	1.859849429	2.219942396	2.346137486	2.405438964	1.418694	1.661635998	1.514754
KCNN2	2.659541	1.989066819	2.293161	2.514659	2.60981129	1.707415	2.166184741	1.825323	1.53068	2.819397935	2.312425	1.6118488	2.494529123	2.561772315	1.76145	2.088571579	1.853107497	2.054004	1.9943	1.535716	3.366861	1.12989	1.120683	1.944592072	2.71205	2.312304696	1.745264	1.018032	2.566509635	2.594420957	0.52249705	1.006241	1.054618	3.137516	1.756818	0.099374486	1.752919	2.203344	1.477038293	2.522263	0.2524626	2.317037157	1.395402394	2.352406328	0.23116435	0.632384509	2.037943	2.391014218	2.627166
PCBP4	1.552404	1.153180285	1.921213	0.9945392	1.17957446	1.661803	1.349153909	1.145696	2.21069	1.507398682	1.706209	0.991529332	1.497572204	1.787632652	1.600356	2.515864711	1.518518811	1.331896	1.829879	1.847561	1.264711	1.535395	1.804078	1.304191465	1.11177	1.66785614	1.701218	2.063103	1.345901444	1.242134159	1.618616524	2.534208	1.010678	1.290012	2.1913	1.951340938	1.285083	1.281253	0.989159312	0.8979825	1.93091	0.889528185	2.617502185	2.233337642	2.461335449	2.052590683	1.081636	1.615072709	1.174467
MIS18A	1.418164	1.308194021	1.521292	1.41042	1.155141766	1.271339	1.107992999	0.9613782	1.119422	1.316927849	1.378556	1.173870541	1.266420186	1.191243836	1.222982	1.60222697	1.477610139	1.094159	1.422785	1.207979	1.561564	1.280233	1.436831	1.240644324	0.8840888	1.257198812	1.360278	1.540476	1.248127087	1.184620971	1.146870058	1.5719	0.9366948	1.380848	1.481132	1.812765755	1.118411	1.233778	1.123956074	0.9852998	1.278135	1.512402484	1.147474792	1.379589684	1.812014185	1.649904804	1.08725	1.531911687	0.9309287
DUSP9	0.2270345	0.547451141	0.1822752	0.1420367	0.312673018	0.4899129	0.246331588	0.4373001	0.2739808	0.233340526	0.3620012	0.157436307	0.199594502	0.188731028	0.2957429	0.613900205	0.241798516	0.1939726	0.1475714	0.13181	0.332949	0.3475276	0.4952445	0.279064095	0.3286772	0.244141527	0.164677	0.1482549	0.187517515	0.126593962	0.40925736	0.1326619	0.1124398	0.1948771	0.1063355	0.193672009	0.2205722	0.1480851	0.209354437	0.2041698	0.328328	0.216264344	0.524451605	0.205352071	0.239153265	0.316045238	0.1400782	0.229551861	0.217283
MT1F	7.13031	7.18416128	4.35881	7.04882	7.068567271	6.867575	6.683189091	6.992215	7.944326	5.282590834	5.304329	6.559060586	6.68543305	5.346274388	5.352423	6.553612099	4.188107485	7.032515	5.868749	6.297842	7.758184	6.921846	7.417332	5.577461072	7.054409	5.948649839	5.503041	3.806499	4.959651679	5.323894875	6.419875121	4.992567	6.265585	5.87639	6.488255	2.355325404	7.831414	3.735814	7.028820573	7.689005	7.377168	7.392807972	5.271331512	6.68815746	1.372823006	4.09697604	7.158765	4.755341559	6.594657
SLC12A7	3.030658	3.351604586	3.715711	2.91227	2.968959047	3.61119	3.210094969	3.612809	3.085722	3.35415291	3.1436	3.182107049	2.658475341	3.415752748	3.249043	3.80095292	3.329067396	2.888849	2.903178	3.037978	2.736772	2.705952	3.154064	3.741237664	3.251816	3.300936851	3.422175	3.754849	3.413286818	2.468190877	3.458276593	3.856816	3.362669	2.570238	3.349883	3.850614096	2.061689	2.955301	2.719591998	3.160113	3.526198	2.396936205	3.548188371	3.296744659	4.363317433	3.805013315	2.40233	2.717514066	2.809435
SNHG3	0.693522	0.451951751	0.7193672	0.4655735	0.456465092	0.5300805	0.409024318	1.269539	0.793118	0.716350444	0.4972858	0.902062361	0.53743209	0.444288513	0.6265159	1.361554632	0.659650759	0.3360655	0.7256643	0.4748606	0.534477	0.5714935	0.8329896	0.489230821	0.7150335	0.465337097	0.8288754	0.857819	0.668205891	0.646439557	0.568886872	0.8986034	0.6100685	0.605276	1.281189	0.370369471	0.3629507	0.4657199	0.607502056	0.3459488	0.4581471	0.705262261	1.792733699	1.063972609	0.899129341	0.708674865	0.4571557	0.834945875	0.7587059
NT5DC2	0.4452249	0.941617968	0.5610404	0.5877646	0.49604327	0.938134	0.599489233	0.2776443	1.092114	0.527320702	0.9136619	0.349980829	0.479769749	0.496798226	0.5569088	1.243329027	0.795790125	0.5360667	0.5953317	0.5362706	0.5065057	0.7013379	0.5932342	0.742032973	0.1974298	0.571372622	0.6909091	1.092607	0.563318261	0.660849699	0.382716479	1.206132	0.4969757	0.5245445	1.469208	0.739926128	0.4585242	0.6584283	0.389630624	0.2867	0.7504233	0.657962993	0.343990775	0.668111341	0.719527912	0.680860078	0.4237775	0.73411513	0.5273801
THEM5	0.7895042	1.092301014	0.8784993	0.4200419	0.662052669	0.2560096	0.256455855	0.7143883	0.510768	1.025416284	0.6940557	0.827406779	0.69555745	1.126215146	0.6460095	1.351472739	0.748650479	1.048508	0.204044	0.6584062	0.6464434	0.8078053	0.7937733	1.18180829	0.5846948	0.115338737	0.4234363	0.8507923	1.133775126	0.967413568	0.519176975	0.302056	0.1561812	0.8977064	1.393265	0.605133981	0.9149285	0.477252	1.232214816	0.6687617	0.6365312	0.730324115	1.368663258	1.028304799	0.495901805	0.598540129	0.5935274	0.292272705	0.5445385
NACC1	2.10559	2.481748961	2.841784	2.210616	2.614254482	2.098617	2.328248977	2.515287	2.603225	2.310620611	2.582495	2.918021413	2.089278687	2.577473652	2.434148	2.856107535	2.607552346	2.842082	2.601815	2.408108	1.820422	2.436627	2.663696	3.591745035	2.513425	2.545267095	2.347338	2.605479	2.242890531	2.501283122	2.71842813	3.034327	2.586703	2.34373	2.702446	3.55827542	2.360605	2.560577	2.652394207	2.520038	2.866686	2.362844609	2.155780062	2.612740218	3.408347751	3.174043426	2.607718	2.196907284	2.869318
C19orf53	4.929164	4.391660348	5.001419	4.950036	5.027149237	5.376576	4.77432215	4.974526	5.57001	4.714724522	4.652236	4.613132599	4.759621199	4.69770421	5.164344	5.779068265	4.886731851	4.777925	5.447629	5.064426	4.70308	4.99276	5.011964	4.827485616	4.695639	5.277695534	4.686912	5.055065	4.611787775	5.011741137	4.718645965	5.251936	4.299158	5.121698	5.063105	4.444363045	5.562806	4.956602	5.212321848	4.345994	4.625459	5.022931337	5.230940306	5.618804305	5.263816341	4.820625102	4.994565	4.694467906	4.643381
MT1G	10.73287	10.277497936	7.425612	10.73987	10.539535914	9.900344	10.648529721	11.30877	11.43146	9.403328333	9.026915	10.354125087	10.322858922	8.901969557	9.556847	10.093499222	7.923800477	10.7595	10.207	10.40329	11.57602	10.21666	11.46264	10.188825149	10.68535	10.336496001	9.286121	7.496239	9.038722389	8.591290392	9.820205949	8.542047	9.75733	9.557116	10.37753	6.296476185	11.33937	7.395392	10.78701433	11.30063	10.90337	11.353854761	9.127906731	10.469175584	2.020374448	7.186266356	11.20528	8.909175316	10.25103
FUS	2.454423	3.066556745	2.64335	2.451636	2.565853024	3.154033	2.346061007	3.141937	2.334782	2.461161179	2.693625	2.989123393	2.41565187	2.470581591	2.761476	3.334538231	2.867163529	2.214639	3.155486	2.706386	2.526161	2.6347	2.871793	2.955500064	2.389561	2.690550702	2.660758	2.931832	2.430216448	2.842110863	2.876076079	3.456412	2.686212	2.131511	3.479788	2.995134459	2.260902	2.171853	2.269253995	2.447014	2.944863	2.685138536	3.77533597	3.069631766	3.115254452	3.230994231	2.898814	2.196964588	3.144209
ANAPC11	3.718228	2.814619016	3.573688	3.583423	3.645129344	3.88529	3.67091578	3.506691	4.465266	3.463332017	3.278485	3.060534351	3.396803764	3.304932147	3.450352	3.954900977	3.248501404	3.141008	3.678105	3.482183	3.088523	3.583317	3.656135	3.443275787	3.41903	3.657364929	3.529082	3.506207	3.349132638	3.321496876	3.217015842	3.634019	2.694269	3.793761	3.428535	3.314535781	4.189563	3.860975	3.735507083	2.778184	3.106996	3.081541243	3.524860629	3.873841024	3.547556977	3.021884571	3.128066	3.615133548	3.171755
PPP1R16A	2.667141	2.442090224	2.613389	3.152251	2.814858228	2.942535	2.47171603	2.123301	3.869337	2.579677835	2.611294	2.168834322	2.65213155	2.859185812	2.619872	3.188243797	2.730508183	2.860047	2.892055	2.662036	2.429035	2.474262	2.882966	2.314528281	2.113328	3.031040282	3.020723	2.822149	3.019685201	2.007368838	2.922981732	3.029334	1.49348	3.127766	1.972105	2.727912756	3.064356	3.295055	2.680350313	2.20528	2.480578	2.228177498	2.496810373	3.6390472	3.025970545	2.552951831	1.708511	2.917293953	2.025332
MT1M	6.814314	6.546290173	4.382464	5.940569	6.461613539	7.889768	6.49555804	9.31824	8.067621	4.875770798	4.592655	7.752225498	6.225457473	4.78693154	4.945921	6.465562587	3.867545148	6.158279	6.61913	6.124107	7.292539	5.781448	7.25574	5.489697408	7.936566	4.520573377	4.560372	2.938129	4.129675527	7.295468843	6.26969605	5.761251	6.709448	5.019733	6.324391	2.817292755	6.595571	3.290281	7.209013696	7.878956	7.05084	7.824560861	4.903740336	6.88813016	1.794149452	3.832190555	6.669926	4.646421521	7.922762
COLGALT1	2.888994	3.31964501	2.975744	2.727006	2.591798938	3.127643	2.759195156	2.649823	2.892696	3.133018083	2.820095	3.031429029	2.599405602	3.216910005	2.88217	4.084607601	3.060590204	2.638407	2.498904	2.897168	2.735102	2.829409	2.932957	2.952385546	2.689852	3.091766539	2.579118	3.200624	2.779518996	2.847802973	2.895409824	3.582941	3.128648	2.660529	3.688952	3.193933502	2.398435	2.596453	2.724024662	3.212828	3.234809	2.596766362	2.846137371	3.295680916	3.071622441	3.372170621	2.612242	2.857168716	2.687877
TRIM16	0.466016	0.388962221	0.4228459	0.3607587	0.262665789	0.225748	0.361886708	0.1614017	0.4373423	0.417007935	0.2786685	0.179411431	0.204019078	0.311230089	0.2514124	0.498287174	0.38727215	0.2868241	0.2813821	0.2971446	0.294424	0.4552441	0.2377917	0.196989844	0.1875789	0.209265327	0.4114625	0.5759342	0.478019856	0.321942418	0.384834043	0.6182479	0.2073852	0.5158618	0.3604335	0.330676904	0.262081	0.275351	0.338259331	0.232161	0.4568242	0.21679179	0.383630932	0.360701861	0.404340242	0.763874893	0.1680478	0.334796478	0.2255675
PRUNE1	2.136871	2.410327317	2.09714	2.21632	1.873508544	1.649134	1.705927848	1.132741	1.878275	2.101980188	2.283337	1.349133107	2.226255265	2.431699576	2.123307	2.717741566	2.467260934	2.08641	1.525579	2.087932	2.163309	2.25104	1.513956	1.81325716	1.206695	2.342219108	2.286976	2.879742	2.623857278	1.761835407	2.380184773	2.482581	1.343733	2.681318	2.396722	2.966684645	2.161383	2.103763	2.274771402	2.059671	2.035637	1.852434126	1.526760564	2.096539048	2.640217753	2.404567324	1.686102	2.665531949	1.189339
FOXS1	0.01559635	0.404644163	0.1086096	0.1565317	0.042589413	0.2400937	0.101065822	0.02014302	0.4905163	0.108856871	0.04566173	0.016575818	0.201498259	0.082469327	0.04086475	0.720466228	0.349706686	0.3093064	0.1548909	0.1571132	0.2645718	0.7934645	0.1675358	0.174184552	0.03929982	0.148815418	0.2308297	0.5415737	0.509527905	0.199723767	0.102239437	0.3174699	0	0.174762	0.44267	0.381143139	0.1878563	0.2438771	0.141057006	0.1287148	0.3198949	0.070972033	0.283437813	0.32050949	0.182245124	0.100201718	0.1577586	0.307238548	0.1271065
MT2P1	5.757971	3.438500539	3.57518	4.650766	5.996401006	6.367507	5.648596259	7.299846	6.882675	5.021139955	2.413168	5.898110781	3.794352563	2.749369954	3.804969	4.926075886	4.138108622	4.10436	5.955662	4.947368	5.960627	5.254984	6.334162	5.171199235	6.039736	4.764495135	1.970139	3.307435	2.990648981	6.010370582	3.75402336	5.499798	4.606533	3.58129	5.183683	2.33555767	5.801012	2.976629	4.329137277	3.843599	3.534341	5.643091977	5.388131955	5.037959557	3.43205106	3.161689786	5.507753	3.441131631	6.043537
SOX13	2.035327	2.038385935	1.626015	1.961593	1.433829791	1.535584	1.476487859	1.627351	1.266196	1.975870963	1.913284	1.51033535	1.792722786	1.894902467	1.715721	2.524820374	2.032602535	1.396269	1.391969	1.377309	1.670197	2.083113	1.219066	1.920626961	1.671052	1.802788373	1.855849	2.111824	2.065525576	1.452448591	1.889441349	1.988276	1.166846	1.798497	2.007261	2.069760321	1.372035	1.862522	0.933023762	1.616582	1.742492	1.180211881	1.637116593	1.977053465	1.780263122	1.93003085	1.691606	2.072591947	1.657233
ARHGEF11	1.48071	2.012583472	1.652931	1.314978	1.421086505	1.362748	1.199216163	0.9159808	0.7813523	1.621708036	1.506057	1.392141591	1.212911412	1.528917706	1.388149	1.905311047	1.814951172	1.181803	1.239579	1.41004	0.9939321	1.395456	1.098469	1.83196443	1.021227	1.34329256	1.408868	1.889452	1.740724767	1.27247671	1.541678677	1.802421	1.603103	1.336391	2.096213	1.709062301	0.7672016	1.308504	1.322858028	1.491314	1.976685	1.184342429	1.178716146	1.72953484	1.79778232	1.895526347	1.056692	1.285809178	1.060648
POGZ	1.47772	2.030503336	1.579747	1.429652	1.375544379	1.36405	1.221856396	1.490066	1.044445	1.722588299	1.718215	1.487667058	1.598830944	1.807515524	1.742043	1.798026547	2.038566141	1.63233	1.531128	1.408527	1.602595	1.607572	1.460273	1.811817909	1.284583	1.257778217	1.631003	2.034663	1.933183943	1.412798109	1.911159726	1.840195	1.571169	1.551004	2.131122	1.516479479	1.023971	1.33131	1.364446141	1.48763	1.815921	1.429304811	1.992501735	1.839183656	1.669780179	1.806611895	1.392757	1.607511514	1.554761
NDUFAF2	2.831478	2.471426622	2.91713	2.408835	2.344845063	2.889685	2.582084634	2.627322	3.005953	2.452186718	2.552287	2.512477806	2.705817284	2.419267053	3.193442	3.08862827	2.791467171	2.406069	2.670217	2.38794	2.42311	2.65325	2.843028	2.578260824	2.24025	1.449623139	2.80754	2.879566	2.201417504	2.649937504	2.645605904	2.95611	2.602851	2.784759	2.754823	2.363376006	2.888116	2.615529	2.860174801	2.320199	2.781502	2.824154643	3.032050408	3.14377973	3.128841689	2.725176699	2.518911	2.512923309	2.732989
NOTCH3	0.2029971	1.348010612	0.6235717	0.7112498	0.247563855	0.4950013	0.586203569	0.4046418	0.5457803	0.55122115	1.022146	0.362402301	0.671564759	0.620028062	0.4778232	1.366787334	1.107975843	1.715011	0.6570607	0.7102482	1.203336	1.43876	0.6930223	0.883309033	0.5511825	0.586202529	0.6282744	1.279423	0.738621248	0.778271867	0.714899629	0.9156199	0.7862275	0.3536608	1.481626	1.217373363	0.6269578	0.6243553	0.342833359	0.6855781	0.7972327	0.577305371	0.925396687	0.720039161	0.700981158	0.832657967	0.763546	0.391415054	1.071112
YIF1B	2.71536	2.368346258	3.172845	3.053959	2.841913392	3.23722	3.264410407	2.717153	3.464252	2.782082022	3.197523	2.407560279	2.444319802	2.982157422	2.827068	3.30630156	2.450082687	2.609607	2.695501	2.798835	2.277541	2.543432	2.900299	2.512147012	2.800356	3.289600759	2.941132	3.025245	2.517132196	2.643922372	3.315481063	3.101667	2.672037	2.723568	2.860231	3.485146938	2.984657	2.995832	2.730024019	2.772301	2.664691	2.587259998	2.666095018	3.164678917	2.999685986	3.020725859	2.062711	2.951597246	2.824147
MANF	2.984329	4.321152198	3.543036	3.595979	4.073585818	3.746566	5.448121802	4.122604	4.677338	3.530622701	4.535746	3.744639913	4.317165462	3.907335254	4.160775	3.855577554	2.65834437	4.340772	2.901261	4.058544	3.079976	4.314721	3.996433	3.635270019	3.326639	3.470781136	2.905025	3.680347	2.922220247	4.083800119	4.343382163	4.190004	5.188006	2.838306	4.075675	3.845341611	4.632158	3.398401	3.745438816	3.392894	4.370548	3.953528946	4.168393168	3.961969606	4.638127158	4.445225332	3.757186	3.178151255	4.251967
ZNF512B	1.788472	2.365434655	1.898945	1.45262	1.627652732	0.9995842	1.299978705	1.372426	1.313066	1.665731316	1.515721	1.957124475	1.178866362	1.799260151	1.371772	1.890480019	1.518783901	1.724388	1.449691	1.463475	1.004025	1.388288	1.427706	2.474282374	1.309678	1.488189283	2.059005	2.075193	2.277591259	1.173332666	1.619074054	1.410673	1.119229	1.643009	1.66195	2.090653151	1.044262	1.67041	1.60750529	1.192058	1.860967	1.149029908	1.479776353	2.154455199	2.184942835	2.049691501	1.116267	1.629775748	1.186918
EXOSC5	3.048625	2.414086888	2.889673	3.030711	2.98035379	3.129672	2.727247131	2.876514	3.49232	3.022520225	2.664439	2.401001376	2.925829638	2.700781378	3.018875	4.4949885	2.762755768	2.615723	2.971623	3.045057	2.604236	2.951568	2.73109	2.887239844	2.799199	3.246366965	2.794272	3.084282	2.729473089	2.668284521	2.412099447	3.005999	2.548028	3.084431	3.016333	2.844760053	3.24415	2.984456	2.965382333	2.547217	2.83281	2.760671979	3.446043963	3.647516202	3.203801197	2.677596399	2.634415	2.605560839	2.522766
BCL2L12	1.754597	1.621947725	2.027651	1.771797	2.315216774	2.274055	1.791587633	2.022531	2.283028	1.597367642	1.879553	1.618393016	1.952277904	1.985078208	1.984927	2.806577288	2.170603303	2.013009	2.215013	1.935414	1.681599	1.892901	2.330895	2.137175909	2.135607	1.970720269	1.65134	2.042049	1.854744678	2.112022424	2.168944151	2.316605	1.436754	1.688349	2.216776	2.476049679	1.966258	1.980714	1.799972051	1.684313	1.938096	1.535227767	2.413798408	2.605669768	2.446701834	2.211545418	1.959292	2.147943574	1.968386
CD2BP2	2.615811	2.570637772	2.608282	2.330697	2.576440044	2.927614	2.553527942	2.682909	3.343764	2.441146168	2.148096	2.573555692	2.159361969	2.351317026	2.798945	3.582512437	2.930056233	2.476139	2.948751	2.384951	2.323114	2.457532	2.611911	3.136633285	2.378358	2.685264969	2.106963	3.034916	2.357785246	2.259776015	2.458896023	3.558443	2.669834	2.588212	3.258759	2.467351829	2.499555	2.687587	2.692669369	2.237077	2.777741	2.362475746	3.476602205	3.059353763	3.448238249	2.868423427	2.662722	2.375058428	2.848064
RBM3	3.103781	3.811802729	3.747582	2.623321	2.873546344	4.465877	2.698194511	4.329256	3.944559	3.357574206	3.264454	4.103480413	3.066004214	3.081727134	3.8622	4.725793155	3.83645006	2.548962	4.107468	3.258837	3.274678	3.238939	3.842974	3.29043897	2.914741	2.958241272	3.286784	4.023034	3.081802616	4.020375231	3.190834081	4.837166	3.36175	2.528031	4.82541	3.911618993	2.178735	3.011209	3.228576309	2.415735	3.610131	2.924333997	4.469772045	3.516642781	4.33787768	3.638619593	3.350933	2.946248379	3.587274
PARP1	2.730185	3.393711512	3.324265	2.989394	2.732199937	3.180371	3.240095924	3.615954	2.724769	3.18843428	3.274316	3.467372225	2.564572596	3.106763653	3.388774	3.565841535	3.270556173	2.947365	2.848204	2.819554	2.881247	2.41193	3.057081	3.350381703	3.223832	3.037111282	2.865284	3.158225	2.981085575	3.187998725	3.176666804	3.34577	4.070985	2.534196	3.349217	3.531351168	2.086224	2.904959	2.674881777	3.318634	3.503486	2.827321943	3.09069652	2.954663986	3.300253662	3.564518734	3.243	2.711676813	3.74303
SLC35F6	2.72474	3.16284733	3.085147	2.67815	2.822027534	3.422193	2.627752129	3.2066	3.114303	3.126326636	2.825944	3.597106861	3.024279913	3.146487444	3.236235	4.166460667	3.411853799	3.079341	2.806483	2.924511	2.769548	2.769316	3.294336	3.034813661	2.659042	3.467808197	2.501022	3.033699	2.649191433	3.236794607	3.231230896	3.569295	4.118196	2.46242	3.361809	3.778005673	2.456664	2.830262	2.887992902	3.433754	3.245221	2.786086426	3.327683972	3.379688216	3.574757627	3.605919354	3.036304	2.676745212	3.073577
CKLF	1.555178	1.286471692	1.461727	1.020475	1.097797967	1.687813	1.23390759	1.049783	2.176461	1.358703916	1.402706	1.107885486	1.340628217	0.977539482	1.505245	2.235917365	1.505191511	1.010185	1.5516	1.323762	1.164374	1.304008	1.205204	1.533700229	0.7837341	1.502868583	1.545306	1.953749	1.055624827	1.434943884	1.313304371	2.044533	1.411134	1.376312	2.452547	1.493527369	1.087952	1.301378	1.422420581	0.8978584	1.490387	1.324100684	1.862319499	1.784038872	2.299144428	1.662365314	1.244305	1.405741266	1.220554
SLC25A47	7.606511	7.823949448	7.445359	8.276272	8.404360264	8.140065	7.996375137	8.15054	8.428748	7.592378941	7.776428	7.86073419	7.929623061	8.170479773	8.54222	8.185821439	7.111661361	8.152487	8.287044	7.972263	7.522736	8.469772	8.151825	8.596467314	8.254995	8.392414127	7.184444	7.19645	8.708703069	7.860585531	7.590902743	8.648386	7.080168	7.924216	6.9954	7.483607167	8.380074	7.415743	8.177208439	7.226842	7.527414	6.532267779	8.76666004	8.402492409	7.562537529	7.052321514	7.142729	7.983577565	7.517033
PTP4A3	0.4475995	1.579042682	0.6499057	0.6338408	0.447845998	1.249766	1.118397708	1.399053	1.430339	0.558013802	0.8169685	0.618319995	0.610561471	0.918415612	0.8007532	2.727520316	0.934886567	1.026994	1.48499	0.6958055	1.029586	0.9061335	1.073134	1.170054356	0.7461707	0.816783836	0.7337006	1.18943	0.674448885	1.25620645	1.162863352	1.359854	0.7437789	0.7172752	1.872893	1.181070024	0.5638306	0.6967506	0.60216289	0.5261277	0.9832102	0.750152691	2.219610725	1.473984334	1.592007862	1.293291777	1.154474	0.590384925	1.360847
MAFG	1.15731	1.455694499	1.243768	0.7213023	0.868046752	1.118543	0.78445265	0.759393	0.9748192	0.788329453	0.736631	1.110504284	0.657725565	0.776962051	0.8661222	1.314360655	1.203544381	0.8133232	0.7393476	0.7386868	0.6252737	0.8221565	0.9330028	2.104109781	0.8074492	0.70965506	1.014409	1.537232	1.295229612	0.558487686	0.998804472	1.796267	1.152577	0.8302553	1.465533	0.888587286	0.4297629	1.298107	0.712340447	0.5932643	1.212407	0.934329062	1.11937534	1.204936306	1.523244985	1.06588436	0.5934788	0.64238122	1.017196
BAX	2.777709	2.571676325	3.46154	2.351039	2.494717697	3.035786	3.137370631	2.230149	3.963123	2.856997504	3.052393	2.355678841	2.589397357	2.876524384	3.009994	3.51617398	2.983461466	2.675488	3.040972	2.956182	2.381964	2.680444	3.740739	2.737192002	2.404441	3.463031245	3.128235	3.818127	2.692920217	2.711277435	2.978569174	4.26504	2.711538	2.578247	3.926561	2.897820874	2.9333	2.653423	2.55600569	2.380559	3.060198	2.623189343	3.598136073	3.212078227	3.964422275	3.343310802	2.6089	2.727552549	2.688668
LAMTOR2	4.854258	4.326085264	4.620311	4.839237	5.003050922	4.76949	4.874213557	4.615315	5.986074	4.483570615	4.748845	4.321511647	4.754096007	4.685989533	4.750729	5.393841759	4.328879076	4.735865	4.890131	4.667756	4.369851	4.864185	4.871584	4.530707221	4.516323	5.011347119	4.742074	4.601649	4.44402529	4.782222001	4.837494851	4.688293	4.221269	4.988889	4.648477	4.520443515	5.376727	4.879211	4.966299934	4.395191	4.598429	4.680998809	4.80126607	5.113687355	4.828175308	4.470265063	4.55646	4.716508724	4.519826
CYC1	5.562594	4.736359036	5.567681	5.840889	5.47671008	5.725245	5.364737354	5.587682	5.859854	5.596905815	5.525315	5.387373927	5.13829171	5.184273386	5.467974	6.257178754	5.406037813	5.015807	5.569958	5.577035	5.01639	4.981899	5.491178	5.348915333	5.481004	6.166224922	5.573545	5.321038	5.267060296	5.227337324	5.557445651	5.490222	4.690935	5.540255	5.154577	5.644248602	5.254967	5.842389	5.799220305	4.93142	5.234678	5.025887316	5.474698528	5.922777416	5.43347705	5.435288398	5.093379	5.303370454	5.325621
FBL	4.260553	3.951787716	3.833067	4.182142	4.099036991	4.782457	4.058307138	4.298118	5.294254	3.86491492	4.165929	3.947826954	4.234746104	3.935056058	4.317306	5.196918481	4.353433428	3.809242	4.194379	3.942914	3.978455	4.217883	4.439174	4.132764225	3.953999	4.228347124	3.955043	4.4117	3.977641777	4.108895331	4.072245211	4.643304	3.862053	4.23524	4.72117	3.745896248	4.550609	4.178354	3.914734289	3.509395	4.031749	3.863583195	4.778358291	4.613876229	4.29294069	4.046887776	4.089644	4.056412883	4.1722
C1R	9.10736	9.262912988	8.235933	8.799705	9.108821012	9.337642	8.876170157	8.776964	9.364168	8.741232402	8.161272	8.744551128	8.55810815	8.798383639	8.820652	9.301920109	8.770999581	8.940933	8.386207	8.035931	8.695777	9.021752	8.241223	8.487228158	8.655825	8.124999271	8.213822	8.657538	8.720416652	8.636561951	8.581971006	8.7785	8.960092	8.792559	8.727495	7.92872206	8.595827	8.689529	8.093753893	8.856863	9.006789	8.767572713	8.848648056	9.148472969	8.353558929	8.40276459	8.448933	8.495736316	8.320668
CYP39A1	4.398959	4.317383403	4.368351	4.32113	4.148599278	3.732359	3.593319703	4.120943	3.775846	4.673983036	3.982418	3.791930177	4.216692278	3.780883539	3.514884	3.535210371	4.226804909	4.571866	4.573679	4.236771	4.769135	4.065364	3.824571	4.391964244	4.304256	3.682545943	4.23812	4.299734	4.473962484	4.297573628	4.185845704	3.65351	2.900862	4.748997	3.705332	3.781018979	4.418621	4.378923	4.889338294	3.69726	3.944999	4.055535292	4.287992098	4.117767915	4.0012769	3.608982709	4.171063	4.127061434	4.108522
MLEC	4.269946	4.859409706	4.141098	4.352853	4.20685351	2.884351	4.141008566	2.681418	4.311052	3.572837412	3.72697	3.641379331	3.386735269	3.949021068	3.778806	4.1289212	3.841526198	3.748571	2.946672	3.692296	2.565416	4.076702	3.343524	4.632348153	2.811311	3.923475109	4.143137	4.322246	4.365649923	3.167924716	2.99364695	3.821806	4.406583	3.41234	3.796585	3.06939714	3.838404	4.407898	3.996427181	3.985771	4.455366	4.313459111	3.175341971	3.764708194	3.679555824	3.614828402	3.095257	3.753527684	2.95184
ESR1	1.370293	2.053475487	1.674278	1.724066	1.599865642	1.27257	1.293319755	1.811682	0.9716017	1.7595786	2.289248	2.374308727	1.961709034	2.04959697	1.462753	0.747487412	1.830433124	2.17353	1.072945	1.554565	2.359129	1.433223	1.400143	1.404417798	1.581296	1.471279616	1.377738	1.808428	1.452007704	2.206002456	1.97282548	1.513629	1.379302	1.583205	1.371138	1.231558616	1.484635	1.355024	2.089662303	1.88364	1.959373	1.563479958	1.476071551	0.963686765	0.547955357	1.570398575	2.058803	1.3147517	1.515557
TMEM147	3.453962	3.098165725	3.815389	2.638434	2.893938865	3.737374	3.844613273	3.485899	4.256582	3.131933025	3.651863	3.355904973	3.943576307	2.799962875	3.604924	4.026651946	3.809883501	3.408786	3.58346	3.472918	3.203552	3.352022	4.405654	3.584368559	2.669866	4.298910373	3.348286	3.752039	2.607782338	3.732914236	3.528429108	4.029597	2.993856	3.460312	3.775035	3.618255612	4.187499	2.856469	3.61279394	3.658973	3.759288	3.422921914	4.199161204	4.301755029	3.713422993	3.789962245	3.473669	3.841405087	3.569128
FAM180A	1.330775	2.114274926	2.033053	1.615689	0.972430467	2.501123	1.491193441	1.554937	1.621871	1.926145823	1.44863	1.845848539	1.492228165	1.953149269	1.897386	2.35506391	2.13102052	1.409491	1.754738	1.633531	1.795933	1.390658	1.728908	1.892907941	1.386814	1.40790533	1.431498	1.967497	1.379437033	1.73038951	1.93156654	2.989237	2.097323	1.487158	2.425233	1.903239563	0.979123	1.110816	0.918626877	1.593952	1.465042	1.813324289	2.219033948	1.729135873	1.817516661	1.528104964	1.756615	1.322932952	1.860503
MT1E	9.813369	8.140606707	7.79897	7.971757	9.435502811	9.669891	9.098912824	10.38534	10.11258	7.718161191	7.869269	9.470320777	8.648597866	7.210560921	8.108422	8.694266072	7.652949228	9.249522	9.949185	8.963426	8.903093	8.698762	9.825672	8.913848113	9.363618	7.763059677	8.405553	7.195654	6.908222994	9.598206452	8.269218564	8.471452	9.334408	7.573077	8.408801	6.62661503	9.654372	7.691228	9.346253893	8.790588	8.693195	9.24948754	8.740198392	9.307699702	6.461271526	7.550533765	8.656787	8.287745585	9.370842
C1RL	5.731627	6.480155046	5.162591	5.645245	6.147830508	5.66973	5.989864629	5.439307	5.034019	5.876775228	5.522238	4.655733174	5.649146943	6.064505526	5.779867	5.410956729	5.883729706	6.106435	5.134811	5.422145	6.059668	6.024151	5.601068	5.799840006	5.766724	5.082881102	5.277848	5.502348	5.804185816	5.617694027	5.611403951	5.276975	5.837702	5.12305	5.43749	5.350500752	5.531813	5.509105	5.499778675	6.139795	6.047203	5.356964099	5.605220821	5.339591015	5.490696519	5.441528991	5.41562	5.561215129	5.270754
PFDN2	4.949592	4.601949328	5.711855	4.82993	5.21234729	5.437405	5.146157647	5.753575	5.417727	5.04155339	5.107532	4.976548748	5.512762892	4.724912072	5.230094	5.732520373	5.074960394	4.960036	5.531056	5.228124	5.02167	5.031834	6.020063	5.25984793	5.116042	5.132729431	4.99334	5.118008	4.425557149	5.064249034	5.089647371	5.543587	5.217487	4.845917	5.186568	4.792884	5.468723	4.819061	5.177131652	4.437951	4.704261	5.043414848	5.979472261	5.447975794	5.609299428	5.047277932	5.302513	4.807861805	5.489021
CSRNP1	5.746437	5.596583217	4.335757	5.363215	5.364596555	5.921508	3.658353002	5.453138	5.128826	5.349375403	4.481788	5.021055703	4.549477572	4.398272724	4.605119	4.591167314	4.58688838	4.435187	4.704661	2.708454	4.409367	4.461466	4.985007	5.604500785	4.687837	4.347637527	3.309629	5.085083	3.450565603	4.860068685	4.588324068	5.694018	5.352509	5.514612	4.902146	3.146203537	4.936113	4.512573	3.748827703	5.235024	3.791273	4.663103789	5.01889568	4.817879217	4.116989598	4.712709809	4.993282	3.761791566	4.991183
KIAA0100	2.271961	3.047537835	2.165308	1.467032	1.733674254	1.700416	1.471077575	1.296251	2.080255	1.600493778	1.657891	1.89528786	0.995456218	1.574702175	1.326151	2.100657078	2.191899057	1.091903	1.170238	1.482988	0.9725992	1.533347	1.291621	2.859343734	1.043327	1.45087078	1.932385	2.270584	2.208389716	1.174759249	1.632214271	2.102422	2.007637	1.512311	2.522835	2.098352256	0.7337205	2.921456	1.640786612	1.596467	2.596087	1.829066747	1.336355468	2.196751666	2.254845316	2.0744642	1.056465	1.330809513	1.464114
CNDP1	2.230661	3.002883921	1.944401	4.485915	3.792550201	1.604021	3.30829088	3.37031	1.461407	3.837804963	3.048747	4.105390192	3.0776497	3.489699841	2.589669	1.272496085	2.108370218	3.149718	3.733606	2.815467	3.554208	1.228138	2.295741	2.583499611	3.818289	3.324882379	3.059781	2.773237	2.6861342	3.53280845	0.831962313	0.9072451	2.179188	3.007172	1.900441	1.877873633	3.450995	2.240977	3.510618658	3.550774	0.432711	3.535373094	1.994517033	1.757069622	0.799191951	0.685299915	2.87351	2.651437411	3.205749
CS	2.393026	2.647051847	2.664983	2.508255	2.341381399	2.260101	2.215667621	2.533878	2.282988	2.529812638	2.716769	2.765972194	2.325416395	2.93166238	2.619144	3.358024079	2.935783645	2.666774	2.255222	2.354092	2.452274	2.181968	2.599973	2.617246687	2.360719	2.705572882	2.568819	3.034744	2.578802431	2.602165649	3.153007638	2.954893	2.577453	2.31679	2.944822	3.586567934	1.754706	2.456444	2.550594942	2.785978	2.70473	2.326334614	2.644469393	2.628942009	3.63423149	3.409322693	2.545047	2.267258742	2.399149
ALDH2	7.691574	6.997145393	7.679006	7.859961	7.510253326	6.887111	7.204720096	7.674533	7.515235	7.782959115	7.410947	7.134576845	7.426199187	7.289298289	7.459657	7.487305305	7.731740668	7.270189	7.740891	7.355877	7.555937	7.518111	6.627454	7.637207027	7.348955	6.986479726	7.145415	7.255857	7.595696396	7.160809305	7.10742592	6.978386	6.839983	7.411591	7.045369	6.626433927	7.424198	7.036808	6.940354644	6.670268	6.855271	7.000801274	6.890558427	7.034175086	7.028859826	6.583131781	7.186339	7.700551139	7.129543
TP53I3	0.8429514	1.377466406	2.550054	1.274285	1.568352409	1.059808	2.488469564	1.587516	2.262078	1.768955176	1.935528	1.475081589	1.144987803	2.484907337	1.531264	1.668038475	1.166131485	1.859269	1.171701	1.877651	1.708966	1.414479	2.64819	1.295757171	0.9064049	2.397380273	1.129514	2.46489	0.722439912	1.425283847	2.284294858	2.799903	1.217859	1.164966	2.146131	2.406071827	1.084522	0.7953415	1.394524365	2.099495	1.96467	2.198083459	2.037037684	1.313845799	3.062378688	2.493088951	0.7867243	0.786424615	2.291531
PMVK	4.964336	4.618912441	4.806386	5.32474	5.147917181	5.323149	5.079460991	5.021625	5.960009	4.722120948	4.960322	4.611556801	4.794936188	4.894064101	4.99139	5.54136548	4.987550505	4.907331	5.092746	4.976572	4.779253	4.565653	5.166271	5.040104896	4.858034	5.545336637	4.981762	5.027378	4.8682081	4.957216708	4.966027357	4.943253	4.306505	5.055133	4.763377	4.827683981	5.452698	5.454745	5.006243873	4.660377	4.612939	4.725777467	4.96348948	5.367803739	4.763455979	4.679806575	4.799219	4.960005384	4.856516
NPY1R	1.23348	1.447786639	1.886959	1.531742	0.796948573	2.27998	1.196261773	1.572552	1.513797	1.618387978	1.840249	1.657654627	1.492164148	1.466510536	1.83538	2.720795245	2.453983279	1.161829	1.273298	1.399594	2.17744	0.9577755	2.059685	1.221086441	0.5348251	1.078533593	1.196685	1.89087	1.596156572	2.675370327	2.00118513	1.666655	1.589056	1.396613	1.873799	1.700015396	0.5521437	1.132951	1.479793834	1.627948	1.303767	1.209570272	1.506412441	1.726317055	1.499270051	1.616020533	2.020646	1.236867625	1.974957
P4HA2	0.6288621	0.802972255	0.9413901	1.0793	0.76317133	0.6967179	0.812724366	0.7109928	0.9455811	0.94546524	0.9618929	0.892925515	0.829507604	1.122569256	0.8462654	1.427084052	0.957985981	1.046761	0.6860002	1.259717	0.9120953	0.7183444	1.199706	0.758578289	0.8994895	1.286938417	1.064254	1.331019	0.890869272	0.892895926	1.688833593	1.558401	0.687381	0.7618129	0.8318677	1.512455917	0.8115826	0.7461668	0.606596757	0.9857459	0.8978663	1.020554799	0.768130516	0.89387303	1.598443158	1.541895739	0.7139106	0.783454884	0.9883178
COL4A1	1.312099	3.223455675	2.939973	1.892197	0.713250099	2.555068	2.131133506	2.615896	1.741017	2.012726745	2.783003	2.333804911	2.068088895	2.298251583	2.697991	3.614299035	2.454325592	2.325112	2.262298	2.277422	2.571406	1.835311	2.900884	2.890154491	2.114263	2.31422025	1.735182	3.228619	2.024397424	2.501229449	2.468143834	4.462405	3.070524	1.425452	3.11306	2.757363931	0.7392264	1.730895	1.673864592	3.065656	3.078594	2.851599979	2.449167557	2.197074148	2.76787871	3.550309477	2.782296	1.695982118	3.340679
EIF3D	4.149411	4.24421783	4.034504	3.965196	3.837187609	4.670054	3.741425548	3.766379	4.63752	4.016914876	3.917797	3.92217158	3.947035008	3.800714233	4.264639	5.39505979	4.441936207	3.506944	3.995412	3.886225	3.772309	3.966157	3.998038	4.183946011	3.630888	3.951207284	3.856775	4.554296	3.977706143	3.904355634	3.87906449	4.713959	4.027414	4.157792	4.845548	4.074405114	3.694777	4.228375	3.935468785	3.880284	4.175415	3.735232921	4.632634268	4.598349696	4.43404902	4.190935689	3.869913	3.742378634	3.776364
RAN	3.469321	3.540540663	3.980786	3.48714	3.497118386	4.114752	3.606933891	4.107605	3.726256	3.558983543	3.734724	3.875615997	3.646669247	3.389605464	3.928969	4.678956836	3.793632134	3.505669	3.745088	3.597708	3.626195	3.485983	3.950444	3.835269372	3.737162	3.594491919	3.414178	3.880848	3.186121845	3.667430654	3.860665973	4.439416	3.878761	3.344742	4.075219	3.849439192	3.134103	3.472728	3.879065815	3.52577	3.553928	3.675672347	4.438428631	3.664147452	4.502084441	4.074997304	3.812551	3.276518586	4.083056
TAF9	2.890335	2.760932526	3.122474	2.635696	2.753381016	2.972488	2.546775357	2.894059	2.663313	3.007720488	2.955888	2.793350942	3.023000942	2.732431793	3.281708	3.641939018	2.719799054	2.656128	3.146186	2.881142	2.905984	2.778505	3.275554	2.822850125	2.723397	2.155782017	2.962883	3.241159	2.588907611	2.61583193	3.069941897	3.474545	2.583345	2.44999	3.159545	3.090375512	2.188732	2.855618	3.04341877	2.833387	2.799322	2.923666006	3.584176118	3.109747328	3.383423225	3.144234032	2.717305	2.400618865	2.740672
GTPBP2	1.444005	1.58092848	2.060002	1.220654	1.442446978	1.364758	1.496485859	1.82323	1.227088	1.748531897	1.796416	1.820300104	1.515975151	1.817842183	1.986949	2.896656089	1.647162219	1.643167	1.679178	1.715909	1.624498	1.504245	1.791888	1.551356626	1.556664	1.24109614	1.756597	2.108923	1.606792477	1.669575835	2.349790437	2.360162	2.22369	1.409458	2.382421	2.225905246	1.026003	1.126695	1.157401843	1.640688	2.129383	1.46194341	2.521346621	2.092297039	2.734013143	2.569871033	1.336653	1.381229351	1.816438
PKN3	0.4934358	0.78297656	0.6322971	0.5472797	0.344044179	0.6666168	1.481470768	0.569051	0.7136245	1.636478461	0.7580455	0.345929114	0.578260711	0.487841674	1.5843	0.981738998	0.833957131	1.611581	1.411981	0.5188225	1.229442	0.658395	0.7245212	0.555986827	0.3689284	0.58834318	1.435253	0.8031891	0.473184068	0.509545129	0.685677797	0.8553372	0.3552162	0.4975132	1.06942	0.685035675	0.3621507	1.125164	0.384134488	0.369343	1.688528	0.288888072	0.914981575	0.889190093	0.899856089	0.639222219	0.4243023	0.549693007	0.3650834
PDLIM7	0.7029695	1.357864288	1.100139	0.955937	0.64609919	1.663453	0.977206995	1.53708	1.598733	0.779983322	1.055143	0.994663869	0.895192173	0.848902402	1.511783	1.742837424	1.2579476	1.432149	1.542171	0.9516285	0.9002126	0.8140277	1.33299	1.41464039	0.882085	1.193399895	0.756126	1.497101	0.991309624	1.146125398	1.248498281	2.07421	1.145746	0.8666435	1.634675	1.295401776	0.6671447	0.77134	0.895895045	0.7606582	1.221048	0.817324556	1.898766003	1.42792761	1.760722018	1.4729704	1.305861	1.011045257	1.337951
UQCRH	4.913186	4.221658738	5.309125	4.677254	4.750597786	5.017806	4.944944961	4.619984	5.358018	4.523208525	4.905405	4.686311785	5.065364717	4.441047735	5.055767	5.135862629	4.705559042	4.225794	4.773866	4.666698	4.581955	4.690151	5.576096	4.391336784	4.554982	4.966284853	5.247722	4.92768	4.326288192	4.608540536	5.207081549	5.165352	4.579684	5.038235	5.079724	5.473786641	4.766527	4.956546	5.352420367	4.690832	4.52569	4.802875586	5.052380338	5.366749644	5.231443698	5.535731527	4.607726	4.754194263	4.847094
ZNF687	1.465345	1.784422442	1.720021	1.508528	1.541450262	1.590967	1.206985788	1.329442	1.022529	1.617212444	1.644605	1.713986666	1.23547408	1.592909113	1.465067	2.139796926	1.743222209	1.541437	1.303732	1.62689	1.268904	1.286997	1.181247	1.751056948	1.424281	1.700851862	1.497716	1.969554	1.865132524	1.487747489	1.819493973	1.799752	1.519665	1.397474	1.777605	2.04210408	0.9281731	1.389831	1.463775127	1.529111	1.804313	1.137145811	1.414625078	1.770117525	2.002102618	1.922832259	1.25013	1.669521983	1.200614
DIRAS3	2.137716	1.861940082	1.753519	2.496443	2.326515044	2.192497	1.963848101	3.525818	0.5681134	1.831816878	1.454856	2.19434384	1.289624258	1.341309685	0.8171105	0.701759643	2.378329503	2.009539	2.571415	2.023978	2.199966	1.76823	1.148299	3.250143628	2.465457	1.25107154	1.470337	1.676261	1.870266982	1.321264033	1.453110963	1.408825	0.4397689	2.218773	1.701227	1.40383017	1.644654	2.050764	2.017484458	1.320352	2.0542	1.805097369	2.405859592	1.776596327	2.457490159	2.072278473	2.032099	2.314980008	1.033316
DPM2	2.741558	2.39045417	2.35581	2.600773	3.149074074	3.040307	2.509067399	2.719799	3.769564	2.225469178	2.564202	2.4350105	2.569965671	2.418626497	2.634391	3.596127681	2.751390699	2.227864	2.952294	2.667299	2.358398	2.80385	3.14961	3.129726819	2.520443	2.811227082	2.473351	2.749204	2.40889247	2.364753829	2.855830301	3.146876	2.413347	2.488844	3.128812	2.638858776	3.212571	2.377424	2.65173091	2.286364	2.516102	2.418614965	3.265148758	3.215097057	2.998762548	2.948056404	2.275957	2.4844717	2.491925
RAB11FIP4	0.4482669	0.525410391	0.6765838	0.3584239	0.501995661	0.5623146	0.249931496	0.4769594	0.6119991	0.350001724	0.461341	0.588175498	0.29142061	0.280218958	0.2703596	0.561893688	0.707242247	0.315754	0.5630574	0.5938694	0.4374518	0.3315212	0.5318665	0.98598301	0.6327502	0.689074988	0.6038033	0.7759844	0.553014335	0.420776867	0.608962339	0.661985	0.3203813	0.4073414	0.7306416	0.647713953	0.3224043	0.8663286	0.490695445	0.3471591	0.4342449	0.27076875	0.756931701	0.749599867	0.894176743	0.666204195	0.4065877	0.291429717	0.6285681
BCL9	0.8057779	1.139534805	0.8229859	0.6375432	0.618734899	0.6048439	0.58011595	0.5707479	0.5841765	0.88659167	0.9431508	0.546545724	0.78335535	1.111232781	0.9738718	1.367315314	1.145121747	0.8499113	0.5799659	0.6938036	0.8091959	0.8434237	0.5689973	0.843374794	0.5455307	0.812154331	0.8807165	1.2874	1.069241308	0.591090989	0.911608859	1.357123	0.7457671	0.9293154	1.03077	1.196149801	0.4098849	0.8055903	0.578985717	0.9597223	1.096955	0.611971618	0.965961246	0.952349953	1.155271903	1.140325066	0.885867	0.88676111	0.5798407
MT1XP1	3.909599	2.630124266	2.158795	3.359639	3.640742246	4.367772	3.804022365	6.070479	3.964207	3.608210978	1.497881	3.501469613	2.678814379	2.311268948	2.222582	3.218293323	2.106619041	2.523006	3.893768	3.112531	3.932961	3.669347	3.568857	2.968110144	4.417258	3.585894301	1.259714	1.521212	1.963557415	3.628952285	1.76366355	2.687475	2.992027	2.165696	3.096281	0.940327887	4.02557	1.724544	3.240187853	2.419198	2.267274	3.812661934	3.136459502	2.894121861	0.230950685	1.477744299	3.323907	2.447615232	3.574893
FOSB	3.94302	5.547945031	2.540885	5.375727	5.364873055	4.230467	2.802730486	2.60319	4.121524	4.579439669	3.720862	3.235479217	3.386225133	3.701579443	4.821191	2.093182037	5.955659845	3.055117	3.053512	2.002216	4.54984	3.410457	4.397208	5.51510985	3.793841	4.178857461	2.341746	6.567463	3.554381898	3.24732825	5.598545218	6.755026	3.028912	5.893181	5.693271	2.565559007	4.172546	6.24384	2.709965947	3.816989	1.558668	2.938909873	4.791882962	4.849406464	2.866296515	4.881608509	2.155237	5.914784127	4.229888
MTHFD1L	0.4463874	0.677221332	0.6578088	0.3763474	0.196111064	0.7445416	0.750559936	0.7512926	0.7952669	0.656703564	0.8987509	0.451344759	0.354919358	0.57969386	0.758593	0.994183206	0.485346903	0.3281966	0.4950644	0.6337495	0.4139839	0.2917648	0.6619914	0.634143963	0.4918473	0.65531868	0.4644976	0.8704788	0.312355652	0.330479947	0.648176122	1.334245	1.043708	0.2592143	1.072304	0.517230259	0.1618657	0.2858611	0.175703442	0.572202	0.6108211	0.772878148	1.098005192	0.449111496	1.10728746	0.99872555	0.4435293	0.251822658	0.7872989
LPA	4.165343	4.474130422	3.783125	3.857361	3.835248555	3.895122	4.355287867	4.940029	4.050917	4.411278703	3.012599	2.519142016	3.285762068	3.737272483	3.416034	3.404810352	2.935650342	3.862076	3.625133	3.694647	4.322058	4.690973	3.528933	4.531087873	4.417404	3.314260499	3.781324	4.013026	3.842383767	3.136228919	2.073209856	2.969208	4.395039	3.930139	2.5917	2.254699626	3.137735	3.727959	3.681663855	3.870156	3.926978	4.167046159	3.794438222	3.311895508	3.320062533	2.651007012	2.231835	2.858755731	3.857088
DCTPP1	2.772037	2.326654	2.928433	2.810241	2.53584987	3.287125	2.608213071	2.741802	3.345646	2.946111409	2.949494	2.655903704	2.505645614	2.538493715	2.970706	3.883851093	2.83451747	1.977867	2.541595	2.619957	2.627992	2.500856	3.046097	2.836448252	2.744608	2.970440874	2.665921	2.972908	2.647147375	2.484314645	2.805714664	3.268569	2.626884	2.838595	3.251454	3.001686121	2.492222	3.058321	3.079830588	2.448889	2.686259	2.487086281	3.486765393	2.929230804	3.442974671	2.978286859	2.66841	2.768091165	2.712445
PMF1	2.96949	2.522286142	2.607663	2.566767	2.740857013	3.51414	2.444630626	2.930409	3.715532	2.464208792	2.841128	2.462607744	2.811768304	2.589536493	2.659551	3.523871471	3.107109064	2.467431	3.178395	2.926319	2.573267	2.824707	3.004554	2.605957318	2.654757	2.81822757	2.689082	2.794112	2.575724563	2.584266598	2.90762365	3.196862	2.206708	2.890573	3.138135	2.683980589	3.287208	2.734096	2.820537959	2.282645	2.460559	2.383006626	3.398459323	3.428378431	3.030228869	2.536006113	2.624538	3.021013232	2.616027
TGM3	0.1108366	0	0.2352595	0.07110184	0.062153956	0.09888916	0.070057422	0.02950133	0.164436	0.599769565	0.0952486	0.040260285	0.068937028	0.040981696	0.03344473	0.191242824	0.075518769	0.2852402	0.2392903	0.1170673	0.09183235	0.1261991	0.1643017	0.055588564	0.2826271	0.135977115	0.8873928	0.4664086	0.109285989	0.091463846	0.12897979	0.09884602	0.05179595	0.1037219	0.06835684	0.397644094	0.1291615	0.2131105	0.138309895	0.1433574	0.2540006	0.061043513	0.101786084	0.090184585	0.223880371	0.377880324	0.06834221	0.029295705	0.1074623
PPP6R1	2.205699	2.460551165	2.523759	2.34496	2.212527404	2.299203	2.278007655	2.213164	1.763543	2.51203682	2.405895	2.554871153	1.649546764	2.385627936	2.350114	2.979398387	2.650520477	2.382071	2.385894	2.674842	1.892812	1.797496	2.101791	2.770572326	2.470575	2.842099668	2.20796	2.664428	2.401776951	2.167559829	2.61020803	2.798241	2.553529	2.190756	2.973706	2.915998591	1.296269	2.206745	2.301815512	2.513287	2.666048	2.208518581	2.345000882	2.662315353	2.827249002	2.935124521	2.096854	2.19286956	2.322459
CETP	3.771027	4.304078344	4.321932	3.343343	2.216787027	5.449286	2.760214955	3.791161	5.464668	3.758048027	2.831139	3.898357478	2.851770014	4.004846143	2.271695	4.931667159	2.888138244	2.609445	3.591031	3.842665	3.74021	2.709496	4.084121	3.316198569	2.032849	3.003818837	3.472273	3.569916	3.369129296	2.507688907	3.708168728	2.837158	5.356735	3.848498	4.619872	3.456041067	0.7405641	2.560771	3.906520679	5.308675	4.349177	3.697119267	2.100123656	4.105154949	2.809226547	4.463776777	3.197988	2.224682647	2.795555
ITPA	3.199957	2.200087489	3.508783	3.078101	3.306275349	3.492118	3.103994406	3.321849	3.899851	3.314565849	3.110881	2.967625727	3.466707653	2.668539249	3.051148	4.165795823	3.089515133	2.874833	3.166117	3.169334	3.051143	3.307173	3.474685	3.080291442	2.59638	3.010561701	3.309497	3.567715	2.319281342	3.080851734	3.190458903	4.11608	3.003842	2.920076	3.462599	3.197053834	3.467805	3.225839	2.884534453	2.732539	3.059795	2.569887558	3.897640452	3.475283424	3.68456526	3.040877568	2.483981	3.0500217	3.108623
GSDMD	3.672741	3.483778213	3.929739	4.240965	3.742669548	4.194566	4.026801402	4.011391	4.78826	3.563028774	3.721055	3.877036642	3.820978839	3.869133401	3.65983	4.650447253	3.578632242	3.611153	3.617275	3.971146	3.487756	3.218924	3.718005	3.211474292	3.362833	4.086795593	3.673116	3.629992	3.395051421	3.598008068	4.140388495	4.258402	3.773165	3.658041	4.016807	3.969670377	3.620965	3.639564	3.711707786	3.875056	3.72859	3.121997291	3.584320293	3.929660102	4.243219465	3.794430713	2.933436	3.691671955	3.14339
LZTS2	1.277007	1.373496099	1.45036	1.14847	1.175380694	1.570408	1.103728478	1.162116	1.637158	1.336183449	1.37861	1.270918775	1.265565924	1.314655046	1.298981	2.26415258	1.599745092	1.28805	1.554838	1.540725	1.23252	1.184655	1.388492	1.653444037	1.24912	1.265531017	1.407228	1.833904	1.545292756	1.239434628	1.53001535	2.001638	1.246456	1.383252	1.729096	1.797379879	1.17907	1.130613	1.145755033	1.162313	1.39253	1.14166457	1.847835602	1.961665394	1.856572699	1.636132104	1.232807	1.473843354	1.362833
HGS	1.415455	1.85264874	1.78942	1.848229	1.704796248	1.905329	1.506630329	1.943623	1.043135	2.088988662	1.652844	1.852447883	1.375659771	1.692747626	1.797491	2.622382843	1.907951652	1.701267	1.720553	1.654817	1.483689	1.306979	1.660003	1.992262156	1.800938	1.948626519	1.614025	1.875252	1.89772284	1.685315088	1.88262052	2.314711	1.70075	1.414147	1.603237	2.159842819	1.17708	1.539071	1.54616333	1.782994	1.9558	1.267900878	1.887304828	2.010178286	2.125806874	1.90423417	1.380651	1.627809652	1.635411
IGFALS	5.577515	5.793981818	5.610776	7.290553	7.135985021	3.536344	5.335830796	5.904679	3.895937	6.920632563	6.517881	6.317323245	6.862935595	6.85385581	5.370708	5.410206985	4.155373267	6.123848	4.745209	6.77016	6.767931	5.66057	5.019461	5.065416405	7.48857	6.96976636	5.077032	4.722943	4.918633296	6.915505388	5.817553356	3.762088	4.187704	5.956828	2.947067	6.350375815	7.293745	5.361663	6.175683601	6.251771	5.529309	5.683775771	3.476837885	5.006925061	4.133851889	4.161493386	4.759461	6.198850659	5.743755
NDUFS6	4.446143	4.0540827	4.674121	4.861247	4.899934363	4.985542	5.010807351	4.758789	5.949954	4.567822502	4.799797	4.508765202	4.790952556	4.548860519	4.625725	5.123053743	4.738513557	4.493044	4.926061	4.713236	4.343945	4.632333	5.369271	4.613313121	4.673863	5.338179141	4.789498	4.471533	4.233063326	4.47011169	4.866497985	4.849863	4.31113	4.556387	4.33336	4.959652233	5.54047	4.771044	5.072980345	4.701816	4.518933	4.648887968	4.842456551	5.239083032	4.822474823	4.859292337	4.493989	4.753731132	4.808922
PSKH1	2.365353	2.591702056	2.239158	1.875094	2.122221532	1.932244	1.658276383	0.815645	2.182251	1.708772824	1.604335	1.605373391	1.260687222	1.472747339	1.60516	2.605754538	2.094410503	1.45385	1.217242	1.822743	0.5871321	1.579985	1.081535	2.470750281	1.066582	2.317510292	2.183003	2.115007	2.451880758	0.974662018	1.158616432	1.814051	1.319483	2.136651	2.292066	1.9478911	1.051283	2.811127	1.913075325	1.480616	2.138484	1.44272757	0.925999155	2.521481677	1.77382741	1.718075409	1.107815	1.567171722	1.042912
GINS2	0.7937007	0.248192967	0.9764673	0.2451902	0.440597002	0.1502434	0.324450629	0.1179953	0.5762072	0.560780443	1.201296	0.40295331	0.436521592	0.704858975	0.6137131	0.421922312	0.275732716	0.2234049	0.9424058	0.7534198	0.5545029	0.5278317	0.4073097	0.340014438	0.3037476	1.111343915	1.03685	0.7132422	0.21333817	0.639703293	0.229127428	0.7321983	0.1753723	0.2952333	0.5314409	1.151798572	0.6498582	0.2274186	0.422615707	0.1754214	0.2936161	0.646580163	0.206047818	0.340401095	1.148512515	1.561777088	0.2142476	0.67628724	0.246217
SLC35B2	3.89309	3.672066954	4.092169	3.669691	3.623163995	3.58211	3.619749905	3.623499	3.686149	3.977192617	3.866088	3.53497861	3.627364983	4.089560288	3.902793	4.615647806	3.519190465	3.349309	3.371169	3.573088	3.592635	3.651232	3.518903	3.85732163	3.393782	4.149637218	3.751461	3.980224	3.590656391	3.586718857	3.769125254	4.484983	3.568903	3.621958	3.85174	4.171752269	3.402895	3.818675	3.457781361	3.660585	3.784774	3.318843356	4.047321987	3.960151579	4.448873178	4.205062561	3.241648	3.75735932	3.945743
CKS2	2.126903	2.591667424	3.218289	2.609881	2.745308485	3.310639	2.727059655	3.615198	2.715661	2.677257598	3.106193	3.42251173	3.267165217	2.079926905	2.260502	2.484455207	2.201737528	3.005669	2.946059	3.05365	3.081637	2.351072	4.135423	2.482983368	2.861709	2.453029764	2.857438	3.241986	1.813235087	2.958478711	3.318381263	3.062209	3.586385	2.061424	2.800864	3.683762928	2.495234	2.183719	4.664204977	3.165828	2.386428	3.299041862	2.953084394	2.074405676	4.020030919	4.279192243	2.87931	2.771415236	3.534587
GLMP	3.260462	3.45349893	4.10625	3.734148	3.103325825	3.761736	2.767096244	2.923676	3.04951	3.780135854	3.799113	2.584298598	3.103437007	3.686013364	3.407514	3.627475912	3.408139249	3.473015	3.114513	3.610518	3.685136	2.729757	2.064175	3.201411387	3.281793	4.04506785	3.735154	3.458194	3.422834979	2.934816411	4.127328478	3.984424	2.974405	3.169033	3.297586	4.237832527	2.250589	3.601221	3.27393117	3.796278	3.402551	2.554980841	3.403248243	2.437047032	3.967883206	4.076808594	1.720673	3.272544657	1.744132
IFI27L1	0.9956051	0.825645313	0.9857866	0.9226139	1.056084559	1.419985	1.032534436	0.9924738	1.884821	0.657238394	1.327032	0.873850433	1.303094631	1.120158488	1.017451	1.121798762	0.725679191	1.061177	1.218408	1.550325	0.9363216	0.8522611	1.436209	0.713756238	1.143418	1.227753916	1.663022	1.379179	0.912527555	0.97891795	1.628523758	1.394477	1.16405	1.129166	1.106324	1.856533606	1.121254	0.7928438	1.424888595	1.173768	1.6044	1.043985772	0.771324683	1.230360315	2.125911194	2.290718172	0.7220666	0.775533917	0.945652
CRELD2	2.142123	2.088576181	2.1935	2.42637	2.350787367	2.05114	3.052695928	2.285163	2.927785	2.191653697	2.303411	1.946220534	2.149089483	2.500091424	2.242465	2.611188775	1.593312979	2.451484	2.240756	2.250104	1.577764	2.250527	2.604973	1.728772648	1.779461	2.251538006	2.204691	2.272923	1.805462899	2.533304161	2.56128697	2.578503	2.798546	1.862707	2.50998	2.602722895	2.216961	1.641183	2.032064628	1.845669	2.594499	2.508538289	2.250802833	2.45632474	2.803862456	2.851462367	1.85682	2.840832389	2.264098
FAM222A	0.4127891	0.818224927	0.9653061	0.6643312	0.653834316	1.166616	0.598665031	0.938695	0.6994939	0.712640154	1.117661	1.218358002	0.734640275	0.874921555	0.7327396	0.860436539	0.777762643	0.5984289	0.7974459	0.9042073	0.6730233	0.6907947	0.5703305	0.745417409	1.177865	0.919262944	0.4573618	0.6422806	0.61161758	0.619835988	1.040273525	0.9892583	0.7124125	0.4577394	0.5204998	1.546528623	0.4275897	0.6384754	0.831021464	0.6695196	0.6114803	0.290856223	0.49928598	0.636808928	1.568058774	1.13615381	1.004456	0.584670698	1.354641
RPSA	5.44317	4.976925295	5.358147	5.111771	5.115400987	5.815901	5.42353211	5.161524	6.558171	5.036527403	5.160559	5.03735595	5.192486674	5.030804397	5.272086	6.248366381	5.095237684	4.614978	5.551068	5.031119	4.512965	5.052422	5.158754	5.018315291	4.868218	5.007150131	5.454602	5.580615	4.829851246	4.902015303	5.016716151	5.650875	4.811063	5.643082	5.914005	5.073448784	5.44381	5.359863	5.19638125	4.503393	5.217525	4.781131612	5.39275692	5.481050304	5.648071307	5.182293061	4.955965	5.120522126	5.104499
CHKA	1.635877	2.272388662	2.160723	1.188314	2.298426737	2.298037	1.744274295	2.206715	1.895077	1.814673711	1.95638	2.204460316	1.962812989	2.15460098	2.719057	2.700355484	2.583193769	2.441161	2.46996	1.943968	1.610855	1.902829	2.669553	2.181519022	2.082891	1.153929187	1.996697	2.631367	1.938275396	1.919654842	2.166024373	2.917701	2.072631	1.62994	2.462597	2.017703765	1.168569	1.582058	1.875672231	1.628004	1.902157	1.51667338	3.002127541	2.704032049	2.64320961	2.198119369	1.54075	1.83383518	1.716935
CYSTM1	3.253427	2.836672017	4.238993	3.564015	3.540358061	3.939298	3.656305228	4.088809	4.036596	3.70232487	3.957851	3.415271011	4.1103658	3.498081425	3.182091	3.647354225	3.629438776	3.973916	4.275758	4.307759	3.728422	3.738246	4.301268	3.525564297	3.670812	4.260725096	3.951237	4.062135	3.133703401	3.728194285	4.044258168	4.462506	3.445249	3.542278	4.048649	3.995892809	4.141908	3.394435	3.82093303	3.711891	3.574619	3.868517898	4.378283805	4.007124461	4.760555356	4.423849465	3.593481	3.200338243	4.007458
MPZL1	1.747013	2.275793685	2.255485	1.731252	1.444577993	2.214774	1.905313708	2.4251	1.939265	2.035699012	2.035635	2.135476951	2.024029837	2.060843699	2.137084	2.690188143	2.188125788	2.151967	1.82712	1.843804	2.00292	1.671984	2.254192	2.376638859	2.082659	1.904141029	1.596706	2.480572	1.802516266	1.999143524	2.458714749	3.033694	2.170353	1.717769	2.457889	2.442811512	1.271556	1.642702	1.614551939	2.244487	2.198404	2.107513829	2.420069865	1.957314152	2.900332697	2.64735199	2.054519	2.206550803	2.337205
GIPC1	2.619866	2.536220623	3.152443	2.818306	2.926792855	2.872983	3.031844575	2.489389	3.682162	3.067048675	2.970817	2.513470889	2.815792736	2.7284425	3.105116	3.771741864	2.733602892	3.010062	2.748372	3.039953	2.522695	2.908228	3.009348	2.73680256	2.685	3.296624113	2.772191	3.116248	2.414260495	2.500263841	3.030912841	3.871366	2.837504	2.472237	3.125825	3.299820392	2.94835	2.868835	2.644860691	2.949479	3.013173	2.744912128	3.210854784	3.45468537	3.85635987	3.253366341	2.350407	2.568345256	2.748114
CD5L	4.201262	5.478412555	4.852899	3.867508	2.213021854	6.221552	3.944489826	4.280353	5.923458	4.883885502	3.859043	5.981072736	3.723463731	4.989714823	4.903797	6.113514344	4.141912728	3.407902	4.69418	5.575614	4.070191	2.222114	4.887801	4.924464925	3.01465	4.443464845	4.512849	4.624919	4.476268415	3.020211776	4.417841659	4.998375	5.866132	5.177024	6.21636	3.912492566	0.8124687	3.617729	5.004518787	5.899527	5.616505	5.009444647	2.617586766	5.526785123	3.70379565	5.014055188	4.013549	3.581262222	3.380193
NES	0.6123846	2.34165952	1.063592	1.813837	0.592996645	1.642816	1.764326734	1.261867	1.855902	0.797972093	1.933956	1.107374701	0.874183431	0.810561043	1.894591	2.025377569	1.986181236	1.639091	1.408249	1.278958	1.563725	1.684657	1.272427	1.901896605	1.200119	1.426086992	1.120952	1.84586	1.257006096	1.372481163	1.150537435	1.952013	1.473124	1.418203	2.11424	1.649551487	1.045696	1.093425	0.733796006	1.201818	1.31185	0.935415498	1.784061496	1.596760455	1.344605834	1.382548984	1.903904	1.213278283	2.043497
SHKBP1	2.117723	2.07949558	2.241993	2.26828	2.034710776	2.73449	2.146908544	1.885604	2.784152	2.530138509	2.23919	2.128595787	1.94350793	2.325341497	2.302928	3.136019334	2.517218753	1.989183	2.296314	2.403088	1.948093	1.865833	2.317414	2.385462695	1.991026	2.840800353	2.080314	2.520191	2.125221662	2.059878836	2.550415625	2.997655	2.229844	2.077564	3.134367	2.651586268	1.699837	2.379641	2.094210243	2.329182	2.599462	2.032906961	2.362386151	2.73000471	2.941517674	2.659601836	1.732653	2.091162335	1.843253
NME3	2.73018	3.068374957	3.201433	3.413542	3.440827133	3.569912	3.381151648	3.241476	4.573193	2.981569797	3.116165	2.642103333	3.513649522	3.273874168	2.92931	4.161423419	3.255589246	3.211768	3.30134	3.337797	3.0586	3.119492	3.753713	2.921112617	3.162342	3.41459016	3.032083	3.316487	3.515954655	3.169341398	3.606608548	3.631408	2.631569	3.310783	3.261637	3.277126195	3.805289	3.115018	3.241357182	2.771651	3.325672	2.792026344	3.77815752	4.13669555	3.64870848	3.421757642	2.707082	3.3844697	2.922483
ATF6B	3.570661	3.652660428	3.537603	3.398454	3.145623518	3.377136	3.064231307	2.685223	2.999745	3.650305244	3.049897	2.846511584	3.02572634	3.615611737	3.336928	4.094361873	3.609989379	2.982807	3.379138	3.040923	3.143641	3.138684	3.023237	3.152317876	2.88929	3.747998848	3.41397	3.771759	3.313728093	2.98136208	3.412710535	4.117126	3.089466	3.370885	3.852623	3.422460206	2.633674	3.116334	3.03359613	3.349191	3.697428	3.12258461	3.305194228	3.565286708	3.711046412	3.651788766	2.884266	3.309680593	2.912511
MT2A	10.83396	9.926494584	9.310046	9.865209	11.200476352	11.45483	10.717439652	12.0866	11.95082	9.870975029	9.120327	10.901717979	10.005347654	8.907193876	9.839967	10.32705073	8.777188132	10.63748	11.26613	10.16592	10.15054	10.21252	11.39066	10.687459054	11.25673	10.209675031	9.296655	8.560326	8.515511944	10.810900076	9.891597045	10.51486	11.04082	8.92115	10.23752	8.296908945	11.18046	8.319296	10.597545318	10.58424	10.32084	10.784185291	10.515299689	10.523346997	8.733040388	9.156404799	10.55234	8.953937061	11.06361
CRIP3	0.6152723	0.669382303	0.7330706	0.6134983	0.512904305	0.7663924	0.720469176	0.5545708	0.5023852	0.590439327	0.2581725	0.362696219	0.481582681	0.513028132	0.5695432	0.88343994	0.682327839	0.5656012	0.3921311	0.3189955	0.3542322	0.7119291	0.4901931	0.271433875	0.2724813	0.787567596	0.7784461	0.8213889	0.758003869	0.434335179	0.352102528	0.8116296	0.3636193	0.8922916	0.4501953	0.503944706	0.3566192	0.4136403	0.743127635	0.6139649	0.6482747	0.553565398	0.72187345	0.850079187	0.403285259	0.498272014	0.2465918	0.336561572	0.1175589
SBF1	1.579799	1.886068702	1.69814	1.225614	1.201442882	1.145178	1.024382039	0.8301502	1.025434	1.330078997	1.093308	1.529716875	0.906353444	1.253925304	1.103876	1.818063417	1.440918483	1.02545	1.181883	1.405779	0.7669586	1.209821	1.118864	2.289974959	0.9868711	1.198303315	1.561795	1.864459	1.882657416	1.087000275	1.516608226	1.752221	1.018858	1.283577	2.175995	1.580882267	0.6492115	1.860192	1.152259825	0.7499041	1.915188	1.124325357	1.378455209	2.026752875	1.776102402	1.722938893	0.5986477	1.29576094	0.9596495
ETFDH	4.241583	4.828561982	4.656274	5.010566	4.634863865	4.129255	4.555642724	4.457604	4.135106	4.905775812	4.973863	5.527071466	4.296735607	4.948887891	5.219407	4.230259239	4.407359582	4.575127	4.842934	4.736222	4.970233	4.028756	4.569128	4.698894551	4.828087	4.139825252	4.594506	4.395995	4.850298335	4.378969797	4.678501229	4.166698	4.328391	4.729673	3.712126	4.530008565	3.679092	4.422471	5.043274444	4.945155	4.469366	4.686112295	4.48989089	3.901974763	4.565287685	4.531779451	4.092947	4.65872705	4.766137
CSNK1E	1.6731	1.870891314	2.091952	1.30247	1.519439412	2.115344	1.755799767	2.32183	1.637311	1.892704572	1.687015	2.074573522	1.590482742	1.667800137	2.052593	2.551334444	2.094146033	2.030281	1.966784	1.589859	1.779935	1.667084	2.282502	2.193685097	2.045678	1.661551529	1.626765	2.304224	1.794954668	2.024738881	2.044643308	2.995481	1.890508	1.519456	2.583801	2.0098381	1.364147	1.275256	1.279515965	1.493719	1.685013	1.686450157	2.968036812	2.181958696	2.315027896	2.243570994	1.745379	1.542464009	2.438695
MCAM	0.3991356	1.980725594	1.111203	0.7763918	0.448612146	1.738195	1.704595633	1.848444	1.094776	0.620330985	1.480577	1.958043065	0.971728425	1.086706263	0.8935748	1.863026244	1.930823961	1.852777	1.828001	1.269528	1.648926	1.558325	1.653986	1.772893076	1.201955	1.089682839	0.9216057	1.86298	1.01074034	1.011419043	0.986551397	2.998879	1.496146	1.093484	2.383706	1.180555523	0.8481105	0.8987533	1.118944431	1.185623	1.4937	1.064205053	2.412352988	1.726544903	1.510485589	1.434089609	2.18577	0.990932478	2.511524
SSNA1	4.350648	3.521577691	4.148776	4.194885	4.117014711	4.525174	3.976492537	4.00303	5.089079	4.009422957	4.130635	3.810025115	4.144415501	4.153117609	4.37233	5.19686724	4.079246659	4.130228	4.34919	4.272627	3.660884	4.124303	4.287973	4.062029667	3.787484	4.462416106	3.913679	4.260419	4.028983099	3.825541975	3.989681728	4.629191	3.419577	4.305254	4.340614	4.078396315	4.794283	4.335824	4.327627286	3.484995	3.94631	3.702352584	4.478991617	4.778635183	4.461497343	4.070198657	3.907506	4.158495738	3.791901
PPIL1	2.340086	2.613240786	3.030716	2.553104	2.553072101	2.755538	3.317384656	2.843642	2.634386	2.641102058	3.123897	2.8116804	2.586501448	2.94256345	2.922401	3.570011147	2.456166214	2.836962	2.381894	2.679846	2.578478	2.496665	2.889676	2.874926461	2.317455	2.707411506	2.278655	2.743314	2.200911836	2.763141959	2.946917599	3.044172	3.374368	2.384878	2.937306	3.19174421	2.387122	2.603198	3.089992568	2.638452	2.743802	2.544001457	3.279611692	2.436927527	3.410586506	3.032194508	2.810393	2.596028879	2.918057
TAF6	1.254552	1.56264535	1.579013	1.429958	1.211225092	1.329915	1.229333648	1.024904	0.6068059	1.618690223	1.527229	1.103620805	1.101077386	1.391595923	1.439715	2.010621572	1.684225869	1.262835	1.118203	1.379445	1.30251	1.190585	1.106186	1.310889323	1.13391	1.490017888	1.267675	1.7049	1.434102824	0.976870462	1.39301782	1.853096	1.355646	1.222833	1.725321	1.631613848	0.7379334	1.239034	1.278422668	1.606041	1.510842	1.049797795	1.480989541	1.470641968	1.660578693	1.797651217	1.07614	1.304043182	1.043923
ASPSCR1	1.655813	1.224567262	2.070089	1.782075	1.705143724	1.718168	1.595675498	1.661346	2.59529	1.793770944	1.909595	1.176312204	1.779242485	1.763744633	1.519561	2.3053601	1.577456471	1.435674	1.768365	1.897996	1.461337	1.492672	2.026678	1.695431904	1.540513	2.262946801	1.817112	1.748774	1.678515709	1.607076466	1.943893025	1.79916	1.272592	1.363246	1.437964	1.798991082	1.927993	1.360369	1.4870178	1.410634	1.404123	1.137465427	1.633314893	2.119665851	1.971933708	1.937239114	1.013459	1.48976059	1.288783
ACADS	6.238569	5.819049727	6.079965	6.729134	6.717579003	5.948036	6.314480871	6.24673	7.106552	6.175952888	6.595515	6.350735496	6.042359191	6.563465233	6.372241	6.071458969	5.819661973	6.408588	6.40455	6.424416	6.064021	5.54331	6.161996	6.435731055	6.452806	7.105490111	5.886404	5.624681	6.44242033	6.054596303	6.292863317	5.495594	5.604012	6.02599	5.115216	5.981459731	6.594666	5.729803	6.525767285	6.1241	5.941944	5.608175928	5.623404558	5.78703789	5.52291892	5.271838856	5.758035	6.352190759	6.377111
GOLGA8B	0.3857546	0.58368489	0.7533872	0.1988873	0.455193738	0.2318923	0.372399976	0.8655857	0.6190958	0.165172339	0.3604977	0.725782328	0.439971943	1.092932416	0.6716419	0.669128445	0.70463879	0.2989756	1.051008	0.4629951	0.617337	0.6452213	0.6907326	0.297434342	0.2247644	0.07137676	0.8901536	0.617263	1.017800113	0.734546848	1.228810951	0.5949661	0.4487623	0.548978	1.164482	0.176318826	0.1435646	0.1696985	0.351117948	0.08352906	0.9712309	0.454914481	1.454517984	1.270092343	1.317572353	1.090624476	0.1329301	0.270796335	0.3336576
EIF3H	3.555017	3.565822796	3.537946	3.520274	3.502596062	4.005365	3.535786623	3.544797	3.731093	3.753176373	3.368183	3.476964615	3.616424873	3.446442132	3.747547	4.206310822	3.872886162	3.271539	3.436345	3.48482	3.632777	3.520161	3.710598	3.478303856	3.343194	3.030256198	3.529839	3.925344	3.603718371	3.555455657	3.646191925	4.070651	3.373163	3.805216	4.167994	3.574087023	3.303596	3.725573	3.751647124	3.340301	3.494589	3.432223128	4.172441992	3.881059119	3.66348923	3.386966755	3.476648	3.532270482	3.592358
HPX	10.66473	10.588327304	10.07421	10.43862	10.920895382	10.40697	10.541611361	10.56062	10.83989	10.624623185	10.15089	10.386146707	10.124545528	10.450296638	10.36591	10.089859066	9.704361104	10.24581	10.29746	9.975982	10.47794	10.68474	10.12863	10.401240995	10.68427	10.563755494	10.208	10.25064	10.582375132	10.650502223	10.292819727	10.11156	10.09359	10.34573	10.16065	9.589861773	10.28113	10.44475	10.157074694	10.63383	10.70426	10.564367101	10.34310466	10.434706595	9.946423866	9.564547855	10.19669	10.372635048	10.29411
LINC00853	0.3337319	0.22470239	0.5150682	0.2423902	0.083772425	0.9284973	0.081231493	0.2921333	1.038428	0.20962951	0.3778969	0	0.201071434	0	0.2522951	0.381280562	0.349001788	0.1314942	0.3591844	0.2292052	0.1812702	0.1801636	0.2850069	0.089522053	0.1145762	0.128194076	0.4534533	0.4167463	0.232511569	0.083052115	0.197291147	1.702037	0.145843	0.1593778	0.6030465	0.601390456	0.04919662	0.1196509	0.363948176	0.2463655	0.2204755	0.40818294	0.491722944	0.268321462	1.001055484	0.336992183	0.1359556	0.188139097	0.1093803
RPS5	5.988025	5.006229198	5.856401	5.79043	5.371101342	6.498535	5.718334806	5.706555	6.909324	5.549373028	5.336868	5.254111052	5.488547997	5.337752975	5.887771	6.719461243	5.850780825	4.958578	5.769473	5.448036	5.175429	5.304085	5.556492	5.499904981	5.520052	6.22589759	5.593539	6.035469	5.573892488	5.343663178	5.296907691	6.169192	5.15111	6.066494	6.037179	5.457739852	5.706743	6.192175	6.109411569	4.788229	5.51687	5.023737493	5.793925541	6.192958126	5.69519734	5.092615956	5.513635	5.712472951	5.45833
C6	7.055339	8.000940338	6.433007	7.195304	7.376258918	7.154146	7.102820938	7.187847	6.341133	7.409119462	6.78136	7.231087378	6.808173228	7.372317634	7.344217	6.879922145	7.443545091	7.103913	6.465902	6.701733	7.381405	6.963798	6.588748	6.982590968	7.275565	6.795058705	6.721482	6.790397	7.299100208	7.337356454	7.047475113	6.577334	7.290133	7.257532	6.598724	6.844505155	6.084013	7.014621	7.028699916	7.7083	7.495868	7.274070812	6.419658494	6.825967775	6.300457092	6.534611206	7.038797	7.086995363	6.95804
GPC3	0.7772965	0.591497908	2.799714	0.9411264	0.432797267	1.204036	2.150164076	0.6104487	1.407771	1.06689485	3.56141	1.805827072	0.559766967	0.571996949	0.6832267	1.816023265	0.98616609	0.6110708	1.190343	0.9173538	1.736242	1.290681	1.241625	1.494893576	0.884753	3.705535417	1.187475	2.852716	0.970397577	1.155802719	2.594069597	2.444964	0.7028127	0.5806724	1.543958	2.685440247	0.5840115	1.192892	0.622661977	1.228134	2.533774	0.950290318	1.424043947	1.315006941	3.131929046	5.034476683	0.8245845	1.250285328	1.021937
C8A	7.813109	8.429673991	7.525802	7.958894	8.224878871	7.90025	8.056256597	8.115692	7.444156	8.038385255	7.469566	7.78265651	7.498460011	8.019451313	7.843748	7.537590306	7.673566194	8.038297	7.53689	7.607289	7.94091	7.928483	7.28948	7.526325977	7.954193	6.75319929	7.535067	7.612839	7.719210108	7.619439088	7.559597901	7.521668	8.165147	8.043427	7.339172	6.942852132	7.19559	7.533259	7.60779336	8.334548	8.032962	8.105316401	7.138662982	7.231167363	7.365405128	7.404742399	7.296485	7.448699477	7.399732
SEC61G	3.777138	3.518897081	3.42425	3.550611	3.525124615	4.198592	3.7661685	3.935127	4.858661	3.211915014	3.747013	3.641202158	3.885028127	3.446189099	4.287568	4.189803251	3.450086594	3.292891	3.558733	3.370243	3.422029	3.975437	4.247004	3.530562759	3.312949	3.341529469	3.886667	3.818501	3.148168132	3.681844303	3.875054998	4.149283	3.973793	3.64501	4.285857	3.726111946	4.283387	3.780096	3.830274799	3.102523	3.288261	3.7249005	4.194839213	4.164589745	4.415172424	3.785517962	3.788003	3.666364245	4.153694
CSTB	4.342149	4.119544462	4.619552	4.527783	4.317723277	3.875545	4.795411513	3.995962	5.110888	4.231176107	4.265859	4.240212109	4.504799865	4.430780053	5.010074	5.091650453	4.607149095	4.983079	4.567818	4.173293	4.040013	4.071392	4.82504	4.708820246	3.908919	4.9940303	3.735766	4.971806	3.999532224	4.445440577	4.703361412	5.336002	4.932001	4.010708	4.69674	4.730508296	4.790616	3.957566	4.639124535	4.650142	4.21628	4.459513002	4.82955034	4.182872616	5.46250077	4.783249946	3.999689	4.298716802	3.674101
CYP26A1	2.676509	1.939711148	1.199715	3.618988	3.611473764	4.368496	1.586484068	0.484764	0.7280217	0.906536394	1.704708	1.716915704	0.546086868	1.788360599	0.4176712	0.532548997	3.584107689	2.564839	3.418912	2.006849	1.955988	0.5415948	0.7537418	3.233826997	1.46399	2.011211608	3.98423	1.34046	3.357612156	2.275525491	1.508298117	0.7713368	1.6632	5.435547	2.064225	3.365615728	3.183547	0.360279	3.629703059	3.843348	1.090347	2.782409253	2.264750957	5.816915891	1.152069549	1.587678621	3.513217	1.916788354	1.378499
GHR	4.557532	5.029679796	5.19801	5.835467	5.087405981	3.563334	5.043559565	4.935426	2.92361	6.050791547	5.463439	6.144966108	4.380112024	5.844313587	4.472159	3.441505692	3.776256137	4.950902	4.313154	4.920192	6.073604	3.804126	4.286198	4.553347605	5.145415	4.069084992	4.40027	4.554088	4.603901262	5.19767424	5.454290097	3.845705	4.361362	4.632012	3.37918	5.289051946	3.864946	4.18083	5.030451221	5.441429	4.420392	4.558969896	3.140651754	2.817109352	4.32270067	5.330159033	3.908747	4.664459952	4.860894
COL4A2	1.584548	3.402973579	3.119273	2.105745	1.074022617	2.813472	2.400230128	2.465275	2.251298	2.207318417	3.023682	2.272213906	2.113339435	2.541476609	2.709848	3.919035059	2.657893517	2.384493	2.42609	2.42983	2.613241	2.189311	2.993661	2.987962213	2.275847	2.744810689	1.950596	3.656264	2.162376134	2.523808435	2.467440181	4.73833	2.932772	1.768454	3.366937	3.296000457	1.215447	2.058143	1.516595621	3.163152	3.271961	2.80121453	2.957013001	2.745129737	3.116397375	3.591309528	2.684168	1.992094804	3.064468
RBP7	0.8339798	1.502323372	0.8902011	1.317489	0.589647773	2.150431	1.574709725	1.565624	2.627284	1.571662156	1.471669	1.924869759	1.023833106	1.619558335	2.124216	3.068527337	1.304947164	1.166996	1.474912	1.689399	1.51842	1.614816	2.058307	1.005411146	1.527345	1.63988205	0.8600804	1.901673	1.052451046	1.87234887	1.639260302	1.819109	1.500464	1.315317	2.886175	1.296209129	0.538761	1.540317	2.51613902	1.698888	2.059725	2.038851827	2.153943841	1.848183922	1.197798868	0.824788518	1.919049	1.427394678	1.471836
ERBB3	3.697688	4.029353514	3.676891	3.226169	2.967435116	2.305063	2.955461578	2.219195	3.612418	3.372586092	3.794675	3.019160489	2.96859477	3.500234993	3.538878	3.971975835	4.122907034	2.991459	2.885291	3.087043	3.055553	3.412396	2.861509	2.910708729	2.646842	2.906140189	3.388454	3.547171	4.163711729	3.432213118	3.7806331	3.912417	2.945802	4.017843	3.239996	4.046194591	2.641783	3.25514	2.756674643	3.144957	3.97401	2.980139272	3.024588006	3.849623776	3.597304201	4.020141097	2.783396	3.454761851	3.284721
NMRAL2P	0.02341982	0	0.05553315	0	0	0.02598674	0	0	0.1338315	0	0.007740622	0	0	0	0	0	0.039186874	0.02290245	0.02037217	0.01037629	0.04105176	0.09343993	0.1592933	0.05693669	0.05877377	0.065910375	0.06549691	0.1946018	0.010537771	0.021343755	0.021115204	0.01044623	0.01535835	0	0.01782284	0	0	0	0	0	0.04425146	0	0.009791349	0.03144312	0.244046676	0.06781951	0	0.010073803	0
ATP5MC1	4.159859	3.094308821	4.78562	4.205681	4.287993433	4.243167	4.239068571	4.196885	5.114361	4.023176767	4.264137	3.718577791	4.194841656	3.875711474	4.313069	4.534885203	3.625078857	3.67574	4.420604	4.163807	3.692289	4.145401	4.378958	3.723475429	4.111275	4.878797475	4.66377	4.351248	3.684990678	4.039381266	4.216845341	4.197319	3.427709	4.071565	4.040274	4.485862987	4.737343	4.517366	4.499825948	3.544912	4.002287	3.919803163	3.990235353	4.491938135	4.498083218	4.456183413	3.804515	4.234428032	4.132975
NME2	2.400904	2.488913305	3.00953	2.741111	2.866135272	3.041254	3.320419451	2.857946	3.376841	3.210011909	2.924289	2.43018062	2.951489627	3.223924477	2.833638	4.230877996	2.771557886	2.679932	3.096619	2.819934	2.468403	2.413932	2.906905	2.769773835	2.533135	3.593302021	3.062845	3.039394	2.665272879	2.904660837	2.958237094	3.784277	2.907381	2.393279	2.336964	3.419270073	2.533919	3.162481	3.358244986	2.650277	3.020003	2.352279513	2.978410626	3.032009931	3.493484626	2.730057976	2.381489	2.746113722	2.778578
PLCG1	0.7717289	1.233251241	1.46941	1.174125	0.48265493	1.017803	1.167375607	0.9329596	0.8041974	1.239248714	1.774966	1.004565979	0.969383708	1.321898179	0.9146102	1.605169027	1.390608055	0.8959416	0.9323422	1.470671	1.045446	0.8436976	0.8751863	1.011028678	0.6680717	1.298677849	1.305841	1.72438	1.042880228	1.007828024	1.12345977	1.406465	1.08666	0.6724592	2.371512	1.407910783	0.3752579	0.8713754	0.795605367	1.296441	1.382042	0.929628597	1.001203708	1.369869117	1.401447542	1.709898111	0.7459122	0.922313851	0.8783133
CTHRC1	0.1227335	0.223139399	0.284229	0.08349263	0	0.2970274	0.161648568	0.05903449	0.2895877	0.058768113	0.1420718	0.14141529	0.127987311	0.120858788	0.2874562	0.304983886	0.361999202	0.1148632	0.1715401	0.1040241	0.2098958	0.1231487	0.4281287	0.308318708	0.04371356	0.049052417	0.1638483	0.775922	0.120063637	0.447735299	0.177470128	1.222437	0.06696436	0.07336483	0.563878	0.194546431	0	0.0456995	0.064565075	0.05603359	0.2627052	0.419044093	0.435831141	0.321889114	0.457047334	0.247266587	0.3857019	0.07291911	0.3266104
RRM1	2.348989	2.455512185	2.733563	2.457097	2.222219708	2.045307	2.240589527	2.038393	2.026628	2.585620371	2.814556	2.159171691	2.215552735	2.431196747	2.513889	2.64445337	2.222889729	1.880873	2.008701	2.152811	2.562964	2.154459	2.148862	2.338372592	1.988855	2.384151443	2.436281	2.573288	2.3202808	2.408393543	2.157034429	2.512158	2.140957	2.200699	2.352164	2.569931095	1.839964	2.145486	2.042707449	2.374195	2.153509	2.191153601	1.938126217	2.035857025	2.577932649	2.711325562	1.753509	2.302300696	2.047085
TPX2	0.778907	1.19707387	1.24464	0.6079994	1.297459052	0.6566092	1.091560594	0.8417474	0.5176323	0.676344582	1.653167	1.617064667	0.936623008	1.489564965	0.8527247	0.678098007	0.834161687	1.338051	0.9585801	0.7875621	1.33255	1.542046	1.32585	0.906493781	0.7017131	0.41693441	0.8031254	1.01266	1.389174475	1.695194919	1.417539621	1.47508	1.382503	1.156615	1.117	1.749661346	0.6818862	0.5260501	1.51043839	0.8203178	1.885382	1.729173838	0.392596864	0.850498383	1.742788801	1.717840361	0.7762679	0.889898959	1.127135
PODXL	0.3858009	2.162294082	0.9571272	0.9322204	0.35157132	1.071341	0.99981765	0.6475928	1.004862	0.901444733	1.632244	0.674881305	0.861804227	0.741271651	0.8910218	1.488566196	1.673357344	1.180355	1.350218	1.036614	1.683691	1.704333	0.6862362	1.14179654	0.5856735	0.785578154	1.019814	1.634516	0.815192206	0.934850867	1.53301691	1.418199	0.8430045	0.6819246	2.435664	1.713415631	0.6075739	1.026664	0.663007206	0.772797	1.306057	0.7145778	1.294403585	1.229588227	1.419368384	1.639753797	1.119009	0.678132526	1.214371
C7orf50	2.001958	2.288306862	2.279065	2.318624	2.480350099	2.711655	2.688082663	2.316484	3.721835	2.296159675	2.401449	1.912700282	1.71583505	2.286578571	2.171073	3.381320785	2.173626337	2.474074	2.6115	2.40124	1.82195	2.607256	2.469847	2.738167959	2.368201	3.148988201	2.418353	2.663507	2.311793593	2.179256755	2.522221782	2.855259	1.962394	1.909879	2.909903	3.093220162	2.822353	2.552115	1.922556243	1.879551	2.591448	2.259220537	3.019747736	3.157908183	2.864171352	3.003236742	2.107435	2.121616984	2.145587
PABPC1L	0.7275657	0.915811246	0.8074363	0.2921217	0.595906866	0.3911919	0.652864152	0.820904	0.7366534	0.692706158	0.382421	0.882885975	0.769022323	1.318814335	0.8907287	1.068869746	1.104739	0.804637	1.328243	0.5351741	0.6995483	1.019124	0.9490302	0.780251548	0.4220522	0.146405987	1.342981	1.313142	1.606377431	0.889619524	1.18583633	1.008345	0.6429377	0.8573769	1.282228	0.317052086	0.209664	0.2877849	0.600716451	0.1770113	1.283542	0.626478871	2.495515984	2.111969947	1.482677858	1.268157089	0.2641864	0.921532351	0.4858748
MAT1A	9.492126	9.552840864	8.571508	9.470985	9.34698994	8.858608	8.7451466	9.47526	8.741547	9.074762636	8.434857	9.582663715	8.473933903	8.825064893	8.689101	9.52852689	9.298307728	9.077784	8.754092	8.560335	8.834953	8.581513	8.616438	9.057251396	9.334395	8.709525834	8.875178	8.620919	9.211678382	9.323626723	8.170185444	8.118652	8.568946	9.41482	8.785646	8.079691228	8.89811	9.022536	9.132984802	9.113731	9.241489	8.683128825	8.521142664	9.28206414	7.360628374	8.042898108	9.07194	8.682121957	9.510547
PZP	4.895772	4.751402523	0.2935537	4.84399	5.075728897	0.7736162	2.605905383	4.782446	1.755151	5.328689302	2.724716	6.406084351	0.106655505	2.07764989	4.920003	0.411274733	0.387299422	3.900961	0.5510356	0.4037158	4.906493	4.944607	0.6409338	4.628582475	3.550419	0.496718903	1.217571	4.300494	5.49892943	4.734250907	0.80717706	3.192623	3.813092	3.286312	1.826586	0.236855103	3.962792	2.502724	4.538780648	1.666462	1.562815	3.989720264	3.737486409	2.758839173	0.165896494	1.057740126	2.983552	1.946248089	3.666092
ALYREF	3.12044	3.2379024	3.221787	3.22726	3.601092147	4.264788	3.347979687	3.919037	4.100614	3.246562139	3.187612	3.229023702	3.176151997	2.845371356	3.45936	4.293973008	3.400849872	3.042675	3.488229	3.178011	3.098636	3.33858	3.68686	3.7564439	3.506809	3.305151879	2.708162	3.38868	2.841765225	3.301437557	3.354893031	3.941654	3.401758	2.965039	4.006085	3.300187012	3.627911	3.17833	3.276991071	2.889954	2.900344	3.096446635	4.302063711	3.638480538	3.755323664	3.475806283	3.535582	2.99718958	3.682757
GM2A	2.69167	3.126162866	3.248688	2.721512	2.295310184	3.038174	2.541256542	2.359573	3.149871	3.041572236	3.027281	2.822597213	2.655488215	3.032257531	3.079604	2.948717982	3.597763054	2.845415	2.94178	2.974719	3.09217	2.28537	2.982946	2.83896988	2.370673	3.093883734	2.915273	3.507458	2.737511452	2.807155533	3.272559665	3.97794	2.909175	2.405753	4.95274	3.434825805	1.996261	2.714561	2.784963133	3.343582	3.181386	2.651361082	2.534752339	3.101012952	3.281464901	3.55403708	2.614411	2.985379631	2.511925
[truncated: 745 more rows]
[truncated: 375 more columns]
