# Supplementary material for: Oncogenic role and potential regulatory mechanism of fatty acid binding protein 5 based on a pan-cancer analysis
Source: Sci Rep. 2023 Mar 11;13:4060. doi: 10.1038/s41598-023-30695-9 (PMC10008585; doi:10.1038/s41598-023-30695-9)
Supplement: Supplementary file 1 — Supplementary Information. [file 41598_2023_30695_MOESM1_ESM.zip › Supplementary Data/╩2╛▌/15 miRNA╧α╣╪╨╘/LIHC/miRNAmatrix.txt]

id	TCGA-G3-A3CH-11A-11R-A22J-13	TCGA-EP-A12J-11A-11R-A130-13	TCGA-BC-A10X-11A-11R-A130-13	TCGA-BD-A3EP-11A-12R-A22J-13	TCGA-DD-A119-11A-11R-A130-13	TCGA-BC-A10W-11A-11R-A130-13	TCGA-BD-A2L6-11A-21R-A214-13	TCGA-BC-A110-11A-11R-A130-13	TCGA-BC-A216-11A-11R-A154-13	TCGA-DD-A3A2-11A-11R-A214-13	TCGA-DD-A1EG-11A-11R-A214-13	TCGA-DD-A11A-11A-11R-A130-13	TCGA-DD-A113-11A-12R-A130-13	TCGA-DD-A39V-11A-11R-A214-13	TCGA-DD-A3A3-11A-11R-A22J-13	TCGA-BC-A10U-11A-11R-A130-13	TCGA-DD-A3A8-11A-11R-A22J-13	TCGA-EP-A3RK-11A-11R-A22J-13	TCGA-BC-A10Y-11A-11R-A130-13	TCGA-FV-A3I0-11A-11R-A22J-13	TCGA-DD-A39Z-11A-21R-A214-13	TCGA-DD-A3A5-11A-11R-A22J-13	TCGA-DD-A114-11A-12R-A130-13	TCGA-FV-A3I1-11A-11R-A22J-13	TCGA-DD-A1EE-11A-11R-A130-13	TCGA-DD-A11D-11A-12R-A130-13	TCGA-BC-A10R-11A-11R-A130-13	TCGA-EP-A26S-11A-12R-A16S-13	TCGA-FV-A23B-11A-11R-A16S-13	TCGA-DD-A39X-11A-11R-A214-13	TCGA-DD-A1EL-11A-11R-A154-13	TCGA-DD-A116-11A-12R-A25G-13	TCGA-DD-A1EB-11A-11R-A130-13	TCGA-BC-A10T-11A-11R-A130-13	TCGA-BC-A10Z-11A-11R-A130-13	TCGA-DD-A1EI-11A-11R-A130-13	TCGA-DD-A11C-11A-11R-A130-13	TCGA-DD-A3A6-11A-11R-A22J-13	TCGA-DD-A3A4-11A-11R-A22J-13	TCGA-ES-A2HT-11A-11R-A17X-13	TCGA-FV-A3R2-11A-11R-A22J-13	TCGA-BC-A10Q-11A-11R-A130-13	TCGA-DD-A1EJ-11A-11R-A154-13	TCGA-DD-A1EC-11A-11R-A130-13	TCGA-DD-A118-11A-11R-A130-13	TCGA-DD-A1EH-11A-11R-A130-13	TCGA-DD-A11B-11A-11R-A130-13	TCGA-DD-A39W-11A-11R-A214-13	TCGA-FV-A2QR-11A-11R-A214-13
hsa-miR-3529-3p	0	0	0	0	0	0	0	0	0	0	0	0	0	0	0	0	0	0	0	0	0	0	0	0	0	0	0	0	0	0	0	0	0	0	0	0	0	0	0	0	0	0	0	0	0	0	0	0	0
hsa-miR-6826-3p	0.200635	0	0	0	0	0	0	0.306379	0.145996	0	0.166901	0.232492	0	0	0	0	0	0.542852	0	0	0	0	0	0	0	0	0	0	0	0	0	0	0	0	0	0	0	0	0	0	0	0	0	0	0	0	0	0	0
hsa-miR-27a-5p	1.805718	2.585039	8.272879	36.237734	4.380738	8.073843	20.855053	2.451034	5.547832	3.653773	7.343637	5.8123	3.016357	2.185658	13.106016	12.061039	1.847335	3.980911	12.343814	3.280515	3.171815	11.028836	8.239372	1.671281	3.752635	7.38641	11.538671	15.696664	17.661186	2.784722	3.932044	0.802206	2.568877	3.074232	15.38659	5.872412	2.476089	0.802356	0.63207	11.375569	19.373919	2.496869	10.484933	11.129143	2.507157	1.882288	6.488144	1.627567	42.800117
hsa-miR-4757-5p	0	0.258504	0	0	0	0.218212	0	0	0	0	0	0	0.335151	0	0.148932	0	0	0.180951	0	0	0	0	0	0	0	0	0	0	0.143587	0	0	0	0	0	0	0	0	0	0	0	0	0	0	0	0	0	0.147458	0	0.245273
hsa-miR-302b-5p	0	0	0	0	0	0	0	0	0	0	0	0	0	0	0	0	0	0	0	0	0	0	0	0	0	0	0	0	0	0	0	0	0	0	0	0	0	0	0	0	0	0	0	0	0	0	0	0	0
hsa-miR-10b-3p	0.200635	2.71429	0.413644	0.717579	0	0.218212	1.588957	0.30638	1.02197	0.730755	0.166901	1.394952	0.335151	0	1.042524	0.814935	0.461834	0.904754	0.52902	0.164026	1.306041	0	1.051835	0.20891	0.682297	1.319002	0	0.891856	5.743476	0.198909	1.310682	0.534804	0.233534	0.768558	0.650139	2.348966	0.412682	0	0.316035	2.600131	0.343916	0	2.029342	1.011741	0.62679	0.289582	1.032205	0.542523	2.207454
hsa-miR-4787-5p	0	0	0	0	0	0	0	0	0	0	0	0	0	0	0	0	0	0	0	0	0	0	0	0	0	0	0	0	0	0	0	0	0	0	0	0	0	0	0	0	0	0	0	0	0	0	0	0	0
hsa-miR-513c-3p	0	0	0	0	0	0	0	0	0	0	0	0	0	0	0	0	0	0	0	0	0	0	0	0	0	0	0	0	0	0	0	0	0	0	0	0	0	0	0	0	0	0	0	0	0	0	0	0	0
hsa-miR-33a-5p	44.741679	48.986478	47.155412	59.559048	20.981427	53.680145	7.547543	84.254247	27.447164	28.499432	45.230125	57.65802	42.56413	39.34184	64.487554	75.462988	33.252036	66.046936	68.596347	43.466822	8.769134	31.707901	67.142107	43.244391	36.673485	65.158695	43.007775	84.726308	54.419425	41.174094	58.106871	37.436258	60.602147	82.107622	43.559219	52.851702	94.091391	27.815027	54.674063	25.676287	28.315725	89.887293	32.638583	71.27148	29.584446	63.563446	69.600085	43.040099	37.281478
hsa-miR-34a-3p	0.40127	0.258504	0.206822	0.358789	0.691695	1.09106	1.588959	0.15319	0.145996	0.48717	1.001406	1.627444	0.670302	0.546414	0.74466	0.325974	1.385502	1.266656	0.8817	1.476232	0.746308	0	0.525918	0.62673	0.682297	1.055202	0	0.178371	0.717935	0	0.873788	0.802206	0.350301	0.128093	0.216713	0.293621	0	1.069808	0	1.300065	0.573194	0.226988	0	0.112416	0	0.144791	0.147458	0.723364	1.471636
hsa-miR-4787-3p	0	0.258504	0.413644	0.717578	0	0.872848	0.39724	0	0.145996	0	0	0.232492	0	0	0	0.325974	0	0.180951	0	0	0.373154	0	0.175306	0	0	0.527601	0	0	0	0	0.218447	0.267402	0.233534	0	0	0	0.412682	0.267452	0.316035	0	0	0	0.338224	0.337247	0	0.144791	0	0.361682	0.490545
hsa-miR-6740-5p	0	0.129252	0	0	0	0.218212	0	0	0	0	0	0	0	0	0	0	0	0	0	0	0	0	0	0	0	0	0	0	0	0	0	0	0	0	0	0	0	0	0	0	0	0	0	0	0	0	0	0	0
hsa-miR-3194-3p	0.40127	0	0.413644	0.358789	0	0.654636	0	0.15319	0.875974	0.243585	0.333802	0.232492	0	0.546414	0.148932	0.162987	0.230917	0.180951	0.529021	0.164026	0.186577	0.344651	0.175306	0	0.511723	0.2638	0.419588	0.178371	0.143587	0.198909	0.655341	0	0.233534	0.128093	0.216713	0.880862	0	0.267452	0	0.325016	0.114639	0.226988	0.338224	0	0	0.289583	0.294916	0.180841	0.245272
hsa-miR-4780	0	0	0	0	0	0	0	0	0	0	0	0	0	0	0	0	0	0	0	0	0	0	0	0	0	0	0	0	0	0	0	0	0	0	0	0	0	0	0	0	0	0	0	0	0	0	0	0	0
hsa-miR-187-3p	2.407624	5.040826	2.275042	8.252156	0.691695	2.836756	4.568251	7.659479	1.605952	8.038302	3.004215	15.111981	1.340603	4.917729	23.233391	4.563636	4.156505	9.590378	4.761186	3.116489	6.716784	3.10186	2.278976	5.013842	2.217467	2.901804	3.986086	3.389052	2.29739	5.370535	3.276704	2.139215	4.320384	2.946139	3.033976	2.055345	3.301453	3.744331	2.52828	0.975049	3.783073	2.723857	4.058685	4.946285	2.25644	4.778117	3.98136	6.510268	5.763912
hsa-miR-6759-5p	0	0	0	0	0	0	0	0	0	0	0	0	0	0	0	0	0	0	0	0	0	0	0	0	0	0	0	0	0	0	0	0	0	0	0	0	0	0	0	0	0	0	0	0	0	0	0	0	0
hsa-miR-3170	2.608258	0.258504	4.550084	1.793947	3.458477	5.018876	2.383435	0.919137	3.065907	7.794717	1.168306	2.092428	3.016356	1.274967	1.48932	2.770779	1.385501	1.809505	2.645103	0.820129	3.731547	2.757209	1.402446	2.298011	1.876317	1.582802	2.517528	2.853939	1.005108	2.585813	1.310681	0.534804	1.63474	4.098976	1.733701	1.761723	2.888771	2.139618	4.740526	0.325016	1.261025	2.950845	4.735131	4.159377	2.005725	2.461454	1.32712	1.808408	1.71691
hsa-miR-3188	0.200635	0.129252	0.206822	1.076367	0	0.218212	0	0	0	0.243585	0.333802	0.232492	0	0	0	0.162987	0.230917	0	0.35268	0	0	0	0	0.20891	0	0	0	0.356742	0.143587	0	0.218447	0	0.233534	0.384279	0	0.587241	0	0	0	0	0.114639	0.453976	0	0.112416	0.250716	0	0	0.361682	0
hsa-miR-6721-5p	0	0	0	0	0	0	0	0	0	0	0.166901	0	0	0	0.297864	0	0	0	0	0	0	0	0	0	0.170574	0.527601	0	0	0	0	0	0	0	0	0	0	0	0	0	0	0	0	0	0	0	0	0	0	0
hsa-miR-3120-5p	0	0	0	0	0	0	0	0	0	0	0	0	0	0	0	0	0	0	0	0	0	0	0	0	0	0	0	0	0	0	0	0	0	0	0	0	0	0	0	0	0	0	0	0	0	0	0	0	0
hsa-miR-4745-3p	0	0.129252	0	0	0.230565	0	0	0.15319	0	0	0	0	0.335151	0	0	0	0	0	0	0.164026	0	0	0	0	0	0.791401	0	0.178371	0	0	0	0	0	0	0	0.293621	0	0	0	0	0	0.226988	0	0	0	0	0	0	0
hsa-let-7b-5p	9560.875466	25839.009757	12224.213231	9673.322211	14375.736798	10876.775702	15301.650473	12314.447258	13094.048584	9927.058505	7077.930337	17663.813288	12429.396329	7279.879671	13658.999947	14271.143244	5039.761583	10273.28413	17554.845333	8468.649103	9741.76205	8603.180784	25095.721332	9468.014608	12368.0053	14534.34615	15584.339296	12997.015672	13188.454181	6783.979023	11455.572715	6543.590514	14598.228199	14300.175985	15004.958384	12407.817827	12250.038794	11663.055171	13134.732694	14748.913549	10616.104336	11775.235462	11740.419436	15292.116387	8743.457108	12097.470706	11606.551313	8882.89783899999	9973.408736
hsa-miR-5587-3p	0	0	0	0	0	0	0	0	0	0	0	0	0	0	0	0.162987	0	0	0	0	0	0	0	0	0	0	0	0	0	0	0	0	0	0	0	0	0	0	0	0	0	0	0	0	0	0	0	0	0
hsa-miR-2114-3p	0.200635	0.387756	0	0	0	0.218212	0	0.15319	0.291991	0	0.333802	0.464984	0	0	0.595728	0	0.230917	0	0	0	0	0	0.175306	0	0.170574	0	0	0.535113	0.143587	0	0	0.267402	0.116767	0.384279	0.216713	0	0	0.267452	0	0	0.114639	0.226988	0.507336	0.337247	0	0.144791	0	0.180841	0.122636
hsa-miR-3691-5p	0.200635	0.129252	0.206822	0.358789	0.46113	0	0.19862	0	0.291991	0.243585	0.333802	0	0.670302	0	0.74466	0.488961	0	0	0	0.164026	0.559731	0	0.175306	0	0	0.527601	0.419588	0	0.287174	0.198909	0.218447	0.267402	0.233534	0.128093	0	0.587241	0	0.267452	0.316035	0	0.229277	0	0.169112	0.449663	0	0.144791	0.147458	0	0
hsa-miR-2114-5p	0.802542	0.129252	0	0.358789	0	0	0	0.306379	0.145996	0.243585	0.500702	0.232492	0	0	1.340388	0.651948	0.461834	0	0.35268	0.164026	0.373154	0.344651	0.525918	0.83564	0.170574	0.2638	0	0.713484	0.143587	0	0.655341	0	0.116767	0.384279	0.216713	0.293621	0	0.267452	0.63207	0.325016	0.573194	0	0	0.786909	0.376074	0.434374	0.737289	0	0.490545
hsa-miR-27b-5p	17.254638	27.53066	22.129953	21.886156	16.370123	28.367557	24.032968	22.059295	18.833427	16.320187	13.352066	20.691789	17.092684	18.760228	17.425044	29.826623	15.471434	17.1903	15.694277	19.519063	21.642971	16.543251	24.367503	20.05537	23.539261	21.104029	31.469102	15.339922	18.666294	19.691958	24.029158	16.578915	21.718688	14.47451	16.03673	36.702574	18.15799	17.384392	19.594172	16.575831	9.74428	28.82749	25.366775	26.867327	20.182609	20.270801	19.611888	26.04107	19.253919
hsa-miR-3917	0.200635	1.29252	0.206822	0.717578	0.230565	0.218212	3.575155	0.765949	0	1.705095	0.166901	0.464984	1.005452	0	1.191456	0.977922	0	0.723803	1.41072	0.492078	1.30604	0.344651	1.577754	0.20891	1.705743	0.7914	3.14691	0.891855	1.005109	2.187996	0.873788	1.069608	1.98504	0.384279	0.433426	1.468104	1.650728	0	0.63207	0	0.802471	0.226988	0.676448	4.271795	0.250716	0.579166	0.147458	0.904205	1.103726
hsa-miR-664a-3p	43.537866	18.483026	26.05957	40.184417	27.898381	26.840073	101.494593	20.68059	23.943272	44.088867	39.722398	28.364026	27.482352	52.273647	28.743875	34.39026	42.488714	39.085313	14.283557	51.176033	61.010784	43.426038	23.841586	30.291962	27.291897	36.404453	40.070658	32.285183	31.732698	44.75445	24.029158	50.538949	23.236662	17.036371	26.005507	33.766369	45.807652	36.64095	21.490383	34.451725	25.793677	30.189418	22.999209	29.5653	18.678315	26.207251	18.432225	54.97559	36.790933
hsa-miR-4649-5p	0	0	0	0	0	0	0	0	0	0	0	0	0	0	0	0	0	0.180951	0	0	0	0	0	0	0	0	0	0	0	0	0	0	0	0	0	0	0	0	0	0	0	0	0	0	0	0	0	0	0.122636
hsa-miR-6739-3p	0.401271	0	0	0	0	0.218212	0.19862	0	0	0	0.500703	0	0	0	0	0	0	0	0.17634	0	0	0	0	0	0	0	0	0	0	0	0	0	0	0	0	0	0.412682	0	0	0	0	0	0.169112	0	0	0	0	0	0.122636
hsa-miR-34c-3p	1.404447	0.387756	0	0	0	0	0.59586	0	0	0.243585	0.333802	0	0	0.546414	0.297864	0	0.230917	0.361902	0.17634	0	0.186577	0	1.051835	0	0.682297	0	0	0.178371	1.292282	0	0	0.802206	0	0	0	0.880862	0	0	0	0.325016	0.573193	0.680964	0	0	0	0	0	0	0.490545
hsa-miR-210-5p	0.601905	0.517008	0.620466	1.435157	1.152825	0.872848	0	1.378706	0.145996	0.243585	0.166901	0	0.670301	0.364276	0.297864	0.325974	1.154585	0.542852	0.17634	1.148179	0.373154	0.689302	0.525918	1.04455	0.341148	0.791401	0.419588	1.070227	0.574348	0.397817	0	0.267402	0.467068	0	0.650139	0.587241	1.650726	0.802356	0.316035	1.625082	0	0.907952	0.845559	0.224832	0.250716	0.434374	0.442373	0.542523	0.490544
hsa-miR-34b-3p	0.200635	0.129252	0	0.358789	0	0	0.59586	0	0	0	0	0	0	0	0	0	0.230917	0	0	0	0	0	0	0	0	0	0	0	0.143587	0	0	0	0	0	0	0	0	0	0	0.325016	0.114639	0	0	0	0	0	0	0	0
hsa-miR-32-5p	59.187421	83.884498	76.11049	57.7651	60.638632	50.188754	42.901825	87.777606	50.076473	45.793959	66.259627	49.753291	71.387086	53.184337	83.550849	88.664938	51.494472	54.466104	54.665468	73.975611	23.508742	42.392085	112.195691	69.775972	57.312982	118.710174	53.917064	70.456612	47.527255	51.915162	44.781612	48.399734	61.536284	67.889297	95.353514	69.588076	64.791003	29.152289	54.674063	70.853548	69.127058	73.544148	42.447069	64.301713	42.370944	79.345713	52.494981	62.390062	75.911956
hsa-miR-7111-3p	0	0	0	0	0	0	0	0	0	0	0	0	0	0	0	0	0	0	0	0	0	0	0	0	0	0	0	0	0	0	0	0	0	0	0	0	0	0	0	0	0	0	0	0	0	0	0	0	0
hsa-miR-193a-5p	666.510572	990.069705	636.391238	786.107672	892.748241	771.161106	818.709804	616.741073	622.087024	725.882964	725.684803	909.973744	816.426939	803.411374	387.521049	793.909762	842.615809	839.610357	712.061811	655.938946	779.520079	816.133808	853.914376	552.358302	636.071769	742.59809	939.247846	727.39765	611.392901	612.638696	891.481708	486.403953	951.068379	835.55073	433.858472	924.023919	993.737145	862.80077	944.628764	685.78434	559.321561	1043.010389	652.602539	673.256919	468.712883	741.042657	577.88714	751.031652	332.467396
hsa-miR-548aq-5p	0	0	0	0	0	0	0	0	0	0	0	0	0	0	0	0	0	0	0	0	0	0	0	0	0	0	0	0	0	0	0	0	0	0	0	0	0	0	0	0	0	0	0	0	0	0	0	0	0
hsa-miR-26b-3p	57.381705	65.789228	64.73528	71.757888	56.488461	41.896699	58.394149	79.964938	43.944661	64.549995	49.903348	58.82048	70.381634	44.988123	92.486768	66.498703	37.639458	47.409034	51.491345	57.737062	51.681919	63.071151	89.405941	78.968016	48.443117	84.943725	65.875323	87.045134	49.968232	62.258413	47.621419	37.436259	63.054256	70.963529	83.651035	53.438943	74.282676	63.118716	53.409923	44.202214	32.0988	63.329684	38.72661	66.662441	32.467676	54.731167	51.0204	66.006876	48.564031
hsa-miR-4756-3p	0	0	0	0	0	0	0	0	0	0	0	0	0	0	0	0	0	0	0	0	0	0	0	0	0	0	0	0	0	0	0	0	0	0	0	0	0	0	0	0	0	0	0	0	0	0	0	0	0.122636
hsa-miR-6886-3p	0	0	0	0	0.46113	0	0	0	0	0	0	0	0	0	0	0.162987	0	0	0	0	0	0	0.175306	0	0	0	0	0	0	0	0	0	0	0	0	0	0	0	0	0	0	0	0	0	0	0	0	0	0
hsa-miR-3622b-3p	0	0	0	0	0	0	0	0.15319	0	0	0	0	0	0	0	0	0	0	0	0	0	0.344651	0	0	0	0	0	0	0	0	0	0	0	0	0	0	0	0	0	0	0	0	0	0	0	0	0	0	0
hsa-miR-6792-3p	0	0.129252	0	0	0	0	0	0	0	0	0	0	0	0	0	0.162987	0	0	0	0	0	0	0	0	0	0	0.209794	0	0	0	0	0	0	0	0	0	0	0	0	0	0	0	0	0	0	0	0	0	0
hsa-miR-520a-5p	0.200635	0	0	0	0	0	0	0	0.145996	0	0	0	0	0	0.446796	0	0.923668	0	0	0.164026	0	0	0	0.20891	0	0	0	0.178371	0	0	0	0.267402	0	0	0.650138	0	0	0	0	0	0	0	0	0.112416	0	0	0	0	0
hsa-miR-760	0	0.387756	0.206822	0	0.691695	0.436424	0.19862	0	0.145996	0.48717	0	0.232492	0	0.182138	0	0.325974	0	0	0.17634	0	0	0	1.051835	0	0.682297	0.2638	0.629382	0	0.574348	0.198909	0	0	0.233534	0	0	0	0.412682	0	0.316035	0.325016	0.229278	0.226988	0.169112	0.337248	0	0.434374	0	0	0.122636
hsa-miR-1237-3p	0.200635	0	0	0	0	0	0	0.15319	0	0	0	0	0.335151	0	0	0	0	0	0	0	0	0	0	0	0	0	0	0	0.143587	0	0	0	0	0	0	0	0	0	0	0	0	0	0.169112	0.112416	0	0.579166	0.294916	0	0.122636
hsa-miR-1236-5p	0	0	0	0	0	0	0	0	0	0	0	0	0	0	0	0	0	0	0	0	0	0	0	0	0	0	0	0	0	0	0	0	0	0	0	0	0	0	0	0	0	0	0	0	0	0	0.147458	0	0
hsa-miR-4645-5p	0	0	0	0	0	0	0	0	0	0	0	0	0	0	0	0.162987	0	0	0	0	0	0	0	0	0	0	0	0	0	0	0	0	0	0	0	0	0	0	0	0.325016	0	0	0	0	0	0	0	0	0
hsa-miR-3189-3p	0	0	0	0	0.230565	0	0	0	0	0	0	0.929968	0	0	0.446796	0	0	0	0	0	0	0	0.175306	0	0	0	0	0	0	0	0.436894	0.267402	0	0.128093	0	0	0	0	0	0	0.114639	0	0.169112	0	0	0	0	0	0.245272
hsa-miR-374b-3p	2.206989	3.231298	2.895508	4.305473	2.536216	3.491392	1.191717	2.604222	1.31396	0.243585	2.336612	3.48738	4.356958	1.092829	1.787184	4.88961	2.309169	1.266655	2.821442	1.476232	0.746309	1.723255	6.486313	1.880191	3.923211	3.165605	3.14691	4.102537	3.302498	1.790178	3.276704	2.406617	2.452109	2.818046	3.033976	4.99155	2.063408	0.802356	3.79242	2.275114	1.490302	4.085786	2.198454	2.81039	2.005724	2.751037	2.211867	1.808408	2.452728
hsa-miR-5688	0	0	0	0	0	0	0	0	0	0	0	0	0	0	0	0	0	0	0	0	0	0	0	0	0	0	0	0	0	0	0	0	0	0	0	0	0	0	0	0	0	0	0	0	0	0	0	0	0
hsa-miR-609	0	0	0	0	0	0	0	0	0	0	0	0	0	0	0	0	0	0	0	0	0	0	0	0	0	0	0	0	0	0	0	0	0	0	0	0	0	0	0	0	0	0	0	0	0	0	0	0.361682	0
hsa-let-7b-3p	30.697205	44.591913	29.782366	29.779523	35.507032	27.058284	64.948596	26.501791	17.665462	38.729997	33.213266	28.82901	23.460545	26.592169	30.233195	32.760391	21.937107	26.056874	37.207787	21.979449	33.210764	23.091624	35.587071	33.007795	23.709834	38.778656	39.860864	29.252873	30.584005	21.084319	25.558286	15.241905	29.658854	36.250323	38.791542	30.242919	26.824301	22.733436	35.07989	23.076155	28.659642	29.281465	18.264078	25.855585	14.541508	36.197863	26.247491	24.775183	30.168563
hsa-miR-4521	0	0.129252	0	1.076368	0	0	0.39724	0	0.437988	0.730755	0.667604	0.232492	0	0.546414	0.446796	0	0	0.542853	0.52902	0.164026	0.746309	0.344651	0	0.62673	0.341149	0.2638	0	1.783711	0.574348	0.596727	0.436894	0	0.350301	0.640465	0.216713	0.587242	0.412682	0	0.316035	0.325016	0.229278	0.453976	0	0.449663	0.125358	0.434373	0.294916	0.542523	1.716907
hsa-miR-551a	0	0.517008	1.447754	0	0.922261	0.436424	0.19862	0.612759	0.145996	0.243585	0.166901	0.464984	1.005453	0	0	0.977922	0	1.266655	0.52902	0	1.865774	0	0.701223	0	0	0.5276	0.419588	0.535114	0.574348	0	0.218447	0.267402	0.233534	1.024744	1.083564	0.293621	0	0.267452	0.316035	0.650032	0.343916	0	0	0.899326	0.501431	0.144791	1.179663	0	1.103728
hsa-miR-4738-5p	0	0.129252	0	0	0	0.218212	0	0.306379	0	0	0	0	0	0	0	0	0	0	0	0	0	0	0.175306	0	0.341149	0	0	0	0	0	0	0	0.233534	0	0.216713	0	0	0	0	0	0	0	0	0.112416	0	0	0	0	0
hsa-miR-409-5p	3.410801	5.945589	8.479701	11.122472	4.611302	6.109935	19.464716	10.263699	10.949668	7.063962	5.841529	6.509776	7.038163	4.91773	15.488928	5.867532	3.925588	3.25711	8.28799	3.936618	6.343629	4.480464	9.992429	12.743516	6.481826	9.233013	6.713409	3.032309	8.615212	9.945434	5.898066	3.743626	4.787452	8.710325	22.104678	4.69793	8.666313	3.476879	17.697962	5.850293	5.502651	4.539761	14.374506	18.773403	9.652552	11.872899	3.096614	6.510267	14.961646
hsa-miR-142-3p	5285.336543	3951.61894	2909.364818	4589.275781	2150.711672	3802.343598	3426.584554	2019.49766	1843.77776	1326.563296	2694.947676	4641.238086	1783.336513	2338.289553	3456.562645	2345.220194	2345.423063	2004.388776	3225.43898	1308.269323	838.105358	1342.41604	7321.995843	2927.039401	4490.028733	4782.437221	2926.626638	3001.095022	6037.540791	2467.263114	2951.872658	2887.672509	3148.742772	2416.987079	2916.517136	3029.576988	3009.273783	1798.081084	4460.51869	3156.558063	2616.510616	2303.929367	2396.14547	2237.632153	2369.513478	2453.635964	4640.792049	1900.093804	6031.505544
hsa-miR-4458	0	0	0	0	0	0	0	0	0	0	0	0	0	0	0	0	0	0	0	0	0	0	0	0.41782	0	0	0	0	0	0	0	0	0	0	0	0	0	0	0	0	0	0	0	0.224831	0	0	0	0	0
hsa-miR-3928-3p	0.802541	1.680275	1.447754	0.358789	2.305651	1.09106	1.787576	0.765949	1.021969	0.97434	0.667604	1.627444	1.005452	0.728552	0.74466	0.814935	0.230917	1.266655	1.410721	0.492077	0.932886	2.412558	1.753059	0	2.558615	1.319001	1.678352	0.891856	1.579456	0.397817	1.529129	0.267402	1.167671	1.28093	0.866851	2.642587	0.825363	1.069808	2.52828	0	0.687833	1.815905	0.845559	1.124157	1.128221	0.868749	0.589831	0.904204	0.613181
hsa-miR-4738-3p	0.200635	0	0.413644	0	0	0	0.19862	0	0.145996	0	0.166901	0.697476	0	0	0.148932	0	0	0	0.17634	0	0	0	0.525918	0	0.170574	0.527601	0	0.356742	0	0.198909	0	0	0.350301	0	0	0	0	0	0.316035	0	0.229278	0	0	0.112416	0.125358	0.144791	0.147458	0.180841	0
hsa-miR-5092	0	0	0	0	0	0	0	0	0	0	0	0	0	0	0	0	0	0	0	0	0	0	0	0.20891	0	0	0.209794	0.178371	0	0	0	0	0	0	0	0	0	0	0	0	0	0	0	0	0	0	0	0	0
hsa-miR-29b-2-5p	27.085769	16.414996	22.95724	34.084996	23.748209	17.020534	52.435564	14.859387	23.35929	43.845282	24.868224	21.156774	17.762985	28.959965	33.062902	14.668832	23.322609	26.599728	19.221083	25.259964	30.225528	29.639993	24.542808	33.425615	19.274901	25.061035	17.832492	20.155942	26.994333	30.035209	18.349539	36.901455	18.916276	13.577859	19.720843	12.038444	15.681901	28.617387	47.405256	24.376222	22.813077	12.484346	24.521215	18.660988	14.290793	13.899978	16.810192	25.679388	42.309572
hsa-miR-4764-3p	0	0	0	0	0	0	0	0	0	0	0	0	0	0	0	0	0	0	0	0	0	0	0	0.20891	0	0	0	0	0	0	0	0	0	0	0	0	0	0	0	0	0	0	0	0	0	0	0	0	0
hsa-miR-4648	0	0	0	0	0	0	0.19862	0	0	0	0	0	0	0	0	0	0	0	0	0	0	0	0	0	0	0	0	0	0	0	0	0	0	0	0	0	0	0	0	0	0	0	0	0	0	0	0	0	0
hsa-miR-548al	0	0	0	0	0	0	0	0	0	0	0.166901	0	0	0	0	0	0.230917	0	0	0	0	0	0	0	0	0	0	0.178371	0.287174	0	0	0	0	0	0	0	0	0	0	0	0	0	0	0.112416	0	0	0	0	0
hsa-miR-378f	0	0.129252	0.206822	0	0	0	0.19862	0.15319	0.291991	0.243585	0	0	0	0	0	0.162987	0	0.180951	0	0.164026	0.373155	0	0	0	0	0	0	0.356742	0.143587	0	0.436894	0.267402	0	0	0.216713	0	0	0	0	0.325016	0.114639	0	0.338224	0	0	0.289583	0.294916	0.180841	0
hsa-miR-3916	0	0	0	0.358789	0	0	0	0	0	0	0	0.232492	0	0	0	0	0	0	0	0	0	0	0	0	0	0	0	0	0	0	0	0	0	0	0	0	0	0	0	0	0	0	0	0	0	0	0	0	0
hsa-miR-548bb-5p	0	0	0	0	0	0	0	0	0	0	0	0	0	0	0	0	0	0	0	0	0	0	0	0	0	0	0	0	0	0	0	0	0	0	0	0	0	0	0	0	0	0	0	0	0	0	0	0	0
hsa-miR-5004-5p	0	0	0	0	0	0	0	0	0	0	0	0	0	0	0	0	0	0	0	0	0	0	0	0	0	0	0	0	0	0	0	0	0	0	0	0	0	0	0	0	0	0	0	0	0	0	0	0	0
hsa-miR-3692-5p	0	0	0	0	0	0	0	0	0	0	0	0	0	0	0	0	0	0	0	0	0	0	0	0	0	0	0	0	0	0	0	0	0	0	0	0	0	0	0	0	0	0	0	0	0	0	0	0	0
hsa-miR-3938	0	0	0	0	0	0	0	0	0	0	0	0	0	0	0	0	0	0	0	0	0	0	0	0	0	0	0	0	0	0	0	0	0	0	0	0	0	0	0	0	0	0	0	0	0	0	0	0	0
hsa-miR-6506-5p	0	0.387756	0.206822	0	0.230565	0.436424	0	0	0	0	0	0	0.335151	0.182138	0.148932	0.162987	0.230917	0	0	0.328052	0.186577	0	0.175306	0	0	0	0	0	0.287174	0.198909	0	0	0.233534	0	0.433425	0	0.412682	0.534904	0	0	0	0	0	0.112416	0	0	0	0	0
hsa-miR-7976	0	0.129252	0.206822	0	0.230565	0	0.595859	0	0	0.48717	0	0.464984	0.335151	0.182138	1.191456	0	0.230917	0.361901	0.35268	0	0	0	0.175306	0.20891	0	0	0	0.535113	0	0.397818	0.218447	0	0.350301	0.256186	0.433425	0	0	0.267452	0	0	0	0.226988	0.169112	0.337247	0	0.144791	0	0.180841	0
hsa-miR-5003-3p	0.200635	0	0	0.717578	0	0.218212	0	0	0	0.243585	0	0	0.335151	0.182138	0	0	0	0	0	0.164026	0	0	0.350612	0	0.341149	0.2638	0	0.178371	0.143587	0.397818	0	0.267402	0.116767	0	0	0	0.412682	0	0	0	0	0.226988	0	0.224831	0	0.144791	0	0	0.490545
hsa-miR-6806-5p	0	0	0	0	0	0	0	0	0	0	0	0	0	0	0	0	0	0	0	0	0	0	0	0	0	0	0	0	0	0	0	0	0	0	0	0	0	0	0	0	0	0	0	0	0	0	0	0	0
hsa-miR-4725-5p	0	0	0	0	0	0	0	0	0	0	0	0	0	0.182138	0	0	0	0	0	0	0	0	0	0.20891	0	0	0	0	0	0	0	0	0	0	0	0	0	0	0	0	0	0	0	0	0	0.144791	0	0	0.122636
hsa-miR-504-3p	0	0.387756	0	0	0	0	0.19862	0	0	0	0	0	0	0	0	0	0	0	0	0	0	0	0	0	0	0	0	0	0	0	0	0	0	0	0	0	0	0	0	0	0	0	0	0	0	0	0	0	0.122636
hsa-miR-1307-5p	873.365596	1350.682563	618.81137	723.319518	435.998687	341.501735	78.653344	484.23213	267.90183	378.530915	653.416743	351.062941	689.0697	733.106049	387.074253	260.127279	922.513062	484.947364	233.298112	441.557301	274.828404	729.28173	1393.680826	453.126005	490.571843	1045.177135	655.606325	229.028589	340.444473	361.814867	732.67083	578.390189	894.553082	328.814767	303.614246	631.284216	711.875656	397.701407	763.224643	1407.970504	311.129068	1143.566123	333.150298	540.831363	366.922335	440.745182	754.983963	272.527018	443.208106
hsa-miR-103b	0	0	0	0	0	0	0	0	0	0	0	0	0	0	0	0	0	0	0	0	0	0	0	0	0	0	0	0	0	0	0	0	0	0	0	0	0	0	0	0	0	0	0	0	0	0	0	0	0
hsa-miR-1306-5p	7.222871	10.210901	9.720634	10.404893	7.378084	9.819539	10.526837	12.408353	5.985818	5.602453	6.008431	13.94952	12.065423	9.289046	6.999804	10.105195	9.929427	7.238021	6.348247	6.725056	7.836248	8.960928	12.972627	9.192044	12.451928	16.091824	11.328877	9.632043	8.615212	8.751982	6.553406	2.139215	8.1737	7.429394	8.885214	14.681029	12.380447	7.756113	9.797086	8.775439	4.585543	10.89543	4.227796	8.656	5.13967	7.384364	7.077975	5.606064	6.745004
hsa-miR-4788	1.404448	0.904764	1.240932	0	1.383391	1.309272	0.595859	4.289308	0.583982	0.243585	0.667603	1.16246	1.340602	0.91069	1.042524	0.488961	1.385502	0.723803	0.35268	0.820128	0.373154	1.723255	1.577752	1.880191	2.38804	1.582802	2.307734	0.535113	0.287174	0.596726	1.310682	1.069608	0.934137	1.409023	1.300276	0.880862	0.825364	1.069809	0.63207	0.325016	0.573193	1.588917	0.845559	1.01174	1.128221	0.868748	0.147458	2.893453	0.122636
hsa-miR-181a-2-3p	976.090888	629.198347	754.486589	872.217137	408.792003	646.125647	1462.038543	718.458928	470.397652	892.982199	576.475461	690.26879	526.186493	862.788411	982.951159	757.563655	853.468903	608.71751	614.722009	537.840411	774.855646	632.77942	1053.762948	875.960047	571.253511	572.183039	474.97367	444.144226	796.476379	516.963628	572.986161	505.122082	548.92234	596.016793	794.034687	743.447272	741.588725	673.444616	550.533055	661.083104	520.229808	735.214501	318.775793	485.97256	369.178774	454.500372	780.05179	702.023808	1358.443877
hsa-miR-3606-5p	0	0.129252	0	0	0	0	0	0	0	0	0	0	0	0	0	0	0	0	0	0	0	0	0	0	0	0	0	0	0	0	0	0	0	0	0	0	0	0	0	0	0	0	0	0.112416	0	0	0	0	0
hsa-miR-6787-5p	0	0	0	0	0	0	0	0	0	0	0	0	0	0	0	0	0	0	0	0	0	0	0	0	0	0	0	0	0	0	0	0	0	0	0	0	0	0	0	0	0	0	0	0	0	0	0	0	0
hsa-miR-3189-5p	0	0	0	0	0	0	0	0	0	0	0	0	0	0	0	0	0	0	0	0	0	0	0	0	0	0	0	0	0	0	0	0	0	0	0	0	0	0	0	0	0	0	0	0	0	0	0	0	0
hsa-miR-561-3p	0	0.129252	0	0	0	0	0	0	0	0	0	0	0	0	0	0	0	0	0	0	0	0	0	0	0	0	0	0	0	0	0	0	0	0	0	0	0	0	0	0	0	0	0	0	0	0	0	0	0
hsa-miR-6758-5p	0	0	0	0	0	0	0	0	0	0	0	0	0	0	0	0	0	0	0	0	0	0	0	0	0	0	0	0	0	0	0	0	0	0	0	0	0	0	0	0	0	0	0	0	0	0	0	0	0
hsa-miR-4435	0	0	0	0	0	0	0	0	0	0	0	0	0	0	0	0	0	0	0	0	0	0	0	0	0	0	0	0	0	0	0	0	0	0	0	0	0	0	0	0	0	0	0	0	0	0	0	0	0
hsa-miR-4638-5p	0	0	0	0	0	0	0	0	0	0	0	0	0	0	0.148932	0	0	0	0	0	0	0	0	0	0	0	0	0	0	0	0	0	0.116767	0	0	0	0	0	0	0	0	0	0	0.112416	0	0	0	0	0
hsa-miR-6758-3p	0	0.129252	0	0	0.230565	0	0	0	0	0	0	0	0	0	0.148932	0	0	0	0	0	0	0	0	0	0	0	0	0	0	0	0	0	0	0	0.216713	0	0	0	0	0.325016	0	0	0	0	0	0	0.147458	0	0
hsa-miR-3187-5p	0	0	0	0	0	0	0	0	0	0	0	0	0	0	0	0	0.230917	0	0	0	0	0	0	0.20891	0	0	0	0	0.430761	0	0	0	0.116767	0	0	0.587242	0	0	0	0	0	0	0	0	0	0	0	0	0.122636
hsa-miR-202-5p	0	0.258504	0	0	0	0	0	0.30638	0.145996	0	0	0.929968	0	0.364276	1.191456	1.303896	0	0	0.17634	0.328051	0	0.344651	0.175306	0	0.511723	0	0	0.178371	0.717934	0	0.436894	0	0.467068	0.512372	0.216713	0	0	0	0	0	0.229277	0.226988	0.169112	0.899325	0.125358	0.144791	0	0	0.367909
hsa-miR-6860	0.200635	0.64626	0	0	0.230565	0	0.39724	0.306379	0.437987	0	0.166901	0	0	0	0	0	0	0	0	0.164026	0.746309	0	0.525918	0	0.341148	0.527601	0	0.356742	0.143587	0	0	0	0	0.128093	0	0	0	0	0	0	0	0.453976	0	0.112416	0	0.144791	0	0	0.245272
hsa-miR-4473	0.401271	0.129252	0.413644	0	0	0.218212	0.993099	0	0	0.243585	0.166901	0.464984	0.335151	0	0.148932	0	0	0	0	0	0	0	0	0	0	0	0	0	0.143587	0	0	0	0.116767	0	0.216713	0	0.412682	0.267452	0	0.325016	0.114639	0.226988	0.169112	0.112416	0	0	0.147458	0	0.245273
hsa-miR-5680	0.200635	0	0.206822	0	0	0.218212	0	0	0	0.243585	0.166901	0	0.335151	0.182138	0	0	0	0	0	0	0	0	0	0.20891	0.170574	0	0.209794	0	0.574348	0	0.218447	0	0	0	0.216713	0	0	0	0.316035	0.325016	0.229277	0	0	0.112416	0	0	0.442374	0	0.122636
hsa-miR-372-5p	0	0	0	0	0	0	0	0	0	0	0	0	0	0	0	0	0	0	0	0	0	0	0	0	0	0	0	0	0	0	0	0	0	0	0	0	0	0	0	0	0	0	0	0	0	0	0	0	0
hsa-miR-4770	0	0.64626	0	0	0	0	0	0.15319	0	0	0	0	0	0	0.148932	0.162987	0	0	0	0	0.186577	0.344651	0.175306	0	0	0	0.419588	0	0	0	0.218447	0	0	0	0	0.293621	0	0	0.63207	0	0	0	0	0	0	0	0	0	0.122636
hsa-miR-3117-5p	0	0	0	0	0	0	0	0	0	0	0	0	0	0	0	0	0	0	0	0	0	0	0	0	0	0	0	0	0	0	0	0	0	0	0	0	0	0	0	0.325016	0	0	0	0	0	0	0	0	0.245273
hsa-miR-424-5p	397.257958	910.579777	1171.85335	297.795237	707.604428	708.752484	341.427018	985.621476	1004.449362	297.173564	312.438352	907.648822	563.388212	270.475149	712.341728	725.292227	245.926511	359.910563	813.810118	256.536263	323.338511	267.449253	972.070462	335.509618	768.778616	942.031185	545.254669	579.349575	1033.969062	323.226586	857.185549	212.851869	605.671167	662.753254	1585.035393	816.85241	971.452341	176.518446	787.559341	219.060969	340.591178	968.558286	1101.76355	1406.206511	621.774779	1027.295356	486.610757	429.496792	681.735989
hsa-miR-4659b-5p	0	0	0	0	0	0	0	0	0	0	0	0	0	0	0	0	0	0	0	0	0	0	0	0	0	0	0	0	0	0	0	0.267402	0.116767	0	0	0	0	0	0	0	0	0	0	0	0	0	0	0	0
hsa-miR-9-3p	0.80254	0.387756	0.206822	0	0.230565	0.436424	2.184816	0.306379	0.291992	0	0.667603	0.697476	0.670302	0.364276	0.446796	0.325974	0	0.180951	1.23438	0	0	0.344651	1.051836	0.62673	0.170574	0.5276	0	0.713484	1.43587	0.795635	0.218447	0.267402	0.934136	0.256186	0.866852	0.587242	0	0.534904	0	0.975048	0.802472	0.907952	1.691119	0.337248	0.250716	0.289582	0.442374	0	0.367908
hsa-miR-214-3p	5.417152	8.789132	13.44343	3.946682	3.919606	6.982784	22.841251	11.182838	11.971637	11.692075	4.840126	11.392108	5.362411	4.007038	11.318832	18.254546	1.616419	7.599925	14.812577	7.053109	8.955712	2.412557	15.076298	7.102942	6.140676	13.190018	3.776292	11.772497	12.635646	4.972717	8.737876	7.219851	4.086848	11.528371	20.587694	7.927758	9.078996	5.081592	5.68863	9.750488	8.36862	6.809642	9.639375	11.57881	3.760735	11.00415	15.777987	7.776155	12.876825
hsa-miR-15b-3p	23.073063	30.244949	21.92313	22.244946	10.144866	22.694045	23.437109	24.816705	10.073693	23.140563	18.19219	41.383578	20.109038	19.124506	68.508718	18.417532	23.091692	25.152121	10.051392	21.159321	11.567795	16.198602	35.23646	21.09992	12.281354	35.349251	29.161369	28.004274	16.225317	21.084319	13.980601	10.428671	27.557044	17.933022	26.872354	31.123781	33.427204	13.640062	28.759189	19.500976	18.112894	28.373514	14.205394	27.654233	13.78936	15.058311	18.874599	21.881732	34.82875
hsa-miR-2115-5p	0	0	0	0	0	0	0	0	0	0	0	0	0	0	0	0.162987	0	0	0	0	0	0.344651	0	0	0	0	0	0.356742	0	0	0	0	0	0	0	0.293621	0	0	0	0	0.114639	0.226988	0	0	0	0	0	0.361682	0.245272
hsa-miR-23b-5p	1.404448	2.455787	1.654576	1.435157	0.230565	1.745696	2.979295	3.829741	2.33593	3.897359	1.168306	2.092428	2.010904	2.549933	1.638252	1.955844	3.001921	1.809507	3.526803	3.608565	1.679196	2.067906	3.155505	2.71583	1.023445	4.220805	2.937116	3.032311	2.153804	2.585813	3.932044	1.604412	2.101808	2.049488	3.033977	3.229827	1.650727	2.139618	0.63207	1.950097	1.031748	2.723857	3.213126	3.709716	1.504295	1.158331	1.474579	2.531772	1.349
hsa-miR-4429	0	0	0	0	0	0	0	0.15319	0	0	0	0	0	0	0	0	0	0	0	0	0	0	0	0	0	0	0	0	0	0	0	0	0	0	0	0	0	0	0	0	0	0	0	0	0	0	0	0	0
hsa-miR-3659	0	0	0	0	0.230565	0	0	0	0	0.48717	0	0	0	0	0	0	0	0	0	0	0	0	0	0	0	0	0	0.178371	0	0	0	0	0	0	0	0	0	0.267452	0	0	0	0	0	0	0	0	0	0	0.122636
hsa-miR-489-3p	0	0	0	0	0	0.436424	0.39724	0.15319	0.145996	0.243585	0.166901	0.232492	0	0.182138	0.148932	1.140909	0.230917	0.180951	0.35268	0.328051	0.373155	0.344651	0.350612	0.41782	0	0	0	0.535114	0.430761	0.397818	0	0	0.700603	0.256186	0.216713	0	0.825363	0	0	0	0.114639	0.226988	0.507335	0.337247	0	0.434374	0.294916	0.904204	0.367909
hsa-miR-5008-3p	0	0	0	0	0	0	0	0	0	0	0	0.232492	0	0	0	0	0	0	0	0	0	0	0	0	0	0	0	0	0	0	0	0	0	0	0	0	0	0	0	0	0	0	0	0	0	0	0	0	0
hsa-miR-6840-3p	0	0	0	0	0	0	0	0	0	0	0	0	0	0.182138	0	0	0	0	0	0	0	0	0	0	0	0	0	0	0	0	0	0	0	0	0	0	0	0	0	0	0	0	0	0	0	0	0	0	0
hsa-miR-1225-3p	0	0	0	0	0	0	0	0	0	0.243585	0	0	0	0	0	0	0	0	0	0	0.186577	0	0	0	0.170574	0	0	0	0	0	0	0	0	0.256186	0	0	0	0	0	0	0	0	0	0	0	0.144791	0	0	0
hsa-miR-4503	0	0	0	0	0	0	0	0	0	0	0	0	0	0	0	0	0	0	0	0	0	0	0	0	0	0	0	0	0	0	0	0	0	0	0	0	0	0	0	0	0	0	0	0	0	0	0	0	0
hsa-miR-99b-3p	19.060357	20.80956	16.545759	17.939472	14.525605	13.747354	22.64263	10.723268	16.205506	17.050942	15.021074	16.27444	12.400574	10.381875	22.637664	16.298701	12.238597	10.67608	21.513508	11.317776	18.657732	10.684183	24.542807	18.592998	11.76963	12.662419	12.168053	13.734579	22.255965	10.939977	16.165069	14.707102	11.559946	12.553115	23.838379	12.919305	12.380447	12.837705	23.070559	28.926447	23.271629	16.343144	18.433189	17.761661	5.766461	10.135401	24.035623	11.93549	31.640202
hsa-miR-373-5p	0	0	0	0	0	0	0	0	0	0	0	0	0	0	0	0	0	0.542852	0	0	0	0	0	0	0	0	0	0	0	0	0	0	0	0	0	0	0	0	0	0	0	0	0	0	0	0	0	0	0
hsa-miR-337-5p	0	0.387756	1.240932	0	0.691695	0.436424	0.39724	1.531896	1.02197	0.730755	0.166901	1.16246	1.340602	0.364276	0.446796	1.955844	0	0	0.52902	0.328052	0.186577	0.344651	1.402446	0.20891	0.511723	1.319002	1.468558	0.713484	0.574348	0.397817	1.310682	0	0.817369	1.28093	2.167126	0.293621	0.825363	0	1.89621	0	0	1.361929	2.705789	2.360727	0.626789	0.434374	0.737289	0.180841	0
hsa-miR-301b-3p	0.40127	0.258504	1.654576	0.717579	0.46113	0.654636	0	0.30638	1.897942	0.243585	0.500703	1.16246	0.670301	0	0.148932	0	0.230917	0.542852	0.529021	0.656104	0	0	1.051835	0	0.511723	1.846603	0.419588	0	0.287174	0.198909	0.436894	0.267402	0.233534	0.256186	0.216713	0.587241	0	0	0.63207	0	0.229278	0.453976	1.014671	0.562078	0	0.289582	0.589831	0.542523	0.122636
hsa-miR-137-3p	0.200635	0	0	0	0	0	0.19862	0.15319	0	0	0.166901	0	0	0	0.148932	0	0	0.180951	0	0	0.186577	0.344651	0	0	0	0	0	0	0	0.198909	0	0.267402	0	0	0	0	0	0	0	0	0.114639	0	0	0	0.125358	0	0	0	0
hsa-miR-4474-3p	0	0	0	0	0	0	0	0	0	0	0.166901	0	0	0	0	0	0	0	0	0	0	0.344651	0.175306	0	0	0	0	0	0	0	0	0	0	0	0	0	0	0	0	0.325016	0	0	0	0	0	0.144791	0	0	0
hsa-miR-202-3p	0	0	0	0	0	0	0	0	0	0	0	0	0	0	0	0.162987	0	0	0	0	0	0	0	0	0	0	0	0.178371	0	0	0	0	0	0	0	0	0	0	0.316035	0	0	0	0	0	0	0	0	0	0
hsa-miR-610	0	0	0	0	0	0	0	0	0	0	0	0	0	0	0	0	0	0	0	0	0	0	0	0	0	0	0	0	0	0	0	0	0	0	0	0	0	0	0	0	0	0	0	0	0	0	0	0	0
hsa-miR-4519	0	0	0	0	0	0	0	0	0	0	0	0	0	0	0	0	0	0	0	0.164026	0	0	0.175306	0.20891	0	0	0	0	0	0	0	0	0	0	0.433425	0.587241	0	0	0	0	0	0	0	0.224831	0	0	0	0.180841	0
hsa-miR-4434	0	0.129252	0	0	0	0	0.19862	0.15319	0	0.243585	0.166901	0.232492	0	0	0	0.162987	0	0.180951	0.17634	0.164026	0	0.689302	0.525918	0	0	0.2638	1.04897	0	0.287174	0	0	0	0.583835	0	0.433426	0.293621	0	0.534904	0.316035	0	0.229277	0	0	0.224832	0.125358	0	0.294916	0.180841	0.122636
hsa-miR-3679-5p	0	0	0	0.358789	0	0	0	0.15319	0	0	0	0	0.670301	0	0	0	0	0	0	0	0.186577	0	0.175306	0	0	0	0.209794	0	0	0	0	0	0	0	0	0	0	0	0	0	0	0	0.169112	0	0	0	0	0	0
hsa-miR-132-5p	0	2.972795	1.240932	2.870316	1.613956	2.400332	3.773773	1.225518	1.897943	1.217925	1.502108	4.184856	2.346055	1.092828	3.127572	2.444805	0.923668	1.990458	1.763401	1.476231	1.119462	1.033953	2.278975	1.67128	1.364594	3.165603	3.14691	2.497195	2.297391	1.39236	1.747575	1.33701	0.700602	1.409023	5.634528	1.468105	0.412682	2.139617	2.52828	1.950097	3.783073	1.588917	2.8749	1.348988	1.629652	0.579164	1.622037	0.723363	7.48082
hsa-miR-181a-3p	150.075226	106.115826	85.624301	146.74488	82.542321	114.124861	549.580309	76.74796	82.633481	137.625463	109.987647	161.581949	56.97561	104.183021	212.525956	88.990912	111.763785	100.789433	109.507274	70.695095	150.567904	103.050679	150.061734	120.123307	121.107789	133.482995	105.3166	67.067561	123.915472	97.26634	72.961259	107.22814	88.509493	77.36818	113.12394	78.983934	91.615303	78.096038	137.159211	127.731396	173.104237	79.899817	77.453217	128.828257	70.827169	77.8978	83.46112	115.557241	285.375
hsa-miR-7161-3p	0	0	0	0	0	0	0	0	0	0	0	0	0	0	0	0	0	0	0	0	0	0	0	0	0	0	0	0	0	0	0	0	0	0	0	0	0	0	0	0	0	0	0	0	0	0	0	0	0
hsa-miR-452-3p	2.206988	4.136062	3.722796	0.717579	5.994693	2.836756	2.184815	3.982929	3.065908	0.48717	1.168306	6.742268	2.681205	3.642762	1.340388	2.281818	1.154585	0.542852	2.292422	0.328052	1.306041	0.344651	7.187537	0.83564	4.776079	9.233014	0.839176	5.351136	4.307607	0.795634	1.310682	3.476225	1.167671	2.049488	2.817264	4.110689	1.238045	1.337261	0.948105	1.300065	0.802471	0.680964	1.522006	3.822131	2.507157	0.579165	6.783061	0.723363	5.641277
hsa-miR-4739	0.601906	0.258504	0.413644	0	0	0.654636	0.39724	0.306379	0.437987	0	0.500703	0	0.335151	0	0.148932	0	0.230917	0.180951	0.17634	0	0.186577	1.378604	0.350612	0	0.511723	0.2638	0	0	0.430761	0.198909	0.436894	0.534804	0.467068	0.128093	0	0	0	0.267452	0	0	0	0	0.338224	0.224832	0.501432	0.289582	0.147458	0.361682	0
hsa-miR-944	1.404447	0.775512	2.275042	0.358789	2.766782	0.654636	0.794479	1.531896	1.459955	0.48717	0.333802	2.092428	1.675753	0.728552	0	1.303896	0.923668	0.361901	1.410721	0.656103	0.746309	0.689302	1.402446	0.83564	0.511723	2.110403	0.209794	1.070227	0.574348	0.795635	1.310682	0	0.81737	0.512372	0.433426	0	1.238046	0.534904	1.580175	0.325016	1.375663	1.13494	1.183783	1.911065	1.253578	1.737497	0.884747	1.085045	0.981092
hsa-miR-423-3p	94.298607	58.034113	83.969727	116.247779	98.912446	87.721213	179.55208	59.437544	68.033928	96.703202	91.127852	114.851054	87.809468	105.822263	88.01881	100.562988	90.750348	101.87514	76.884335	110.061274	125.379963	108.565095	74.855563	90.458071	71.982377	91.011132	74.057288	79.196802	65.906376	83.342734	80.825343	91.451433	74.497437	72.628737	54.828272	66.94549	75.10804	98.689858	127.04609	64.353224	57.777837	71.274266	73.901869	80.714391	39.487714	77.029051	58.393293	123.695077	73.7045
hsa-miR-3182	0	0	0	0	0	0	0	0.15319	0.145996	0.243585	0	0.232492	0.670301	0.182138	0	0.488961	0.230917	0	0	0.492077	0.373155	0	0.350612	0	0	0.527601	0	0	0	0	0	0.267402	0	0.128093	0.216713	0	0	0	0	0	0	0.226988	0	0	0	0	0.147458	0	0
hsa-miR-943	0.200635	0	0	0	0.46113	0	0	0	0	0	0	0.232492	0	0	0	0	0	0	0	0	0	0	0	0	0	0	0	0	0	0	0	0	0	0	0	0	0	0	0	0	0	0	0	0	0	0	0	0	0
hsa-miR-6874-3p	0	0.129252	0	0	0.691695	0.218212	0	0.306379	0	0.243585	0.166901	0.232492	0	0.182138	0	0	0	0.180951	0	0	0.186577	0	0	0.20891	0.170574	0	0	0.178371	0	0.198909	0	0.267402	0.116767	0	0.216713	0.587241	0	0	0.316035	0	0.229277	0	0.169112	0	0.250716	0.144791	0.147458	0.723363	0.245273
hsa-miR-5193	0	0.387756	0	0.358789	0	0.218212	0.39724	0.15319	0	0.48717	0.333802	0	0	0.546414	0	0	0	0.180951	0	0.164026	0.746309	0	0.350612	0	0.341149	0	0.419588	0.356742	0.143587	0	0.218447	0	0.233534	0.640465	0	0	0	0.267452	0	0	0	0	0	0.337247	0	0	0.147458	1.085045	0.122636
hsa-miR-30d-5p	7264.804731	9088.736486	7115.296637	9164.917563	7705.717713	6855.347286	14443.415379	5721.629186	5393.075493	9242.341388	7457.462822	10299.628733	6774.064572	7421.218874	9272.059137	7927.688526	10748.489458	7898.127762	7709.41812	8260.992512	11566.115168	6967.81131	5904.648741	7021.259526	9081.037485	7364.515418	7397.547088	9203.060777	9029.460438	7850.129481	6374.935233	8776.128505	7382.01877	6461.652089	8670.017913	8172.6348	7168.691009	8915.518804	5247.445962	8866.443987	8041.436798	6951.511022	7672.772676	8819.002372	5416.836686	8704.427793	6615.546977	6975.751247	8649.303061
hsa-miR-5009-5p	0	0	0.206822	0	0	0	0	0	0	0.243585	0	0.232492	0	0.182138	0	0	0	0	0	0.164026	0	0.344651	0	0	0	0	0	0	0	0.198909	0.436894	0.267402	0	0.128093	0	0	0	0.267452	0	0	0	0	0	0	0	0	0	0	0.122636
hsa-miR-6777-3p	0	0	0	0	0	0	0	0	0	0	0	0.232492	0	0.182138	0.148932	0	0	0	0	0	0	0	0	0	0	0	0	0	0	0	0.218447	0	0	0	0	0	0	0.267452	0	0	0	0.226988	0	0.224831	0	0	0	0	0
hsa-miR-5004-3p	0	0	0	0	0	0	0	0	0	0	0	0	0	0	0	0	0	0	0	0.164026	0	0	0	0	0	0	0	0	0	0	0	0	0	0	0	0	0	0	0	0	0	0	0	0	0	0	0	0	0
hsa-miR-3660	0	0	0	0	0	0	0	0	0	0	0	0	0	0	0	0	0	0	0	0	0	0	0.175306	0	0	0	0	0	0	0	0	0	0	0	0.216713	0	0	0	0	0	0	0	0	0	0	0	0	0	0
hsa-miR-6505-5p	0	0	0	0	0	0	0	0	0	0	0	0	0	0	0	0	0	0	0.17634	0	0	0	0	0	0	0	0	0	0	0	0	0	0	0	0.216713	0	0	0	0	0	0	0	0	0	0	0	0	0	0
hsa-miR-6505-3p	0	0	0	0	0	0	0	0	0	0	0	0	0	0	0	0	0	0	0	0	0	0	0	0	0	0	0	0	0	0	0	0	0	0	0.216713	0	0	0	0	0	0	0	0	0	0	0	0	0	0
hsa-miR-1288-5p	0.200635	0	0	0	0.46113	0	0	0.30638	0	0.243585	0.166901	0	0.335151	0	0	0.162987	0.230917	0.180951	0	0	0.186577	0	0	0.20891	0.170574	0	0	0	0.143587	0.198909	0	0	0.467068	0.384279	0	0	0	0	0	0	0	0	0	0	0.125358	0.144791	0	0	0.122636
hsa-miR-876-5p	0	0	0	0	0	0	0	0.15319	0	0	0	0	0	0	0	0	0	0	0	0	0	0	0	0	0	0	0	0	0	0	0	0	0	0	0.216713	0	0.412682	0	0	0	0.114639	0	0	0	0	0	0	0	0
hsa-miR-4769-5p	0	0	0	0	0	0	0	0	0	0	0	0	0	0	0	0	0	0	0	0	0	0	0.175306	0	0	0	0	0	0	0	0	0	0	0	0	0	0	0.267452	0.316035	0	0	0	0	0	0	0	0	0	0
hsa-miR-4534	0	0	0	0	0	0	0	0	0	0	0	0	0	0	0	0	0	0	0	0	0	0	0	0	0	0	0	0	0	0	0	0	0	0	0	0	0	0	0	0	0	0	0	0	0	0	0	0	0
hsa-miR-31-5p	0.200635	0.129252	0.413644	0	0	0	0.79448	0.15319	0	0	0.166901	0.464984	0.335151	0	0	1.140909	0	0	0	0.164026	0	0	2.103669	0	0	0.791401	0	0	1.148695	0	0.218447	0.802206	0.233534	0.128093	0.433425	0.293621	0	0.267452	0	0.650032	0.114639	0	0.169112	0.337247	0	0	0.737289	0	0
hsa-miR-126-5p	363.350585	321.320273	460.385732	444.540122	246.243574	354.594454	396.841871	513.18495	379.296431	440.401478	390.047235	525.199459	362.968133	328.577218	791.573547	350.422087	243.617341	358.101058	655.456599	400.71489	364.012367	321.214827	352.715198	514.336663	259.102443	554.244614	297.907514	319.641145	460.052338	529.097058	297.961542	286.654777	322.744382	439.615223	614.163292	366.438466	404.42791	341.803901	560.962213	477.773926	497.302096	365.677853	481.46137	712.827203	294.340159	526.316931	390.910643	541.798899	350.494954
hsa-miR-1248	1.203812	1.034016	1.240932	0	1.84452	1.745696	2.383436	0.919137	0.145996	0.243585	0.166901	2.789904	3.016356	0.728552	0.297864	3.25974	0	1.809506	1.763402	0.984154	1.119464	1.033953	3.506116	0.62673	1.53517	2.901804	1.04897	1.962082	1.148696	0	1.310682	0.534804	0.700602	2.946139	4.767678	1.174482	2.888772	0.802356	0.63207	0.325016	1.031748	2.496869	0.338224	1.79865	0.877505	2.027079	2.211868	1.446727	0.735817
hsa-miR-6749-3p	0	0	0	0	0	0	0	0	0	0	0.166901	0	0	0.182138	0	0	0.230917	0	0	0.164026	0	0	0	0	0	0	0	0	0	0	0	0	0	0	0	0	0	0	0.63207	0	0	0.226988	0	0	0	0	0	0	0
hsa-miR-301b-5p	0.200635	0	0	0	0	0.436424	0.794478	0.15319	0	0.243585	0	0	0.335151	0	0	0	0.230917	0.180951	0.35268	0	0	0.344651	0.175306	0.20891	0	1.055202	0	0	0	0	0	0	0.350301	0.128093	0	0	0	0.802356	0.316035	0	0	0	0.507335	0.562079	0	0	0	0	0.122636
hsa-miR-369-5p	5.216519	6.333343	26.680036	4.664261	14.986734	22.257623	20.656436	21.752914	15.183538	5.846038	7.009835	21.621757	22.119943	4.91773	13.552812	40.420781	3.694672	8.323725	12.343815	9.677518	10.075175	7.582324	18.757718	6.685122	14.328245	24.269634	9.860318	9.810414	9.907495	7.359622	6.334961	3.208823	12.377316	27.155718	37.707982	7.340515	21.046759	3.209427	13.589507	1.950099	7.680784	15.889168	14.881841	29.003221	12.034351	27.075999	14.15595	7.776153	13.490007
hsa-miR-3147	0	0	0	0	0	0	0	0	0	0	0	0	0	0	0	0	0	0	0	0	0	0	0	0	0	0	0	0	0	0	0	0	0	0	0	0	0	0	0	0	0	0	0	0	0	0	0	0	0
hsa-miR-6812-3p	0	0.129252	0	0	0	0	0	0	0	0	0	0	0	0	0	0	0.230917	0	0	0	0	0	0	0	0	0	0.209794	0.178371	0	0	0	0	0	0	0	0	0	0	0	0	0	0	0	0	0	0	0.147458	0	0
hsa-miR-4427	0	0.258504	0	0	0	0	0	0	0	0	0	0	0	0	0	0	0	0	0	0	0	0	0	0	0	0	0	0	0	0	0	0	0	0.128093	0	0	0	0	0	0	0	0	0	0	0	0	0	0	0
hsa-miR-4705	0	0.129252	0.206822	0.358789	0.230565	0	0.993098	0.459569	0	0	0	0.232492	0.670302	0.182138	2.382912	0.162987	0	0.542852	0	0	0.932887	0	0.175306	1.46237	0	0.2638	0	1.42697	0.143587	0.198909	0.218447	0.534804	0.467068	0.256186	0	0.293621	0.412682	0.267452	0	0.325016	0.343916	0	0.676447	1.348988	0	0.434374	0	0	1.226364
hsa-miR-7845-5p	0.200635	0	0.206822	0.717578	0	0.436424	0.993099	0	0	0.97434	0	0.464984	0	0	0.297864	0	0	0.361902	0.17634	0	0.186577	0.344651	0.175306	0.20891	0.341148	0	0.839176	0.356742	0	0.198909	0.655341	0.267402	0.350301	0	0.216713	0	0	0	0.316035	0.325016	0.229277	0	0.676448	0.674494	0	0.144791	0	0.180841	0.122636
hsa-miR-150-5p	1215.85011	1284.893335	298.444121	1560.375292	235.868143	431.841492	2984.258807	257.664803	175.924634	449.657704	403.566206	900.209078	239.967853	434.76376	501.602956	339.82793	314.047	334.03464	632.532371	111.045426	284.157272	211.615776	2778.771666	660.573734	1096.281377	1370.970614	414.762785	472.861986	2496.401356	471.81136	433.617053	669.306815	581.033302	431.41727	675.05951	676.208164	397.412323	636.001311	1195.560593	1653.032776	643.236992	290.090811	305.246847	311.278745	266.63608	318.396404	1382.269468	368.191776	1526.087897
hsa-miR-4284	0.200635	0	0	0	0	0	0	0.15319	0	0.243585	0.166901	0.232492	0	0	0	0.162987	0	0	0.17634	0.328051	0	0	0	0	0.511723	0	0	0	0	0.397817	0	0.267402	0	0.256186	0	0	0.412682	0	0	0	0	0	0	0	0	0.144791	0.147458	0	0
hsa-miR-33b-3p	0.802542	3.102046	1.654576	3.229105	1.844521	1.309272	2.383435	0.765949	0.437987	2.679434	0.834504	1.859936	0.335151	0.364276	3.574368	0.651948	1.385502	0.904753	1.410721	1.312206	6.343629	1.723256	4.032034	1.46237	1.023445	2.374204	2.937116	2.140454	1.579455	3.779265	1.747575	0.802206	3.386247	1.537116	0.866851	2.936206	1.650726	1.604713	1.89621	3.250162	1.604942	2.042893	0.845559	3.260052	1.378936	1.158332	1.769495	0.542522	0.981091
hsa-miR-4681	0	0	0	0	0	0	0	0	0	0	0	0	0	0	0	0	0	0	0	0	0	0	0	0	0.341149	0	0	0	0	0	0	0	0	0	0	0	0	0	0	0	0	0	0	0	0	0	0	0	0
hsa-miR-1263	0	0	0	0	0	0	0	0	0	0	0	0	0	0	0	0	0	0	0	0	0	0	0	0	0	0	0	0	0	0	0	0	0	0	0	0	0	0	0	0	0	0	0	0	0	0	0	0	0
hsa-miR-362-3p	3.4108	2.714291	0.620466	2.511525	0.691695	0.872848	3.575154	1.991465	1.605951	1.217925	3.004216	3.254888	1.005452	2.003519	3.872232	1.792857	2.078253	1.266655	1.939741	2.460387	1.306042	2.412557	1.577753	2.089101	2.046892	3.957006	1.678352	1.783712	1.579456	1.392361	0.873788	3.743626	1.401205	1.537116	1.950413	3.229828	3.301453	2.941974	4.108455	1.950098	3.439159	1.815904	0.845559	2.81039	1.253578	3.040619	2.506783	2.170089	4.292275
hsa-miR-487b-5p	0	0	0	0.358789	0	0	0	0	0	0.243585	0	0	0	0	0.148932	0.162987	0	0	0	0.164026	0.186577	0	0	0	0.170574	0	0	0	0	0.198909	0	0	0.116767	0	0.216713	0	0	0	0	0	0.114639	0.453976	0	0.449663	0	0.434374	0	0	0
hsa-miR-4682	0	0	0	0	0	0	0	0	0	0	0	0	0	0	0	0	0	0	0	0	0	0	0	0	0	0	0	0	0	0	0	0	0	0	0	0	0	0	0	0	0	0	0	0	0	0	0	0	0
hsa-miR-520b-3p	0	0	0	0	0	0	0	0	0	0	0.166901	0	0	0	0	0	0	0	0	0	0	0	0	0.20891	0	0	0	0	0	0	0	0	0	0	0	0	0	0	0	0	0	0	0	0	0	0	0	0	0
hsa-miR-5591-5p	0	0	0	0	0	0	0	0	0	0	0	0	0	0	0	0	0	0	0	0	0	0	0	0	0	0	0	0	0	0	0	0	0	0	0	0	0	0	0	0	0	0	0	0	0	0	0	0	0
hsa-miR-25-5p	0	0	0.413644	0.358789	0.46113	0.218212	0.19862	0.15319	0	0	0.166901	0	0	0	0.148932	0	0	0.180951	0	0.164026	0	0	0	0.41782	0.170574	0.2638	0	0.356742	0	0.397817	0	0	0	0.128093	0.216713	0	0	0	0	0	0	0	0.338224	0.224831	0.250716	0	0	0	0.245272
hsa-miR-877-5p	0.401271	0.387756	1.861398	0.358789	0.691695	1.09106	1.787578	0.45957	1.605954	0.730755	0.667604	0.697476	0.335151	0.728552	0.446796	0.651948	0.461834	0.361902	0.35268	1.14818	0.373154	0	2.278975	0.83564	0.852872	1.055201	0.839176	0.713484	1.005109	0	0.218447	0.534804	0.467068	0.512372	0.216713	0	0.412682	0.267452	0.63207	0.650032	0.458556	1.13494	0.676447	0.562079	0.125358	0.579164	0.589832	0.723364	0.613181
hsa-miR-4315	0	0	0	0	0	0	0	0	0	0	0	0	0	0	0	0	0	0	0	0	0	0	0	0	0	0	0	0	0	0	0	0	0	0	0	0	0	0	0	0	0	0	0	0	0	0	0	0	0
hsa-miR-6893-3p	0	0	0	0	0	0	0	0	0	0	0	0	0	0	0	0	0	0	0	0	0	0	0	0	0	0	0	0	0	0	0	0	0	0	0	0	0	0	0	0	0	0	0	0	0	0	0	0	0
hsa-miR-4708-3p	0	0	0	0	0	0	0	0	0	0	0	0	0	0.182138	0	0	0	0	0	0	0	0	0	0	0	0	0	0	0	0	0	0	0	0	0	0	0	0	0	0	0	0	0	0	0	0	0	0	0
hsa-miR-3915	0	0	0	0	0	0	0	0	0	0	0	0	0	0	0	0	0	0	0	0	0	0	0	0	0	0	0	0	0	0	0	0	0	0	0	0	0	0	0	0	0	0	0	0	0	0	0	0	0
hsa-miR-6786-5p	0	0	0	0	0	0	0	0	0	0	0	0	0	0	0	0	0	0	0	0	0	0	0	0	0	0	0	0	0	0	0	0	0	0	0	0	0	0	0	0	0	0	0	0	0	0	0	0	0
hsa-miR-6861-3p	0	0	0	0	0	0	0	0	0	0	0	0	0	0	0	0	0	0	0	0	0	0	0	0	0	0	0	0	0	0	0	0	0	0	0	0	0	0	0	0	0	0	0	0	0	0	0	0	0
hsa-miR-3646	0	0	0	0	0	0	0	0	0	0	0	0	0	0	0	0	0	0	0	0	0	0	0	0	0	0	0	0.178371	0	0	0	0	0	0	0	0	0	0	0	0	0	0	0	0	0	0	0	0	0
hsa-miR-509-5p	0	0	0	0	0	0	0	0	0	0	0	0	0	0	0	0	0	0	0	0	0	0	0	0	0	0	0	0	0	0	0	0	0	0	0	0	0	0	0.316035	0	0	0	0	0	0	0	0	0.180841	0
hsa-let-7a-2-3p	11.235578	11.503421	4.13644	14.710367	7.147519	4.800664	10.526836	6.74034	2.043938	16.563773	9.847149	2.557412	11.395122	7.467664	9.084852	8.475325	12.700431	9.047526	5.642887	8.201287	6.716782	13.441393	10.167735	10.027684	5.970103	4.220805	6.084026	7.848331	10.912603	10.144342	13.762154	14.974503	6.188657	4.098976	6.067951	5.57879	5.364861	14.174966	1.580175	13.650683	2.751325	7.717596	5.749801	7.082183	5.891818	6.949989	6.488144	10.127084	10.178823
hsa-miR-615-3p	0.200635	0	0	0	0	0	0	0.15319	0	0	0	0	0	0	0	0	0	0	0.17634	0	0	0	0	0	0	0.2638	0	0.178371	0	0	0	0	0	0	0	0	0	0	0	0	0	0	0	0	0	0	0	0	0
hsa-miR-190a-3p	0	0	0	0	0	0	0.397239	0.15319	0	0	0	0.232492	0	0	0.446796	0.325974	0.230917	0	0	0.164026	0.186577	0	0.175306	0	0	0	0	0.178371	0.143587	0.198909	0	0.267402	0.116767	0.256186	0	0	0	0	0	0	0.114639	0	0.169112	0.224832	0	0.289582	0	0	0.245272
hsa-miR-200a-5p	108.543715	291.721583	45.294014	107.278044	45.882464	123.071552	64.551356	34.620837	25.695216	42.383771	109.987647	51.380735	40.218076	66.298285	33.062903	83.449352	107.376363	61.523176	42.850673	38.546049	19.030887	47.906504	290.656956	43.24439	102.515185	61.99309	45.525303	40.133515	95.198097	36.400286	62.694255	77.279133	48.575131	49.700089	108.13955	86.911688	40.442791	60.711647	54.358028	473.873729	69.127056	41.9928	46.167529	32.60052	36.604484	31.564537	94.962826	32.370496	88.911419
hsa-miR-125b-1-3p	0.601905	2.58504	1.240932	1.076367	0.46113	1.309272	1.191718	0.919138	1.021969	0.97434	0.834504	0.929968	1.340602	0.364276	0.595728	0.651948	0	0.361902	0.70536	0.656103	0.373154	0.689302	1.402447	0.20891	1.19402	2.901804	0.839176	1.070227	3.158911	0.198909	0.873788	0.802206	1.401205	0.128093	1.950415	0.880862	0	1.337261	0.316035	0.325016	0.343917	1.13494	0.338224	1.236572	0.125358	1.158331	1.327121	0.180841	1.471636
hsa-miR-3184-5p	0	0	0	0	0	0	0	0	0	0	0	0	0	0	0	0	0	0	0	0	0	0	0	0	0	0	0	0	0	0	0	0	0	0	0	0	0	0	0	0	0	0	0	0	0	0	0	0	0
hsa-miR-1249-3p	3.611436	1.809528	2.895508	1.793947	1.152825	1.309272	2.979293	1.685085	1.31396	0.97434	1.835909	3.952364	3.351506	2.549933	2.382912	3.096753	1.154585	1.266654	1.058041	2.788437	2.612084	2.412558	2.10367	1.67128	1.876317	2.374204	0.839176	0.535113	0.861521	1.790179	0.873788	2.674019	1.167672	1.409023	1.733701	1.761724	6.602906	0.802356	0.63207	0.975048	1.146388	1.588916	0.507336	2.697974	0.752147	1.737496	2.064409	0.904205	3.43382
hsa-miR-616-3p	3.210166	1.809527	3.515974	3.946683	8.761476	3.054968	1.787576	3.523359	3.503893	3.166604	2.169712	4.184856	5.027261	3.824901	3.276504	2.444805	2.540087	3.25711	5.995567	2.460386	3.358392	2.412557	3.155504	2.506921	3.923209	3.429405	3.986086	3.567424	2.153802	4.972717	2.621363	1.604412	4.203616	3.074232	2.383838	4.404308	4.539498	4.81414	6.3207	0.975048	0.917109	3.404821	5.58069	3.82213	5.515744	3.764578	2.359326	3.978497	1.716911
hsa-miR-522-3p	0.40127	0	0	0	0	0	0	0	0	0	0	0.232492	0	0	0.297864	0	0.230917	0	0	0	0	0	0	0	0	0	0	0	0	0	0.218447	0	0	0	0	0	0	0	0	0	0	0	0	0	0	0	0	0	0
hsa-miR-6847-3p	0	0.129252	0	0	0	0	0	0	0	0	0	0	0	0	0	0	0	0	0	0	0	0	0	0	0	0	0	0	0	0	0	0	0	0	0	0	0	0	0	0	0	0	0	0	0	0	0	0	0
hsa-miR-8072	0.40127	0	0.206822	0	0	0	0	0	0	0	0	0.697476	0	0	0	0	0	0	0.52902	0.164026	0	0	0.175306	0	0	0.5276	0.209794	0	0	0	0.655341	0	0.116767	0.128093	0	0	0	0	0.316035	0.325016	0.114639	0	0.169112	0	0	0	0	0	0
hsa-miR-6838-5p	0	0	0	0	0	0	0	0	0	0	0	0	0	0	0	0	0	0	0	0	0	0	0	0	0	0	0	0	0	0	0	0	0	0	0	0	0	0	0	0	0	0	0	0	0	0	0	0	0
hsa-miR-7846-3p	0	0.129252	0.206822	0	0.230565	0.654636	0.9931	0.15319	0.145996	0.730755	0	0	0	0	0.446796	0.325974	0	0.180951	0.17634	0	0	0	0.175306	0.41782	0.682297	0.5276	1.04897	0.356742	0.574348	0	0.218447	0.534804	0.467068	0.384279	0.433426	0.587242	0	0.802356	0.948105	0	0.229278	0.680964	0.507336	0.562079	0	0.144791	0	0.180841	0.245272
hsa-miR-1281	0	0	0	0	0	0	0	0	0	0	0	0	0	0	0	0	0	0	0	0	0	0	0	0	0	0	0	0	0	0	0	0	0	0	0	0	0	0	0	0	0	0	0	0	0	0	0	0	0
hsa-miR-875-5p	0	0	0	0	0	0	0	0	0.145996	0	0	0	0	0	0	0	0	0	0	0	0	0	0.350612	0	0	0	0	0	0	0	0	0	0	0	0	0	0	0	0	0	0	0	0	0	0	0	0	0	0
hsa-miR-4690-5p	0	0	0	0	0	0.218212	0	0	0	0	0.166901	0	0	0	0	0	0	0	0.35268	0	0.186577	0	0.175306	0	0	0.2638	0	0.178371	0	0	0	0	0	0.128093	0	0	0	0	0	0	0	0	0	0.112416	0	0.144791	0	0	0
hsa-miR-3184-3p	0	0	0	0	0	0	0	0	0	0	0	0	0	0	0	0	0	0	0	0	0	0	0	0	0	0	0	0	0	0	0	0	0	0	0	0	0	0	0	0	0	0	0	0	0	0	0	0	0
hsa-miR-5590-3p	0.40127	0	0.620466	0	0	0.218212	0	0.15319	0.145996	0	0.166901	0.232492	0.335151	0.182138	0.148932	0.325974	0.230917	0.361902	0.35268	0.328052	0	0	0.175306	0	0.511722	0	0	0.356742	0	0.795635	0.218447	0.267402	0	0.512372	0.216713	0.293621	0.412682	0.802356	0	0.325016	0.687832	0.226988	0.169112	0.337247	0.250716	0.434374	0	0.361682	0.245272
hsa-miR-1289	0	0	0	0	0	0	0	0	0	0	0	0	0	0	0	0	0	0	0	0	0	0	0	0	0	0	0	0	0	0	0	0	0	0	0	0	0	0	0	0	0	0	0	0	0	0	0	0	0
hsa-miR-5587-5p	0	0	0	0	0	0	0	0.15319	0	0	0	0	0	0	0.148932	0	0	0	0	0	0	0	0	0	0	0	0	0	0	0	0	0	0	0	0	0	0	0	0	0	0	0	0	0	0	0	0	0	0.122636
hsa-miR-412-5p	7.624142	2.455787	0.620466	5.740631	4.841868	8.946691	18.273	6.89353	7.591768	2.192265	6.509132	7.672236	0.335151	5.82842	15.042132	0.488961	6.234757	5.971368	5.819227	6.56103	7.836247	11.028836	7.187536	0.62673	0.511723	6.067408	3.986086	0.535113	6.89217	9.547617	6.771854	5.615439	1.167671	5.636092	13.002753	2.936206	6.190224	0.534904	13.273471	7.150358	11.119941	6.582655	7.610032	12.815377	3.886093	8.97707	4.128819	1.265886	1.349
hsa-miR-629-5p	44.340409	70.05454	76.937778	81.086412	45.421332	93.176512	107.055943	56.986508	75.333702	66.985847	32.879464	89.509425	66.359826	44.441707	83.997645	32.597402	34.637538	32.028243	61.542736	46.091233	67.72757	32.741855	79.588818	64.1354	69.423762	64.631093	102.589277	87.401875	71.21909	49.528259	61.602021	42.784295	67.841709	55.464275	64.146908	26.719473	59.426142	90.933745	123.253668	44.52723	68.439225	61.513777	105.356669	99.825036	58.166025	50.821799	70.04246	64.921833	74.685594
hsa-miR-149-5p	9.42986	6.850352	7.031948	10.763684	10.375431	11.565236	15.293706	11.182836	6.715796	15.345848	5.340827	5.579808	8.043616	6.374835	23.978052	4.074675	5.31109	8.323725	4.937525	8.365312	6.343629	9.30558	12.44671	8.983134	4.264358	5.012206	4.405674	14.091323	6.892171	9.746525	7.208747	5.882841	4.787452	5.251813	7.151514	8.514996	4.126816	10.163183	20.858313	7.150357	5.158735	6.128678	9.470262	14.051949	3.886093	6.660407	6.488143	7.956994	18.640738
hsa-miR-549a-3p	0	0	0	0	0	0.218212	0	0	0	0	0	0	0	0	0	0	0	0	0	0	0	0	0	0	0	0	0	0	0.430761	0	0	0	0	0	0	0	0	0	0	0	0	0	0	0	0	0	0	0	0
hsa-miR-3161	0.40127	1.034016	0	0.358789	0	1.309272	0	0.15319	0	0	1.001405	0	0	0	0	0.651948	0	0	0.705361	0	0	1.033953	0	0.83564	0.682297	0	1.04897	0	0	1.193453	1.310682	0	0	0.256186	0	0	0	0	0	0.325016	0	0.453976	0.845559	0	0.626789	0	0	0	0
hsa-miR-652-5p	0.40127	0.258504	0.413644	0.358789	0.46113	0	0.19862	0	0.437988	0	0.166901	0.464984	0	0.546414	0.595728	0.162987	0.461834	1.085705	1.05804	0.656103	0.373154	0.689302	0.350612	0.20891	0.341149	1.319001	0	0.178371	0	0.795635	0	0.267402	0.467068	0.384279	0.216713	0	0.825364	1.069808	0.63207	0.650032	0.229278	0	0	0.449664	0	0.579164	0.147458	0.180841	1.349
hsa-miR-148a-5p	107.339901	143.986639	97.206332	125.576304	106.521095	99.941084	176.374165	157.632035	103.510843	168.317159	121.170001	103.458945	118.978475	109.829303	100.826961	127.781822	112.687454	137.160488	107.214853	166.81418	203.182709	124.419047	160.580083	161.069687	153.005196	158.544031	155.247577	134.313493	95.48527	151.767312	76.674856	89.579617	147.009833	163.702871	84.734599	162.665795	169.199431	137.202974	76.796517	74.10371	148.227668	135.738892	77.284105	149.625139	152.059033	123.072733	99.681476	121.163309	70.393318
hsa-miR-4785	0	0	0	0	0	0	0	0	0	0	0	0	0.335151	0	0	0	0	0.361902	0	0.164026	0	0	0.175306	0	0	0	0	0.356742	0	0	0	0	0	0.128093	0	0	0	0	0	0	0	0.453976	0.507335	0	0	0	0	0	0
hsa-miR-193b-5p	27.286405	31.020461	19.027623	24.038891	45.421332	51.498026	17.677142	19.608262	35.038931	23.384151	18.359092	27.666549	28.822954	16.392433	15.042132	25.914936	22.168025	23.885469	21.866186	27.884376	18.657733	35.499062	21.387304	29.456323	23.53926	33.766449	35.035601	27.825902	23.40466	30.830843	30.14567	15.776709	31.293592	20.622975	7.368226	38.464294	38.792066	38.780566	22.438489	10.725536	11.23458	40.85786	33.991477	25.293507	28.832299	35.908279	14.15595	26.583594	8.094006
hsa-miR-3678-5p	2.407624	0.904764	0	0	0.691695	1.745696	0.595859	1.072328	0.875974	0.48717	1.168306	0.697476	1.675754	0.364276	0.595728	1.303896	0.923668	0.904754	0.35268	0.492077	0.559731	0	1.051835	0.20891	0	0.5276	1.468558	0.535113	0.430761	0.596726	3.932044	0.802206	0.700603	1.024744	0	1.174482	2.476091	0.802356	0.316035	2.275113	0.458555	2.496869	0.169112	0.449662	0.626789	0.723957	1.327121	0	0.367908
hsa-miR-4709-5p	0	0	0	0	0.46113	0	0	0.306379	0	0	0	0	0	0	0	0	0	0	0	0	0	0	0	0	0	0	0	0	0	0	0	0	0	0	0	0	0	0	0	0	0	0	0	0	0	0	0.294916	0	0
hsa-miR-3616-5p	0	0	0	0	0	0	0	0	0.291991	0	0	0	0	0	0	0	0	0	0.17634	0	0	0	0	0	0	0	0	0	0.143587	0	0	0	0	0.128093	0	0	0	0	0	0	0	0	0	0	0	0	0	0	0
hsa-miR-146b-3p	249.590353	152.129509	120.990861	2196.150188	109.287878	1389.355621	801.628524	304.081234	118.402388	146.638103	590.662032	1048.771477	236.951497	161.192261	1078.863365	695.139629	117.767626	110.560763	168.228568	258.012493	503.199054	612.445006	197.04368	113.647094	264.731397	221.592325	357.279222	233.131125	236.91834	116.162661	413.083048	253.49695	75.19804	348.412998	315.316724	173.823375	141.549769	141.482208	146.324227	385.469303	212.081346	333.672527	372.722465	146.027841	196.059626	164.772673	113.100137	35.80647	632.068226
hsa-miR-3136-5p	0.601906	0.387756	0.413644	1.076368	0	0	0	0.765948	0	0.730755	0.333802	0	0	0	0.446796	0	0.461834	0.180951	0.35268	0.492078	0.373155	0.344651	0.350612	0.41782	0	1.846603	0	0.356742	0.143587	0.198909	0	0.267402	0.116767	0	0.216713	0.293621	0.412682	0.802356	1.26414	0.975048	0.114639	0.453976	0.338224	0.112416	0	0	0.589831	0.361682	0.858454
hsa-miR-200b-3p	207.456931	294.048118	88.312987	182.623826	73.089151	136.164271	147.375712	66.484261	53.434371	121.305273	204.119712	59.285463	50.272595	135.69292	87.274148	138.050003	176.420521	128.293914	71.065108	106.124655	34.330228	78.58045	301.70122	66.64232	125.883871	103.937351	67.134087	91.147669	124.776993	72.800574	109.878782	155.360471	80.919629	59.178972	124.609703	120.090812	61.489551	97.085146	73.636165	467.698421	140.432244	64.918599	72.210748	59.692676	46.633108	46.333263	114.132342	73.059667	196.463581
hsa-miR-485-5p	0.401271	0	0.206822	0	0	0.218212	1.191718	0.459569	0.729978	0.730755	0.166901	0.464984	0	0.182138	1.042524	0.651948	0	0	0	0.164026	0.373154	0	0.175306	0.20891	0.682297	0.2638	0.209794	0	0.430761	0.198909	0.218447	0.267402	0.233534	0	0.866851	0.293621	0	0	0.63207	0	0.229277	0.453976	1.522006	0.78691	0.125358	0	0.147458	0.180841	0.858455
hsa-miR-587	0	0	0.413644	0	0	0	0	0	0	0	0	0	0	0	0	0	0	0	0	0	0	0	0	0	0	0	0	0	0	0	0	0	0	0	0	0	0	0	0	0	0	0	0	0	0	0	0	0	0
hsa-miR-6869-3p	0	0	0.206822	0	0	0	0	0	0	0	0.166901	0	0	0	0	0	0	0	0	0	0	0	0	0	0	0	0	0	0	0	0	0	0	0	0	0	0	0	0	0	0	0	0	0	0	0	0	0	0
hsa-miR-507	0	0	0	0	0	0	0	0	0	0	0	0	0	0	0	0	0	0	0	0	0	0	0	0.20891	0	0	0.209794	0	0	0	0	0	0	0	0	0	0	0	0.316035	0	0	0	0	0	0	0	0	0.180841	0
hsa-miR-6780a-3p	0	0	0	0	0	0	0	0	0	0	0	0	0	0	0	0	0	0	0	0	0	0	0	0	0	0	0	0	0.143587	0	0	0	0	0	0	0	0	0	0	0	0	0	0	0	0	0	0	0	0
hsa-miR-6878-5p	0	0	0	0	0	0	0	0	0	0	0	0.232492	0	0	0	0	0	0	0	0.164026	0	0	0	0	0	0	0	0	0	0	0.218447	0	0	0	0	0	0	0	0	0	0	0	0	0	0	0	0	0	0
hsa-miR-6878-3p	0	0	0	0	0	0	0	0	0	0.243585	0	0	0	0	0	0	0	0	0	0	0	0	0	0	0	0	0	0	0	0	0	0.267402	0	0	0	0	0	0	0	0	0	0	0	0	0	0	0	0	0
hsa-miR-1911-5p	0	0	0	0	0	0	0	0	0	0	0	0	0	0	0	0	0	0	23.45325	0	0	0	0	0	0	0	0	0	0.143587	0	0	0	0	0	0	0	0	0	0	0	0	0	0	0	0.125358	0	0	0	0
hsa-miR-6834-3p	0	0	0	0	0	0	0	0	0	0	0	0	0	0	0	0	0	0	0	0	0	0	0	0	0	0	0	0	0	0	0	0	0	0	0	0	0	0	0	0	0	0	0	0	0	0	0	0	0
hsa-miR-6850-3p	0.200635	0	0	0	0	0	0	0	0	0	0	0	0	0	0	0	0	0	0	0	0	0	0.876529	0	0	0	0	0	0	0	0	0	0	0	0	0	0	0	0	0	0	0	0	0	0	0	0	0	0
hsa-miR-6796-3p	0	0	0	0	0	0	0	0	0	0	0	0	0	0	0	0	0	0	0	0	0	0	0.175306	0	0	0	0	0	0	0	0	0	0	0	0	0	0.412682	0.267452	0	0	0	0	0	0	0	0	0	0	0
hsa-miR-1231	0	0	0	0	0	0	0	0	0	0	0	0	0	0	0	0	0	0	0	0	0	0	0	0	0	0	0	0	0	0	0	0	0	0	0	0	0	0	0	0	0	0	0	0	0	0	0	0	0
hsa-miR-6715a-3p	4.815247	4.782321	16.132115	22.962523	19.828602	26.185437	11.718554	15.778523	19.125419	22.653395	10.514753	33.711342	21.449641	7.285525	6.106212	19.395455	19.858855	16.104597	8.81701	27.556324	20.336929	128.55486	14.725686	8.983134	10.063887	24.797235	12.377847	4.459279	14.645861	39.383916	23.373816	15.241906	5.488055	19.342045	9.752064	37.289812	9.491676	24.070696	14.537612	31.851594	3.783073	35.864122	10.992269	17.761662	79.978288	13.465604	21.528841	27.668637	9.320369
hsa-miR-4683	0.40127	0.258504	0.413644	0	0.691695	0.218212	1.588956	0.612758	0	0.48717	0.166901	0.232492	0	0	1.638252	0.325974	0.230917	0.361902	0.70536	0.328051	2.612083	0	0.175306	1.04455	0.341149	0.791401	0	0.178371	0.287174	0.198909	0.218447	0	0.583835	0.256186	1.083563	0	0	0.267452	0	0	0.343916	0.226988	0.169112	0.224832	0	0.144791	0.147458	0.361682	0
hsa-miR-4512	0	0	0	0	0.230565	0	0	0	0	0	0	0	0	0	0	0	0	0	0	0	0	0	0	0	0	0	0	0	0	0	0	0	0.116767	0	0	0	0	0	0	0	0	0	0	0	0	0	0	0	0.122636
hsa-miR-1204	0	0	0	0	0	0	0	0	0	0	0	0	0	0	0	0	0	0	0	0	0	0	0	0	0	0	0	0	0	0	0	0	0	0	0	0	0	0	0	0	0	0	0	0	0	0	0	0	0
hsa-miR-24-2-5p	15.850191	10.469406	18.613979	12.198841	9.683736	9.601328	41.114249	12.714733	10.365684	9.49981	12.684464	19.296836	13.070875	10.017597	25.914168	23.796104	4.618339	9.77133	21.160825	11.645828	13.993299	8.616278	22.263833	12.534605	11.76963	22.423034	7.972172	20.691056	21.681618	11.337795	9.393216	10.428672	7.006028	10.119347	25.355365	8.221376	14.856536	9.360827	12.957436	12.350618	12.95416	8.171572	9.977598	17.424415	7.52147	16.651016	17.105107	16.45651	25.998925
hsa-miR-6894-5p	0	0	0	0	0	0	0.19862	0	0	0	0	0	0	0	0	0	0	0	0	0	0.186577	0	0	0	0	0.2638	0	0	0	0.198909	0.436894	0	0	0	0	0	0	0.267452	0	0	0	0	0	0.112416	0	0	0	0	0
hsa-miR-23a-5p	2.006354	0.64626	1.240932	15.069156	0.691695	2.618544	3.177913	0.30638	2.189933	1.948679	4.840125	1.859936	0.670301	0.728552	2.23398	2.118831	1.154585	2.352357	4.408505	0.492078	1.119464	4.135813	2.804893	1.04455	1.876317	1.319002	3.776292	4.45928	5.169127	0.397817	0.436894	0.267402	0.467068	1.024744	1.733701	2.055344	0.412682	2.139618	1.580175	4.550228	2.407411	0.907952	4.396907	2.135896	0.376073	1.01354	6.193229	1.265885	9.197733
hsa-miR-203a-3p	1307.741092	950.130863	1304.633062	985.594602	2428.081541	1220.241343	1258.4535	1625.953739	1751.362579	1871.949862	1276.123735	1145.488155	1363.392772	1222.511255	1116.989954	1317.913022	774.49532	1196.26381	1046.57921	1692.417615	1721.735585	2345.350741	656.695393	1710.973712	924.342427	790.082158	1521.636057	1016.180582	567.168146	1391.763949	845.389418	1305.188399	1204.33631	943.661234	940.965779	1285.177214	2070.835963	1058.040869	914.289397	1027.376447	985.089194	873.223276	613.87593	788.370474	858.701054	1198.583647	823.256926	1454.863866	495.083319
hsa-miR-640	0	0	0	0	0	0	0	0	0	0	0	0	0	0	0	0	0	0	0	0	0	0	0	0	0	0	0	0	0	0	0	0	0	0	0	0	0	0	0	0	0	0	0	0	0	0	0	0	0
hsa-miR-141-3p	11.034943	31.537469	4.756906	8.610947	0.46113	2.400332	3.575152	2.910602	1.751947	1.94868	31.544256	7.207252	12.400574	5.82842	4.021164	18.091558	6.927507	8.323724	6.171907	2.460386	1.306041	3.44651	52.416425	14.832617	3.240913	2.110403	1.888146	2.497196	4.020433	5.967261	3.713597	10.963476	2.335343	1.28093	6.067952	2.348965	5.777543	4.011783	6.952771	70.853548	6.763675	2.950846	9.808486	6.857352	1.75501	2.02708	9.437301	3.435975	3.065911
hsa-miR-4667-5p	0	0	0	0	0	0	0.19862	0	0	0	0	0	0	0	0	0	0	0	0	0	0	0	0	0	0	0	0	0	0	0	0	0	0	0	0	0	0	0	0	0	0	0	0	0	0.125358	0	0	0	0
hsa-miR-6780a-5p	0	0	0	0	0	0.218212	0	0	0	0	0	0	0	0	0	0	0	0	0	0	0	0	0	0	0	0	0	0	0	0.198909	0	0	0	0	0	0	0	0	0	0	0	0	0	0	0	0	0	0	0
hsa-miR-517c-3p	0.200635	0	0	0	0	0	0	0	0.145996	0	0	0	0	0	0	0	0.230917	0.180951	0	0	0	0	0	0	0	0	0	0	0	0	0	0	0	0	0.433425	0	0	0	0	0	0	0	0	0	0	0	0	0	0
hsa-miR-6732-5p	0	0	0	0	0	0	0	0	0	0	0	0	0	0	0	0	0	0	0	0	0	0	0	0	0	0	0	0	0	0	0	0	0.116767	0	0	0	0	0	0	0	0	0	0	0	0	0	0	0	0
hsa-miR-520h	0.200635	0	0	0	0	0	0	0	0	0	0.166901	0	0	0	0	0	0.230917	0.180951	0	0	0	0	0	0	0	0	0	0	0	0	0	0	0	0	0	0	0	0	0	0	0	0	0	0	0	0	0	0	0
hsa-miR-5090	0.40127	0.258504	0	0	0	0	0.19862	0	0	0	0	0	0	0	0.148932	0	0	0	0.35268	0	0.373154	0	0.701224	0	0.682297	0.2638	0	0	0.143587	0	0	0.534804	0.233534	0.512372	0	0	0	0	0	0.650033	0	0.453976	0	0.112416	0.125358	0.289582	0.442374	0	0.367909
hsa-miR-4797-3p	0.40127	0.387756	0.413644	0.358789	0	0.436424	0.595859	0.30638	0	0.48717	0	0.464984	0.335151	0	0.148932	0	0.230917	0.361902	0	0	0	0	0.175306	0	0	0.2638	1.04897	0	0	0	0	0	0	0.128093	0.650138	0.587242	0	0	0.63207	0.325016	0.343917	0.453976	0	0.449663	0.376074	0.289583	0.442374	0.180841	0.367908
hsa-miR-4421	0	0	0	0	0	0	0	0.15319	0	0	0	0	0	0.182138	0	0	0	0	0	0	0	0	0	0	0.170574	0	0	0	0	0	0.436894	0	0	0	0	0	0	0	0	0	0.114639	0	0	0	0	0	0	0	0
hsa-miR-4488	0.200635	0.129252	0	0	0	0	0	0	0.145996	0	0.166901	0	0	0	0	0	0	0	0	0.164026	0	0	0	0	0	0.5276	0	0	0	0	0	0	0	0	0	0.293621	0	0	0	0	0	0	0	0	0.125358	0	0.294916	0	0
hsa-miR-6850-5p	0.200635	0	0.413644	0	0	0	0	0	0	0	0	0	0	0	0	0	0	0	0	0	0	0	0.175306	0	0	0	0	0	0	0	0	0	0	0	0	0	0	0.534904	0	0.325016	0	0	0	0	0	0	0	0	0
hsa-miR-5100	0	0	0.206822	0	0	0.218212	0	0	0	0	0.166901	0	0	0	0	0.162987	0	0	0	0	0	0	0	0	0.170574	0.2638	0	0	0	0	0	0	0	0	0	0	0	0	0	0	0	0	0	0	0	0	0.147458	0	0
hsa-miR-6837-3p	1.605083	0.775512	0.827288	1.793947	0.46113	1.745696	1.390338	0.765948	1.459956	0.730755	0.333802	1.16246	1.340603	0.728552	0.595728	0.488961	0	0.180951	0.52902	0.656104	0.559732	1.033953	0.525917	1.25346	0.341149	1.319001	1.258764	0.713484	0.574348	0.596726	0.655341	1.33701	0.233534	1.152837	1.516988	0.293621	0	1.069808	1.580175	1.300065	0.458555	1.588917	0	1.124156	0.250716	0.723957	0.589832	1.446727	0.613182
hsa-miR-548ao-3p	0	0	0	0	0.230565	0	0	0	0	0	0	0	0	0	0	0	0	0	0	0	0	0	0	0	0	0	0	0	0	0	0	0	0	0	0	0	0	0	0	0	0	0	0	0	0	0	0	0	0
hsa-miR-342-3p	132.218684	82.333474	118.508995	141.36304	119.663308	98.631812	506.678486	68.475727	78.107619	125.446219	91.461654	134.147891	83.452507	113.836341	96.359001	68.291559	70.891492	58.447016	86.054026	56.58888	136.574605	65.828358	195.81654	92.964993	98.591973	146.936813	65.245941	78.304943	180.201524	108.206317	87.815645	112.041375	71.928559	41.630229	77.583087	67.82635	87.488489	72.212091	133.36679	130.656543	87.469229	58.789921	64.76983	89.707635	51.898138	77.02905	84.198409	116.280605	160.163194
hsa-miR-6807-5p	0	0.129252	0	0	0	0	0.19862	0	0	0	0	0	0	0	0.297864	0	0	0	0	0	0.373155	0	0	0	0	0	0	0	0	0.198909	0	0	0	0	0	0	0	0	0.316035	0	0	0	0	0	0	0	0	0	0
hsa-miR-6837-5p	0.401271	0	0	0	0	0	0	0	0	0	0	0.232492	0	0	0	0	0	0	0.17634	0	0	0	0	0	0	0	0	0	0	0	0	0	0.116767	0.128093	0	0	0	0.534904	0	0	0	0	0.169112	0.224831	0	0	0.294916	0	0
hsa-miR-6761-3p	0.200635	0.129252	0.413644	0	0	0	0	0.919139	0	0	0	0.929968	0.335151	0.182138	0.446796	0	0	0.180951	0.17634	0	0.186577	0.344651	0.350612	0	0	0	0.209794	0.356742	0.143587	0	0.218447	0	0.350301	0.128093	0	0.293621	0.412682	0.267452	0.316035	0	0.229278	0	0	0.224832	0.125358	0.434374	0.147458	0.180841	0.122636
hsa-miR-186-3p	0	0.258504	0.620466	0	0.230565	0	0.19862	0.459569	0.437987	0	0	0.464984	0	0.546414	0.74466	0.977922	0	0.361901	0.35268	0.328051	0.186577	0	1.051835	0	0.511722	0.2638	0	0.713484	0.287174	0.198909	0.873788	0.267402	0.467068	0.384279	0.433426	0	0.825364	0	0	0.325016	0.114639	1.13494	0.676448	0.899325	0.376074	0.434374	0.589832	0	0.245272
hsa-miR-4720-5p	0	0	0	0	0	0	0	0	0.291991	0	0	0	0	0	0	0	0	0	0	0	0	0	0	0	0	0	0	0	0	0	0	0	0	0	0.216713	0	0	0	0	0	0	0	0	0	0	0	0	0	0
hsa-miR-3688-5p	0	0	0	0	0	0	0	0	0	0	0	0	0	0	0	0	0	0	0	0	0	0	0	0	0	0	0	0	0	0	0	0	0	0	0	0	0	0	0	0	0	0	0	0	0	0	0	0	0
hsa-miR-4446-3p	0	0.387756	0	0	0	0.436424	0.19862	0	0	0	0	0	0	0	0	0	0	0	0	0	0	0	0	0	0	0	0	0	0	0	0	0	0.116767	0	0	0	0	0	0	0	0	0	0	0	0	0	0	0.180841	0
hsa-miR-653-3p	0	0	0	0	0.46113	0.218212	0.19862	0	0.291991	0	0.333802	0	0	0.182138	0.297864	0.325974	0.461834	0.180951	0.17634	0.328052	0.186577	0	0	0.41782	0	0	0	0.356742	0.143587	0.397818	0.218447	0.534804	0.116767	0.128093	0.216713	0.293621	0.412682	0	0	0	0	0.453976	0.507336	0	0.125358	0	0.294916	0.361682	0.858455
hsa-miR-1270	0.802541	0.387756	0.413644	0.358789	0.230565	0.218212	1.191717	1.072327	0.437987	0.730755	0.834504	1.627444	0.335151	0.91069	1.042524	0.651948	0.461834	0.542852	0.35268	0	0.559732	0.344651	0.175306	0.20891	0.341149	0.2638	0.419588	0.178371	0.430761	0.198909	0.873788	0.267402	1.050904	0.384279	0.650138	0.587242	0	0.534904	0.63207	0.325016	0.91711	0.453976	0.676447	0.562078	0.125358	0.723956	0.884748	0.723364	0.735819
hsa-miR-410-5p	0	0.129252	0.206822	0	0	0	0	0.306379	0.145996	0	0	0	0	0.182138	0.297864	0.325974	0	0.180951	0	0	0	0.344651	0	0	0	0	0.209794	0	0.143587	0.198909	0.218447	0	0.233534	0	0.433425	0	0.412682	0.267452	0	0	0.114639	0	0.169112	0.786909	0	0	0	0	0.858455
hsa-miR-519a-5p	0.40127	0	0	0	0	0	0	0	0	0	0	0.929968	0	0	0.893592	0	1.616419	0.542852	0	0	0	0	0.350612	0.41782	0	0	0	0	0	0	0.436894	0.802206	0.116767	0.128093	0.86685	0	0	0.534904	0.316035	0.650032	0.229278	0	0.338224	0	0	0	0.294916	0	0.245273
hsa-miR-6857-3p	0	0	0	0	0	0	0	0	0	0	0	0	0	0	0	0	0	0	0	0	0	0	0	0.20891	0	0	0	0	0.430761	0	0	0	0	0	0	0	0	0	0	0	0	0	0	0	0	0	0	0	0
hsa-miR-641	0	0.64626	0.206822	0	0	0.436424	0	0.15319	0.437988	0	0.333802	0	0	0	0.148932	0	0	0	0.17634	0	0	0	0	0	0	0	0	0	0	0.198909	0.655341	0	0	0.128093	0	0	0	0	0	0	0.114639	0	0.845559	0.112416	0.125358	0.144791	0.147458	0.361682	0.122636
hsa-miR-497-3p	1.003177	0.904764	0.827288	0.358789	0.691695	0.436424	0.79448	0.459569	0.729979	1.705094	1.502108	0.464984	0.335151	1.821381	2.531844	0.325974	0.461834	0.180951	1.058041	0.820128	0.746309	0	0.175306	0.83564	0.682298	0	0.209794	0.891855	0.861522	0.198909	0.218447	2.406617	0.116767	0.512372	0.433425	0.293621	0.825364	1.33726	1.580175	0.650033	0.687832	0.453976	0.338224	1.011741	0.501431	0.289582	0.884748	0.180841	1.716909
hsa-let-7d-3p	253.001153	316.796456	304.235136	335.10934	365.676318	319.680538	341.427015	248.320239	237.096771	343.94186	227.318928	409.88342	243.319359	342.055442	368.606685	228.34481	329.287515	213.521602	277.559507	206.016333	349.086182	283.303205	341.495628	296.65234	306.522114	370.375743	357.279223	263.632597	274.96886	280.85904	261.262466	168.997967	314.920984	250.037562	229.498565	341.774339	350.779308	346.618039	387.142934	255.462791	199.585744	366.812794	244.197477	346.239993	144.913639	239.195479	241.830802	245.581745	291.997369
hsa-miR-1185-2-3p	0.200635	0	0	0	0	0	0	0.15319	0	0	0	0	0	0	0.148932	0	0.230917	0	0	0	0.186577	0	0	0	0	0	0.209794	0	0	0.198909	0	0	0.116767	0	0.216713	0	0	0	0.316035	0	0	0	0	0.337247	0	0	0	0	0
hsa-miR-628-3p	1.605083	4.265314	2.275042	3.229104	2.305651	2.18212	3.575154	3.370171	1.897944	6.089623	1.669008	0.929968	4.69211	2.549934	8.340192	2.770779	1.847336	2.533308	2.997783	5.7409	1.492618	3.791162	2.980198	3.133651	1.364594	2.110403	2.727322	3.924166	1.43587	2.784722	5.242726	1.069608	1.517972	2.689953	1.733703	1.468103	0.825364	1.337261	3.79242	3.250163	1.146386	3.177834	3.213124	1.686234	3.133946	1.447915	1.769494	3.616816	4.292275
hsa-miR-548v	2.60826	0.517008	1.861398	2.511524	1.383391	2.400332	0.794479	1.072327	2.33593	1.705095	1.168305	2.557412	0.670301	1.274967	1.48932	0.814935	1.847336	3.07616	1.587061	2.788437	2.238928	4.480464	0.525918	2.92474	1.535169	0.7914	0.839176	1.070226	0.717935	0.795634	1.092235	0.802206	2.218574	0.768558	1.950414	0.293621	2.888771	1.337261	3.476385	0.650033	0.802471	1.361928	1.522007	1.686233	1.253579	1.592704	1.327121	1.446727	2.207455
hsa-miR-5705	0	0	0	0	0	0	0	0.306379	0	0	0	0	0	0	0	0	0	0	0	0	0	0	0	0	0.170574	0	0	0	0	0	0	0	0	0	0	0	0	0	0	0	0	0	0	0	0	0	0	0	0
hsa-miR-1292-3p	0	0	0	0	0	0	0	0	0	0	0	0	0	0	0	0	0	0	0	0	0	0	0	0	0	0	0	0	0	0.198909	0	0	0	0	0	0	0	0	0	0	0	0	0	0	0	0	0	0	0
hsa-miR-4646-3p	0.200635	0.258504	0	0	0	0	0	0	0	0	0	0	0.335151	0	0	0.162987	0	0	0	0.492077	0.373155	0	0	0	0	0	0	0	0	0	0	0	0	0	0.216713	0	0	0	0	0	0	0	0.169112	0	0	0.144791	0	0	0
hsa-miR-627-5p	1.404447	1.29252	4.550084	0.717578	2.766781	2.18212	2.780674	3.982929	1.897942	2.923018	0.500702	4.417348	2.346055	2.549934	5.659416	2.444805	1.616419	2.171407	2.468763	2.296361	1.865772	2.067906	4.382645	2.715832	1.705742	3.957005	1.468558	3.567423	2.871738	2.187996	1.747576	1.604411	3.152713	5.12372	2.600551	3.817067	3.301454	1.337261	3.476385	0.975049	2.063495	4.539762	2.536677	3.147638	2.757873	3.185411	3.096615	1.446726	2.084818
hsa-miR-1225-5p	0	0.258504	0	0	0	0.218212	0	0	0	0	0	0	0	0	0	0	0	0	0	0	0	0	0	0	0	0	0	0	0.143587	0	0	0	0	0	0	0	0	0	0	0	0	0.453976	0	0	0	0	0	0	0
hsa-miR-4518	0	0	0	0.358789	0	0	0	0	0	0	0	0	0.335151	0	0	0	0	0	0	0	0	0	0	0.20891	0	0.2638	0	0	0	0.198909	0	0	0	0	0	0	0	0	0	0	0	0	0	0	0	0	0	0	0
hsa-miR-133a-5p	0	0	0	0.358789	0	0	0	0.15319	0	0	0	0	0	0	0	0	0	0.180951	0.17634	0	0	0	0.175306	0.20891	0	0	0	0	0	0	0	0	0	0	0.650139	0	0	0	0.63207	0	0	0	0	0.112416	0.250716	0	0	0.180841	0
hsa-miR-7844-5p	0.40127	0	0	0	0	0.436424	0	0.15319	0.145996	0.243585	0	0.232492	0	0	0.148932	0	0	0	0	0.164026	0.186577	0	0.175306	0	0	0	0	0.178371	0	0	0	0	0	0.256186	0	0	0.412682	0	0	0.650033	0.114639	0.226988	0	0.112416	0.250716	0	0	0.180841	0.245273
hsa-miR-374a-5p	41.732148	34.381012	53.980538	34.443786	37.812684	41.896699	46.476976	55.607803	36.790879	22.166225	34.04777	43.243514	47.92654	42.984604	54.658042	50.200001	41.79596	36.732954	51.491344	36.577741	31.718145	35.154412	42.599301	38.439458	40.084974	55.398082	37.343337	44.23605	35.322369	41.373002	38.446652	40.110276	43.554145	34.200835	44.64278	52.851702	44.156925	34.768784	38.872312	29.901498	52.275186	52.661241	36.020819	49.575272	36.103053	57.192625	43.647512	35.083106	58.497582
hsa-miR-151a-5p	96.505593	71.088557	99.274552	119.476884	106.751662	101.032143	174.189351	90.075448	115.336482	140.54848	94.132067	123.918244	88.479769	96.897494	128.081515	87.198054	99.294272	95.90377	110.565317	110.717376	145.343739	126.486953	68.544555	112.184724	84.263731	101.299347	91.889782	98.63926	94.910923	127.898273	106.602076	97.334272	89.326864	81.210971	75.849382	109.520471	104.821113	98.154954	128.31023	83.854199	86.093563	114.175022	112.12114	121.633661	93.266217	110.765461	64.291603	95.483919	93.816879
hsa-miR-17-5p	565.189731	194.911896	320.987715	723.319518	254.543918	408.711024	820.894622	295.502619	245.710507	640.871841	510.883436	370.59227	290.91075	559.710528	523.347027	370.958451	594.380128	606.365156	347.213892	616.244715	718.882444	519.733861	261.380897	653.6797	300.381437	408.890602	229.724456	397.946089	288.178851	967.292853	403.689833	758.886431	311.184433	261.309747	253.987083	476.54618	288.877079	579.301447	561.910316	298.039924	450.185647	365.90484	331.797401	253.159891	308.881668	363.716127	257.903702	775.264315	519.487972
hsa-miR-323a-5p	0	0.258504	0	0.358789	0	0	0	0	0	0	0	0	0	0	0	0	0	0	0	0.164026	0.186577	0	0	0	0	0	0	0	0	0	0	0.267402	0	0	0	0	0	0.267452	0.316035	0	0	0	0	0	0.125358	0	0	0	0
hsa-miR-6794-5p	0	0	0	0	0	0	0	0	0	0	0	0	0	0	0	0	0	0	0	0	0	0	0	0	0	0	0	0	0	0	0	0	0	0	0	0	0	0	0	0	0	0	0	0	0	0	0	0	0
hsa-miR-373-3p	0.601906	0.129252	0	0.358789	0.230565	0	0	0	0.437987	0	0	1.394952	0.670302	0	0	0	0	0.361901	0.705361	0	0.373155	0	0	0	0	0	0	0	0.287174	0	0.218447	0	0.116767	0.256186	0.86685	0	0.412682	0	0.316035	0	0	0	0.507335	0.224831	0	0.579166	0	0.180841	0.245273
hsa-miR-3183	0	0	0	0	0	0	0	0	0	0	0	0	0	0	0	0	0	0.180951	0	0	0	0	0.175306	0	0	0	0	0	0	0	0	0	0	0	0	0	0	0	0	0	0	0	0	0	0	0	0	0	0.122636
hsa-miR-6778-5p	0	0	0	0	0	0.218212	0	0	0	0	0	0	0	0	0	0	0	0	0	0	0	0	0	0	0	0	0	0	0	0	0	0	0	0	0	0	0	0	0	0	0	0	0	0	0	0	0	0	0
hsa-miR-532-3p	53.368996	32.054477	29.368722	48.795363	27.206687	33.604644	81.632638	31.250666	24.673249	43.358111	35.216075	64.167795	29.828406	36.063352	53.317654	36.02013	49.647136	27.86638	45.143096	30.016711	60.82421	38.256271	46.631333	44.706761	28.827064	42.20806	42.378392	32.641925	46.091388	42.566455	33.859267	26.205381	39.233758	32.151346	30.773179	44.923946	42.506198	45.19942	63.523045	38.351921	31.296329	45.851599	32.131248	46.427636	18.929031	30.98537	33.915295	41.231692	44.884936
hsa-miR-6778-3p	0	0.129252	0	0	0	0	0	0	0.145996	0.243585	0	0	0.670301	0	0	0	0	0	0.35268	0	0	0	0	0.41782	0.341149	0.2638	0	0.178371	0	0	0	0	0	0.128093	0.216713	0.293621	0	0	0	0	0	0.453976	0.169112	0	0	0.144791	0	0	0
hsa-miR-29c-3p	4545.594079	5439.69629	4429.920028	3989.021042	2862.466276	2419.097911	5305.724158	5228.818448	2226.72408	4563.806454	4351.438403	4322.491533	4063.701413	3961.686876	7813.568123	5924.089123	3872.014767	4022.167888	4850.237774	4382.439799	3555.604148	3098.413398	7166.499631	5203.950571	3921.674983	6138.371217	3615.380418	4880.413721	3627.291558	5126.075278	2108.449265	2511.972919	3651.542091	6038.560864	6609.73196	3067.454039	4509.371174	2745.129294	4677.318732	4224.236526	5425.270103	3497.659865	2917.855455	4133.633346	2511.919961	3868.538047	5655.891581	4275.075428	5007.981788
hsa-miR-3127-3p	0	0	0	0	0.922261	0	0	0	0	0	0.333802	0	0	0	0.148932	0	0.461834	0	0	0.328052	0	0	0	0	0	0	0	0	0	0	0	0	0	0.128093	0	0	0	0.267452	0	0	0	0	0	0	0	0	0	0	0.367909
hsa-miR-524-3p	0	0	0	0	0	0	0	0	0	0	0	0	0	0	0	0	0.230917	0	0	0	0	0	0	0	0	0	0	0	0	0	0	0	0	0	0	0	0	0	0	0	0	0	0	0	0	0	0	0	0
hsa-miR-6815-3p	2.407624	1.680275	1.03411	0.358789	2.075086	1.745696	1.191717	1.378706	1.459955	0.97434	0.667603	2.092428	1.340603	2.367796	1.042524	2.118831	1.385501	1.628555	0.705361	0.820129	1.492619	3.10186	2.103669	1.880191	2.046892	2.901804	2.307734	0.713485	0.574347	0.596726	2.621363	0.802206	1.517973	1.921395	0.216713	1.761723	1.650726	1.069809	1.26414	0.650033	0.458554	1.588917	0.676447	1.01174	1.629652	2.02708	1.327121	1.989248	0.613182
hsa-miR-7161-5p	0	0	0	0	0	0	0	0	0	0	0	0	0	0	0	0	0	0	0	0	0	0	0	0	0	0	0	0	0	0	0	0	0	0	0	0	0	0	0	0	0	0	0	0	0	0	0	0	0
hsa-miR-6750-3p	0	0	0	0	0	0	0	0.15319	0	0	0.333802	0	0.335151	0.182138	0	0	0	0	0	0.328052	0	0	0	0	0	0	0	0.356742	0	0	0	0	0.233534	0.128093	0	0	0	0	0	0	0	0.226988	0	0	0.125358	0	0.589832	0	0
hsa-miR-452-5p	37.92008	85.306267	58.3238	28.344364	175.690639	77.247038	100.501496	69.701242	91.393214	14.371509	27.371736	138.797732	24.130848	91.43335	30.233196	51.014935	62.809402	17.371251	41.616293	20.995295	44.591983	11.718136	209.13978	25.487031	117.696303	181.494667	18.671667	57.792262	118.602757	17.305053	11.796133	69.791881	20.200716	47.138229	55.478407	87.205309	23.93553	13.372609	20.858312	27.951399	31.067053	21.336881	37.711936	75.655687	23.817986	29.827037	131.384906	22.966777	109.88225
hsa-miR-449b-3p	0	0	0	0	0	0	0	0	0	0	0	0	0	0	0	0	0	0	0	0	0	0	0	0	0	0	0	0	0	0	0	0	0	0	0	0.293621	0	0	0	0	0	0	0	0	0	0	0	0	0.122636
hsa-miR-4691-5p	0	0	0	0	0	0	0	0	0	0	0	0	0	0	0	0	0	0	0	0	0	0	0	0	0	0	0	0	0	0	0	0	0	0	0	0	0	0	0	0	0	0	0	0	0	0	0	0	0
hsa-miR-1266-3p	0	0	0	0	0	0	0	0	0	0	0	0.232492	0	0	0	0	0	0	0	0	0	0	0	0	0	0	0	0	0	0	0	0	0	0	0	0	0	0	0	0.325016	0	0	0	0	0	0	0	0	0
hsa-miR-942-5p	2.808895	4.006809	3.929618	3.229104	1.844521	3.054968	5.759967	2.144654	2.919911	3.166605	1.669008	3.48738	4.69211	4.553453	8.638056	2.607792	3.925589	1.809506	3.350463	3.116489	2.985238	2.412557	5.259174	3.13365	2.046892	3.165604	3.776292	4.45928	3.158911	3.381447	1.529129	4.27843	2.45211	3.458511	3.900827	3.817068	2.06341	2.40707	4.740525	5.20026	3.43916	1.815904	3.213126	3.82213	1.880367	1.15833	4.128819	4.159339	5.886549
hsa-miR-6804-3p	0	0	0	0	0.230565	0	0	0	0	0	0	0	0	0	0	0	0	0	0	0	0	0	0	0	0	0	0	0	0	0	0	0	0	0	0	0	0	0	0	0	0	0	0	0	0	0	0	0.180841	0
hsa-miR-1291	0	0.904764	0.206822	1.435157	0.46113	0.872848	0.39724	0.919138	0	0.243585	0.333802	0.464984	0.670302	0.182138	0.893592	1.62987	0.692751	0.180951	0.529021	0.328052	0.932886	1.033953	1.402448	0.41782	0	0.5276	1.04897	1.783711	0.143587	0	0.655341	0.267402	0.467068	0.640465	0.866852	1.174484	0.825364	0.267452	0.316035	0.325016	0.458555	1.588916	1.183783	0.562079	0.626789	0.723956	0.73729	1.085045	0.490545
hsa-miR-6769a-3p	0	0.129252	0	0	0	0	0	0	0	0	0	0	0	0.182138	0	0	0.230917	0	0.17634	0	0	0	0	0	0.170574	0	0	0	0	0.397817	0.218447	0	0	0	0	0.293621	0	0	0	0	0	0.226988	0	0	0.125358	0	0	0	0
hsa-miR-4766-3p	0.200635	0.258504	0.206822	0.358789	0.691695	0.872848	0.19862	0.15319	0.291991	0.243585	0.333802	0.232492	2.346054	0.364276	0.148932	0.977922	0.692751	0	0.35268	0.492077	0.186577	1.378604	0.350612	0.20891	0.170574	0.2638	0.209794	0.356742	0.287174	0	0	1.069608	0.233534	0.256186	0.216713	0	0	0	0.948105	0	0	0.453976	0	0.449662	0.877505	0.434374	0.589831	0.361682	0.245272
hsa-miR-16-2-3p	7.022234	9.176887	14.684362	5.38184	5.533563	6.982784	11.122697	10.57008	6.277808	7.794717	7.009835	9.067188	6.367863	7.103386	21.893004	7.008441	4.618338	6.333269	5.466547	5.576874	3.544968	6.893021	14.024462	11.698965	4.946655	14.772821	7.34279	11.237384	8.615213	7.55853	3.713598	7.21985	6.071891	5.507999	11.269054	7.634136	9.491679	5.081591	9.48105	5.850294	6.763677	7.036631	6.088026	11.016726	4.512881	6.660405	4.276278	9.584561	8.707186
hsa-miR-664b-5p	0.200635	0.904764	0.620466	0	0	0.436424	0.595859	0.612759	0.583984	0	0.834505	0.232492	2.346055	0.182138	0.148932	0.651948	0.230917	0	0.705361	0	0.373154	0	1.753059	0	0.341148	0.791401	1.258764	0.178371	0.143587	0	0.436894	0.267402	0.467068	0	0	0	0	0.267452	0.316035	0	0.343916	0.453976	0.169112	0.112416	0.125358	0.434374	0.589832	0.361682	0.245272
hsa-miR-4717-5p	0	0	0	0	0	0	0	0	0	0	0	0	0.335151	0	0	0	0	0	0.17634	0	0	0	0	0	0	0	0	0	0	0	0	0	0	0	0	0	0	0	0	0	0	0	0	0	0	0	0	0	0
hsa-miR-6880-3p	0	0	0	0	0	0	0	0.15319	0	0	0	0	0	0	0	0	0	0.180951	0	0	0	0	0.175306	0	0	0	0	0	0.287174	0	0	0	0	0	0	0	0	0	0	0	0	0	0	0.112416	0	0	0	0	0
hsa-miR-3177-5p	0	0	0	0	0	0	0	0	0	0	0	0	0	0	0	0.162987	0	0	0	0	0	0	0	0	0	0	0	0	0	0	0	0	0	0	0	0	0	0	0	0	0	0	0	0	0	0	0	0	0
hsa-miR-518b	0.200635	0	0	0	0	0	0	0	1.459955	0	0.166901	0	0	0	0.595728	0	0.923668	0.542852	0	0.328052	0	0	0	0.41782	0	0	0	0	0	0	0.655341	0.534804	0	0	0.216713	0	0	0.802356	0	0	0.343916	0	0.507335	0	0	0	0	0	0
hsa-miR-4638-3p	0.401271	1.551023	0.206822	1.435157	0.230565	0.654636	0	0	0.291992	0.243585	0.834504	0	0	0.546414	0.893592	0.162987	0.461834	0	0	0	0	0	1.577753	0.20891	0.682297	1.319002	0.419588	0.178371	1.148694	0	0.218447	0.267402	0.700603	0	0.433426	0	1.238045	0.534904	0.63207	0	0.114639	0.226988	0	0.562079	0.501431	0.289582	0.442373	0.542523	0.122636
hsa-miR-6757-3p	0	0	0	0	0	0	0	0	0	0.243585	0	0	0	0	0	0	0	0.180951	0.17634	0	0.186577	0	0	0.20891	0	0	0	0	0	0	0	0	0	0	0.216713	0	0	0	0	0.325016	0.114639	0	0	0	0.125358	0	0	0	0
hsa-miR-4639-5p	0	0	0	0	0	0	0	0	0	0	0	0	0	0	0	0	0	0	0	0	0	0	0	0	0	0	0	0	0	0	0	0	0	0	0	0	0	0	0	0	0	0	0	0	0	0	0	0	0
hsa-miR-3173-3p	0	0	0	0	0	0	0	0	0	0	0	0	0	0	0	0	0	0	0	0.164026	0	0	0	0	0	0	0	0	0	0	0	0	0	0	0	0	0	0	0.316035	0	0	0	0.338224	0.112416	0	0	0.147458	0	0
hsa-miR-4724-3p	0	0	0	0	0	0	0	0	0	0	0	0.232492	0	0	0	0	0.230917	0	0	0	0	0	0	0	0	0	0	0	0	0	0	0	0	0	0	0	0	0	0.316035	0	0	0	0	0	0	0	0	0	0
hsa-miR-510-3p	0	0	0	0	0	0	0	0	0	0	0	0	0	0	0	0	0	0	0	0	0	0	0	0	0	0	0	0	0	0	0	0	0	0	0	0	0	0	0	0	0	0	0	0	0	0	0	0	0
hsa-miR-3148	0	0	0	0	0	0	0	0	0	0	0	0	0	0	0	0	0	0	0	0	0	0	0	0	0	0	0	0	0	0	0	0	0	0	0	0	0	0	0	0	0	0	0	0	0	0	0	0	0
hsa-miR-6861-5p	0	0	0	0	0	0	0	0	0	0	0	0	0	0	0	0	0	0	0	0	0	0	0	0	0	0	0	0	0	0	0	0	0	0	0	0	0	0	0	0	0	0	0	0	0	0	0	0	0
hsa-miR-17-3p	607.523786	283.449462	249.840954	696.051522	216.03954	288.912651	475.097976	299.485545	233.15489	369.518275	581.315586	357.572717	259.406591	573.735167	463.029569	255.889617	654.187609	572.88931	288.845282	768.788656	439.016454	546.616645	261.030285	527.080179	291.682146	384.357162	314.061653	247.579191	219.544329	462.661561	288.568328	765.838879	317.723395	268.354863	203.059637	434.264816	255.449874	450.656943	492.06657	467.373403	587.064095	342.525065	250.454614	231.913348	267.388226	269.746477	249.793523	447.219188	409.850992
hsa-miR-616-5p	2.808894	4.265314	3.929618	8.969736	4.380738	3.709604	5.362729	1.685087	3.795885	6.820377	7.009835	4.417348	7.708464	5.646282	4.914756	3.25974	6.465674	5.790418	5.466546	3.936618	6.903361	9.994882	2.278975	5.013842	1.876318	7.386411	4.615468	3.567424	1.866629	7.160712	5.024279	9.359065	4.437151	3.970883	2.383838	3.229827	2.888772	9.628279	12.325368	4.225211	2.522049	5.220727	6.088026	3.934546	2.757872	3.040619	3.39153	4.159339	3.556456
hsa-miR-3605-3p	3.611436	3.102046	1.240932	1.435157	3.458476	2.400332	2.383436	1.838276	1.167965	1.705095	1.168306	2.32492	0.670302	1.821381	2.97864	2.607792	2.771003	1.266655	1.234381	1.476232	2.425505	2.757209	2.980199	2.298011	2.558615	3.165604	1.888146	3.210679	1.723043	2.585813	3.495151	1.604412	3.035945	1.921395	1.950414	3.229826	1.650727	4.546687	4.108455	2.275114	1.261026	0.907952	1.860231	1.911066	1.128221	1.01354	2.06441	1.085045	3.065911
hsa-miR-6750-5p	0	0	0	0	0	0	0	0	0	0	0	0	0	0	0	0	0	0	0	0	0	0	0	0	0	0	0	0	0	0	0	0	0	0	0	0	0	0	0	0	0	0	0	0	0	0	0	0	0
hsa-miR-6815-5p	0.200635	0.64626	0.206822	0.717578	0	0.654636	0.794479	1.378707	1.31396	0	0.166901	0.464984	0.670302	0.546414	0.446796	0.488961	0.692751	0.361902	0.52902	0.984155	0.559731	0	1.753059	0.41782	0.682297	1.055201	1.04897	0.713484	0.574348	0.795635	0.655341	0.534804	0.934136	0.256186	0.650139	1.468104	1.650727	0.534904	0.316035	0.975048	0.573195	1.361928	0.507336	1.348988	0.877506	0.289583	0.442374	0.361682	0.367909
hsa-miR-892b	0	0	0	0	0	0	0	0	0	0	0	0	0	0	0	0	0	0	0	0	0	0	0	0	0	0	0	0	0	0	0	0	0	0	0	0	0	0	0	0	0	0	0	0	0	0	0	0	0
hsa-miR-3124-3p	0	0	0.206822	0	0	0	0.19862	0	0	0	0	0.232492	0	0	0	0	0	0	0	0	0	0	0.350612	0.20891	0	0.2638	0.209794	0	0	0	0.218447	0	0	0.128093	0	0	0	0	0.316035	0	0	0	0	0.112416	0	0	0	0	0
hsa-miR-517-5p	0	0	0	0	0	0	0	0	0	0	0	0	0	0	0.893592	0	1.385502	0	0	0.492078	0	0	0	0	0	0	0	0	0	0	0.655341	0	0	0	0	0	0	0	0	0	0	0	0	0	0	0	0	0	0
hsa-miR-106b-5p	180.772433	174.102338	199.996856	131.316935	115.7437	166.495735	234.371076	195.929419	97.233036	110.10037	154.383267	182.738723	160.872305	167.931373	264.503221	173.418186	140.166564	144.398507	138.250732	162.713537	160.829657	140.617648	274.178216	156.891483	133.047996	264.327986	139.932615	146.085993	140.427961	137.246981	105.509842	133.968324	132.413939	144.360827	209.561014	193.789574	172.913567	109.922849	153.593033	125.781298	170.123632	205.197256	133.429232	183.349815	126.235324	161.876841	150.259503	186.085139	246.621886
hsa-miR-4804-3p	0	0	0	0	0	0	0	0.15319	0	0.48717	0.166901	0	0	0	0.148932	0	0	0	0	0.164026	0	0	0.350612	0	0	0	0	0	0	0	0.218447	0	0	0	0	0	0	0	0	0	0	0	0	0	0	0	0	0	0
hsa-let-7i-3p	84.467474	109.217873	65.562569	71.04031	54.413374	40.805639	103.878028	58.365215	30.951056	66.985845	49.736448	51.613227	43.569583	49.723714	115.124431	46.451301	39.255874	51.389945	38.794849	49.043698	44.032248	44.459992	157.073965	77.505646	70.617783	146.409215	56.85418	55.473435	65.18844	54.898793	31.019457	40.645081	48.691897	52.518135	76.716234	49.034636	72.631952	45.199419	74.900306	93.27967	47.918922	52.434254	35.513484	65.201038	27.453361	46.188472	45.122089	66.549398	83.392779
hsa-miR-1976	10.031767	10.081651	7.859236	7.534577	13.142213	7.200996	24.032966	6.433963	4.233871	8.038303	6.342231	9.997156	5.697562	8.742632	9.382716	6.682467	9.005761	6.69517	6.700929	3.608566	11.008061	6.893021	14.375074	3.760381	6.140676	8.441612	8.181967	4.459279	11.91771	4.972717	4.805833	11.498281	7.706631	4.611348	4.334252	5.578792	6.190223	7.756112	9.797086	25.026253	5.044098	6.582655	5.073356	7.531844	2.256442	3.909367	5.750856	6.871951	10.546733
hsa-miR-4482-5p	0	0.64626	0	0	0	0	0	0	0	0	0	0	0	0	0	0	0	0	0	0	0	0	0	0	0	0	0	0	0	0	0	0	0	0	0	0	0	0	0	0.325016	0	0	0	0	0	0	0.294916	0	0
hsa-miR-490-3p	7.423507	4.523818	2.06822	6.458209	4.380737	3.709604	13.307511	3.523362	10.657677	15.589435	8.178141	12.089585	5.697561	6.192697	16.680384	4.237662	5.772923	14.656992	13.578197	2.29636	8.395979	11.028835	5.083868	13.370245	2.729189	2.374203	3.14691	14.269693	6.46141	9.149801	5.024279	9.091663	5.254521	12.168836	3.684113	0.880862	9.078994	3.476878	24.334699	13.325668	14.215185	4.085785	10.654046	8.656002	2.757872	8.832277	14.745781	8.499515	30.659109
hsa-miR-378i	0	0.517008	0.413644	0.717578	1.844521	0.218212	0	0.459569	0	0.243585	0.166901	0.464984	0	0	0	0.325974	0	0	0.17634	0	0.186577	0.344651	1.577753	0	1.023446	0.2638	0.209794	0	0	0	0	0	0.116767	1.28093	0.433426	1.174482	0	0	1.26414	0	0	0.680964	0	0.337247	0.501432	1.303123	0.147458	0	0.122636
hsa-miR-125a-5p	450.225684	609.035046	389.652615	489.747593	336.163981	366.814323	1176.423623	320.166132	391.706052	586.06524	460.813188	681.899077	326.101565	395.786198	736.915506	483.093519	309.428661	496.528195	793.178314	332.480182	595.368255	392.557604	478.760043	432.443905	409.549024	374.068947	343.223024	371.725528	709.175562	339.139278	498.495777	435.597603	437.993552	391.964622	556.084336	424.281718	358.207575	558.707629	693.380899	510.600566	421.984557	365.904839	475.373344	503.284559	284.562249	429.596241	496.932804	397.66882	622.134675
hsa-miR-491-5p	1.404447	1.29252	2.688686	1.793947	2.305651	1.527484	3.376534	1.225517	1.31396	2.679434	1.168306	0.929968	3.351507	2.185657	1.191456	2.933766	1.385502	1.628556	1.410722	1.968309	2.05235	2.412558	1.753058	3.760381	1.364594	1.055201	1.468558	4.102536	1.005108	0.795635	0.873788	1.069608	0.934137	1.665209	0.866851	0.880863	1.650726	1.069809	2.212245	0.325016	1.490303	0.907952	0.507335	1.573819	1.128221	1.303123	1.179662	0.723364	1.594272
hsa-miR-4662a-3p	0	0	0	0	0	0	0	0	0	0	0.166901	0	0	0	0	0	0	0	0	0	0	0.344651	0	0	0	0	0	0	0	0	0	0	0	0.256186	0	0	0	0	0	0	0	0.226988	0	0.112416	0	0	0	0	0
hsa-miR-6880-5p	0	0	0	0	0	0	0	0	0	0	0	0	0	0	0	0	0	0	0	0	0	0	0	0	0	0	0	0	0	0	0	0	0	0	0	0	0	0	0	0	0	0	0	0	0	0	0	0	0
hsa-miR-5187-3p	0	0	0	0	0	0	0	0	0	0.243585	0	0	0	0	0	0	0.230917	0	0	0	0	0	0.175306	0	0	0	0	0	0	0	0	0	0	0	0	0	0	0	0	0	0	0	0	0	0	0	0	0	0
hsa-miR-5579-3p	0	0.129252	0	0	0	0	0	0	0	0	0	0	0	0	0.148932	0	0	0	0	0	0	0	0	0	0	0.2638	0	0	0.143587	0	0	0	0.233534	0	0	0	0	0.267452	0	0	0.114639	0	0	0	0	0	0.147458	0	0
hsa-miR-1283	0.200635	0	0	0	0	0	0	0	0.145996	0	0	0	0	0	0	0	0.230917	0	0	0.328051	0	0	0	0.20891	0	0	0	0	0	0	0	0	0	0	0	0	0	0	0	0	0.114639	0	0	0	0	0	0	0	0
hsa-miR-6840-5p	0	0	0	0.358789	0	0	0	0	0	0	0	0	0	0	0	0	0	0	0	0.164026	0	0	0	0.20891	0	0	0	0	0	0	0	0	0	0	0	0	0	0	0	0	0	0	0	0	0	0	0	0	0
hsa-miR-1290	0	0	0	0	0	0	0	0	0	0	0	0	0	0	0	0	0	0	0	0	0	0	0	0	0	0	0	0	0	0	0	0	0	0	0	0	0	0	0	0	0	0	0	0	0	0	0	0	0
hsa-miR-4690-3p	0	0	0	0	0	0	0	0	0	0	0	0	1.005452	0	0	0	0	0.180951	0	0	0	0	0	0	0	0.527601	0	0	0.143587	0	0.218447	0	0	0	0	0.293621	0	0	0	0	0	0.226988	0	0.112416	0	0.144791	0.147458	0	0.122636
hsa-miR-6886-5p	0	0	0	0	0	0	0	0	0	0	0	0	0	0	0	0.325974	0	0	0	0	0	0	0	0	0	0	0	0	0	0	0	0	0	0	0	0	0	0	0	0	0	0.226988	0	0	0	0	0	0	0
hsa-miR-374b-5p	70.824273	84.530757	148.705005	73.193045	110.901835	99.068236	72.49614	132.049381	60.150165	92.318673	72.60186	120.430863	124.676035	83.237134	177.526937	142.939614	72.276993	80.342027	106.333152	82.832998	64.1826	77.546498	109.390799	92.547174	100.468293	156.961229	102.799073	160.177314	79.977889	80.359103	98.73799	45.458314	100.886809	99.656364	148.881504	120.090811	122.979099	74.886613	84.697393	63.053158	81.851936	107.819354	101.467096	130.28966	96.52552	118.149825	107.496741	78.123207	130.485174
hsa-miR-629-3p	2.407624	3.102046	3.309152	2.870315	2.075086	4.146028	4.965489	1.991464	2.33593	3.166604	0.834504	2.32492	4.356958	3.096348	3.127572	2.281818	1.385502	1.990457	3.526804	1.640258	2.798659	4.135814	5.259173	1.88019	3.582061	2.638004	3.356704	1.783711	4.451193	1.392361	1.310682	0.802206	3.152713	2.946139	2.817263	2.055345	0	1.604713	3.16035	2.275113	1.604941	0.907952	2.367566	3.484883	1.253579	1.882288	5.013565	1.085045	3.679092
hsa-miR-4645-3p	0.200635	0.775512	0	1.076367	0	0	0.19862	0	0	0	0	0.232492	0.670302	0.91069	0.74466	0.325974	0.230917	0.361902	0.70536	0	0	0.689302	0.350612	0.20891	0	0.7914	0	0.535113	0.287174	0.397818	0.436894	0.267402	0.233534	0.128093	0	0	0.412682	0.267452	0.316035	1.625081	0.343917	0.680964	0.169112	0.112416	0	0.434374	0.294916	0	0.490544
hsa-miR-519c-3p	0	0	0	0	0	0	0	0	0.145996	0	0	0	0	0	0	0	0	0	0	0	0	0	0	0	0	0	0	0	0	0	0.218447	0	0	0	0.216713	0	0	0	0	0	0.114639	0	0.169112	0	0	0.144791	0	0	0
hsa-miR-1237-5p	0	0	0	0	0	0	0.19862	0	0	0	0	0	0	0	0	0	0	0	0	0	0	0	0.175306	0	0	0	0	0	0	0	0	0	0	0	0	0	0	0	0	0	0	0	0	0	0	0	0	0	0
hsa-miR-4646-5p	0	0.129252	0	0	0	0	0	0	0	0	0	0	0	0	0	0	0	0	0	0	0	0	0	0	0	0	0	0	0	0	0	0	0	0	0	0	0	0	0	0	0	0	0	0	0	0	0	0	0.122636
hsa-miR-1269a	0.401271	0.387756	31.230119	1.793946	0	1.309272	31.18327	0.612759	2.919912	10.717736	8.511942	0	18.768437	48.084471	1.638252	1.792857	1.154585	0.542852	2.997784	18.534908	0	36.877668	98.171229	15.668257	32.920849	72.017506	1.888146	1.962082	30.727591	19.890867	5.242726	0	101.587413	13.705952	6.501377	2.055344	44.156926	0.802356	15.169683	2.925147	4.700182	1.588916	16.572959	0.337247	29.208373	0.144791	1.769494	0.723364	1.226364
hsa-miR-607	0.200635	0.387756	0	0	0	0	0.19862	0.15319	0.291992	0.243585	0	0.464984	0	0.364276	0.148932	0.162987	0.230917	0	0	0.164026	0.186577	0	0	0	0	0.2638	0.629382	0	0.430761	0.397818	0	0	0.233534	0	0	0.293621	0	0.267452	0	0	0.114639	0	0.169112	0	0.250716	0.434374	0	0	0.122636
hsa-miR-365a-5p	1.404446	3.360552	0.827288	1.435158	1.613955	2.400332	1.787577	0.30638	1.605952	2.923019	1.502108	1.627444	0.670302	1.639243	0.893592	1.140909	1.847336	1.990457	0.881701	0.492077	0.373154	0.344651	1.928365	1.67128	2.046891	1.582801	0.629382	0.713485	0.861522	1.790178	1.310682	0.267402	1.751507	0.384279	0	0.880862	2.888771	2.674521	2.212245	1.300065	0.343917	2.26988	1.014671	0.674495	1.253579	0.868748	1.032206	1.085044	1.471637
hsa-miR-6762-5p	0	0	0	0	0	0	0	0	0	0	0	0	0	0	0	0	0	0	0	0	0	0	0	0	0	0	0	0	0	0	0	0	0	0	0	0	0	0	0	0	0	0	0	0	0	0	0	0	0
hsa-miR-4670-3p	0.601906	0	0	0.358789	0.230565	0	0	0.612758	0.145996	0	0.166901	0	0	0	0.595728	0	0	0.180951	0	0	0.373154	0	0.175306	0	0	0	0.209794	0.356742	0	0	0.436894	0	0	0.256186	0	0.293621	0	0	0	0	0	0	0	0	0	0.144791	0	0	0.122636
hsa-miR-3691-3p	0	0	0	0	0	0	0	0	0	0.243585	0	0	0	0	0	0	0	0.180951	0	0	0	0	0	0	0	0	0	0	0.287174	0	0	0	0	0	0	0	0	0	0	0.325016	0	0	0	0	0	0	0	0	0
hsa-miR-4720-3p	0	0	0	0	0	0	0	0	0	0	0	0	0	0	0	0	0.230917	0	0	0	0	0	0	0	0	0	0	0	0	0	0	0	0	0	0	0	0	0	0	0	0	0	0	0	0	0	0	0.180841	0
hsa-miR-128-1-5p	2.808895	3.102047	2.895508	2.511526	3.458477	1.963908	5.362727	1.225517	3.065907	4.628113	1.669008	2.789904	2.346055	3.460625	3.276504	2.770779	4.156505	3.43806	1.939742	2.624411	5.410743	2.757208	4.382645	3.760381	2.046891	4.484607	1.04897	1.60534	3.733259	2.386905	3.058257	4.27843	2.685644	2.818046	1.300276	1.174483	4.539498	1.872165	3.476385	2.925147	1.834217	3.404821	1.860231	4.721455	2.131083	2.316663	1.916951	3.435974	2.698002
hsa-miR-219a-2-3p	0.200635	0	0	0	0	0	0	0	0	0	0	0	0	0	0.74466	0	0.461834	0	0	0.328052	0	0	0	0.41782	0	0	0	0	0	0	0	0	0	0	0	0	0	0	0	0	0.229277	0	0	0.112416	0	0	0	0	0
hsa-miR-508-3p	2.206988	1.421771	0	3.229104	0.46113	0.218212	0.794479	2.144655	0.437987	0.243585	0.667603	1.16246	1.005453	0.364276	1.042524	0.162987	0.692751	0.542852	0.52902	1.640258	0.373155	2.412557	1.227141	3.133652	4.605506	1.582803	11.748465	0.356742	4.451195	0.994544	3.276704	1.33701	0.350301	0.896651	0.866851	1.468103	0.412682	0	187.724818	0.325016	1.031747	0.907952	0.169112	0.562078	0.125358	0.289582	0.73729	28.934521	4.660184
hsa-miR-215-3p	0	0	0	0	0	0	0	0.15319	0	0	0	0	0	0	0	0	0	0	0	0	0	0	0	0	0	0	0	0	0	0	0	0	0.116767	0	0	0	0	0	0	0	0	0	0	0	0	0	0	0	0
hsa-miR-766-5p	0	0	0.206822	0	0	0	0.397239	0.30638	0	0	0	0	0	0	0.148932	0.162987	0	0	0.35268	0.164026	0.186577	0	0	0.20891	0.170574	0.2638	0.209794	0	0	0.198909	0.436894	0.267402	0	0	0	0.293621	0	0	0	0	0.229278	0	0	0.224831	0.125358	0.289583	0	0.542523	0
hsa-miR-6793-5p	0	0.258504	0.206822	0	0	0	0	0.15319	0	0.243585	0	0	0	0.182138	0	0	0	0.361902	0.17634	0	0	0.344651	0.350612	0.41782	0	0	0	0.356742	0	0.596726	0.218447	0.267402	0.350301	0	0	0	0	0	0.316035	0	0	0	0	0	0.125358	0.289582	0	0	0
hsa-miR-3622b-5p	0	0	0	0	0	0	0	0	0	0	0	0	0	0	0	0	0	0	0	0	0	0	0	0	0	0	0	0	0	0	0	0	0	0	0	0	0	0	0	0	0.114639	0.226988	0	0	0	0	0	0	0
hsa-miR-1238-3p	0	0.129252	0	0	0	0	0	0	0	0	0	0	0	0	0	0	0	0	0	0	0	0	0	0	0	0	0	0	0	0	0	0	0	0	0	0	0	0	0	0	0	0	0	0	0	0	0	0	0
hsa-miR-375-3p	12655.073555	8926.913081	2185.487883	11588.540264	2243.168295	2851.594039	9596.899632	2215.580267	2331.256889	12209.448903	6247.098012	16461.364592	1859.415704	10096.828279	38845.634075	6870.228758	3404.638937	9890.030952	5774.260533	5433.680782	8807.569367	3377.925442	5287.397146	9128.326788	5177.613955	2040.759794	5171.212902	10341.603989	2221.001734	6326.687996	3319.518754	7009.137123	3104.37126	7565.429589	1936.759821	6195.981154	3873.841606	9745.155504	1576.382829	12252.138527	5002.139155	3902.83365	6063.16631	3356.954096	2617.345888	4070.9565	5632.150874	6071.366636	834.908906
hsa-miR-135b-3p	0	0	0	0	0	0	0	0	0	0	0	0	0	0	0	0	0	0	0	0	0	0	0	0	0	0	0	0	0	0.198909	0	0	0	0	0	0	0	0	0	0.650033	0	0	0	0	0	0	0	0	0.122636
hsa-miR-6793-3p	0	0	0	0	0.230565	0	0	0	0	0	0	0.232492	0	0	0	0	0	0.180951	0.17634	0	0	0	0.350612	0	0.170574	0	0	0.178371	0	0	0	0	0	0	0	0.880862	0	0	0	0	0.114639	0.226988	0	0	0	0	0	0	0
hsa-miR-6779-5p	0	0	0	0	0	0.218212	0.19862	0.15319	0	0	0.333802	0	0	0.182138	0.148932	0	0.230917	0	0	0	0.373155	0	0.175306	0	0	0.527601	0	0	0	0	0.218447	0	0.233534	0.128093	0	0	0	0	0	0	0	0	0	0	0.125358	0	0	0	0
hsa-miR-4667-3p	0	0	0	0	0	0	0	0	0	0	0	0	0	0	0	0.488961	0	0	0	0	0	0	0	0	0	0	0	0	0.143587	0	0	0	0	0	0	0	0	0	0	0	0	0	0	0	0	0	0	0	0
hsa-miR-5003-5p	0.200635	0	0	0	0	0	0	0	0	0	0	0.232492	0	0	0	0	0	0.180951	0	0	0.186577	0	0	0.20891	0	0	0	0	0	0	0	0	0	0	0	0	0	0	0	0	0	0	0	0	0	0	0	0	0.245272
hsa-miR-8075	0	0	0	0	0	0	0	0	0	0	0	0	0	0	0	0	0	0	0	0	0	0	0	0	0	0	0	0	0	0	0	0	0	0	0	0	0	0	0	0	0	0	0	0	0	0	0	0	0
hsa-miR-3929	0	0	0	0	0	0	0	0	0	0	0	0	0	0	0	0	0	0	0	0	0	0	0	0	0	0	0	0	0	0	0	0	0	0	0	0	0	0	0	0	0	0	0	0	0	0	0	0	0
hsa-miR-6806-3p	1.404447	2.585038	2.688686	1.793947	0.230565	2.400332	1.787576	2.757412	1.751946	2.192264	1.001405	3.48738	2.346055	2.003519	0.595728	1.303896	0.923668	0.904753	2.997784	2.132334	2.052351	1.033953	3.155504	2.089101	1.364595	3.693205	3.986086	1.783712	2.584564	0.596726	1.310682	1.069608	2.101808	2.049488	0.650138	2.348965	3.301453	1.069808	1.580175	4.550228	0.687832	2.496869	1.522006	3.484883	2.25644	2.316663	1.769494	2.712611	0.245272
hsa-miR-337-3p	23.073065	31.020462	63.701172	48.795362	54.64394	54.989417	58.990008	54.995044	79.421577	48.473394	32.879463	76.489873	46.250787	31.509899	95.912205	90.946755	26.324528	61.704125	52.196704	57.737062	39.181239	36.877666	32.431568	67.895782	40.937844	59.355085	53.497477	50.1223	49.393884	54.898793	33.859267	22.194354	51.49431	72.116367	118.758464	27.600333	84.599716	28.884836	117.249002	20.476026	28.659641	49.029432	87.769041	141.081555	37.231273	66.314484	39.518693	52.986342	90.383057
hsa-miR-3064-3p	0	0.129252	0.206822	0	0.230565	0.218212	0.19862	0	0.145996	0.48717	0	0	0	0.364276	0.595728	0.162987	0	0	0.17634	0.328052	0	0.344651	0.175306	0.41782	0	0.2638	0.209794	0.356742	0.143587	0	0.218447	0.267402	0	0	0.433425	0	0	0.267452	0	0	0.229278	0.226988	0.507336	0.337247	0.125358	0.144791	0.147458	0.361682	0.122636
hsa-miR-3937	0	0	0	0	0	0	0	0	0	0	0	0	0	0	0	0	0	0	0	0	0.186577	0	0	0	0	0	0	0	0	0	0	0	0	0	0	0	0	0	0	0	0	0	0	0	0	0	0	0	0.122636
hsa-miR-411-5p	6.8216	15.38098	25.852748	6.816999	12.911648	22.912257	18.868859	26.96136	28.615128	9.012641	8.511943	15.576964	28.822957	11.292566	13.40388	47.918182	5.772923	14.295091	27.156392	16.402574	18.844309	13.441393	22.263834	12.534605	13.987097	31.919847	15.944345	18.907344	18.37912	11.934519	13.762154	4.545832	17.398304	26.002881	46.15977	14.97465	30.951116	6.953757	20.858313	8.450422	12.954158	20.882906	32.131247	33.275011	15.669729	26.641627	19.022056	9.58456	12.38628
hsa-miR-4798-5p	0	0	0.413644	0	0	0.218212	0	0	0	0	0	0	0	0.182138	0	0	0	0	0	0.164026	0	0	0	0	0	0	0.419588	0	0	0.198909	0	0	0.116767	0.256186	0	0	0	0	0	0	0	0	0	0	0.125358	0.144791	0.147458	0	0
hsa-miR-4420	0	0	0	0	0	0	0	0	0	0	0	0	0	0	0	0	0	0	0	0	0	0	0	0	0	0	0	0	0	0	0	0	0	0	0	0	0	0	0	0	0	0	0	0	0	0	0	0	0
hsa-miR-105-3p	0	0	0	0	0	0	0	0	0	0	0	0	0	0	0	0	0	0	0	0	0	0	0	0	0	0	0	0	0	0	0	0	0	0	0	0	0	0	0	0	0	0	0	0	0	0	0	0	0
hsa-miR-4765	0	0	0	0	0	0	0	0	0	0	0	0	0	0	0	0	0	0	0	0	0	0	0	0	0	0	0	0	0	0	0	0	0	0	0	0	0	0	0	0	0	0	0	0	0	0	0	0	0
hsa-miR-4766-5p	0.40127	0	0	0	0	0	0	0	0	0	0	0.232492	0	0	0	0	0	0	0.17634	0	0	0	0.350612	0	0.170574	0	0	0.178371	0	0	0	0.267402	0	0.128093	0	0	0	0	0	0	0	0	0.507335	0	0.125358	0	0	0	0
hsa-miR-106a-3p	0	0	0	0.717579	0	0	0	0	0	0	0.166901	0	0	0	0	0	0	0	0	0.164026	0	0	0	0	0	0	0.209794	0	0	0	0	0	0	0	0.216713	0	0	0	0	0	0.114639	0	0	0	0.125358	0	0	0	0
hsa-miR-1915-3p	0	0	0	0	0	0	0	0	0	0	0	0	0	0	0	0	0	0	0	0	0	0	0	0	0	0	0	0	0	0	0	0	0	0	0	0	0	0	0.316035	0.325016	0	0	0	0	0	0	0	0	0
hsa-miR-3171	0	0	0	0	0	0	0	0	0	0	0	0	0	0	0	0	0	0	0	0	0	0	0	0	0	0	0	0	0	0	0	0	0	0	0	0	0	0	0	0	0	0	0	0	0	0	0	0	0
hsa-miR-520f-5p	0	0	0	0	0	0	0	0	0	0	0	0	0	0	0	0	0	0	0	0	0	0	0	0	0	0	0	0	0	0	0	0	0	0	0.216713	0	0	0	0	0	0	0	0	0	0	0	0	0	0
hsa-miR-4670-5p	0	0	0.413644	0	0	0	0	0	0	0	0.166901	0	0.335151	0	0	0	0.230917	0	0	0	0.186577	0	0	0	0	0	0	0.178371	0	0	0	0	0	0	0	0	0	0	0	0	0	0.226988	0	0	0	0	0	0	0
hsa-miR-564	0	0	0.206822	0	0	0	0	0	0	0	0	0	0	0	0	0	0	0.180951	0	0	0	0	0	0	0	0.2638	0	0	0	0	0	0	0	0	0	0	0	0	0	0	0	0	0	0	0	0	0	0	0
hsa-miR-4639-3p	0	0.129252	0	0	0	0	0	0	0	0	0	0	0	0	0	0	0	0	0	0	0.186577	0	0	0	0	0	0	0	0	0	0	0	0	0	0	0	0	0	0	0	0	0	0	0	0	0	0	0	0
hsa-miR-3126-5p	0	0	0	0	0	0	0	0	0	0	0	0	0	0	0	0	0	0	0	0	0	0	0	0	0	0	0	0	0	0	0	0	0	0	0	0	0	0	0	0	0	0	0	0	0.125358	0	0	0	0
hsa-miR-6797-5p	0	0	0	0	0	0	0	0	0	0	0	0	0	0	0	0	0	0	0	0	0	0	0	0	0	0	0	0	0	0	0	0	0	0	0	0	0	0	0	0	0	0	0	0	0	0	0	0	0
hsa-miR-3960	0	0	0	0	0	0	0	0	0	0	0	0	0	0	0	0	0	0	0	0	0	0	0	0	0	0	0	0	0	0	0	0	0	0	0	0	0	0	0	0	0	0	0	0	0	0	0	0	0
hsa-miR-576-5p	19.862897	13.959208	35.573381	21.886155	21.903689	21.602986	20.259195	21.293347	11.82564	25.332829	15.855579	19.296836	30.498708	15.299604	15.488928	20.047403	17.087851	15.561745	23.629589	14.762316	23.508743	27.227436	18.231799	30.709784	19.104328	32.183648	20.140226	17.837117	15.507382	23.670132	13.106813	20.055138	23.586962	16.780184	18.853991	16.442752	23.935529	23.535793	20.542277	13.00065	11.119941	25.422668	20.124308	22.707948	25.447637	16.071852	14.008492	23.147617	13.244735
hsa-miR-1537-5p	0	0.129252	0.206822	0.717579	0	0	0	0.306379	0	0.243585	0	0.232492	0.670302	0.728552	0.297864	0	0	0	0	0	0.186577	0	0.350612	0.20891	0	0.527601	0.629382	0.535113	0.574348	0	0	0	0	0.256186	0	0	0.412682	0	0.316035	0.325016	0	0.226988	0.338224	0.224832	0	0.289582	0	0	0.245272
hsa-miR-6826-5p	0	0	0	0	0	0	0	0	0	0	0	0	0	0	0	0	0	0	0	0	0	0	0.175306	0	0	0	0	0	0	0	0	0	0	0	0	0	0	0	0	0	0	0	0	0	0	0	0	0	0
hsa-miR-18b-3p	0	0	0	0	0	0	0.39724	0.15319	0	0.243585	0.166901	0.929968	0	0.364276	0.297864	0	0	0.180951	0	0.164026	0.186577	0	0.175306	0.20891	0	0.2638	0	0.178371	0	0	0	0.267402	0	0	0.216713	0	0.412682	0	0.316035	0	0.343916	0	0	0.112416	0	0	0	0	0.613182
hsa-miR-199b-5p	11.235578	10.340154	8.686524	20.092207	1.613955	8.946691	25.621923	3.52336	4.087875	11.692074	29.541448	8.13722	10.72482	9.471185	4.616892	14.994805	5.542007	18.095052	8.817011	5.904927	9.142288	13.786044	6.311008	23.189021	7.334697	7.12261	1.04897	11.950869	20.102163	2.784722	5.024279	21.926951	5.838356	1.921395	30.339755	11.744823	4.539497	11.232992	10.113121	22.101108	23.386269	4.312773	7.271807	7.756675	2.131083	3.330203	17.989854	9.765402	84.864417
hsa-miR-509-3p	1.003176	0.64626	0.206822	2.511524	0	0.436424	0.59586	0.612759	0	0	0.500703	0	0.335151	0	0.297864	0	0.230917	0.361902	0	0.492078	0.186577	0.344651	0.525918	0.83564	0.682296	0.2638	4.19588	0	1.292283	0	0.436894	0.267402	0.233534	0.640465	0	0.293621	0	0	38.872311	0.975049	0.687832	0.453976	0	0.337248	0.250716	0.144791	0.147458	6.329427	1.839545
hsa-miR-4786-3p	0	0	0.413644	0	0	0	0	0	0.145996	0	0	0.232492	0	0	0	0	0	0	0	0	0	0	0	0	0	0	0.209794	0	0.143587	0	0.655341	0	0.350301	0	0	0	0	0	0	0	0	0	0.169112	0	0.125358	0	0	0	0.122636
hsa-miR-10a-3p	3.00953	4.523818	3.10233	0.358789	1.38339	1.09106	7.348924	2.604223	1.897942	2.679434	1.335206	1.627444	1.675754	3.460625	10.127376	4.563636	0.692751	3.980913	3.879484	1.640258	2.238927	3.446511	2.629587	2.089101	2.72919	4.484605	3.566498	1.60534	3.589672	2.784722	2.621363	2.941421	2.335342	2.689953	5.201101	4.404309	2.47609	2.139617	4.108456	2.275113	2.980603	2.26988	0.676447	4.046963	1.504294	2.027079	5.161024	2.350931	6.13182
hsa-miR-888-3p	0	0	0	0	0	0	0	0	0	0	0	0	0	0	0	0	0	0	0	0	0	0	0	0	0	0	0	0	0	0	0	0	0	0	0	0	0	0	0	0	0	0	0	0	0	0	0	0	0
hsa-miR-888-5p	0	0	0	0	0	0	0	0	0	0	0	0	0	0	0	0	0	0	0	0	0	0	0	0	0	0	0	0	0	0	0	0	0	0	0	0	0	0	0	0	0	0	0	0	0	0	0	0	0
hsa-miR-6722-5p	0	0	0	0	0	0	0	0	0	0	0	0	0	0	0	0	0	0	0	0	0	0	0	0	0	0	0	0	0	0	0	0	0	0	0	0	0	0	0	0	0	0	0	0	0	0	0	0	0
hsa-miR-544b	0	0	0.206822	0	0	0	0	0	0	0.243585	0	0	0	0	0	0.814935	0	0	0	0	0	0	0	0	0	0	0	0	0.143587	0	0	0	0	0	0	0	0.825364	0	0	0	0.229278	0	0	0	0	0	0	0	0
hsa-let-7a-5p	28325.294878	56897.599785	42646.072165	21883.285788	38489.392497	48652.541083	38154.220543	36043.506451	63963.276872	20788.265056	19440.107805	36169.247675	47593.735774	28639.584664	27928.918933	37541.940629	22062.956266	25320.042654	44379.543404	25270.626069	31898.19296	21403.867329	50395.147961	19201.345042	45315.465327	44916.76438	36662.135109	42943.573884	50857.608493	23109.805745	61643.087514	24768.630561	40506.405085	46252.850224	49495.18986	48511.402468	32750.406909	20536.049074	32515.898137	34834.919356	34244.259025	36195.524835	61971.028776	33670.152907	46234.219802	36097.667618	40645.269461	22607.987707	30930.014689
hsa-miR-511-5p	43.738503	16.414993	35.780203	21.886155	32.048555	39.496367	65.544455	34.927213	26.571189	27.768676	25.202025	53.705654	23.795696	35.334801	48.253967	33.9013	31.866535	22.075964	20.984487	31.492943	54.107425	26.538134	43.475831	37.812726	34.114871	57.508485	27.063429	20.691058	32.59422	41.969728	22.063135	31.553418	26.622907	21.135346	23.838377	17.910855	37.554021	15.244775	69.843745	23.726189	29.347473	37.453039	19.616971	50.587013	27.202647	35.329115	14.303407	32.732176	35.687205
hsa-miR-4484	0.200635	0.64626	0.620466	0.358789	0.92226	0.654636	0.19862	1.838274	1.02197	0	0.667603	1.16246	0	0.364276	0.595728	0.651948	0.923668	0.904754	0.52902	0.164026	0	1.378604	0.350612	1.04455	0.682297	0.5276	0.839176	0.891855	0.287174	0.198909	0.436894	0.534804	1.167671	0.256186	1.733701	2.642585	2.063409	0.267452	0.316035	0	0.573194	1.361928	0.169112	1.011741	1.629652	0.723956	1.32712	0.904204	0.245273
hsa-miR-548b-3p	3.4108	2.068031	2.481864	5.023052	2.536216	2.18212	2.582054	3.063791	2.919911	9.743396	9.680248	1.627444	5.027259	5.282006	5.21262	2.607792	2.771003	5.066615	2.468763	7.381159	2.425505	3.791162	2.804893	9.818775	3.411486	2.110403	1.468558	3.03231	2.440976	6.961804	1.747576	1.871813	0.934137	2.946139	1.083563	6.753274	3.301453	5.081591	2.212245	5.850293	3.783073	3.177834	2.536677	3.709715	1.629652	3.185411	2.801698	3.978497	1.962183
hsa-miR-5187-5p	0.601905	0.517008	0.413644	0	1.152825	0.436424	0.39724	0.612758	0.437987	0.48717	0.166901	0.464984	1.340603	0.364276	0.148932	0.488961	0	0	0	0.492077	0.373155	0.689302	0.525918	0.83564	0	0.527601	0.209794	0.891856	0.717934	0	0.218447	0	0.350301	0.128093	0.216713	0	0.412682	1.069809	0.63207	0	0.458555	0.453976	1.014671	0.112416	0.376073	0.144791	0.294916	0.180841	0.122636
hsa-miR-942-3p	0	0.64626	0.206822	1.076368	0	0.218212	0.79448	0.15319	0	0	0.166901	0.464984	0	0.182138	0.148932	0	0.692751	0	0.529021	0	0.373154	0	0.350612	0	0	0.527601	0	0	0.287174	0	0	0	0	0.256186	0.216713	0	0.412682	0.534904	0	0.325016	0.229278	0	0.169112	0.449662	0.376074	0.144791	0	0	0.122636
hsa-miR-6849-5p	0	0	0	0	0	0	0	0	0	0	0	0	0	0	0	0	0	0	0	0	0	0	0	0	0	0	0	0	0	0	0	0	0	0	0	0	0	0	0	0	0	0	0	0	0	0	0	0	0
hsa-miR-5091	0.601906	0.387756	0	0	0.691695	1.09106	0.794479	0.459569	0.145996	1.217925	0	0.232492	0	0.364276	0.446796	0.162987	0	0.542852	0.70536	0.164026	0.186577	0.344651	0.701224	0.20891	0.852871	1.055201	1.888146	0.535113	0.143587	0.198909	0	0.267402	1.63474	0.512372	0.433425	0.293621	0.412682	0	0.63207	0.325016	0.687832	1.815905	0.169112	0.899325	1.002863	0.289582	1.179662	0.723364	0.122636
hsa-miR-6820-5p	0	0	0	0	0	0	0	0	0	0.243585	0	0	0	0	0	0	0	0	0	0.164026	0	0	0	0	0	0	0	0	0.143587	0	0	0	0	0.128093	0	0	0	0	0	0	0	0	0	0	0	0	0	0	0
hsa-miR-3202	0	0.129252	0	0.358789	0	0	0	0	0.145996	0.243585	0	0	0.670301	0	0	0	0	0	0	0	0	0	0.175306	0	0.341149	0	0	0	0	0	0	0	0	0	0	0	0	0	0	0	0	0	0	0	0	0	0	0	0.245272
hsa-miR-6836-3p	0	0	0	0	0	0	0	0	0	0	0	0	0	0.182138	0	0	0	0	0	0	0	0	0	0	0	0.2638	0	0	0	0	0	0	0	0	0	0	0	0	0	0	0	0	0	0	0	0	0	0	0
hsa-miR-4666a-3p	0	0	0	0	0	0	0	0	0	0	0	0	0	0	0	0	0	0	0	0	0	0	0	0	0	0	0	0	0	0	0	0	0	0	0	0	0	0	0	0	0	0	0	0	0	0	0	0	0
hsa-miR-142-5p	141.849179	220.762279	153.668732	98.308307	97.759619	168.896067	221.063567	123.470768	74.895718	47.011885	65.592025	223.424824	97.863987	76.498022	84.295509	143.591562	47.568885	55.732759	142.835579	46.419287	36.382579	37.222319	395.489804	73.327442	218.335172	325.265875	124.198062	135.205351	263.338326	63.849682	128.009871	92.253637	142.105612	117.077013	190.923736	169.419067	163.00921	52.420628	84.065322	135.20677	107.989533	122.119605	99.775976	114.77631	105.175211	107.145675	264.981677	64.379309	167.644015
hsa-miR-548y	0	0	0	0	0	0	0	0	0	0	0	0	0	0	0	0	0	0	0	0	0	0	0	0	0	0	0	0	0	0	0	0	0	0.128093	0	0	0	0	0	0	0	0	0	0	0	0	0	0	0.122636
hsa-miR-328-3p	47.550573	36.96605	57.496511	73.551835	57.87185	38.187095	60.181725	39.522901	44.674638	49.204148	39.889298	49.520798	57.98106	48.813023	36.488339	35.53117	32.790203	45.41858	46.906499	42.482667	54.107425	47.906502	37.164823	44.70676	40.596696	49.858274	63.567589	28.361017	44.08117	29.040666	37.13597	27.542391	62.236887	40.477392	27.522491	31.417402	43.331561	65.258335	52.777853	35.426775	19.832472	58.335945	40.417728	45.528311	23.692629	43.437435	32.145804	49.188686	30.65911
hsa-miR-6499-5p	0	0	0	0	0	0	0	0	0	0	0	0	0	0	0	0	0	0	0	0	0	0	0	0	0	0	0	0	0	0	0	0	0	0	0	0	0	0	0	0	0	0	0	0	0	0	0	0	0
hsa-miR-4489	0	0	0	0	0	0	0	0	0	0	0	0	0	0	0	0	0	0	0	0	0	0	0	0	0	0	0	0	0	0.198909	0	0.267402	0	0	0.216713	0	0	0	0	0	0	0	0	0	0	0	0.147458	0	0
hsa-miR-625-3p	56.378528	46.530691	31.643764	52.024467	30.895729	49.75233	230.994542	21.752916	30.659066	49.934903	26.537231	60.912908	43.904733	43.895294	49.445423	40.746754	36.023039	38.542461	27.509074	20.995296	73.884621	24.125577	105.709376	20.6821	54.242643	57.244685	28.112399	22.831511	59.301378	22.675589	25.776732	38.505867	27.44028	28.308555	50.49402	24.076888	34.66525	35.571141	27.811084	65.003255	30.379221	25.649657	30.101905	48.451116	17.424736	36.342653	51.610233	41.955055	83.024871
hsa-miR-4797-5p	0	0	0	0	0	0	0	0	0	0	0	0	0	0	0	0	0	0.180951	0	0	0	0	0	0	0	0	0	0	0	0	0	0	0	0.128093	0	0	0	0	0	0	0	0	0	0	0	0	0	0	0
hsa-miR-6732-3p	0	0	0	0	0	0	0.19862	0	0	0	0	0	0	0	0	0	0	0.180951	0	0	0	0	0	0	0	0	0	0	0	0	0	0	0	0	0.216713	0	0	0	0	0	0	0	0	0	0.250716	0	0	0	0
hsa-miR-6733-5p	0	0	0	0	0	0	0	0	0	0	0	0	0	0	0	0	0	0	0	0	0	0	0	0	0	0	0	0	0	0	0	0	0	0	0	0	0	0	0	0	0.114639	0	0	0	0	0	0	0	0
hsa-miR-548bb-3p	0	0	0	0	0	0	0	0	0	0	0	0	0	0	0	0	0	0	0	0	0	0	0	0	0	0	0	0	0	0	0	0	0	0	0	0	0	0	0	0	0	0	0	0	0	0	0	0	0
hsa-miR-3164	0	0	0	0	0	0	0	0	0	0	0	0	0	0	0	0	0	0	0	0	0	0	0	0	0	0	0	0	0	0	0	0	0	0.256186	0	0	0	0	0	0	0	0	0.169112	0	0	0	0	0	0
hsa-miR-6858-5p	0.40127	0.129252	0.206822	0	0	0	0	0	0	0	0	0	0.335151	0	0	0.325974	0	0.180951	0	0	0	0	0	0	0	0	0	0	0	0	0	0	0	0	0.650138	0	0	0.267452	0	0	0	0.226988	0	0	0	0	0.147458	0	0.122636
hsa-miR-196b-5p	8.025413	8.918383	22.129952	9.687315	7.608649	13.092719	5.362729	5.821203	10.803671	5.115284	4.339422	10.229649	11.059971	5.646283	18.020771	8.638312	4.156505	10.495131	10.756753	7.545184	7.276516	9.305579	17.00466	11.072235	17.569158	11.607217	10.070113	8.740187	21.250858	5.370534	10.048556	8.022056	10.392276	13.705952	14.953165	12.332064	8.253631	6.1514	12.009331	7.475375	9.400362	7.944584	22.153649	12.365714	8.775048	6.515616	10.469504	11.392967	12.386281
hsa-miR-6887-5p	0	0	0	0	0	0	0	0	0	0	0	0	0	0	0	0	0	0	0	0	0	0	0	0	0	0	0	0	0	0	0	0	0	0	0	0	0	0	0	0	0	0	0	0	0	0	0	0	0
hsa-miR-520a-3p	1.203812	0	0	0	0	0	0	0.15319	0.875974	0	0	0	0	0	0.74466	0	1.616419	0.361902	0	0.492077	0	0	0	0.20891	0	0	0	0	0	0	0.218447	1.871813	0	0	1.7337	0	0	0.802357	0	0	0.229277	0	0	0	0	0	0	0	0
hsa-miR-6858-3p	0	0.129252	0	0	0	0	0	0	0	0	0	0	0	0	0	0	0	0	0	0	0	0	0.175306	0	0	0	0	0	0.143587	0	0	0	0	0	0	0	0	0	0	0	0	0	0	0	0	0	0	0	0.122636
hsa-miR-6761-5p	1.805718	3.877559	3.515974	2.870314	1.613955	2.618544	2.184815	5.208446	2.335929	2.192265	1.335207	1.859936	5.027261	3.278486	1.191456	2.444805	1.385502	2.714258	2.116081	2.296359	1.679196	1.723255	2.804893	2.715831	2.729189	2.374204	5.664438	2.140454	2.440978	1.193453	4.150491	1.33701	5.020986	4.227069	2.817264	4.991551	4.126817	1.872166	1.26414	2.60013	1.834217	5.674702	2.536677	1.79865	1.880368	3.330202	2.801699	4.701859	1.226364
hsa-miR-493-3p	3.410801	5.428581	6.825126	4.664263	9.683735	7.637419	7.547543	6.58715	12.847609	3.897358	3.171115	9.067188	3.016356	4.735592	11.616696	7.66039	4.849256	9.771328	5.466546	10.00557	9.142289	3.446511	4.032033	6.267302	6.140677	6.85881	4.615468	2.675568	7.32293	7.160712	4.368937	4.011028	4.670686	7.173208	16.036729	4.991551	5.36486	2.674522	19.594172	3.575179	8.0247	6.809644	10.654045	13.602286	3.886092	10.280193	5.898313	5.063542	14.839009
hsa-miR-3682-5p	0	0	0	0	0	0	0	0	0	0	0	0	0	0	0	0	0	0.180951	0	0	0	0	0	0	0	0	0	0.178371	0	0	0	0	0	0	0	0	0	0	0	0	0	0	0	0	0	0	0	0	0
hsa-miR-4719	0	0	0	0	0	0	0	0	0	0	0	0	0	0	0	0	0	0	0	0	0	0	0	0	0	0	0	0	0	0	0	0	0	0	0	0	0	0	0	0	0	0	0	0	0	0	0	0	0
hsa-miR-7978	0	0	0	0	0	0	0	0	0	0	0	0	0	0	0	0	0	0	0	0	0	0	0	0	0	0	0	0	0	0	0	0	0	0	0	0	0	0	0	0	0	0	0	0	0	0	0	0	0
hsa-miR-188-3p	1.605082	1.551023	1.03411	0.358789	1.613956	1.963908	1.588957	1.991464	1.459956	0.730755	1.168306	2.789904	0.335151	1.274967	1.638252	2.281818	1.154585	0.361901	1.587062	0.492077	1.119464	1.033953	1.928364	1.67128	2.217467	0.791401	2.307734	0.356742	2.29739	1.392361	1.092235	0.802206	1.63474	0.768558	2.167126	1.468103	0.825363	0.534904	0.948105	1.300064	0.917109	3.631809	1.014671	1.911065	1.880367	1.592706	1.179662	0.723363	2.330092
hsa-miR-3618	0	0	0	0	0	0	0	0	0	0	0	0	0	0	0	0	0	0	0	0	0	0	0	0	0	0	0	0	0	0	0	0.267402	0	0	0	0	0	0	0	0	0	0	0	0	0	0	0	0	0.245272
hsa-miR-4433a-5p	0	0	0	0	0	0	0	0	0	0	0	0	0	0	0	0	0	0	0.17634	0.164026	0	0	0	0	0	0	0	0	0	0	0	0	0	0	0	0	0	0	0	0	0	0	0	0.112416	0	0	0	0	0
hsa-miR-1247-5p	2.206989	5.687085	4.343262	13.633999	2.075086	0.654636	10.924075	4.595687	7.445772	55.537355	18.192191	16.739425	8.043615	4.371315	70.444833	1.140909	3.463754	9.590378	22.747888	7.217133	43.28594	13.441393	0.701223	20.891009	8.528717	2.110403	9.86032	25.685449	5.169127	23.272315	0.873788	2.94142	3.736548	11.015999	5.2011	1.761723	0.412682	15.244775	34.763855	9.425472	21.322772	6.582655	11.330493	40.919272	1.253578	9.121861	4.423734	16.275669	13.980554
hsa-miR-548ah-3p	0	0	0	0	0	0	0	0	0	0	0	0	0	0	0	0	0	0	0	0	0	0	0	0	0	0	0	0	0	0	0	0	0	0	0	0	0	0	0	0	0	0	0	0	0	0	0	0	0
hsa-miR-4522	0	0	0	0	0	0.218212	0	0.459569	0.145996	0	0	0	0	0	0	0	0	0	0	0	0	0	0.350612	0	0.341149	0	0	0	0.430761	0	0	0	0	0	0	0	0	0	0.316035	0	0.114639	0	0	0.224832	0	0	0	0	0
hsa-miR-4448	0	0	0	0	0	0	0	0	0.145996	0	0	0	0	0	0.148932	0	0	0	0.17634	0	0	0	0	0	0	0	0	0	0	0	0	0	0	0	0	0	0	0	0	0	0	0	0.169112	0	0	0	0	0	0
hsa-miR-656-5p	0	0	0	0.358789	0	0	0	0	0	0	0	0.232492	0	0	0	0	0	0	0	0	0	0	0	0	0	0	0	0	0	0	0	0	0.116767	0	0.216713	0	0	0	0.316035	0	0	0	0	0.112416	0	0	0	0	0.122636
hsa-miR-4746-5p	0.601905	0.904764	0.206822	0.358789	0.230565	0.654636	3.177913	0	1.021969	0.730755	0.333802	0	0.670302	0.728552	0.893592	0.651948	0.692751	0.542852	1.058041	0.492077	0.559732	0	0.876529	0.62673	1.023445	0.527601	0.839176	0.178371	0.574348	1.193452	1.747575	0.534804	0.233534	0.384279	0.433426	1.174483	2.888771	0.534904	1.89621	0.975049	0.573193	0.907952	1.183783	0.899325	0.501431	0.579166	0.442374	0.542523	0.858455
hsa-miR-3690	0.200635	0	0	1.793947	0	1.745696	1.588958	0.15319	0	0.48717	0.500703	0.464984	0	0.182138	0.595728	0	0.692751	0.361902	0	0	1.119464	0	0.350612	0.20891	0.170574	1.582802	0.209794	0	0.717934	0	0.218447	0.534804	0.233534	0.512372	0	0.293621	0	0	0	0	0.114639	0.226988	0.169112	0.112416	0.877505	0.289582	0.147458	0	3.924364
hsa-miR-4701-3p	0	0	0	0	0	0	0	0	0	0	0	0	0	0	0	0	0	0	0	0	0	0	0	0	0	0	0	0	0	0	0	0	0	0	0	0	0	0	0	0	0	0	0	0	0	0	0	0	0
hsa-miR-655-5p	0	0	0	0	0	0	0	0.15319	0	0	0	0	0	0	0	0	0	0	0	0	0	0	0	0	0	0	0	0.178371	0	0	0	0	0	0	0.650138	0	0	0	0	0	0	0	0	0	0	0	0	0.180841	0
hsa-miR-6814-5p	0	0	0	0	0	0	0	0	0	0	0	0	0	0	0	0	0	0	0	0	0	0	0	0	0	0	0	0	0	0	0	0	0	0	0	0	0	0	0.63207	0	0	0	0	0	0	0	0	0	0
hsa-miR-4707-3p	0	0.129252	0	0	0	0	0.794478	0.459569	0	0	0	0	0	0.182138	0.148932	0	0	0.180951	0	0	0.186577	0	0	0.20891	0.170574	0	0	0	0	0.198909	0	0	0	0.128093	0.216713	0	0	0	0	0	0.114639	0	0.169112	0	0.125358	0	0.294916	0	0.122636
hsa-miR-922	0	0	0	0	0	0	0	0	0	0	0	0	0	0	0	0	0	0	0.17634	0	0	0.344651	0	0	0	0	0	0	0	0	0	0	0	0	0	0	0	0	0	0	0	0	0	0	0	0	0	0	0
hsa-miR-6877-3p	0	0	0	0	0	0	0	0	0	0	0	0	0	0	0	0	0	0	0	0	0	0	0	0	0	0	0	0	0	0	0	0	0	0	0	0	0	0	0	0	0	0	0	0	0	0	0	0	0
hsa-miR-182-5p	990.737271	2944.875741	1942.058408	646.538575	699.995779	2210.050843	1015.343166	1185.687014	658.147925	473.041852	723.681994	1043.191667	962.887766	619.998257	1843.182357	847.532491	637.561593	701.364171	799.350221	344.618088	374.087544	631.400818	3384.803693	662.036105	1333.038578	1609.709963	1042.676301	1072.367503	1721.032247	930.892566	1491.773731	1061.317917	945.69709	725.262645	3245.27004	1227.040343	1011.895135	337.792117	1197.140767	3927.496667	1085.627213	710.926776	557.899917	904.833015	1174.728113	600.594946	1173.321759	813.602555	1740.456395
hsa-miR-5681b	0	0	0	0	0	0	0	0	0.145996	0	0	0	0	0	0	0	0	0	0	0	0	0	0	0	0	0	0	0	0	0	0	0	0	0	0	0	0	0	0	0	0	0	0	0	0	0	0	0	0
hsa-miR-466	0	0	0	0	0	0	0.19862	0	0	0	0	0	0	0	0	0	0	0	0	0	0	0	0	0	0	0	0	0	0	0	0	0.267402	0	0	0	0	0	0	0	0	0	0.226988	0	0	0	0	0	0.361682	0
hsa-miR-636	0	0.129252	0	0	0.46113	0	0.19862	0	0	0	0.166901	0.232492	0	0.182138	0.148932	0	0.230917	0	0	0	0	0	0.175306	0	0	0	0	0.178371	0.143587	0	0	0	0.116767	0.256186	0	0	0.412682	0	0	0	0	0.453976	0	0.112416	0.125358	0	0	0.180841	0
hsa-miR-6820-3p	0.200635	1.034016	1.240932	1.435158	0.230565	0.218212	0.39724	0.459569	1.167965	0.48717	0.166901	0.697476	0	0.91069	0.446796	0.488961	0.461834	0.542852	0.35268	0.328052	0.932886	1.033953	0.175306	0.41782	0.170574	0.5276	0.209794	0.356742	0.574348	0.596726	0.218447	0.267402	0.700602	0.256186	1.083563	0.587241	1.238045	0.267452	0.948105	0	0	0.907952	1.352895	0.674494	0.752147	0	0.147458	0.904205	0.613182
hsa-miR-1912-3p	0	0	0	0	0	0	0	0	0	0	0	0	0	0	0	0	0	0	7.758969	0	0	0	0	0	0	0	0	0	0	0	0	0	0	0	0	0	0	0	0	0	0	0	0	0	0	0	0	0	0
hsa-miR-7111-5p	0.200635	0	0	0	0	0	0	0	0	0	0	0	0	0	0	0	0	0	0	0	0	0	0	0	0	0	0	0	0	0	0	0	0	0	0	0	0	0	0	0	0	0	0	0	0	0	0	0	0
hsa-miR-586	0	0	0	0	0	0	0	0.306379	0	0	0	0	0	0	0	0	0	0	0.17634	0	0	0	0	0	0	0	0	0	0	0	0	0	0	0	0	0	0	0	0	0	0	0	0	0	0	0	0	0	0
hsa-miR-1911-3p	0	0	0	0	0	0	0	0	0	0	0	0	0	0	0	0	0	0	0	0	0	0	0	0	0	0	0	0	0	0	0	0	0	0	0	0	0	0	0	0	0	0	0	0	0	0	0	0	0
hsa-let-7c-5p	3588.362908	6782.106727	6629.058159	4639.865094	6784.840522	4845.833243	6261.282834	7583.954378	8245.682475	4708.495876	3377.572066	6864.326726	7103.182489	3787.927078	4727.101484	6076.481982	3614.773327	4350.412108	7034.387752	5025.256683	5185.916844	4596.956384	6744.012744	4283.283766	6258.714218	6810.534606	7209.361845	7000.711878	5428.014519	4669.380975	6984.183573	3354.55613	8301.443249	7745.528366	5830.433726	5679.796207	6233.141961	5355.195231	3636.931348	3288.839689	5403.259497	6302.552002	6410.691114	6586.653755	6682.323858	6146.252395	4701.692124	3746.839585	3508.015456
hsa-miR-3192-3p	0	0	0.206822	0	0	0	0	0	0	0	0	0	0	0	0	0	0	0	0	0	0	0	0	0	0	0	0	0	0	0	0	0	0	0	0	0	0	0	0	0	0	0	0	0	0	0	0	0	0
hsa-miR-5708	0	0.387756	0	0	0.46113	0.218212	0	0.30638	0.145996	0.243585	0.667603	0	0	0.182138	0	0.814935	0.923668	0.180951	0	0.492078	0	0	0	0.20891	0.170574	0	1.04897	0.178371	0.717935	0.198909	0.218447	0.534804	0.116767	0.128093	0	0.293621	0.825363	0	0	0.325016	0.114639	0	0	0.224831	0	0.579165	0.442374	0.542523	0.122636
hsa-miR-485-3p	2.608259	2.068031	7.859235	2.870315	4.380737	4.146028	18.868859	3.982929	9.343715	5.115283	5.340827	6.044792	3.686657	7.285526	11.616696	4.726623	4.387421	5.247567	3.526805	5.084799	8.955711	6.893022	2.454281	4.804932	3.411487	5.803608	1.888146	1.783712	5.887062	6.563986	2.621363	5.080636	4.787452	4.227069	5.417814	2.348965	4.126815	2.139617	8.848981	3.900195	4.470905	2.496869	12.00694	8.880831	3.635377	3.764577	2.211867	3.978497	10.546733
hsa-miR-486-5p	172.546384	293.789615	422.744131	169.348618	97.990186	243.52456	835.791086	316.949154	163.369021	432.363176	208.459136	631.680803	294.597408	497.965695	1557.232927	170.973382	333.674938	372.938998	165.054444	199.783355	339.757312	290.196227	280.489226	307.097847	98.591977	318.143264	348.048285	515.492695	152.489258	357.438876	156.18952	400.567963	295.887938	176.255987	336.771264	278.645919	321.478922	360.525552	499.335378	180.709049	333.827504	202.700387	275.990502	348.151057	179.38704	118.005032	279.579998	511.598497	604.475026
hsa-miR-6499-3p	0	0	0	0	0	0	0	0	0	0	0	0	0	0	0	0	0	0	0	0	0	0	0	0	0	0	0	0	0	0	0	0	0	0	0	0	0	0	0	0	0	0	0	0	0	0	0	0	0
hsa-miR-6774-3p	0.200635	0.129252	0	0	0	0	0.19862	0	0	0	0.333802	0	0	0.182138	0.148932	0	0	0	0	0.164026	0.373155	0	0	0	0.170574	0.2638	0.839176	0	0.143587	0	0.218447	0	0	0	0	0	0	0	0.316035	0	0	0	0.169112	0.112416	0.125358	0.144791	0	0.723363	0.122636
hsa-miR-6739-5p	0	0	0	0	0	0	0	0	0	0	0	0	0	0	0	0	0	0	0	0	0	0	0	0	0	0	0	0	0	0	0	0	0	0	0	0	0	0	0	0	0	0	0	0	0	0	0	0	0
hsa-miR-7977	0	0	0	0	0	0	0	0	0	0	0	0	0	0	0	0	0	0	0	0	0	0.344651	0	0	0	0	0	0	0	0	0	0	0	0	0	0	0	0	0	0	0	0	0	0	0	0	0	0	0
hsa-miR-589-5p	41.531513	40.843607	31.436942	55.612364	32.048556	41.678487	85.20779	13.48068	28.323137	55.29377	49.569545	43.243514	39.212624	45.352399	47.06251	29.500649	51.032637	41.799567	39.67655	41.170461	56.159776	46.183248	69.947001	46.586951	35.308891	47.747871	35.455189	34.96075	39.199216	39.781733	34.514606	37.971062	35.146909	31.126602	32.073455	41.106879	47.045695	35.036237	52.461819	48.102408	44.479763	51.072326	27.057893	37.771637	31.59017	34.605158	35.537332	41.050852	53.714763
hsa-miR-937-5p	0	0	0	0	0.230565	0	0	0	0	0	0	0	0	0	0	0	0	0	0	0	0	0	0	0	0	0	0	0	0	0	0	0	0	0	0	0.293621	0	0	0	0.325016	0	0	0	0	0	0	0	0	0
hsa-miR-6796-5p	0	0.258504	0	0	0	0	0	0	0	0	0	0	0	0	0	0	0	0	0	0	0.186577	0	0	0	0	0	0	0	0	0	0	0	0.116767	0	0	0	0	0	0	0	0	0	0	0	0	0	0	0	0
hsa-miR-761	0	0	0	0	0	0	0	0	0	0	0	0	0	0	0	0	0	0	0	0	0	0	0	0	0	0	0	0	0	0	0	0	0	0	0	0	0	0	0	0	0	0	0	0	0	0	0	0	0
hsa-miR-6827-5p	0	0	0	0	0	0	0	0	0	0	0	0	0	0	0	0	0	0	0.17634	0	0.186577	0	0	0	0	0	0	0	0	0	0	0	0	0	0	0	0	0	0	0	0	0	0	0	0	0	0	0.180841	0.122636
hsa-miR-550b-3p	0	0	0	0	0	0	0	0	0	0	0	0	0	0	0	0	0	0	0	0	0	0	0	0	0	0	0	0	0	0	0	0	0	0	0	0	0	0	0	0	0	0	0	0	0	0	0	0	0
hsa-miR-1265	0	0	0	0	0	0	0	0	0	0	0	0	0	0	0	0	0	0	0	0	0	0	0	0	0	0	0	0	0	0	0	0	0	0	0	0	0	0	0	0	0	0	0	0	0	0	0	0	0
hsa-miR-4746-3p	0	0	0	0	0	0	0	0	0	0	0	0	0	0	0	0	0	0	0	0	0	0	0	0	0	0	0	0	0	0	0	0	0	0	0	0	0	0	0	0	0	0	0	0	0	0	0	0	0
hsa-miR-4523	0	0	0.620466	0	0	0	0	0	0	0	0	0.232492	1.005452	0.364276	0	0	0	0.361902	0	0	0	0	0.175306	0	0.341149	0	0	0	0	0	0	0	0.116767	0.128093	0.216713	0.293621	0	0.267452	0	0.325016	0	0.453976	0	0	0	0.144791	0	0	0
hsa-miR-22-5p	79.05032	42.782386	28.127789	22.603734	41.27116	42.114911	43.696302	46.263241	27.739153	19.486791	34.548472	44.870959	45.580487	63.019799	27.403487	59.164286	36.946706	37.456756	14.988919	64.298092	26.867135	38.600923	99.924286	22.98011	24.73328	51.704874	23.287136	20.869428	30.29683	22.874498	25.995178	30.216409	20.551017	22.544371	18.853992	37.583434	60.251505	29.41974	25.914873	24.37622	18.112895	33.821228	16.234736	32.038441	27.453361	30.550996	42.615305	44.125145	31.149656
hsa-miR-4457	0	0	0	0	0	0	0	0	0	0	0	0	0	0	0	0	0	0	0	0	0	0	0	0	0	0	0	0	0	0	0	0	0.116767	0	0	0	0	0	0	0	0	0	0	0	0	0	0	0	0
hsa-miR-4661-5p	5.015884	0.904764	2.481864	3.587894	4.380737	1.745696	3.376533	0.459569	0.437987	6.333208	2.837313	2.557412	1.675753	0.91069	1.936116	0.488961	2.540086	1.990456	3.350464	1.148181	5.410742	1.378604	0.87653	4.804931	1.364594	1.319001	1.258764	4.459279	2.728151	1.591269	0.873788	3.476224	2.802412	0.896651	2.383838	2.348965	1.650727	1.069808	3.79242	1.950097	1.948857	0.453976	1.86023	1.686234	1.75501	1.303123	1.622036	4.159338	3.188548
hsa-miR-6848-3p	0	0	0	0	0	0	0	0	0	0	0	0	0	0	0	0	0	0	0	0	0	0	0	0	0	0	0	0	0	0	0	0	0	0	0	0	0	0	0	0	0	0	0	0	0	0	0	0	0
hsa-miR-1910-3p	0	0	0	0	0	0	0	0	0	0	0	0	0	0	0	0	0	0	0	0	0	0	0	0	0	0	0	0	0	0	0	0	0	0	0	0	0	0	0	0	0	0	0	0	0	0	0	0	0
hsa-miR-3127-5p	1.404447	2.068031	0.827288	2.511525	1.844521	2.18212	3.177914	0.765948	1.897943	1.217925	2.002809	0.464984	2.346055	2.367796	1.191456	1.466883	1.154585	1.085704	0.70536	0.984154	2.05235	1.723255	2.278976	2.0891	2.38804	2.110403	2.727322	2.853938	1.292283	0.994544	1.310682	1.604412	0.700602	1.793302	1.950414	0.587241	1.238045	1.069808	1.580175	3.900195	0.573194	0.907952	1.183782	2.585558	0.752147	1.158331	0.73729	1.265885	1.471637
hsa-miR-4728-3p	0.200635	0.64626	0.206822	0	0.230565	0.218212	0.79448	0	0.145996	0.48717	0.500703	0.464984	0.335151	0.546414	0	0.162987	0.923668	0.542852	0.17634	0.164026	0.746309	0	0.701224	0.41782	0.511722	0.791401	0.419588	0.535113	0.430761	0	0.218447	0.534804	0.467068	0.128093	1.083564	0.880862	0	0.267452	0	1.625081	0	0.453976	0.169112	0.112416	0	0.289583	0.589832	0.180841	0.490545
hsa-miR-4485-5p	0	0	0	0	0	0	0	0	0	0	0	0	0	0	0	0	0	0	0	0	0	0	0	0	0	0	0	0	0	0	0	0	0	0	0	0	0	0	0	0	0	0	0	0	0	0	0	0	0
hsa-miR-6848-5p	0	0	0	0	0	0	0	0	0	0	0	0	0	0	0	0	0	0	0	0	0	0	0	0	0	0	0	0	0	0	0	0	0	0	0	0	0	0	0	0	0	0	0	0	0	0	0	0	0
hsa-miR-1908-3p	0	0.258504	0	0	0	0	0.19862	0.15319	0	0	0	0	1.005452	0	0	0	0	0	0	0.164026	0	0.344651	0.350612	0	0.170574	0	1.04897	0.178371	0.574347	0.198909	0	0.534804	0.583835	0	0	0	0	0.267452	0	0	0	0	0	0	0	0	0.294916	0.180841	0
hsa-miR-5192	0	0	0	0	0	0	0	0	0	0	0	0	0	0	0	0	0	0	0	0	0	0	0	0	0	0	0	0	0	0	0	0	0	0	0	0	0	0	0	0	0	0	0	0	0	0	0	0	0
hsa-miR-130a-5p	2.407624	1.163267	0.827288	2.511526	1.152826	1.309272	2.582054	1.378707	0.145996	1.948679	1.335207	1.859936	1.340603	2.00352	4.914756	1.303896	0.692751	0.723802	1.234382	1.14818	2.425505	2.412557	1.577752	1.25346	0.682297	1.055202	0.629382	0.535114	0.287174	1.193453	0.436894	0.534804	0.700603	0.640465	0.433425	0.587241	1.238045	1.069808	2.52828	1.300065	0.687832	0.680964	0.676448	1.124155	0.501431	1.158331	1.622036	0.723363	1.471637
hsa-miR-1197	0	0	0	0	0	0	0	0	0	0	0	0.232492	0	0	0.148932	0.162987	0	0.180951	0	0	0.186577	0	0	0	0	0	0	0	0	0.198909	0	0	0	0	0	0	0.412682	0.267452	0	0	0.114639	0	0	0.112416	0	0	0	0.180841	0
hsa-miR-875-3p	0	0	0	0	0	0	0	0	0	0	0	0	0	0	0	0	0	0	0	0	0	0	0	0	0	0	0	0	0	0	0	0	0	0	0	0	0	0	0	0	0	0	0	0	0	0	0	0	0
hsa-miR-1252-3p	0	0	0.413644	0	0	0	0	0	0	0	0	0	0	0	0	0.162987	0	0	0	0	0	0	0	0	0	0	0	0	0	0	0	0	0	0	0	0	0	0	0	0	0	0	0	0	0	0	0	0	0
hsa-miR-519e-3p	0	0	0	0	0	0	0	0	0	0	0	0	0	0	0	0	0	0	0	0	0	0	0	0	0	0	0	0	0	0	0	0	0	0	0	0	0	0	0	0	0	0	0	0	0	0	0	0	0
hsa-miR-2116-3p	0.200635	0.129252	0.620466	1.076368	1.152825	0.654636	1.588957	0.765948	0.437988	0	0.667604	0	1.340602	0.546414	0.297864	1.792857	0.923668	0.723803	0	0.984155	0.932887	0.689302	1.402448	0.83564	0.341148	0.791401	0.839176	0.713484	0.430761	0.795635	0	0	1.167671	1.537116	0.216713	0.587242	1.650727	0.267452	0.316035	0.325016	0.573193	2.26988	0	0.224832	0.250716	0	1.327121	0.361682	0.122636
hsa-miR-642a-3p	0	0	0	0	0	0	0.39724	0	0	0	0	0	0	0	0	0	0	0	0	0	0	0	0	0	0	0	0	0	0	0	0	0	0	0	0	0	0	0	0	0	0	0	0	0	0	0	0	0.361682	0
hsa-miR-624-3p	0	0	0	0	0	0	0	0	0	0	0	0	0	0.182138	0	0	0	0.180951	0	0	0.186577	0	0.525917	0.41782	0	0	0	0	0	0	0.218447	0.267402	0	0	0	0	0	0	0	0	0	0	0	0.337247	0	0	0	0	0
hsa-miR-6733-3p	0.601906	0.775512	0.827288	0	0.46113	0.872848	0.19862	0.612758	0.729979	0.243585	0.667604	0.697476	1.340602	0.182138	0.297864	0.651948	0.461834	0.723803	0.35268	0.492077	0.186577	0.344651	1.051834	0.20891	0.511723	0.2638	1.888146	0.535113	0.717934	0.397818	1.092235	0	0.934137	0.512372	0.866851	0	0	0.267452	0	0	0.229278	1.361929	0.169112	0.224831	1.002862	0.723957	0.589832	0	0
hsa-miR-3163	0	0.129252	0	0.717579	0	0.218212	0.19862	0	0.291992	0	0.166901	0	0	0	0	0	0	0.180951	0	0	0.186577	0	0.350612	0	0.170574	0	0	0.356742	0	0	0	0	0.116767	0.128093	0	0	0	0	0	0	0.229277	0	0.338224	0.112416	0.125358	0	0.147458	0.180841	0.122636
hsa-miR-6512-5p	0	0	0	0	0	0	0	0	0	0	0	0	0	0	0	0	0	0	0	0	0	0	0	0	0	0	0	0	0	0	0	0	0	0	0	0	0	0	0	0	0	0	0	0	0	0	0	0	0
hsa-miR-149-3p	0	0	0	0.358789	0	0.218212	0	0	0	0	0	1.16246	0.335151	0.182138	0	0.325974	0.230917	0	0	0	0	0	0.175306	0.20891	0	0.2638	0	0	0.143587	0.397817	0	0	0	0	0	0	0	0	0	0	0.114639	0.226988	0	0	0.376074	0	0	0	0.122636
hsa-miR-187-5p	0	0	0	0	0.230565	0	0.19862	0	0	0	0	0	0	0	0	0	0	0.361902	0	0	0	0	0	0	0	0	0	0	0	0	0	0	0	0	0	0	0	0	0	0	0	0	0	0	0	0.144791	0	0.180841	0
hsa-miR-656-3p	0.200635	1.034016	1.861398	0.358789	0.230565	0.436424	0.993098	0.459569	0.875973	0.730755	0.667603	1.627444	0.670301	1.092829	2.382912	0.488961	0.230917	1.085704	0.705361	0.984154	0.932887	0	1.051834	0.62673	0.511723	0.791401	0.839176	0.356742	1.148695	0.994544	0.436894	1.069607	0.116767	0.128093	3.033976	0.587241	0.412682	0	1.26414	0.325016	0.917109	0.907952	1.014671	1.573819	0.250716	1.158332	0.442373	0.542522	1.349
hsa-miR-4790-5p	0	0	0	0	0.230565	0	0	0	0	0	0	0	0	0	0	0	0	0	0	0	0	0	0	0	0	0	0	0	0	0	0	0	0	0	0	0	0	0	0	0	0.114639	0	0	0	0	0	0	0	0
hsa-miR-3162-5p	0	0	0	0	0	0	0	0	0	0	0	0	0	0	0	0	0	0	0	0	0	0	0	0	0	0	0	0	0	0	0	0	0	0	0	0	0	0	0	0	0	0	0	0	0	0	0	0	0
hsa-miR-491-3p	0.200635	0	0.827288	1.435158	0.691695	0.654636	0.397239	0.15319	0.437987	0.243585	0.667603	0.929968	0	0	0.148932	0.162987	0.692751	0.542852	0.17634	0.820128	0.559732	0.689302	0.525918	0.41782	0	0	0.209794	0.535113	0.287174	0.795635	0	0.534804	0.934137	0.640465	0.86685	0	0.412682	0	0	0.650032	0.114639	0.226988	0.676447	0.449662	0.250716	0.289583	0.294916	0.904204	0.735819
hsa-miR-3616-3p	0	0	0.206822	0	0.46113	0	0	0	0	0	0.166901	0	0	0	0	0	0.230917	0.361902	0.17634	0.820128	0	0	0	0.41782	0.170574	0	0.629382	0.178371	0	0	0	0.267402	0	0.640465	0	0	0	0	0.316035	0	0	0	0.169112	0	0	0	0	0	0.490545
hsa-miR-1298-3p	0	0	0	0	0	0	0	0	0	0	0	0	0	0	0	0	0	0	10.404072	0	0	0	0	0	0	0	0	0	0	0	0	0	0	0	0	0	0	0	0	0	0	0	0	0	0	0	0	0	0
hsa-miR-208b-3p	0	0	0	0	0	0	0	0	0	0	0	0	0	0	0	0	0	0	0	0	0	0	0	0	0	0	0	0	0	0	0	0	0	0	0	0	0	0	0	0	0	0	0.169112	0.224831	0	0	0	0	0
hsa-miR-3678-3p	0.200635	0	0	0	0	0	0	0	0.145996	0	0	0.232492	0	0.182138	0	0.162987	0	0	0	0.164026	0.186577	0	0.175306	0	0.170574	0.2638	0.209794	1.070227	0	0	0.436894	0	0.116767	0.256186	0	0.293621	0	0	0	0	0	0.453976	0.169112	0.449663	0.125358	0	0.147458	0	0
hsa-miR-4482-3p	0	0	0	0	0	0	0	0	0	0	0	0	0	0	0	0	0	0	0	0	0	0	0	0	0	0	0	0	0	0	0	0	0	0	0	0	0	0	0	0	0	0	0	0	0	0	0	0	0
hsa-miR-4449	0	0.258504	0.827288	0.358789	0	0.872848	0.794479	1.225517	0.291991	0.97434	0	0	0	0.182138	0.148932	0.162987	0.923668	0	0.17634	0	0	0	0.525918	0	0.170574	0.527601	0.209794	0	0.287174	0	0	0	0.700603	0.512372	1.950414	0.587241	0.412682	0	0.316035	0	0.229278	0.680964	0	0.337247	0	0.289583	0.147458	0.361682	0.245273
hsa-miR-448	0	0	0	0	0	0	0	0	0	0	0	0	0	0	0	0	0	0	0	0	0	0	0	0	0	0	0	0	0	0	0	0	0	0	0	0	0	0	0	0	0	0	0	0	0	0	0	0	0
hsa-miR-377-3p	1.003177	1.034016	1.861398	1.435156	2.305651	1.527484	4.568252	1.072328	1.167965	1.46151	1.835908	1.16246	1.005452	1.092829	2.97864	2.281818	0.692751	1.266655	1.058041	1.640258	2.05235	0.344651	1.402447	1.46237	0.852871	1.846603	2.307734	1.070227	1.723043	1.790178	1.747575	1.069608	1.284439	1.793302	3.033977	1.468104	2.063408	1.069809	3.79242	0	1.604941	0.907952	1.522007	1.57382	0.376074	1.737497	1.474578	1.446726	2.820637
hsa-miR-329-5p	0	0	0.206822	0	0.230565	0	0.19862	0.15319	0.145996	0.243585	0	0	0.335151	0	0.148932	0	0	0	0.17634	0.164026	0	0	0	0.20891	0	0	0	0	0	0.397818	0	0	0	0	0	0	0	0	0	0	0.114639	0	0	0.112416	0	0	0	0	0
hsa-miR-6813-3p	0	0	0	0	0	0.218212	0.19862	0	0	0.243585	0.166901	0	0.670302	0	0	0.162987	0	0.180951	0	0	0.186577	0	0	0	0	0.2638	0	0	0	0.198909	0	0	0	0.128093	0	0	0	0	0	0	0	0	0	0.112416	0	0	0	0	0.122636
hsa-miR-4706	0	0	0	0	0	0	0	0	0	0	0	0	0	0	0	0	0	0	0	0	0	0	0	0	0	0	0	0	0	0	0	0	0	0	0	0	0	0	0	0	0	0	0	0	0	0	0	0	0
hsa-miR-6813-5p	0	0	0	0	0	0	0.19862	0	0	0	0	0	0	0	0	0	0	0	0	0	0	0	0	0	0	0	0	0	0	0	0.218447	0	0	0	0	0	0	0	0	0	0	0	0	0	0	0	0	0.180841	0
hsa-miR-4707-5p	0	0	0.206822	0	0	0	0	0	0.145996	0	0	0	0	0.182138	0.297864	0	0	0.180951	0	0.164026	0.186577	0	0	0	0	0	0	0	0	0	0	0	0	0	0	0	0	0	0	0.325016	0.114639	0	0.169112	0.337247	0.125358	0	0	0	0.122636
hsa-miR-5088-3p	0	0	0	0	0	0	0.19862	0	0	0	0	0	0	0	0	0	0	0	0	0	0	0	0	0	0	0	0	0	0	0.198909	0	0	0	0	0	0	0	0	0	0	0	0	0	0	0	0	0	0	0
hsa-miR-4533	0	0.258504	0.413644	0	0	0	0	0	0	0	0	0	0	0	0	0	0	0	0	0	0.373155	0	0.175306	0	0	0	0	0	0	0	0	0	0	0.256186	0	0	0	0	0	0.325016	0	0.226988	0.169112	0	0	0	0	0	0.122636
hsa-miR-1913	0.200635	0.258504	0	0	0	0	0	0.15319	0	0	0	0	0	0	0	0	0	0	0	0	0	0	0	0	0	0	0	0	0	0	0	0	0	0	0	0	0	0	0	0	0	0	0	0	0	0	0	0	0
hsa-miR-4769-3p	0	0	0	0	0	0	0	0	0	0	0	0	0	0	0	0	0	0	0	0	0	0	0	0	0	0	0	0	0	0	0	0	0	0	0	0	0	0	0	0	0	0	0	0	0	0	0	0	0
hsa-miR-638	0	0	0	0	0	0	0	0	0	0	0	0	0	0	0	0	0	0	0	0	0	0	0	0	0	0	0	0	0	0	0	0	0	0	0	0	0	0	0	0	0	0	0	0	0	0	0	0	0
hsa-miR-4729	0	0	0	0	0	0	0	0	0	0	0	0	0	0	0	0.162987	0	0	0	0	0	0	0	0	0	0	0	0	0	0	0	0	0	0	0	0	0	0	0	0	0	0	0	0	0	0	0	0	0
hsa-miR-3128	0	0	0.206822	0	0	0	0	0	0	0.243585	0	0	0.335151	0	0	0	0	0	0	0	0	0	0.175306	0	0	0	0	0	0	0	0	0	0	0	0.433425	0	0	0	0	0	0.114639	0	0	0.112416	0.250716	0.289582	0	0	0
hsa-miR-4659b-3p	0	0	0	0	0.230565	0	0	0	0	0	0	0	0	0	0	0	0	0	0	0	0	0	0.350612	0	0	0	0	0	0	0	0	0	0	0	0	0	0	0	0	0	0	0	0	0	0	0	0	0	0
hsa-miR-487a-3p	0.802541	0	1.447754	0.358789	0.230565	0.218212	0.794478	0.612758	0.291991	0.48717	0.333802	0.232492	1.340603	0.182138	0.893592	1.62987	0.230917	0.361902	0.35268	1.476232	1.119464	0	0.350612	0.62673	0.511723	0.2638	0.839176	0.356742	0.574347	0.397817	0.873788	0.534804	0.467069	0.384279	0.866851	0	0.825363	0	0.316035	0.325016	0.114639	0.453976	0.169112	2.360728	0.376073	1.01354	0.589832	0.904204	1.962182
hsa-miR-2116-5p	0	0.129252	0	0.717578	0.230565	0	0	0.306379	0.145996	0.97434	0	0.232492	0	0.364276	0.446796	0.651948	0.230917	0	0	0.492078	0	0	0	0	0.682297	0.2638	0	0.178371	0	0.198909	0	0.267402	0.116767	0	0.433425	0.293621	0	0.534904	0	0	0.114639	0.226988	0	0.112416	0.250716	0.144791	0.589832	0.180841	0.122636
hsa-miR-4428	0	0	0	0	0	0	0	0	0	0	0	0	0	0	0	0	0	0	0	0	0	0	0	0	0	0	0	0	0	0	0	0	0	0	0	0	0	0	0	0	0	0	0	0	0	0	0	0	0
hsa-miR-518f-3p	0	0	0	0	0	0	0	0	0.145996	0	0	0	0	0	0.446796	0	0	0	0	0	0	0	0	0	0	0	0	0	0	0	0.218447	0	0	0.128093	0	0	0	0	0	0	0	0	0	0	0	0	0	0	0
hsa-miR-4725-3p	0	0	0	0	0	0	0	0	0	0	0.166901	0	0	0	0.148932	0.162987	0.230917	0	0	0	0	0	0.350612	0	0	0.2638	0.209794	0	0	0	0	0	0.233534	0	0	0	0	0	0	0	0	0	0.338224	0.112416	0.125358	0.144791	0.442373	0.180841	0
hsa-miR-4789-3p	0.200635	0	0.206822	0	0	0.436424	0	0	0	0	0	0	0	0.182138	0.297864	0	0	0	0	0.164026	0.186577	0	0.175306	0	0	0	0	0	0	0	0	0	0	0.128093	0	0	0	0	0	0	0	0	0.169112	0.224831	0	0.144791	0	0	0
hsa-miR-183-3p	0	0	0	0	0	0.218212	0.19862	0	0	0.48717	0	0	0	0	0	0	0.230917	0	0	0	0	0	0.350612	0	0	0	0	0.356742	0	0	0	0	0	0	0	0	0	0.267452	0	0	0	0	0	0	0.125358	0	0	0	0
hsa-miR-6512-3p	0	0	0	0	0	0	0	0	0	0	0	0	0	0	0	0	0	0	0	0	0	0	0	0	0	0	0	0	0	0	0	0	0	0	0	0	0	0	0	0	0	0	0	0	0	0	0	0	0
hsa-miR-361-3p	232.736985	256.048053	168.973561	207.380299	142.719824	157.330832	508.267443	98.041304	103.802837	193.649986	187.262732	176.693931	119.648776	186.327325	172.165386	97.466236	175.727769	156.160292	125.377895	158.77692	315.129108	170.602296	387.425745	163.367698	171.938947	334.23509	132.38003	101.84994	162.109581	175.03963	86.286518	235.581026	130.779198	87.231342	128.510528	124.788744	115.550836	169.297237	219.960394	264.563245	223.545204	110.543211	117.194496	118.710854	87.3744	129.153974	131.237446	200.5524	269.309629
hsa-miR-370-5p	2.608258	2.972794	2.481864	7.534577	3.227911	4.146028	7.944783	5.361634	7.737765	6.333208	3.671818	7.672236	2.346056	4.735592	4.914756	5.215584	4.387422	4.161862	2.292423	4.592722	5.783897	5.514417	4.207339	5.431662	3.411486	2.901804	5.874232	3.389053	5.169127	7.160712	2.83981	2.941421	3.736548	4.227069	4.767677	0.880862	4.539498	4.011782	12.957436	5.20026	4.12699	4.539762	5.411578	7.307014	3.008587	4.488535	2.211867	5.244383	7.726095
hsa-miR-548n	0	0.517008	0.206822	0	0	0	0	0	0	0	0.166901	0	0	0	0.148932	0.162987	0	0	0	0	0	0.344651	0	0.20891	0.170574	0	0	0	0.287174	0	0	0	0.116767	0	0	0	0	0	0	0.325016	0.114639	0	0	0.562078	0	0	0	0	0
hsa-miR-4680-3p	0	0.129252	0	0	0.230565	0	0	0.612759	0	0	0	0	0	0	0	0	0	0	0	0	0	0	0.701224	0	0.341149	0.2638	0	0	0	0	0	0.267402	0	0	0	0	0	0	0.316035	0	0	0.226988	0	0	0.125358	0	0	0	0.122636
hsa-miR-378a-5p	466.878418	174.748596	210.544777	440.593437	361.526146	201.409649	322.359538	314.191742	192.860118	593.129204	191.101449	227.37719	213.490954	436.585143	393.031532	268.76559	387.478579	364.253375	181.806767	389.561139	723.173726	363.60691	245.953989	260.928714	168.186312	240.322152	252.172417	423.274798	111.710587	269.720155	203.374044	330.241278	234.001354	267.202026	203.926485	283.931087	281.44881	510.031326	261.67702	179.734	207.610442	320.28023	237.263895	283.062435	281.4283	292.478734	217.500264	485.376586	231.047058
hsa-miR-4286	0	0.258504	0.206822	0.717579	0	0.436424	0	0.15319	0	0.243585	0.166901	0.464984	0.335151	0.182138	0.595728	0.488961	0	0.361901	0.17634	0.492077	0.373155	0	0	0.41782	0.170574	0	0	0.356742	0.143587	0.397817	0	0.534804	0.583836	0.640465	0	0.880862	0.825363	0.534904	0.948105	0	0.458554	0.226988	0	0.562078	0.125358	0.434374	0.294916	0.542522	0.367909
hsa-miR-6786-3p	0	0	0	0	0	0	0.19862	0.15319	0	0	0	0	0	0	0	0	0	0	0.35268	0	0	0	0	0	0	0	0	0	0	0	0	0	0	0	0	0	0	0	0	0	0	0.453976	0	0	0	0	0	0	0
hsa-miR-6892-3p	0	0	0	0	0	0	0	0	0	0.243585	0	0	0	0.364276	0	0	0	0	0	0	0	0	0	0	0	0	0	0	0	0	0	0	0	0	0	0	0.412682	0	0	0	0	0	0	0.224831	0	0	0	0	0
hsa-miR-670-3p	0	0	0	0	0	0	0	0	0	0	0	0	0	0	0	0	0	0	0	0	0	0	0	0	0	0	0	0	0	0	0	0	0	0	0	0	0	0	0	0	0	0	0	0	0	0	0	0	0
hsa-miR-148b-3p	181.77561	277.116115	193.378553	158.226145	179.379682	189.626203	126.917897	195.316659	236.804778	113.023388	155.384672	152.514761	173.272877	146.985485	148.63413	124.196106	158.178084	132.817674	146.891402	150.083554	120.528955	137.515789	331.327895	143.312328	206.736116	262.745186	200.143499	148.76156	181.493807	130.08627	210.364345	142.257781	165.92611	159.091522	140.213004	155.325279	181.579878	121.958199	147.272332	191.109569	155.679173	188.627123	212.573566	186.722281	149.050445	135.235215	161.466298	124.780122	130.975721
hsa-miR-6515-5p	0.401271	0	0.206822	0.358789	0.46113	0.218212	0.19862	0.30638	0.145996	0	0	0	0.335151	0.364276	0.297864	0.162987	0.461834	0	0.35268	0	0	0	0.175306	0	0	0.2638	0.209794	0.178371	0.143587	0	0.436894	0	0.116767	0.256186	0	0.587242	0	0	0.63207	0.325016	0	0.907952	0	0.449663	0.752147	0.723957	0.147458	0.361682	0.122636
hsa-miR-3156-5p	0	0	0	0	0	0	0	0	0	0	0	0	0	0	0	0	0	0	0	0.164026	0	0	0	0	0	0	0	0	0	0	0	0	0	0	0	0	0	0	0	0	0	0	0	0	0	0	0	0	0
hsa-miR-6515-3p	0	0	0	0	0	0	0	0	0.145996	0.243585	0	0	0	0	0	0	0	0	0	0	0	0	0	0	0	0	0	0	0	0	0	0	0	0	0	0	0	0	0	0	0	0	0	0	0.250716	0	0	0	0
hsa-miR-3613-5p	16.050826	7.755114	17.78669	14.351577	16.13956	20.94835	2.582054	18.689123	11.533648	5.358868	9.513347	17.436901	14.746627	8.924769	16.38252	16.787662	6.927508	11.580834	14.988919	13.614137	2.425505	8.960928	17.705881	15.459347	14.157672	16.355624	11.538671	14.091322	15.938143	9.348708	12.669919	14.1723	14.829427	17.036371	23.18824	17.910855	24.760892	12.570253	9.481051	3.250163	13.64199	22.698811	15.896511	19.897558	16.547233	19.546845	10.02713	8.680357	15.329555
hsa-miR-4800-3p	0.200635	0.64626	0.413644	1.076368	0.230565	0	0.19862	0.30638	0	0.243585	0.166901	0.464984	1.005452	0	0.595728	0.162987	0	0.542852	0	0.164026	0.746309	0.344651	1.227141	0.41782	0	1.582802	0.629382	0	0	0.596726	0.436894	0	0.350301	0.512372	0.433426	0	0.412682	0.267452	0.316035	0.650033	0.114639	0.680964	0.845559	0.224832	0	0	0	0	0.122636
hsa-miR-513b-5p	0	0	0	0	0	0	0	0	0	0	0	0	0	0	0	0	0	0	0	0	0	0	0	0	0	0.5276	0	0	0	0	0	0	0	0	0	0	0	0	0.316035	0	0.114639	0	0	0	0	0	0	0	0
hsa-miR-376a-5p	1.404447	0.517008	3.515974	2.152736	1.613956	3.491392	1.986196	3.67655	3.649889	0.97434	1.168306	1.627444	2.681206	1.092828	2.680776	3.422727	1.385502	1.809506	2.997783	3.116489	1.865773	0	1.753058	1.88019	1.19402	4.484606	1.678352	1.962083	1.292282	1.193452	1.966022	0.802206	1.63474	1.793302	7.584939	0.587242	2.063408	1.872165	4.42449	1.625081	0.917111	1.815905	4.396908	4.833872	2.005726	3.764578	1.916952	3.074293	2.943275
hsa-miR-3197	0	0	0	0	0	0	0	0	0	0	0	0	0	0	0	0	0	0	0	0	0	0	0	0	0	0	0	0	0	0	0	0	0	0	0	0	0	0	0	0	0	0	0	0	0	0	0	0	0
hsa-miR-1260a	0	0	0	0	0	0	0	0	0	0	0	0	0	0	0	0	0	0	0	0	0	0	0	0	0	0	0	0	0	0	0	0	0	0	0	0	0	0	0	0	0	0	0	0	0	0	0	0	0
hsa-miR-185-5p	61.795682	76.00013	96.99951	71.040309	88.30645	105.178171	116.589679	60.663056	89.057285	59.191128	65.258224	116.710991	91.831273	87.790588	92.039972	57.208443	105.529029	68.399294	63.129798	66.430426	90.303426	88.575333	76.959231	58.285918	73.346972	71.489905	90.840812	79.375173	64.039745	69.419125	66.189404	92.788439	86.290918	57.898042	72.381983	54.319807	83.361671	58.304577	100.499145	86.779346	106.499227	75.133066	121.591403	91.169037	79.978288	62.839491	72.106867	76.314799	117.730985
hsa-miR-4280	0	0	0	0	0	0	0	0	0	0	0	0	0	0	0	0	0	0	0	0	0	0	0	0	0	0	0	0	0	0	0	0	0	0	0	0	0	0	0	0	0	0	0	0	0	0	0	0	0
hsa-miR-381-3p	34.308642	43.557898	65.562568	58.12389	64.327676	59.571869	99.111159	71.386325	84.385426	72.831881	54.576572	61.842876	47.256239	60.652003	86.231625	70.573378	50.339887	94.456166	73.181191	71.023146	118.290026	95.813005	34.535235	65.597771	53.560347	63.048293	61.679443	56.186921	51.978449	71.607121	37.13597	60.96762	65.506367	71.347808	108.139551	31.711023	81.710946	29.954645	181.404118	75.728793	70.961272	61.286791	124.635416	109.94244	48.262761	79.200925	57.361086	52.262978	104.854157
hsa-miR-382-5p	12.238755	12.278933	18.200335	13.633998	17.522951	20.730138	30.190173	12.561543	21.461347	15.345849	14.687274	17.669393	10.38967	13.296084	23.680187	16.624675	11.084012	17.37125	15.341598	20.83127	24.255053	15.509299	15.251603	16.086076	12.110778	11.871016	13.846405	13.377837	15.363796	19.493051	15.728176	11.765681	15.53003	15.883533	19.287417	9.102237	16.507261	12.570253	41.084556	11.050553	21.552051	13.619286	25.366773	26.754911	15.293655	10.859357	9.879671	13.743899	29.064835
hsa-miR-4529-3p	0	0.129252	0	0	0	0	0.19862	0.15319	0	0	0	0	0	0	0	0	0	0.180951	0	0	0.186577	0	0	0	0.170574	0	0	0	0.143587	0.397818	0	0	0	0	0	0	0	0	0.316035	0.325016	0.114639	0.226988	0.169112	0.224832	0	0.144791	0.294916	0	0
hsa-miR-4669	0.200635	0.64626	0	0	0.691695	0	0	0.15319	0	0	0	0	0	0	0.148932	0	0	0	0	0	0	0	0	0	0	0	0	0	0.143587	0	0	0	0	0	0	0	0	0	0	0	0	0	0	0	0	0	0	0	0
hsa-miR-4751	0	0	0.413644	0	0	0	0.19862	0.306379	0.291992	0	0	0.464984	0.335151	0.182138	0	0.651948	0.230917	0.180951	0.17634	0.328052	0.186577	0	0.350612	0	0	1.319001	0.839176	0.356742	0	0.198909	0	0	0.116767	0.128093	0.433426	0.293621	0.825364	0.267452	0.63207	0.325016	0.229277	0.226988	0.338224	0	0.250716	0.144791	0.589832	0.361682	0
hsa-miR-6824-5p	0	0.129252	0.206822	0.358789	0	0	0	0	0	0	0	0	0	0	0	0	0	0.180951	0	0	0	0	0	0.20891	0	0.2638	0	0	0	0	0	0	0	0	0	0	0	0	0	0	0.114639	0	0	0	0	0	0	0	0
hsa-miR-20b-5p	9.630495	4.65307	11.168387	12.198841	3.919607	9.383115	18.868859	4.748876	5.401836	15.345848	13.518968	9.764664	3.686657	13.660361	25.318439	1.792857	13.624098	9.952279	5.113866	5.084799	13.806723	11.718137	4.733256	13.579156	3.582061	5.803608	3.14691	4.63765	2.871738	11.337795	6.33496	14.707102	6.305425	2.818046	6.284665	4.697929	5.364861	8.023565	21.174348	8.775439	10.31747	4.085786	8.286479	6.632519	5.891817	3.04062	4.571192	19.892484	21.461375
hsa-miR-4732-3p	0.40127	1.938779	1.654576	0	0.46113	1.527484	1.390337	0.612759	0.291991	1.461509	1.001404	3.022396	0.335151	0.91069	2.680776	1.140909	0.923668	1.447604	0.881701	0.164026	1.119463	0.344651	0.525918	0.83564	0	0.2638	0.629382	1.248598	0.430761	0.596726	0	0.802206	1.050904	0.640465	1.300276	0.587242	1.650726	2.407069	0.948105	1.300065	1.031748	0.680964	0.338224	1.461403	1.75501	0.579166	0.73729	0.904204	0.613181
hsa-miR-3131	0	0.129252	0	0	0.46113	0	0	0	0.145996	0	0	0	1.005452	0	0	0.325974	0.230917	0.180951	0.70536	0	0	0	0.525918	0	0.170574	0	0.629382	0	0	0	0	0	0.350301	0.128093	0	0	0.412682	0	0	0	0	0.453976	0	0	0.125358	0	0	0	0
hsa-miR-1304-5p	0.40127	0.904764	0.206822	0.358789	0.46113	0.872848	0.595859	0	1.021969	0.48717	0	0.232492	0.335151	0.546414	0.148932	0.325974	0	0	0	0.492077	0.373154	0.344651	0.175306	0.20891	0.511723	0	0.839176	2.140454	0.574348	0	2.184469	0	0.233534	0.384279	0.866851	0.880862	0	0	0.316035	0	0	0.680964	1.352894	0.674494	0.626789	0.434374	0.294916	0.180841	0.122636
hsa-miR-6845-5p	0	0	0	0	0.230565	0.218212	0.19862	0	0	0	0	0	0	0	0	0	0	0	0.17634	0	0	0	0	0	0	0	0	0	0	0	0	0	0	0.512372	0	0	0	0	0	0	0	0	0	0.112416	0	0	0	0	0
hsa-miR-3132	0	0.129252	0	0	0	0	0	0	0	0	0	0	0	0	0	0	0	0	0.17634	0	0	0	0	0	0	0	0	0	0	0	0	0	0	0	0	0	0	0	0	0	0	0	0	0	0	0	0	0	0
hsa-miR-4733-5p	0	0	0	0	0	0	0	0	0	0	0	0	0	0	0.148932	0	0	0	0.17634	0	0	0	0	0	0	0	0.209794	0	0	0	0	0	0	0	0	0	0	0	0	0.325016	0	0	0	0	0	0	0	0	0.122636
hsa-miR-6810-3p	0.200635	0.129252	0.413644	0	0.46113	0.872848	0.993098	0.15319	0	0.730755	0.667604	1.394952	0.670302	0.364276	0	0.162987	0	0.180951	0.35268	0	0.373155	0.689302	0	0.62673	0	0	0	0.178371	0.287174	0.596727	0	0.267402	0.233534	0.128093	0	0.293621	0.412682	0.534904	0.948105	0	0.114639	0.226988	0.169112	0.78691	0.376074	0.144791	0	0.361682	0.245273
hsa-miR-7156-5p	0	0	0.206822	0	0	0	0	0	0	0	0	0	0	0	0	0	0	0	0	0	0	0	0	0	0	0	0	0	0	0	0	0	0	0	0.216713	0	0	0	0	0	0	0	0	0	0	0	0	0	0.122636
hsa-miR-4697-3p	0	0	0	0	0	0	0	0	0	0	0.166901	0	0	0	0	0	0	0	0	0	0	0	0	0	0	0	0	0	0	0	0	0	0	0	0	0	0	0	0	0	0	0	0	0	0	0	0	0	0.122636
hsa-miR-3684	0	0.387756	0.206822	0.358789	0.230565	0	0	0	0.145996	0	0	0.232492	0	0.364276	0.297864	0	0	0	0.35268	0	0	0	0.175306	0	0.170574	0.5276	0.209794	0	0.143587	0.198909	0	0.267402	0.233534	0.256186	0.216713	0	0	0.267452	0	0.650032	0.458555	0	0	0.112416	0	0.144791	0	0.180841	0.245272
hsa-miR-718	0	0	0	0	0	0	0	0	0	0	0	0	0	0	0	0	0	0	0	0	0	0	0	0	0	0	0	0	0	0	0	0	0	0	0	0	0	0	0	0	0	0	0	0	0	0	0	0	0
hsa-miR-30e-5p	13527.034706	19107.052778	13081.28352	13576.233783	12408.09385	12404.914136	6904.015715	18515.100127	9574.67993999999	12792.103955	12625.380073	13590.088215	15210.811426	11101.684446	15144.149787	15238.471195	12467.665861	12323.272429	17391.73063	11932.872792	9242.294543	11865.648105	20978.840778	15083.726985	13673.922558	20390.71475	16411.137545	15096.26603	11138.320827	14209.438497	10831.688431	16861.290642	18261.096702	22310.728801	14600.572819	15323.470034	15931.570802	13241.558007	12408.800185	9845.06799200001	9533.572363	16703.374424	10727.77782	14355.132518	15606.296223	15775.897577	15320.57106	11165.650675	8488.64932
hsa-miR-431-5p	0.601905	1.163267	1.654576	1.435158	4.150172	3.054968	2.979294	1.072328	1.897943	0.48717	1.502108	3.719872	2.346054	0.728552	1.48932	2.281818	1.616419	0.904754	1.05804	2.296361	1.492619	1.723256	1.928364	1.25346	1.023445	3.693206	1.888146	0.178371	1.579456	2.386903	0.218447	1.604412	1.63474	2.177581	1.300276	1.174482	4.126816	0.802356	6.004665	2.275114	1.146386	3.63181	2.705789	4.159376	0.501431	2.751037	0.589832	1.085045	2.575366
hsa-miR-4723-3p	0	0	0	0	0	0	0	0	0	0	0	0	0	0	0	0	0	0	0	0	0	0	0	0	0.170574	0	0	0	0	0.198909	0	0	0	0	0	0	0	0	0	0	0	0	0	0	0	0	0	0	0
hsa-miR-3940-5p	0	0.64626	0.620466	0	1.613956	0.218212	0.19862	0.459569	0.875973	0.243585	1.168306	0.697476	0	0.182138	0	0.162987	0	0.723803	0.529021	0.328052	0	0	0.876529	1.04455	0.170574	0.5276	0.839176	0.535113	0.143587	1.193452	0.436894	0	0.350301	0.128093	0.216713	0.587241	0	1.872166	0	1.300065	0	0.680964	0	0.674493	0.125358	0.434374	1.179662	0.180841	0.490546
hsa-miR-6501-5p	0.40127	0.64626	0.620466	0.358789	0.46113	0	1.191718	0.15319	0.437987	0.48717	0	0	0	0.182138	0	0.162987	0	0.180951	0	0	0.373154	0	1.402446	0	0.341149	0.2638	0	0.178371	0.287174	0.198909	0	0	0.700603	0	0	2.055345	0	0	0.316035	0	0.229277	0	0.169112	0	0	0	0	0.542523	0.367908
hsa-miR-6764-3p	0	0	0	0	0	0.218212	0	0	0	0	0	0	0	0.182138	0	0	0	0	0	0	0	0	0	0	0	0	0	0.178371	0	0	0	0	0	0	0	0	0	0	0	0	0	0	0	0	0.250716	0	0.147458	0	0
hsa-miR-550a-5p	1.805716	3.360552	4.756906	2.511525	2.075085	3.927816	2.582056	3.676551	2.043942	1.46151	2.336613	6.044792	4.692112	2.185656	3.574368	3.096753	3.232838	1.809509	1.7634	1.804284	2.612081	3.44651	4.032035	3.55147	2.217467	3.693205	3.356704	5.172761	1.723043	2.784722	1.310682	0.802206	2.335341	2.946139	2.817264	7.634137	2.888773	1.069808	3.16035	3.575178	2.063495	4.312773	3.551348	6.18286	2.256442	3.040616	0.589832	0.904205	2.697998
hsa-miR-571	0	0	0	0	0	0	0	0	0	0	0	0	0	0	0	0	0	0	0	0	0	0	0	0	0	0	0	0	0	0	0	0	0	0	0	0	0	0	0	0	0	0	0	0	0	0	0	0	0
hsa-miR-424-3p	8.627318	11.37417	10.754743	9.328524	9.45317	7.200995	19.464717	9.191374	7.591768	11.44849	6.17533	7.904728	5.02726	6.192696	16.680384	7.66039	3.232837	6.695169	6.524588	4.264669	13.993299	6.893022	12.271404	8.147493	12.110778	6.331208	7.762379	6.421362	10.62543	7.757439	6.116512	5.080636	7.823398	3.84279	15.169878	9.9831	8.253632	2.941974	15.169682	5.850293	8.0247	15.889167	10.484934	20.34722	5.891818	12.017689	4.276276	9.40372	16.433283
hsa-miR-3613-3p	1.203812	0.387756	1.654576	1.793947	0.230565	0.654636	1.191718	1.991465	0.291991	0.243585	1.001405	1.16246	1.675753	0.91069	1.48932	0.977922	0.461834	1.085704	0.881701	0.820129	1.679196	0.344651	0	1.25346	1.023446	0.791401	1.258764	1.248598	0.717934	0.795635	0.218447	0.267402	0.583835	1.152837	1.300276	1.761724	1.238045	0	0	0.650033	0.573193	0.680964	0.507336	1.011741	2.005726	1.737497	0.884747	0.361682	0.981091
hsa-miR-4710	0	0	0	0	0	0	0	0	0	0	0	0	0	0	0	0	0	0	0	0	0	0	0	0	0	0	0	0	0	0	0	0	0	0	0	0	0	0	0	0	0	0	0	0	0	0	0	0	0
hsa-miR-572	0	0	0	0	0	0	0	0	0	0.243585	0	0	0	0	0	0	0	0	0	0	0	0	0	0	0	0	0	0	0.143587	0	0	0	0	0	0	0	0	0	0	0	0	0	0	0	0	0	0	0	0
hsa-miR-6831-3p	0	0	0	0	0	0	0	0	0	0	0	0	0	0	0	0	0	0	0	0	0	0	0	0	0	0	0	0	0	0	0	0	0	0	0	0	0	0	0	0	0	0	0	0	0	0	0.294916	0	0
hsa-miR-6735-3p	0.200635	0	0	0	0	0	0	0	0	0	0	0	0	0	0	0	0	0	0	0	0	0.344651	0	0	0	0	0	0	0.143587	0.198909	0	0	0	0	0	0	0	0	0	0	0	0	0	0	0	0.144791	0	0	0
hsa-miR-4793-3p	0	0	0	0	0	0	0	0.15319	0	0	0	0	0	0	0	0	0	0	0	0	0	0	0	0	0	0	0	0	0	0	0	0	0	0	0	0	0	0	0.316035	0	0	0	0	0	0	0	0	0	0
hsa-miR-218-2-3p	0	0	0	0	0	0	0	0	0	0	0	0	0	0	0	0	0	0	0	0	0	0	0	0.20891	0	0	0	0	0.143587	0	0	0	0	0	0	0	0	0	0	0	0	0	0	0	0	0	0	0	0
hsa-miR-3157-5p	0.601906	0.517008	0.620466	0.358789	0.691695	0	0.59586	0.15319	0	0.243585	0	0	0.335151	0	0.893592	0.814935	0.230917	0.723804	0.35268	0.820129	0.186577	0.689302	0.701223	0.83564	1.535168	1.319002	1.04897	0.356742	0.430761	0.397818	0.218447	0	0.350301	1.024744	0.216713	0.293621	0.412682	1.069809	0.63207	0.325016	0.458555	0.907952	0	0.449662	0.376073	0.868748	0.147458	0.723364	0.735818
hsa-miR-6771-5p	0	0	0	0	0	0	0	0	0	0	0	0	0	0	0	0	0	0	0	0	0.186577	0	0	0	0	0	0	0	0	0	0	0.267402	0	0	0	0	0	0	0	0	0	0	0	0	0	0	0	0	0
hsa-miR-219a-1-3p	2.006353	2.714291	2.481864	4.664263	5.533564	3.27318	3.575152	3.216981	2.919911	4.140943	2.503512	4.417348	4.692109	5.828421	2.382912	1.466883	1.385502	4.523764	3.526805	3.280515	5.037588	6.893022	2.629587	6.267302	3.411486	4.484606	4.825262	3.389052	3.158911	5.370534	3.932044	3.743626	4.437151	2.049488	2.817264	2.642585	5.364861	4.546688	7.268806	3.575179	2.636687	4.539762	5.242466	4.384208	3.886092	3.764577	2.211867	3.435975	1.594274
hsa-miR-4794	0	0	0	0.358789	0	0	0	0	0	0	0	0	0	0	0	0	0.230917	0	0	0	0	0	0	0	0	0	0	0	0	0	0	0	0	0	0	0	0	0	0	0	0	0	0	0	0	0	0	0	0
hsa-miR-502-5p	0.601906	0.387756	0.620466	0.717579	0.230565	0.872848	0.39724	0.765948	0.437988	0.97434	0.500702	0	0.670302	1.092828	1.787184	0.814935	1.385502	0.542853	0.70536	1.312206	0.932886	1.378604	0.175306	0.83564	0.511723	0.5276	0.209794	0.891855	0.574348	0.994543	0.436894	1.069608	0.583835	0.640465	0.650138	0.880863	0.412682	0.802356	0.948105	1.950097	1.031748	0.680964	0.507336	1.124158	0.250716	0.868747	0.737289	1.627567	1.594272
hsa-miR-454-5p	0.802541	0.517008	0.206822	0	0.230565	0.436424	0.595859	0.765948	0	0	0.166901	0.232492	0	0.364276	0.297864	0.488961	0	0.361901	0.52902	0.164026	0	0	0.525917	0.41782	0	0.791401	0.209794	0	0.143587	0.198909	0.436894	0.534804	0.467068	0.384279	0.866851	0.293621	0	0	0.316035	0	0.114639	0.226988	0.169112	0.224831	0.250716	0	0.589832	0.361682	0.735818
hsa-miR-7-5p	0.200635	0.775512	0.827288	0	0.230565	1.09106	0.19862	0.459569	0.145996	0	0.333802	0.232492	0.670302	0.364276	0.446796	0.162987	0	0	0.8817	0	0.373154	0.689302	0.701224	0.41782	0.682297	0.7914	0.419588	0.713484	0.574348	0.397818	0.436894	1.069608	0.116767	0.384279	0.650139	0	0	0.267452	0.316035	0	0.229278	0.453976	1.183784	0.449664	0.752148	0.579164	0.442374	0.904205	0.122636
hsa-miR-6866-3p	0	0	0	0	0	0	0	0	0	0	0	0	0	0	0	0.162987	0	0	0	0	0	0	0	0	0	0	0	0	0	0	0	0	0.116767	0	0	0	0	0	0	0	0	0	0	0	0	0	0	0	0
hsa-miR-374c-3p	0.200635	0	0	0	0	0	0	0	0	0	0	0	0	0	0	0	0	0	0	0	0	0	0	0	0.170574	0	0	0.178371	0	0	0	0	0	0	0	0	0	0.267452	0	0.325016	0	0	0	0	0	0	0	0	0
hsa-miR-548t-5p	0	0	0	0	0	0	0	0	0	0.243585	0.333802	0	0	0	0.148932	0	0	0	0	0	0	0	0	0	0	0	0.419588	0	0.143587	0	0	0	0.116767	0	0	0	0	0	0.316035	0	0.229277	0	0	0	0	0	0.147458	0.180841	0
hsa-miR-5695	0	0	0.206822	0	0	0	0	0	0.145996	0	0	0	0	0	0	0.325974	0	0	0	0	0	0	0	0	0	0	0	0	0.143587	0	0.218447	0	0	0	0	0	0	0	0.316035	0	0	0.453976	0	0.112416	0	0	0	0	0
hsa-miR-7850-5p	0.200635	0.129252	0.413644	0.358789	1.152825	0.436424	0.794479	0.459569	0.291991	0.48717	0.500703	0.697476	0.335151	0.364276	0	0.325974	0.230917	0	0	0.328051	0.932886	0.689302	0.175306	0	0.170574	0.5276	0	0.356742	0	0.198909	0.218447	0.534804	0.467068	0.256186	0.433426	0	0.412682	0	0.316035	0.650032	0.229277	0.226988	0	0.337248	0	0.144791	0	0.361682	0.245272
hsa-miR-2681-5p	0	0.129252	0	0	0	0	0	0	0	0	0	0	0	0	0.148932	0	0	0.180951	0	0	0.373154	0	0	0	0	0	0	0	0	0	0	0	0	0	0	0	0	0	0	0	0	0	0	0.224831	0	0	0	0	0
hsa-miR-6810-5p	0	0	0	0	0	0	0	0	0.145996	0	0	0	0	0	0	0	0	0	0	0.164026	0	0	0	0	0	0	0	0	0	0	0	0	0	0	0	0	0	0	0	0	0	0	0	0	0	0	0	0	0
hsa-miR-4655-3p	0	0	0	0	0	0	0	0	0	0	0	0	0	0	0	0	0	0	0	0	0	0	0	0	0	0	0	0	0	0	0	0	0	0	0	0.587241	0	0	0	0	0	0	0	0	0	0	0	0	0
hsa-miR-6845-3p	0	0.129252	0	0	0	0	0	0	0	0	0	0	0	0	0.148932	0	0	0	0	0	0	0	0	0	0	0	0	0	0	0	0	0	0	0	0	0	0	0	0	0	0	0	0	0	0	0	0	0.180841	0
hsa-miR-548ah-5p	0.200635	0.258504	0.620466	0	0.92226	0	0.39724	1.378707	0.291991	0	0.166901	0	0.335151	0.364276	0.74466	0.651948	0.230917	0	0	0.328052	0	0	0.175306	0.20891	0.341149	0	0.419588	0.178371	0	0.198909	0.436894	0	0.116767	0.512372	0.216713	0.293621	0	0.267452	0	0.325016	0.229278	0.226988	0	0.224831	0.501432	0.434374	0.294916	0	0.122636
hsa-miR-204-3p	0.401271	0.387756	0.827288	0	0.46113	0	0	0.612758	0.291991	0.243585	0.166901	0.464984	0.335151	0	0.446796	0.162987	0	0	0.35268	0.492077	0	0	0.525917	0	0.341149	0.2638	0.839176	0.356742	0	0.596727	0.218447	0	0.116767	0.768558	0.216713	0	0	0.267452	0	0	0	1.13494	0.338224	1.011741	0	0.144791	0	0.180841	0.245273
hsa-miR-590-3p	9.630496	13.571452	16.338937	7.534578	8.530911	10.474176	3.773771	11.029646	7.299778	2.679435	6.00843	9.29968	11.395121	7.83194	9.978444	12.549999	6.696591	5.066615	11.109433	6.56103	3.171815	5.514418	19.984858	7.520763	9.381589	21.10403	12.587641	9.275301	8.902386	6.961803	3.713597	9.893869	10.859344	13.193579	15.603303	9.689479	11.555084	3.74433	8.21691	5.850292	7.566146	10.214465	9.639375	9.105662	10.153983	12.886439	8.700012	5.786906	6.254458
hsa-miR-92b-5p	0	0	0	0	0	0	0	0	0.291991	0	0	0	0	0	0	0	0	0	0	0	0	0	0	0	0	0	0	0	0.143587	0	0	0	0	0	0	0	0	0	0	0	0	0	0	0.112416	0	0	0	0	0
hsa-miR-15b-5p	146.463794	179.143162	258.941121	148.538829	151.711864	279.311324	483.837233	282.175127	152.565349	146.150932	140.029796	257.136168	198.074023	159.188741	215.653528	210.090264	129.544388	133.903376	170.873673	141.390189	186.577328	88.575332	258.926616	167.963719	201.789461	284.113016	179.164096	169.809357	173.883701	171.857089	127.35453	104.28672	167.327313	176.640267	211.944849	349.995716	233.577752	95.480431	146.008193	76.053808	135.846703	259.901392	141.546599	252.822644	153.061897	190.835134	135.218808	166.916018	177.209657
hsa-miR-6799-3p	0	0	0	0	0	0	0	0	0	0	0	0	0	0	0	0	0	0	0	0	0	0	0	0	0	0	0	0	0	0	0	0	0	0	0	0	0	0	0	0	0.114639	0	0	0	0	0	0	0	0
hsa-miR-1-3p	11.436213	13.312948	21.716308	5.381841	4.841866	3.709604	6.951686	2.451033	11.241657	7.794718	12.851364	13.484536	15.41693	5.464144	11.467764	13.364935	2.771003	12.123684	18.868404	0.984155	7.089938	3.446511	9.992429	13.579155	16.033989	5.276007	2.09794	8.918558	15.938143	6.961804	17.912644	1.33701	4.670687	7.429394	13.219464	16.736373	5.777543	8.558468	3.79242	14.950749	4.929458	4.539762	20.631642	12.478129	6.017178	10.135401	29.933936	6.691109	11.527824
hsa-miR-512-5p	0.200635	0	0	0	0	0	0	0	0.145996	0	0	0	0	0	0	0	0.461834	0	0	0	0	0	0	0	0	0	0	0	0	0	0	0	0	0	0	0	0	0	0	0	0	0	0	0	0	0	0	0	0
hsa-miR-1277-3p	2.006352	3.748305	4.963728	1.793947	5.302997	5.018876	0	3.982928	2.043939	1.705094	1.335207	5.347316	5.362411	1.639243	1.638252	3.25974	0.692751	1.266654	4.937525	0.820129	0.559732	0.689302	5.083868	1.880191	3.411487	5.803607	3.986086	2.675568	3.733259	0.596726	3.713597	1.604411	3.035945	3.458511	4.767676	4.69793	3.714135	1.069809	1.26414	1.625082	0.573194	3.858797	2.367566	4.159377	3.635377	2.895829	3.686445	0.904204	1.962183
hsa-miR-6855-5p	0.200635	0	0	0	0	0	0	0	0	0	0	0	0	0	0	0	0	0	0.17634	0	0	0	0	0	0	0	0	0	0	0	0	0	0	0	0	0	0	0	0	0	0	0	0	0.112416	0	0	0	0	0
hsa-miR-381-5p	0.200635	0.129252	0.827288	1.435157	0	0.872848	2.184817	0.919139	0.583984	0.97434	0.333802	0.929968	0	0.546414	2.829708	0.162987	0.692751	0.723802	0.70536	0.820129	0.746309	1.723255	0.525917	1.25346	0	0.2638	0	0.891856	0.430761	1.392361	0.218447	0.267402	0.233534	0.384279	0.866851	0.587241	0.412682	0.267452	1.89621	1.950098	0.458555	0.453976	0.676448	0.899326	0.125358	1.15833	0.147458	1.265885	2.207455
hsa-miR-6125	0	0.129252	0.206822	0	0.230565	0.218212	1.191719	0.45957	0.291991	0.243585	0	0	0	0.182138	0	0.325974	0	0.542853	1.05804	0.328052	0.559731	0.689302	0.701223	0.62673	1.023444	0.2638	1.468558	0.535113	0.861522	0.795635	0.436894	0.802206	0.934137	0.384279	0.216713	0	0.825364	1.33726	0.63207	0	0.687833	0.680964	0.84556	0.78691	0.62679	0.434373	0.442374	1.265886	0.122636
hsa-miR-4474-5p	0	0	0	0	0	0	0	0	0	0	0	0	0	0	0	0	0	0	0	0	0	0	0	0	0	0	0	0	0	0	0	0	0	0	0	0	0	0	0	0	0	0	0	0	0	0	0	0	0
hsa-miR-4715-5p	0	0	0	0	0	0	0	0	0	0	0	0	0	0	0	0	0	0	0	0	0	0	0	0	0	0	0	0	0	0	0	0	0	0	0	0	0	0	0	0	0	0	0	0	0	0	0	0	0
hsa-miR-6802-5p	0	0	0	0.358789	0	0	0.19862	0	0	0	0	0	0	0	0	0	0	0	0	0	0	0	0.175306	0	0	0	0	0	0	0	0	0	0	0	0	0	0	0	0	0	0.114639	0	0	0	0	0	0	0	0
hsa-miR-6767-5p	0	0.129252	0	0	0	0	0	0	0.145996	0	0	0	0	0	0	0.162987	0	0.180951	0	0	0	0	0	0	0	0	0	0	0	0	0	0	0	0	0	0	0	0	0	0	0	0	0	0.112416	0	0.144791	0	0	0
hsa-miR-4749-3p	0	0.129252	0	0	0	0	0	0	0	0	0	0	0	0	0	0	0	0	0	0.328051	0.186577	0	0	0	0	0.2638	0	0	0	0.198909	0	0	0.116767	0	0	0	0	0	0	0	0	0.226988	0.338224	0	0	0	0	0	0
hsa-miR-4527	0	0	0	0	0	0	0	0	0	0	0	0	0	0	0	0	0	0	0	0	0	0	0	0	0	0	0	0	0	0	0	0	0	0	0	0	0	0	0	0	0	0	0	0	0	0	0	0	0
hsa-miR-4528	0	0	0	0	0	0	0	0	0	0	0	0	0	0	0	0	0	0	0	0	0	0	0	0	0	0	0	0	0	0	0	0	0	0	0	0	0	0	0	0	0	0	0	0	0	0	0	0	0
hsa-miR-6716-3p	0.200635	0.517008	0	0.358789	0	0	0.39724	0	0.291991	0	0.500703	0.464984	0	0.182138	0	0	0	0.361901	0.35268	0.164026	0	0	0.350612	0	0	0.2638	0	0.535113	0.143587	0	0	0.267402	0	0	0.433426	0.293621	0	0	0.63207	0.650033	0.114639	0	0	0.337247	0.125358	0	0.294916	0	0.122636
hsa-miR-4442	0.200635	0.387756	0	0.717578	0	0.654636	0.993099	0.765948	0	0	0	0.232492	0	0	1.042524	0.162987	0	0.542853	0.70536	0.328052	0.186577	0.344651	0.175306	0.41782	0.170574	0.5276	0.629382	0.178371	0.574348	0.198909	0.873788	0	0.350301	0.128093	0.650139	1.174483	0.825364	0.534904	0.948105	0	0.343917	0	0.845559	0.786912	0.250716	0.144791	0.442373	0.542523	0.490544
hsa-miR-383-5p	14.245106	1.163268	7.859236	7.534578	8.300344	6.328148	6.554445	3.523361	10.949666	14.615093	1.83591	6.509776	5.362413	5.464144	12.212424	14.831817	3.694671	5.609467	6.877268	5.41285	5.970473	6.20372	14.900991	15.250437	3.58206	6.59501	3.566498	7.49159	6.174237	11.735612	9.611664	6.685047	4.203617	4.739441	10.618915	5.872412	4.95218	5.883948	1.580175	0.975048	1.375663	7.490607	8.455591	12.927793	3.259303	13.755186	3.096613	7.776153	26.244198
hsa-miR-598-5p	0	0	0	0.358789	0	0	0	0	0	0	0	0	0	0	0	0	0	0	0	0	0	0.344651	0	0	0	0	0	0	0.143587	0	0	0	0	0	0	0	0	0.267452	0	0	0	0	0	0	0	0.144791	0	0	0
hsa-miR-4750-5p	0	0	0	0	0	0	0	0	0	0	0	0	0	0	0	0	0	0	0	0	0	0	0	0	0	0	0	0	0	0	0	0	0	0	0	0	0	0	0	0	0	0	0	0	0	0	0	0	0
hsa-miR-1908-5p	0	0.258504	0	0	0	0	0	0	0	0	0	0	0.335151	0	0	0	0	0.361901	0	0	0	0	0	0	0	0	0	0	0	0	0.218447	0	0.116767	0	0	0	0	0	0	0	0	0	0	0	0	0	0	0	0
hsa-miR-6823-3p	0	0	0	0	0	0	0	0	0	0	0	0	0	0	0	0	0	0	0	0	0	0	0	0	0	0	0	0	0	0	0	0	0	0	0	0	0	0	0	0	0	0	0	0	0	0	0	0	0
hsa-miR-3133	0.200635	0	0	0	0	0	0.19862	0	0	0	0	0.232492	0	0	0	0	0	0	0	0	0	0	0	0	0	0	0	0	0.143587	0	0	0.267402	0.116767	0.128093	0.433425	0	0	0	0	0	0	0	0	0	0	0.144791	0	0	0
hsa-miR-4633-5p	0	0	0	0	0	0	0	0	0	0	0	0	0	0	0	0	0	0	0	0	0	0	0	0	0	0	0	0	0	0	0	0	0	0	0	0	0	0	0	0	0	0	0	0	0	0	0	0	0
hsa-miR-6823-5p	0	0	0	0	0	0	0	0	0	0	0	0	0	0	0	0	0	0	0	0	0	0	0	0	0	0	0	0	0	0	0	0	0	0	0	0	0	0	0	0	0	0	0	0	0	0	0	0	0
hsa-miR-6852-3p	0	0	0	0	0.46113	0	0	0	0	0	0	0	0	0	0	0	0	0	0	0	0	0	0	0	0	0	0	0	0	0	0	0	0	0	0	0	0	0	0	0	0	0	0	0	0	0	0	0	0
hsa-miR-33b-5p	13.843838	33.993256	19.234444	7.893367	50.954897	20.293714	1.588957	59.74392	9.927697	15.833018	10.347851	34.176327	33.179912	12.567533	51.53047	30.478572	15.240517	14.29509	25.922011	30.180736	8.209402	14.130695	64.863134	8.774223	20.980646	21.10403	41.119629	41.917226	20.389335	19.095232	25.558285	8.824261	36.197813	26.259068	19.72084	30.536539	49.934468	16.314584	17.381927	13.00065	7.910061	53.569195	10.484934	31.026701	16.923306	28.523914	37.159367	18.807439	11.527826
hsa-miR-4733-3p	0	0.129252	0	0	0	0.218212	0	0	0	0	0	0	0	0	0	0	0	0	0	0	0	0	0	0	0	0	0	0	0	0	0	0	0	0	0	0	0	0	0	0	0	0	0.169112	0	0	0.144791	0	0	0
hsa-miR-192-3p	136.632661	106.632838	139.398017	191.234771	139.722475	92.085453	95.933248	187.810375	107.890712	185.611687	168.569837	114.618562	133.389954	158.27805	164.27199	122.729223	169.72393	152.541282	98.574183	208.968797	132.469901	166.121829	95.36634	243.380264	104.050355	186.243071	169.513571	155.539662	79.259953	182.399251	99.393332	146.26881	126.809117	93.3798060000001	104.45544	139.17615	189.42083	169.297235	105.87174	121.231069	86.437481	145.953356	113.304926	152.098282	90.633703	112.64775	79.037384	205.61594	119.202619
hsa-miR-4781-3p	0.802541	0.64626	0.413644	0	0	0.654636	0.39724	0.30638	0.145996	0.243585	0.166901	0	0.335151	0.182138	0.446796	0.162987	0.230917	0.180951	1.234381	0	0.559731	0.344651	0.350612	0.20891	0.170574	0.2638	0.209794	0	0.143587	0.198909	0	0	0.116767	0.128093	0.216713	0	0	0	0	0	0.573194	0.453976	0.845559	0.224831	0.250716	0.144791	0.589832	0	0.367908
hsa-miR-3175	0	0	0	0.358789	0	0	0	0	0	0	0	0	0	0	0	0	0	0	0	0	0	0	0	0	0	0	0	0	0	0	0	0	0	0	0	0	0	0	0.316035	0	0	0	0	0	0	0.144791	0	0	0
hsa-miR-6132	0	0	0	0	0	0	0	0	0	0	0	0	0	0	0	0	0	0	0	0	0	0	0	0	0	0	0	0	0	0	0	0	0	0	0	0	0	0	0	0	0	0	0	0	0	0	0	0	0
hsa-miR-5007-5p	0	0	0	0	0	0	0	0	0	0	0	0	0	0	0	0	0	0	0	0	0	0	0	0	0	0	0	0	0	0	0	0	0	0	0	0	0	0	0	0	0	0	0	0	0	0	0	0	0
hsa-miR-4433b-3p	0	0.387756	0	0.717578	0.230565	0.218212	0	0.459569	0.145996	0	0	0.232492	0	0	0.446796	0	0.230917	0.180951	0	0	0.373154	0	0	0	0.170574	0.2638	0	0.535114	0.143587	0	0.218447	0.267402	0.233534	0	0	0.293621	0.825363	0	0.63207	0	0	0	0	0.224831	0.626789	0.289582	0.147458	0.361682	0
hsa-miR-5584-5p	0	0	0	0	0	0	0	0	0	0	0	0	0	0	0	0	0	0	0	0	0	0	0	0	0	0	0	0	0	0	0.218447	0	0	0	0	0	0	0	0	0	0	0	0	0	0.125358	0	0	0	0
hsa-miR-199a-5p	1230.295853	1130.437294	725.32469	1418.294674	555.661997	680.384928	3231.142912	514.410465	839.328403	1613.749882	1393.121216	1115.496685	550.652488	1281.524014	2354.763754	766.364953	1066.83613	1579.336036	1407.371301	820.128716	1641.320759	1134.936076	774.676175	1512.718029	838.031801	755.788108	489.869044	915.757612	1969.006775	1162.024437	1133.083958	2004.444221	612.793962	565.274469	1183.250381	872.3467	581.05561	1046.272972	2103.845322	1698.860072	1353.9961	517.986877	979.664811	945.077795	436.245208	875.409122	1109.177614	1057.556732	3781.985269
hsa-miR-421	1.404447	2.068031	2.895508	0.717579	3.227911	1.745696	2.979294	1.225517	1.02197	1.217925	1.502108	1.394952	2.346055	1.092828	0.893592	1.466883	1.154585	0.904753	1.410721	0.984154	1.492618	1.033953	2.10367	1.46237	1.876318	2.110402	1.468558	1.070227	1.148696	0.795635	1.747576	0.267402	2.45211	1.28093	1.950415	0.880863	1.238046	0.534904	2.212245	2.60013	0.917109	1.13494	2.198453	1.348988	1.253578	1.158331	1.474579	0.723363	1.962183
hsa-miR-125a-3p	1.605083	2.585039	1.447754	2.870314	1.38339	1.745696	6.157207	1.072327	2.919911	2.192264	1.168306	5.579808	1.340603	1.092828	6.850872	1.955844	0.692751	1.809506	2.645103	1.968309	1.679196	1.723255	2.10367	2.0891	2.046891	3.429404	1.468558	4.816021	3.589672	1.193452	2.184469	1.069608	3.035946	2.433767	4.984389	3.523449	1.650727	2.139617	1.89621	3.900195	2.063495	2.723856	2.367566	4.833869	1.002863	1.447913	2.211867	2.170089	3.311184
hsa-miR-6782-3p	0	0	0	0	0	0	0	0	0	0	0	0	0	0	0	0	0	0	0	0	0	0	0	0	0	0	0	0	0.143587	0	0	0	0	0	0	0	0	0	0	0	0	0.226988	0	0	0	0	0	0	0
hsa-miR-4686	1.404447	0.775512	1.654576	0.358789	1.844521	0.218212	0	2.910602	1.02197	1.461509	0.834505	0.232492	3.016356	2.914209	0.148932	0.325974	0.230917	0.542853	0.70536	1.804283	1.492619	2.067906	1.402447	0.62673	0.852871	0.5276	0.419588	0.713484	0.143587	0.397818	0.655341	0.267402	0.934137	1.409023	0	0.880862	1.238045	1.604714	0	0.325016	0.573194	2.269881	0.676447	0.449664	0.877505	0.289582	0.442374	1.989249	0
hsa-miR-6729-3p	0	0	0.620466	0	0	0.436424	0.19862	0	0	0	0	0	0	0.182138	0	0	0	0	0	0	0	0	0	0	0	0	0	0	0	0	0	0	0	0	0	0	0	0	0	0	0	0	0	0	0	0	0	0	0
hsa-miR-548az-5p	0	0	0	0	0	0	0	0.15319	0	0	0	0.232492	0	0	0	0	0	0.180951	0	0.164026	0	0	0	0	0	0	0.419588	0	0	0	0	0	0	0	0	0	0	0.267452	0	0	0	0	0	0	0	0	0	0	0
hsa-miR-410-3p	6.01906	10.340154	16.752581	10.404893	11.297692	20.948349	28.799836	18.076366	16.643492	16.320187	9.012645	14.646997	13.406026	6.010559	15.637859	18.417533	10.160344	9.771327	13.754537	15.582446	17.911424	8.271626	11.920792	15.459347	9.211015	15.036622	15.524758	9.09693	16.656077	15.713786	8.082535	8.022055	14.245591	11.272185	22.32139	11.157582	14.443854	5.081591	39.504381	9.425472	14.903015	17.478085	20.293419	37.546805	12.661141	14.479144	13.123744	13.201375	26.980016
hsa-miR-3652	0.40127	0.258504	0	0	0	0	0.19862	0.15319	0	0.730755	0	0.232492	0.335151	0	0.148932	0.162987	0	0.180951	0	0.164026	0	0	0	0.20891	0.170574	0.5276	0.209794	1.60534	0.430761	0.397818	0	0	0.700602	0.256186	0.216713	0	0	0.267452	0	0	0.114639	0	0.676447	0.112416	0	0.289582	0	0	0
hsa-miR-1296-5p	5.015883	1.551023	4.343262	8.969734	3.689042	4.36424	11.122695	6.280771	3.649889	9.743396	3.838719	4.64984	6.032712	6.921249	7.297668	8.638312	3.232837	7.418971	2.997783	5.904926	12.314104	8.960928	2.804893	10.445503	2.217465	2.638004	4.405674	7.134847	1.292281	8.155256	2.402916	3.208823	3.970082	6.532743	3.900826	5.872412	4.539497	5.616496	3.476385	0.975049	3.20988	9.079524	3.72046	7.981506	2.131083	5.357283	4.128818	5.967745	2.575365
hsa-miR-573	0	0	0	0.358789	0	0	0	0	0	0	0	0	0	0	0	0	0	0	0	0.164026	0	0	0	0	0	0	0	0	0.143587	0	0	0.267402	0	0	0	0	0	0	0	0	0	0	0	0	0	0	0	0	0
hsa-miR-4754	0	0	0	0	0	0	0.595859	0	0.291991	0	0.333802	0	0	0	0	0	0	0.180951	0	0.164026	0.186577	0	0.350612	0.20891	0	0	0	0	0	0	0	0.267402	0	0	0	0	0	0	0	0	0.114639	0.453976	0	0	0	0	0.589831	0	0.245272
hsa-miR-6855-3p	0	0	0	0	0	0	0	0	0	0	0	0	0	0	0.297864	0	0	0	0.17634	0	0.186577	0	0	0	0	0	0	0	0	0	0	0	0	0	0	0	0	0	0	0	0	0	0	0	0	0	0	0	0
hsa-miR-221-5p	0.40127	2.455787	1.654576	1.076368	2.536216	2.400332	0.993099	2.451035	0.437988	0.730755	0.166901	2.092428	2.681206	0.546414	0.446796	5.867532	0	0	2.116082	0	1.306041	0	5.785091	0.62673	0.682296	1.582802	1.468558	3.745794	2.584565	0.795635	1.529129	0.534804	1.050903	2.818046	6.284664	2.348966	1.238045	0	0.316035	1.300065	0.343917	2.723857	0.676447	1.573819	1.629653	1.447913	1.916952	0	0.490544
hsa-miR-4795-5p	0	0	0	0	0	0	0	0	0	0	0	0	0	0	0	0	0	0	0	0	0	0	0	0	0	0	0	0	0	0	0	0	0	0	0	0	0	0	0	0	0	0	0	0.112416	0	0	0	0	0
hsa-miR-605-3p	0	0	0	0	0	0	0	0	0	0	0	0	0	0	0	0	0	0	0	0	0	0	0	0	0	0	0	0	0	0	0	0	0	0	0	0	0	0	0	0	0	0	0	0	0	0	0	0	0
hsa-miR-4443	0.200635	0.904764	0.413644	0	1.383391	1.09106	0.39724	0.919139	0.145996	0.243585	0	0	1.675753	0.728552	0.148932	0.488961	0.461834	0.904754	0.35268	0.328052	0.559732	1.033953	1.753059	0.41782	1.19402	0.5276	1.04897	0.178371	0.430761	0.596726	0.873788	0	0.81737	1.537116	0.650139	1.174483	1.238045	0.802356	1.26414	2.275114	0.229278	1.13494	1.014672	0.674495	0.376074	0.579166	0.147458	0.542523	0.245272
hsa-miR-548u	0	0	0	0	0	0	0	0	0	0	0	0	0	0	0	0	0	0	0	0	0	0	0	0	0	0	0	0	0	0	0	0	0	0	0	0	0	0	0	0	0	0	0	0	0	0	0	0	0
hsa-miR-5000-5p	0	0	0	0	0	0	0	0	0	0	0	0	0	0	0	0	0	0	0	0	0	0	0	0	0	0	0	0.178371	0	0	0	0	0	0	0	0	0	0	0.316035	0	0	0	0	0	0	0	0	0	0
hsa-miR-6746-3p	0	0.129252	0	0	0	0	0	0	0	0	0.166901	0	0	0	0	0	0.230917	0	0.17634	0.164026	0	0	0	0.20891	0	0	0	0	0	0	0	0	0	0	0	0	0	0	0	0	0	0	0	0	0	0	0	0	0
hsa-miR-548an	0	0	0	0	0	0	0	0	0	0	0	0	0	0	0	0	0	0	0	0	0	0	0	0	0	0	0	0	0	0	0	0	0	0	0	0	0	0	0	0	0	0	0	0	0	0	0	0	0
hsa-miR-26b-5p	1810.733869	1705.996089	3283.29896	1584.772975	2322.482705	1710.781855	1527.384374	3972.20468	2088.758285	2044.407962	1332.369315	2596.703309	2854.14278	1365.125425	3604.303183	4077.446215	1055.752119	1658.230456	2210.071986	2527.96475	1274.882885	1795.976886	2655.356408	2594.454523	2078.277935	3088.838735	1828.145127	3956.094291	2203.77131	2264.575181	2095.342451	1008.104949	2374.693383	2719.670872	3234.867833	2756.509863	2800.456922	1486.766733	1640.853976	845.692348	1127.355651	2718.182678	2337.294553	2981.935714	1997.827551	2878.019717	2075.468612	2250.201502	1698.146827
hsa-miR-5694	0	0	0	0	0	0	0	0	0	0	0	0	0	0	0	0	0	0	0	0	0	0	0	0	0	0	0	0	0	0	0	0	0	0	0	0	0	0	0	0	0	0	0	0	0	0	0	0	0
hsa-miR-5693	0	0.129252	0	0	0	0.218212	0	0.15319	0	0	0	0.232492	0	0	0	0	0.230917	0	0.17634	0	0.373154	0	0	0.20891	0	0	0	0	0	0	0	0.267402	0.116767	0	0	0	0	0	0	0	0	0	0	0	0	0	0.147458	0	0.122636
hsa-miR-500a-5p	4.012706	1.938779	1.447754	3.587894	2.997347	1.527484	6.753066	2.910603	2.189934	3.410189	3.338016	3.48738	2.010905	4.189177	7.297668	1.466883	1.616419	3.619011	2.116083	3.444541	3.918123	1.723255	2.980199	1.25346	3.070337	3.429404	2.937116	2.497197	2.871738	2.585813	2.621363	2.941421	2.101807	2.177581	3.250689	2.936206	3.714134	3.744331	4.740525	2.275114	4.814821	1.815905	3.720461	2.922805	1.504294	3.04062	1.179662	4.340179	6.867639
hsa-miR-631	0	0	0	0	0	0	0	0	0	0	0	0	0	0	0	0	0	0	0	0	0	0	0	0	0	0	0	0	0	0	0	0	0	0	0	0	0	0	0	0	0	0	0	0	0	0	0	0	0
hsa-miR-3909	0.40127	1.034016	0.827288	0.358789	0.46113	1.09106	0.19862	0.306379	1.02197	0.730755	0.333802	0.232492	1.005452	0.728552	0.297864	0.162987	0	0.542852	0.881701	0.820128	0.559732	0	0.525918	0.41782	0.511722	1.582801	0.629382	0.535113	1.435868	0.397818	0	0.534804	0.817369	0.384279	0.216713	1.174484	1.238045	1.069809	0.948105	0.650032	0.114639	0.453976	0.676447	2.023481	0.250716	0.723957	0.442374	0.361682	0.735818
hsa-miR-320d	0.601906	0.904764	0.206822	1.435157	1.613956	0.218212	0.595859	0.919138	0	0.97434	0.333802	0.232492	0.670302	0.364276	1.042524	1.140909	0	0.361902	0.70536	0.492077	0.186577	0.344651	1.051835	0.83564	0.170574	0.7914	1.04897	0.178371	0.143587	0.397817	0.436894	0	0.817369	0.768558	0.650138	0.293621	1.650727	0.534904	0.948105	1.625082	0.229278	1.361928	0.507336	0.899325	0.250716	1.158331	0.73729	0.904204	0.367909
hsa-miR-412-3p	0	0	0	0	0	0	0	0	0	0	0	0	0	0	0	0	0	0	0	0	0	0	0	0	0	0	0	0	0	0	0	0	0	0	0	0	0	0	0	0.325016	0.114639	0	0	0	0	0	0	0	0
hsa-miR-524-5p	0	0	0	0	0	0	0	0	0	0	0	0	0	0	0	0	0	0	0	0.164026	0	0	0	0	0	0	0	0	0	0	0.218447	0	0	0	0	0	0	0	0	0	0.114639	0	0	0	0	0	0	0	0
hsa-miR-6730-5p	0.40127	0.387756	0	1.076368	1.613955	0.218212	0.993099	0	0.145996	0	0	0.232492	0	0	0.148932	0.488961	0.461834	0	0.70536	0.328052	0.932886	1.033953	0.525918	0	0	0.7914	0.629382	0.535113	0	0.795635	0.873788	0	0.583835	0.512372	0	0.587242	0	0	0	0.325016	0.229277	0	0.338224	0.899326	0.125358	0.434374	0.589831	0.542523	0.490544
hsa-miR-23b-3p	1836.01392	1575.322399	1936.060573	2058.733831	1822.617471	1867.676262	2174.884121	3286.834696	1828.156237	2447.540953	1971.098784	2355.609089	2309.858157	2327.361265	1970.370279	2314.904604	2277.764414	2064.283394	1704.857255	2163.171495	1949.73308	2136.492175	1256.591717	2122.944429	1737.129223	1311.879326	3021.243741	1588.216943	1577.445376	2138.467088	1706.288563	1774.211232	2146.413619	2058.326639	2040.131696	2393.007605	2310.191255	2287.786048	1759.051083	1387.819492	1632.453174	3190.317955	1597.599425	2322.955576	1759.647695	1729.244324	2241.358642	2671.560461	1641.979337
hsa-miR-377-5p	1.605082	2.068032	2.06822	3.946683	1.152825	1.745696	4.96549	2.451034	3.941879	5.358868	1.335207	2.092428	1.005452	0.728552	9.233784	2.281818	1.385502	3.980912	2.821444	2.952463	3.731547	3.791162	2.804893	4.596021	1.364595	2.110403	1.468558	2.675568	2.153803	4.773808	1.310682	0.534804	1.284438	2.305674	3.684115	1.468104	3.714134	1.604713	6.952771	0.975049	2.865964	2.950845	2.536677	4.046961	1.504293	2.027081	1.474579	2.531771	5.396003
hsa-miR-4466	0	0	0	0	0.230565	0	0	0	0.145996	0	0.166901	0.464984	0	0	0	0	0	0.180951	0	0	0	0	0	0.20891	0	0.5276	0	0	0	0	0	0	0	0.256186	0	0.293621	0	0	0	0	0.114639	0	0	0.224831	0	0	0	0	0
hsa-miR-3920	0	0	0	0	0	0	0	0.15319	0.291991	0	0	0	0	0	0	0	0	0	0	0	0	0	0	0	0	0	0	0	0	0	0	0	0	0	0	0	0	0	0	0	0	0	0	0	0	0	0	0	0
hsa-miR-4651	0	0.258504	0.206822	0	0	0	0	0	0	0	0	0.232492	0	0.182138	0	0	0	0.180951	0.17634	0	0	0	0.350612	0.20891	0.341149	0	0	0.178371	0.143587	0	0	0	0.116767	0	0	0	0	0	0	0.325016	0	0.226988	0	0	0	0	0	0	0.122636
hsa-miR-3177-3p	0	0	0	0	0	0	0.19862	0.306379	0	0	0	0.232492	0	0.182138	0	0	0	0	0	0	0.186577	0	0.175306	0	0	0.2638	0	0.178371	0	0	0	0	0	0	0	0	0	0	0.316035	0	0	0	0	0	0	0.579166	0	0	0
hsa-miR-874-3p	38.722619	58.938876	43.432617	63.505731	25.59273	24.221529	58.59277	31.863425	30.221078	52.614337	37.385787	25.109138	25.47145	36.791906	58.530274	28.359741	19.166105	41.799568	27.861755	41.334489	62.503404	29.984645	65.213744	61.001747	37.355782	54.606678	40.909835	31.036583	29.004548	47.936989	40.849567	47.330129	30.94329	16.780185	14.086316	20.553442	38.792066	23.268341	46.773186	45.827294	31.869522	38.134002	35.006148	38.108882	14.666864	22.442675	26.394946	52.62466	33.357112
hsa-miR-3180	0	0	0	0	0	0	0	0	0	0	0	0	0	0	0	0	0	0	0	0	0	0	0	0	0	0	0	0	0	0	0	0	0	0	0	0	0	0	0	0	0	0	0	0	0	0	0	0	0
hsa-miR-520g-3p	0.200635	0	0	0	0	0	0	0	0	0	0.166901	0	0	0	0	0	0.923668	0.180951	0	0	0	0	0	0	0	0	0	0	0	0	0	0.534804	0	0	0	0	0	0	0.316035	0	0	0	0	0	0	0	0	0	0
hsa-miR-7843-3p	0	0	0	0	0	0	0	0	0	0	0	0	0	0	0	0	0	0	0	0	0	0	0	0	0	0	0	0	0	0	0	0	0	0	0	0	0	0	0	0	0	0	0	0	0	0	0	0	0
hsa-miR-125b-5p	1096.070816	962.02204	916.428203	1539.206717	935.402792	805.85681	2189.581966	1167.917028	845.314217	1792.784772	1122.241172	1141.535789	1032.934248	1128.163692	1682.18687	1130.966912	1375.341123	1444.346957	1211.457317	1509.692937	1456.049471	1447.534622	994.158992	1524.208082	985.919769	1078.679782	902.95348	1110.717306	1192.201797	1433.335863	939.540022	1150.362732	1141.515586	1141.821123	997.311037	1125.447627	1061.41692	2129.989252	997.722649	672.458673	1245.089462	1174.890483	761.003218	941.817744	950.713693	1114.315022	1092.809797	1216.154071	1361.50979
hsa-miR-3925-5p	0	0	0	0.717579	0	0	0	0	0	0	0	0	0	0	0	0	0	0	0	0	0	0	0	0	0	0	0	0	0	0	0	0	0	0	0	0	0	0	0	0	0	0	0	0	0	0	0	0	0
hsa-miR-5699-3p	0.40127	0	0.827288	0.358789	0.46113	0	0.19862	0.459569	0.291991	0.243585	0.333802	0.232492	0.335151	0.546414	0.893592	0.325974	0.230917	0.723803	0.881701	0.984155	0.186577	0	0.175306	0.62673	0.341148	0.5276	0.419588	0.356742	0.143587	0.397818	0.655341	0.267402	0.233534	0.768558	0	0.293621	0.412682	0.267452	0	0.325016	0.229278	0.453976	0.676448	0.562078	0.125358	0	0.589832	0.180841	0.122636
hsa-miR-127-5p	175.756551	146.571678	213.853929	320.757762	130.038742	161.695072	214.50912	189.035891	281.479417	261.123	188.597936	220.40243	131.043898	157.913775	416.860652	264.690916	125.387884	309.606321	222.188678	225.535396	254.491475	238.153909	168.644147	287.460296	155.393237	193.101882	159.023869	173.555153	258.743544	195.129403	165.364286	159.906304	234.118121	210.072542	404.818996	103.354439	264.528868	141.48221	715.187316	199.234976	200.044299	187.038204	286.982771	362.203005	139.523253	204.445528	198.330747	171.256196	462.952572
hsa-miR-4762-5p	0.200635	0.129252	0.206822	0	0.230565	0.218212	0.19862	0.15319	0.291991	0.243585	0	0	1.005452	0	0.148932	0	0	0	0.35268	0	0	0.344651	0	0.20891	0	0.2638	0.209794	0	0.143587	0	0.436894	0.267402	0.350301	0.128093	0	0.293621	0	0.267452	0	0.325016	0.229278	0	0	0	0.125358	0.144791	0.294916	0	0.122636
hsa-miR-96-3p	0	0	0	0	0	0	0	0	0	0	0	0	0	0	0	0	0	0	0	0	0	0	0	0	0	0	0	0	0	0	0	0	0	0	0	0	0	0	0	0	0	0	0	0	0	0	0	0	0
hsa-miR-3654	0.200635	0	0	0	0	0	0	0.30638	0.437987	0	0.333802	0.232492	0	0	0	0	0.230917	0	0	0	0	0	0	0	0	0	0	0	0	0	0	0	0	0.128093	0	0	0	0	0.316035	0.650032	0	0	0.338224	0	0.125358	0	0.147458	0.180841	0.122636
hsa-miR-4498	0	0	0	0	0	0	0.19862	0	0	0	0	0	0	0	0	0	0	0	0	0	0	0	0	0	0	0	0	0	0	0	0	0	0	0	0	0	0	0	0	0	0.114639	0	0	0	0	0	0	0	0
hsa-miR-513b-3p	0	0	0	0	0	0	0	0	0	0	0	0	0	0	0	0	0	0	0	0	0	0	0	0	0	0	0	0	0	0	0	0	0	0	0	0	0	0	0	0	0	0	0	0	0	0	0	0	0
hsa-miR-4640-3p	0	0	0	0	0.230565	0	0	0	0	0	0	0	0	0.364276	0	0	0	0	0	0	0	0	0	0	0.170574	0	0	0	0	0	0	0	0.116767	0	0	0	0	0	0	0	0	0	0	0	0	0.144791	0	0	0
hsa-miR-582-5p	17.856544	12.149681	13.236608	20.450998	3.919607	9.164904	15.492327	9.804132	9.781702	22.653396	19.360496	10.927124	4.356959	16.210294	24.424848	13.853895	11.314929	18.276002	14.283556	14.106213	12.314104	11.373487	11.920793	25.695941	13.645945	18.202226	14.265992	25.150335	12.779232	20.686501	16.601964	22.194354	10.275506	9.350789	11.702478	9.68948	11.967766	7.221209	12.009331	12.350618	13.985905	10.668441	12.514276	14.276781	5.390387	11.583315	11.206795	15.733146	19.867101
hsa-miR-498-5p	0	0	0	0	0	0	0	0	0	0	0	0	0	0	0	0	0.230917	0	0	0	0	0	0	0.20891	0	0	0	0	0	0	0	0	0	0	0	0	0	0	0	0	0.114639	0	0.169112	0	0	0.144791	0	0	0
hsa-miR-3154	0.401271	0.129252	0.413644	0	0	0.218212	0.397239	0	0	0	0	0.232492	0	0	0.148932	0	0	0	0	0	0	0.344651	0.350612	0	0	0.2638	0	0.178371	0	0	0	0.267402	0	0.256186	0	0	0.412682	0	0	0	0	0	0	0.449662	0	0	0.294916	0	0.367909
hsa-miR-581	0.601906	0.387756	0	0.358789	0	0	0	0.15319	0.583982	0.243585	1.168306	0.464984	0	0	0.148932	0.162987	0.230917	0.361902	0.52902	0.820128	0.186577	0	0	0.62673	0.341148	0.2638	0.419588	0.178371	0.574348	0	0.436894	0.267402	0.583835	0.256186	0.216713	0.587242	0	0.267452	0	1.300065	0.114639	0	0	0.337247	0.250716	0.434373	0.589831	0.180841	0
hsa-miR-4423-5p	0.200635	0.129252	0	0	0	0	0.19862	0	0	0	0.166901	0	0	0	0.148932	0	0	0	0	0	0	0	0	0	0	0.2638	0	0	0	0	0.436894	0	0	0	0	0	0	0	0	0	0	0	0	0	0	0	0.147458	0	0
hsa-miR-4714-5p	0	0.258504	0	0	0	0	0	0.15319	0	0	0	0.232492	0	0	0	0	0	0	0	0	0	0	0	0.20891	0	0	0	0	0	0	0.218447	0	0	0	0	0.293621	0.412682	0	0	0	0.114639	0	0	0	0	0	0	0	0.245272
hsa-miR-3934-3p	0.40127	0.387756	0.206822	0.358789	0	0	1.191718	0	0.145996	0.243585	0.333802	1.627444	0	0	0	0.162987	0	0.180951	0	0.328052	0.559732	0	1.051835	0.20891	0.170574	0.527601	0	0.178371	0.430761	0	0.436894	0.267402	0.350301	0	0	0	0	0	0.63207	0.650033	0.458554	0	0.338224	0.337247	0.125358	0	0.442374	0.542522	0.122636
hsa-miR-6766-5p	0	0	0	0	0	0	0	0	0	0	0	0	0	0	0	0	0	0	0	0	0	0	0	0	0	0	0	0	0	0	0	0	0	0	0	0	0	0	0	0	0	0	0	0	0	0	0	0	0
hsa-miR-1260b	0	0	0	0	0	0	0.19862	0	0	0	0	0	0.335151	0	0	0	0	0	0	0	0.186577	0	0	0	0	0	0.209794	0	0	0	0	0	0	0.128093	0	0	0	0	0	0	0	0	0	0	0	0	0	0	0
hsa-miR-194-5p	18090.284695	14225.207772	17416.892725	18284.986452	20522.372999	17025.1162	18080.536656	24344.574745	18343.610455	21396.983691	18683.379448	19172.686464	17863.863827	20890.517118	16428.688235	18690.862195	27308.464817	19050.650404	19184.405319	24655.36551	27354.661859	23537.602296	14045.673116	18606.160172	17358.840335	16153.025324	22661.321111	18112.344227	14294.934617	24896.801212	15035.698591	17191.531921	22738.18249	18478.185823	12687.651384	18233.543453	22248.487113	21429.606849	18055.08238	16712.011854	20750.841335	22152.678099	14023.429091	19525.12511	19361.013596	21195.586458	15614.896837	25006.116945	12235.437928
hsa-miR-6801-5p	0	0	0	0	0	0	0	0	0	0	0	0	0	0	0	0	0	0	0	0	0	0	0	0	0	0	0	0	0	0	0	0	0	0	0	0	0	0	0.316035	0	0	0	0	0	0	0	0	0	0
hsa-miR-1298-5p	0	0	0	0	0	0	0.19862	0	0	0	0	0	0	0	0	0	0	0	18.692062	0	0	0	0	0	0	0	0	0	0	0	0	0	0	0	0	0	0	0	0	0	0	0	0	0.112416	0	0	0	0	0.122636
hsa-miR-7114-5p	0	0.129252	0	0	0.46113	0	0	0	0	0	0	0	0	0	0	0	0	0	0	0	0	0	0	0	0	0	0	0	0	0	0	0	0	0	0	0	0	0	0	0	0	0	0	0	0	0	0	0	0
hsa-miR-338-5p	5.818424	4.523817	1.240932	3.587895	0.92226	3.054968	5.362728	1.991464	1.31396	3.410189	7.009835	7.904728	4.356959	3.278487	2.680776	4.400649	0.923668	3.07616	5.642886	3.936618	1.492619	4.135813	8.940594	5.013842	2.388041	2.110403	2.517528	6.956475	3.733259	2.386904	3.276704	4.545832	2.335343	1.665209	3.250688	3.229826	2.063408	3.209427	1.89621	7.475374	3.20988	2.042893	2.367566	3.035222	1.378936	3.474994	5.898312	1.446727	3.43382
hsa-miR-96-5p	1.003177	2.843542	2.688686	1.076367	0.691695	1.963908	0.397239	1.531896	0.583983	0.730755	0.333802	1.394952	2.346055	1.092828	2.382912	0.488961	0.461834	0.542852	0.529021	0.656102	0	0.344651	3.155504	0.62673	0.852872	1.319002	0.419588	0.891856	1.148696	0.596726	1.092235	2.139215	0.583835	1.152837	2.167126	0.880863	0.412682	0	1.26414	4.550227	1.490302	0.907952	0.845559	1.01174	1.002863	0.723957	1.916951	0.904204	2.207457
hsa-miR-6871-3p	0	0	0	0	0	0	0	0	0	0	0	0	0	0	0	0	0	0	0	0	0	0	0	0	0	0	0	0	0	0	0	0	0	0	0	0	0	0	0	0	0	0	0	0	0	0	0	0	0
hsa-miR-6742-5p	0	0	0	0	0	0	0	0	0	0	0	0	0	0	0	0	0	0	0	0	0	0	0	0	0	0	0	0	0	0	0	0	0	0	0	0	0	0	0	0	0	0	0	0	0	0	0	0	0
hsa-miR-431-3p	4.012706	1.163268	4.13644	9.687313	3.227911	9.164904	11.718554	5.668016	7.29978	8.525472	5.340827	6.742268	3.351508	4.917729	8.93592	6.682467	5.080173	6.695171	6.171908	8.037261	10.448329	6.203719	5.960397	10.445502	3.411486	5.539806	3.986086	5.351134	6.03065	10.343252	4.368939	2.67402	4.904217	3.586604	4.98439	4.404308	2.888773	3.209426	24.966767	3.575178	3.668437	5.90169	9.13204	13.152625	3.760735	8.10832	2.949157	7.233631	17.414374
hsa-miR-668-5p	0	0	0	0	0	0	0	0	0	0	0	0	0	0	0	0	0	0	0	0	0	0	0	0	0	0	0	0	0	0	0	0	0	0	0	0	0	0	0	0	0	0	0.169112	0	0	0	0	0	0
hsa-miR-23a-3p	1376.157742	2414.942867	1399.150708	1469.960354	1284.247857	1117.681718	2503.798106	1363.386877	990.287796	1649.800441	1352.230514	2166.825573	1106.332235	1182.622999	2235.916023	1449.769518	1204.693524	1133.293033	1891.072527	937.899196	1133.27069	914.704021	2043.53929	1480.754779	1414.061399	1409.221669	1578.490237	1362.220664	2024.718481	1163.4168	1294.516198	1376.852091	1535.487929	1161.803635	1772.275017	1685.675663	1265.69428	1133.997293	1833.635355	2267.313533	1635.777691	1417.31379	1397.878357	1881.162343	945.824739	1144.431642	1914.002313	1087.214614	2694.322652
hsa-miR-6790-5p	0	0	0	0	0	0	0	0	0	0	0	0	0	0	0	0	0	0	0	0	0	0	0	0	0	0	0	0	0	0	0	0	0	0	0	0	0	0	0	0	0	0	0	0	0	0	0	0	0
hsa-miR-4759	0	0	0	0	0	0	0	0	0	0	0	0	0	0	0	0	0	0	0.17634	0	0	0	0	0	0	0	0	0	0	0	0	0	0	0	0	0	0	0	0	0	0	0	0	0	0	0	0	0	0
hsa-miR-32-3p	1.404447	1.421771	1.03411	1.435157	0.691695	1.09106	0.59586	1.685085	0.437987	0.730755	0.500702	0.697476	0.335151	1.092828	0.74466	1.303896	0.923668	0.904754	1.410721	0.984154	0.559732	0.689302	1.402446	0.62673	0.170574	1.582803	1.04897	2.853938	0.717934	1.193453	0	0.802206	1.050903	0.512372	1.300276	1.468104	0.825364	1.33726	1.580175	1.625081	1.375664	1.361929	0.676447	1.124156	1.378937	1.737496	1.327121	0.904204	1.594272
hsa-miR-1296-3p	0	0	0	0	0	0	0	0.306379	0	0	0	0	0	0	0	0	0	0	0	0	0	0	0	0	0	0	0	0	0	0	0	0	0	0	0.216713	0	0	0	0	0	0	0.226988	0.169112	0	0	0	0	0	0
hsa-miR-301a-3p	4.012705	3.231299	4.756906	2.511526	1.844521	5.673512	5.958588	3.063792	4.233872	3.410188	4.00562	3.719872	1.675754	2.185657	4.914756	2.281818	2.771003	4.161863	2.997783	1.14818	2.238928	1.378604	2.278976	2.506921	3.411487	5.276008	2.09794	2.497196	3.733259	2.187996	4.368938	6.150243	1.751507	2.049488	3.684114	2.642585	2.888772	2.40707	5.05656	2.60013	2.751327	1.588917	4.058684	3.147637	3.133946	3.764577	3.096615	3.616816	7.358184
hsa-miR-3074-5p	6.821601	3.231299	3.722796	3.229105	3.919607	2.18212	8.937879	3.063791	2.919911	7.551133	2.670414	5.8123	1.340603	4.553454	7.744464	4.563636	3.463754	3.25711	6.171908	3.116489	5.783896	4.480464	2.454281	4.596021	2.558615	2.638004	2.517528	3.924165	3.733258	4.972716	1.747575	4.27843	5.137754	3.330418	3.467401	3.523447	2.47609	6.686304	5.372596	2.60013	1.948858	4.085786	3.044013	4.496623	3.635377	2.895829	2.064409	5.063542	4.537549
hsa-miR-6754-5p	0	0	0	0	0	0	0	0	0	0	0	0	0	0	0.148932	0	0	0	0.17634	0	0	0	0.175306	0	0	0	0	0	0	0	0	0	0	0	0	0	0	0	0	0	0	0	0	0	0	0	0	0	0
hsa-miR-7152-3p	0	0	0.413644	0	0	0.218212	0	0.15319	0	0	0	0	0	0	0.297864	0	0	0	0	0	0	0	0	0	0.170574	0	0	0	0	0	0	0	0	0	0	0	0	0.267452	0	0	0	0.226988	0	0.112416	0	0	0.147458	0	0
hsa-miR-450b-3p	0	0	0	0	0.230565	0	0.19862	0	0	0	0	0	0	0	0	0	0	0	0	0	0	0	0	0	0.170574	0	0	0	0	0	0	0	0	0.256186	0	0	0	0	0	0	0.114639	0	0	0	0	0	0	0	0
hsa-miR-6819-5p	0	0	0	0	0	0	0	0	0	0	0	0	0	0	0	0	0	0	0	0	0	0	0	0	0	0	0.209794	0	0	0	0	0	0	0	0	0	0	0	0	0	0	0	0	0	0	0	0	0	0
hsa-miR-3928-5p	0	0.129252	0	0	0	0	0	0	0	0	0	0	0	0	0	0.162987	0	0	0	0	0	0	0	0	0	0	0	0	0	0	0	0	0.233534	0	0	0	0	0	0	0	0	0	0	0.224831	0	0	0	0	0
hsa-miR-3912-5p	0	0.129252	0	0	0	0.218212	0	0	0	0	0	0.464984	0.335151	0.546414	0.148932	0.162987	0.230917	0	0	0	0	0	0	0	0	0.5276	0	0	0.143587	0	0	0	0	0.128093	0	0	0.412682	0	0	0	0.114639	0	0.338224	0	0	0	0	0	0.245272
hsa-miR-4326	2.006353	0	2.688686	1.076368	5.072434	5.018876	3.972392	0.919138	3.941881	3.653774	0	1.859936	2.346055	3.460625	1.191456	4.074675	1.154585	2.171407	0	0.820128	0	1.723255	2.10367	0.83564	4.093785	4.484606	2.09794	3.924165	2.584564	3.381448	1.966022	1.604412	1.517973	2.689953	4.767676	1.174483	1.650728	0.534904	3.79242	0	0.917109	0.226988	2.536678	4.60904	0.626789	1.737496	0.884748	1.446726	4.782821
hsa-miR-6884-5p	0	0	0	0	0	0	0	0.15319	0	0	0	0	0	0	0	0	0	0	0	0	0	0	0	0	0	0	0	0	0	0	0	0	0	0	0	0	0	0	0	0	0	0	0	0	0	0	0	0	0
hsa-miR-548at-3p	0	0	0	0	0	0	0	0	0	0	0	0	0	0	0	0	0	0	0	0	0	0	0	0	0	0	0	0	0	0	0	0	0	0	0	0	0	0	0	0	0	0	0	0	0.125358	0	0	0	0
hsa-miR-99a-3p	5.015883	5.816338	5.584194	11.840051	8.992039	5.018876	9.533741	6.433961	4.96385	8.769056	6.842934	5.114824	9.719368	10.928288	10.276308	4.074675	9.698511	10.31418	5.466545	13.286084	11.008063	10.684183	7.01223	14.205886	4.776082	7.12261	6.503614	7.491589	6.174236	9.945434	5.242726	8.556858	8.290467	6.276557	2.817264	8.808618	5.777544	9.628278	6.320701	4.875245	7.566145	6.128678	4.735132	5.508364	4.638239	8.253114	3.686445	9.765402	9.56564
hsa-miR-4762-3p	0.401271	0.387756	0	0	0	0.654636	0.397239	0.306379	0	0.243585	0	0	0.335151	0.182138	0.148932	0.162987	0.230917	0	0.17634	0.328052	0.186577	0.344651	0.175306	0.20891	0.341148	0	0.209794	0	0	0.198909	0	0	0.467068	0.256186	0.216713	0	0	0.267452	0	0.325016	0	0.453976	0.169112	0	0.501432	0.144791	0.294916	0.361682	0.735818
hsa-miR-196a-5p	2.407623	1.421772	1.03411	0.358789	0.230565	0.436424	0.794479	0.15319	0.145996	0.48717	1.335207	1.16246	0	0.364276	0.148932	0	0.692751	0.904753	0.70536	0.492078	0.559731	0	2.980198	0.62673	0.511722	2.110401	3.356704	0.891855	0.430761	0.397818	0.218447	1.069608	0.81737	0.128093	1.733701	0.587242	2.063408	1.604713	0	0.325016	2.063493	0.680964	0.338224	0.786911	0.125358	0.289583	0.589831	0.180841	3.188546
hsa-miR-4728-5p	0	0	0	0	0	0	0	0	0.145996	0	0	0	0	0	0.297864	0	0.230917	0	0	0	0	0	0	0	0	0	0	0	0.143587	0	0	0	0	0	0	0	0	0	0	0	0	0.226988	0.507335	0	0	0	0	0	0
hsa-miR-197-3p	291.523137	185.218004	503.818349	386.05744	430.69569	308.333516	804.210576	385.424875	324.402106	505.438643	307.932027	519.38716	437.036423	364.458434	468.986848	478.69287	344.528032	300.920696	362.555493	325.427073	604.69712	339.481334	322.913218	503.264427	256.032106	443.71225	318.467328	551.166931	311.296339	419.697287	301.238245	244.137883	397.825655	417.839411	420.855721	299.199358	501.408071	382.991539	422.222825	217.435888	240.167796	428.326573	362.575756	437.296613	216.743668	335.337005	237.259609	406.349175	359.815324
hsa-miR-3926	0	0.129252	0	0	0	0	0.397239	0	0	0	0.166901	0	0.335151	0	0.148932	0	0	0	0	0.164026	0	0	0.350612	0	0	0	0	0	0	0	0	0	0	0	0.866852	0	0	0	0	0	0	0	0	0.112416	0	0	0	0	0.490545
hsa-miR-5588-5p	0.601906	0.775512	0.620466	0.358789	0.46113	2.18212	0.39724	0.306379	1.02197	0.97434	0.500703	0.929968	0.670302	0.91069	0.74466	1.62987	0.923668	0.723803	1.410721	0.492077	0.932886	2.412558	0.175306	0.20891	0.852871	0.2638	1.04897	1.070226	0.717935	0.795635	1.966023	0	1.284438	0.768558	0.650138	1.468104	1.650727	0.802357	0.948105	0.650032	0.687833	0.453976	1.352895	0.899326	1.75501	1.737496	0.147458	1.085045	0
hsa-miR-4695-5p	0	0	0	0	0	0	0	0	0	0	0	0	0	0	0	0	0.230917	0	0	0	0.186577	0.344651	0	0	0	0	0	0.178371	0	0	0.218447	0	0	0	0	0	0	0	0	0	0	0	0	0	0	0	0	0	0
hsa-miR-4674	0	1.034016	0.206822	0	0	0	0.19862	0	0	0	0	0.232492	0	0.364276	0.148932	0	0	0	0.17634	0	0	0	1.753058	0	0.170574	0	0	0	0.287174	0.198909	0.218447	0	0.116767	0.128093	0	0.293621	0	0	0.316035	0	0	0	0	0	0.125358	0.144791	0	0	0.122636
hsa-miR-195-5p	68.216013	142.952624	127.40234	36.237733	51.416026	56.080477	103.28217	112.134742	82.633481	54.075846	43.894918	77.652333	91.831275	48.995162	95.912204	150.111041	29.09553	47.589986	135.958311	46.911364	62.689981	35.843715	136.037273	57.659186	77.781904	118.446375	82.449052	93.644867	104.244069	44.754451	83.009815	44.656108	66.790804	101.321573	138.696015	88.673412	98.218208	52.420629	57.518379	48.102408	59.26814	103.052603	89.798381	120.059842	64.057846	106.421716	149.374757	50.454571	85.600238
hsa-miR-376a-2-5p	0.200635	0.517008	1.654576	0.717578	0.691695	1.527484	1.191718	1.685085	1.897943	0.48717	0	2.557412	0.670301	0	0.893592	2.118831	0.230917	0.542852	1.058041	1.312206	0.186577	0.344651	0.701223	0.20891	1.19402	1.582802	0.629382	0.891856	0.430761	1.392361	0	0.267402	0.934137	0.896651	2.383838	0.587241	2.47609	0	1.26414	0.325016	0.229278	2.042893	2.367566	0.899325	0.626789	2.171872	0.589831	0.542523	0
hsa-miR-3166	0	0	0	0	0	0	0	0	0	0.243585	0	0	0	0	0	0	0	0	0	0	0	0	0	0	0	0	0	0.178371	0	0	0	0	0	0	0	0	0	0	0	0	0	0	0	0	0	0	0	0	0
hsa-miR-6508-3p	0	0.129252	0.413644	0	0	0	0.19862	0	0	0.243585	0	0	0	0	0.148932	0	0	0	0	0	0	0	0	0	0	0	0	0	0	0.397817	0	0	0.116767	0	0	0	0	0	0.316035	0	0	0	0	0	0	0	0	0	0
hsa-miR-6844	0	0	0	0.358789	0	0	0	0.15319	0	0	0	0	0	0	0	0.162987	0	0	0	0.328052	0	0	0.175306	0	0	0	0	0	0.143587	0	0	0	0.116767	0	0	0.293621	0.412682	0	0	0	0	0.226988	0	0	0	0.434374	0	0	0
hsa-miR-320b	2.608259	7.755116	1.861398	0.358789	3.227912	4.800664	5.362729	3.523362	2.189935	2.679435	3.004216	3.48738	3.351507	1.092828	2.97864	4.237662	0.923668	2.171409	2.997783	2.460387	2.79866	1.033953	6.836925	1.67128	2.046891	6.067408	4.615468	1.605341	3.158912	2.98363	2.18447	1.33701	3.152712	2.946139	4.550963	3.229827	3.714135	4.011782	2.52828	4.225211	1.834218	2.26988	2.367567	5.845611	2.131085	2.751036	2.064409	3.074293	2.084817
hsa-miR-4675	0	0	0	0	0	0	0	0	0	0	0	0	0	0	0	0	0	0	0	0	0	0	0	0	0	0	0	0	0	0	0	0	0	0	0	0	0	0	0	0	0	0	0	0	0	0	0	0	0
hsa-miR-7702	3.611436	0.129252	4.13644	0.717579	3.227912	6.546359	10.129599	0.765948	1.459955	3.653773	3.838719	3.48738	0.670301	1.821381	4.46796	0.325974	2.078252	2.352357	1.939742	1.968309	1.119464	1.723256	2.454281	1.25346	2.899764	2.638003	7.972173	2.140454	3.302498	1.989087	3.713597	3.476224	2.685644	0.896651	2.600551	0.293621	2.063408	1.872165	2.52828	0.325016	5.044097	2.042893	0.507336	3.484883	1.880367	4.343744	0.294916	0.904204	1.471637
hsa-miR-371b-5p	0	0	0	0	0.230565	0	0	0	0	0	0	0	0	0	0	0	0	0	0	0	0	0	0	0	0	0.5276	0	0.178371	0	0	0	0	0	0.128093	0	0	0	0	0	0	0	0	0.169112	0	0	0	0	0	0.122636
hsa-miR-4641	0	0	0	0	0	0	0	0	0	0	0	0	0	0	0	0	0	0.180951	0	0	0	0	0	0	0	0	0	0	0	0	0	0	0	0	0	0	0	0	0	0	0	0	0	0	0	0	0	0	0
hsa-miR-3191-3p	0.200635	1.29252	0.413644	0.717578	0	0.654636	0.39724	0.15319	0.145996	0	0.166901	0	0.335151	0.182138	0	0.162987	0.461834	0.361902	0.35268	0.492077	0.559731	0.344651	0.175306	0	0.341148	0.527601	0.209794	0	0.430761	0.198909	0.218447	0	0.350301	0	0	0.293621	0.412682	0.267452	0	0	0.343917	0.453976	0.338224	0.112416	0.250716	0.289583	0.589832	0	0.735817
hsa-miR-6790-3p	0	0	0	0	0	0	0	0	0	0	0	0	0	0	0	0	0	0	0	0	0	0	0	0	0	0	0	0	0	0	0	0	0	0	0	0	0	0	0	0	0	0	0	0	0	0	0	0	0
hsa-miR-2276-3p	0	0	0.413644	0	0	0	0	0.30638	0	0	0	0	0.670302	0	0.148932	0.162987	0	0.180951	0	0	0	0	0	0.20891	0	0.791401	0.839176	0	0	0	0.218447	0.267402	0	0	0	0.293621	0.412682	0	0	0	0	0.226988	0	0.337247	0	0	0.147458	0	0
hsa-miR-4665-5p	0	0.129252	0	0	0	0.436424	0.19862	0.15319	0.437987	0	0	0	0.670301	0	0	0	0.230917	0	0.17634	0.164026	0.186577	0	0	0.41782	0	0	0	0	0	0	0	0	0.116767	0	0	0	0	0	0	0	0.114639	0.226988	0.169112	0	0	0.289583	0.294916	0	0
hsa-miR-331-5p	3.009528	3.877559	3.309152	2.511526	2.766781	1.745696	4.76687	3.063792	2.773918	1.94868	1.168306	2.789904	2.346057	1.274966	1.787184	2.118831	3.232838	1.447608	0.70536	2.132333	1.306041	2.757208	4.382646	1.25346	1.705742	2.901804	2.727322	2.318824	1.148696	1.591271	1.747576	1.871814	1.401204	1.665209	1.733701	4.697931	0.825364	1.872165	1.26414	1.300065	2.063494	1.815904	3.213125	3.147638	1.880368	2.027079	1.474579	1.627569	1.226363
hsa-miR-6775-5p	0	0	0	0	0	0	0	0	0	0	0	0	0	0	0	0	0	0	0	0	0	0	0	0	0	0	0	0	0	0	0	0	0	0	0	0	0	0	0	0	0	0	0	0	0.125358	0	0	0	0
hsa-miR-4479	0	0	0	0	0	0	0.39724	0	0.145996	0	0.166901	0	0	0	0	0	0	0	0	0	0	0	0	0	0	0.2638	0	0	0.143587	0	0.218447	0.267402	0	0	0.216713	0	0	0	0	0.325016	0	0	0.169112	0	0	0	0.147458	0.361682	0.122636
hsa-miR-5684	0	0.517008	0	0.358789	0.230565	0	0.19862	0.15319	0	0	0.166901	0	0.335151	0	0.148932	0	0	0	0	0.164026	0	0	0.175306	0	0	0	0.209794	0	0.430761	0.397818	0.218447	0	0.116767	0	0	0.293621	0	0.267452	0.316035	0.325016	0.114639	0.680964	0.169112	0.112416	0.250716	0.144791	0	0.180841	0.61318
hsa-miR-1243	0	0	0	0	0	0	0	0	0	0	0	0	0	0	0	0	0	0	0	0	0	0	0	0	0	0	0	0	0	0	0	0	0	0	0	0	0	0	0	0	0	0	0.338224	0	0	0	0	0	0
hsa-miR-7157-5p	0	0	0	0	0	0	0	0	0	0	0	0	0	0	0	0	0	0	0	0	0	0	0	0	0	0	0	0	0	0	0	0	0	0	0	0	0	0	0	0	0	0	0	0	0	0	0	0	0
hsa-miR-4699-5p	0	0	0	0	0	0	0	0	0	0	0.166901	0	0	0	0	0	0	0	0	0	0	0	0	0	0	0	0	0	0	0	0	0	0	0	0	0	0	0	0	0	0	0	0.338224	0	0	0	0	0	0
hsa-miR-520d-3p	0.200635	0	0	0	0	0	0	0	0	0	0.166901	0	0	0	0.148932	0	0	0	0	0	0	0	0	0.20891	0	0	0	0	0	0	0.218447	0	0	0	0	0	0	0.534904	0	0	0.114639	0	0	0	0	0	0	0	0
hsa-miR-6727-5p	0	0	0	0	0	0	0	0	0	0	0	0	0.335151	0	0	0	0	0	0	0	0.186577	0	0	0	0	0	0	0	0	0	0	0	0.116767	0	0	0.293621	0	0	0	0.325016	0	0	0	0	0	0	0	0	0
hsa-miR-3686	0	0	0	0	0	0	0	0	0	0	0	0	0	0	0	0	0	0	0	0	0	0	0	0	0	0	0	0	0	0	0	0	0	0	0	0	0	0	0	0	0	0	0	0	0	0	0	0	0
hsa-miR-517b-3p	1.605082	0	0	0	0	0	0	0	2.043939	0	0.166901	0	0	0	2.680776	0	9.69851	1.266655	0	1.476231	0	0	0	1.25346	0	0	0	0	0	0	1.092235	2.139215	0	0	0.216713	0	0	1.872165	0	0	1.834217	0	1.352894	0	0	0	0	0	0
hsa-miR-525-3p	0	0	0	0	0	0	0	0	0.291992	0	0	0	0	0	0.148932	0	0	0	0	0.164026	0	0	0	0.20891	0	0	0	0	0	0	0.218447	0	0	0	0	0	0	0	0	0	0.229277	0	0	0	0	0	0	0	0
hsa-miR-5579-5p	0	0	0	0	0	0	0	0	0	0	0	0	0	0	0	0	0	0	0	0	0	0	0	0	0	0	0	0	0	0	0	0	0	0	0	0	0	0	0	0	0	0	0	0	0	0	0	0	0
hsa-miR-6889-3p	0	0	0	0	0	0	0	0	0	0	0	0	0	0	0.148932	0	0	0	0	0	0	0	0.175306	0	0	0	0	0	0	0	0	0	0.116767	0	0	0	0	0.267452	0	0	0	0	0	0	0	0	0	0	0
hsa-miR-218-5p	23.474332	27.401407	24.818639	33.367416	11.528256	21.384772	33.169465	25.582655	16.789489	15.833019	26.370332	23.2492	24.130847	18.395954	36.48834	30.64156	16.626018	24.790221	25.216651	15.254394	17.724846	14.475346	32.080956	25.487031	26.26845	27.699041	10.4897	16.231775	45.373451	12.332338	25.776733	15.776708	14.946192	20.366789	66.964173	21.434301	20.634079	14.174966	28.443154	21.451074	27.054703	18.613024	19.786085	39.120624	14.290791	18.388512	27.427153	16.63735	62.544584
hsa-miR-338-3p	705.032555	179.918674	201.44461	341.208762	100.526403	276.474568	318.784386	101.717853	110.226639	242.366964	748.383313	445.687192	228.572732	349.340969	380.968041	270.721435	223.52757	314.672937	448.609521	301.315289	234.341124	248.493443	295.565521	344.283842	206.56554	170.41505	116.645477	296.631266	280.999508	229.739512	115.121507	934.836846	129.494762	164.983801	210.644574	200.836468	151.041445	217.973536	218.696253	548.627474	248.192496	127.567319	174.523404	152.210696	114.953121	313.039119	284.446108	217.551428	450.443653
hsa-miR-652-3p	12.43939	24.170109	15.304827	11.840052	13.833908	18.111594	38.532196	11.029647	10.657676	13.640755	10.347852	23.016709	11.395123	15.299605	25.914167	10.594156	10.160344	11.399883	13.225516	11.317776	19.590618	14.130695	47.858474	16.712808	13.816523	25.061036	20.769608	8.918558	14.358688	13.127972	8.519429	10.16127	13.895289	15.499254	18.853991	11.744824	14.443854	10.163183	25.282803	24.701236	24.532655	12.03037	14.205394	18.773402	12.034352	10.280193	12.533914	13.924739	27.961109
hsa-miR-3943	0	0.129252	0	0	0	0.218212	0	0	0	0	0	0	0	0	0.148932	0	0.230917	0	0	0	0	0	0	0	0	0	0	0	0	0	0	0	0	0	0	0	0	0	0	0	0	0	0.338224	0	0	0	0	0	0.367909
hsa-miR-3153	0	0	0	0	0	0	0	0	0	0	0	0	0	0	0	0	0	0	0	0	0	0	0	0	0	0	0	0	0	0	0	0	0	0	0	0	0	0	0	0	0	0	0	0	0	0	0	0	0
hsa-miR-621	0.200635	0	0.206822	0	0	0	0	0	0	0	0	0	0	0	0	0	0	0	0	0.164026	0	0	0	0	0	0.2638	0	0	0	0	0	0	0	0	0	0.293621	0	0	0	0	0.114639	0	0	0	0	0	0	0	0
hsa-miR-3074-3p	0	0	0	0	0.230565	0	0	0.612759	0	0	0.166901	0	0	0	0	0	0	0	0.17634	0	0	0	0	0	0.170574	0	0	0	0	0	0	0	0	0	0	0	0	0	0.316035	0	0	0	0	0.112416	0	0.144791	0	0	0
hsa-miR-4634	0	0	0	0	0	0	0	0	0	0	0	0	0	0	0	0	0	0	0	0	0	0	0	0	0	0	0	0	0	0	0	0	0	0	0	0	0	0	0	0	0	0	0	0	0	0	0	0	0
hsa-miR-3199	2.006353	3.619055	2.06822	0.717578	1.613955	1.09106	2.184817	2.910605	0.437987	1.46151	1.502108	2.32492	0.670302	0.91069	2.531844	0.977922	0.923668	1.447608	1.587061	0.82013	2.05235	1.723255	1.753059	0.62673	1.535168	1.0552	1.258764	2.318824	2.440978	2.983631	1.747576	1.069608	1.634739	1.537116	1.300277	1.468103	2.063408	1.337261	2.844315	0.325016	2.178136	2.950845	1.522006	1.57382	1.253579	2.171869	2.801701	1.446728	1.962179
hsa-miR-532-5p	832.235356	579.824114	470.933653	904.149398	581.485294	606.411069	1358.954993	406.105464	644.862331	767.779566	687.965214	922.063328	421.284345	879.362983	1032.247649	497.599364	1186.220171	727.240094	662.510206	636.09183	1041.847802	757.198469	499.621431	481.537778	530.656814	460.067875	468.67985	534.935154	801.645509	757.444208	726.117421	878.949861	508.637672	435.388155	433.641761	553.474764	536.486002	709.818116	1379.492991	846.34238	1079.207455	453.068276	642.117606	468.435729	435.869136	488.960736	552.229483	704.193898	1247.948444
hsa-miR-22-3p	244367.614487	159483.555859	172449.202454	212671.725595	251757.309893	231145.176426	166371.087665	173383.593801	208575.953601	244097.146526	260015.134571	176375.416944	207255.47494	300656.170892	105757.502376	184897.851146	290027.714648	244898.598051	137433.925319	269593.695112	239135.229009	260244.667816	173462.073217	197288.848295	180931.629364	193790.930277	221328.709472	179959.392018	170979.657332	214014.98538	205474.628273	301762.980353	197079.46693	151172.428951	117334.227928	171150.252691	195826.881749	246625.421972	194434.55957	227137.623917	214457.000682	223131.360064	140871.504269	145942.292137	192304.283538	195512.333696	185850.951715	272632.08473	162874.073341
hsa-miR-376c-3p	8.025413	7.238109	18.613979	7.175788	11.758822	9.819539	18.272999	20.221021	14.16157	8.769056	5.84153	14.879489	11.059971	10.199735	15.935723	29.500649	3.925588	12.304636	12.343815	14.926342	14.366453	6.548371	8.414678	10.445504	13.987097	16.355623	8.391761	10.345528	8.328039	11.536703	7.427194	4.545832	10.041974	17.420649	25.355367	9.68948	21.046761	7.488661	20.858312	4.225211	8.597893	17.705071	15.727402	30.014961	7.396111	18.098931	11.206794	14.648103	14.716372
hsa-miR-21-5p	78716.66419	71306.9915399999	90762.7925599999	77124.302598	79973.1345470001	135789.163596	131246.411199	42170.168767	81247.397636	40494.282458	79609.5254970001	87729.699202	59602.182905	75017.057233	70459.1305329999	47153.774011	71978.8794189999	63388.5914	68681.341934	67286.8042610001	72131.541494	55254.119875	101371.25922	53276.671342	99844.8455640001	75219.251097	61816.019031	60606.066014	93339.651157	48815.170684	83392.750887	96555.5968559999	54806.526765	38446.861956	107814.263505	65848.5223290001	47427.838508	39907.07641	136270.520941	176275.827014	167965.559827	45483.424532	125100.811791	73210.8722980001	51558.166342	56785.470464	66928.0012160001	47971.62681	227302.845664
hsa-miR-1468-3p	0	0	0	0	0	0	0	0	0	0	0	0	0	0	0	0	0	0	0	0	0	0	0	0	0	0	0	0	0	0	0	0	0	0	0	0	0	0	0	0	0	0	0	0	0	0	0	0	0
hsa-miR-379-3p	1.203812	0.64626	1.654576	1.076368	0.46113	1.09106	0.993098	0.919139	2.481925	0.48717	0.667603	1.16246	0.335151	0.182138	2.085048	0.651948	0.692751	0.180951	1.234381	1.14818	1.119464	0.344651	0.175306	1.25346	1.535169	1.846603	0.839176	0.356742	0.574348	0.994544	0.655341	0.802206	1.284438	2.689953	2.383838	0.293621	0.412682	1.337261	3.476385	0.975049	1.031748	3.404821	0.845559	2.697974	0.501431	1.013539	0.589831	1.085045	1.962182
hsa-miR-6818-5p	0	0	0.413644	0	0	0	0	0.15319	0	0	0	0	0	0	0	0	0.230917	0	0	0	0	0	0	0.20891	0	0	0.209794	0	0	0	0	0	0.116767	0	0	0	0	0	0	0	0.114639	0.453976	0	0	0.125358	0.289583	0	0	0.245273
hsa-miR-3152-5p	0	0.129252	0	0.358789	0	0	0	0	0	0.48717	0	0.464984	0	0.182138	0.148932	0	0.230917	0.542852	0	0	0	0	0	0	0.170574	0	0	0	0	0	0	0	0.116767	0.128093	0.216713	0	0	0	0	0	0.114639	0	0	0	0.250716	0	0	0.180841	0.122636
hsa-miR-299-3p	1.203811	0.517008	1.447754	0.358789	0	0	1.390338	0.919138	0.291992	0.243585	0.834504	0	0	1.092829	1.340388	0.325974	0.692751	0.361902	0.17634	0.984155	1.306041	0.689302	0.175306	0.62673	0.341149	0.5276	0.419588	0.535113	0	0.397818	0.218447	0.534804	0.700602	0.640465	0.433426	0.293621	0.412682	0.267452	1.580175	0.325016	0.802471	0	0.84556	1.79865	0.62679	0.868748	0.442373	1.085045	1.349
hsa-miR-3663-3p	0	0	0	0	0	0	0	0	0	0	0	0	0	0	0	0	0	0	0	0	0	0	0	0	0	0	0	0	0	0	0	0	0	0	0	0	0	0	0	0	0	0	0	0	0	0	0	0	0
hsa-miR-6753-5p	0	0	0	0	0	0	0	0	0	0	0	0	0	0	0	0	0	0	0	0	0	0	0	0	0	0	0	0	0	0	0	0	0	0	0	0	0	0	0	0	0	0	0	0	0	0	0	0	0
hsa-miR-1179	0.200635	0	0	0	0.46113	0	0.19862	0.30638	0	0	0.166901	0	0.335151	0	0	0	0.230917	0.180951	0.17634	0	0.373155	0	0	0	0.170574	0.5276	0.419588	0.178371	0.287174	0.198909	0	0.267402	0.116767	0	0	0	0	0	0	0	0.114639	0	0.169112	0.224831	0	0.434373	0.147458	0.180841	0.122636
hsa-miR-6753-3p	0	0	0	0	0	0	0	0	0	0	0	0	0	0	0	0	0	0	0	0.164026	0	0	0	0	0	0	0	0	0	0	0	0	0	0	0	0	0	0	0	0	0	0	0	0	0	0	0	0	0
hsa-miR-6818-3p	0	0.387756	0	0	0	0	0	0	0	0	0	0	0	0.182138	0	0.162987	0	0	0	0	0	0	0	0	0.170574	0	0	0	0	0	0	0	0.116767	0	0	0.293621	0.412682	0	0	0	0	0	0	0	0	0	0	0	0
hsa-miR-3150a-5p	0	0.129252	0	0	0	0	0	0.30638	0.145996	0.243585	0.166901	0	0	0	0	0.162987	0	0	0	0.328051	0.186577	0	0	0.20891	0.341148	0.2638	0	0.713485	0	0	0	0.267402	0.233534	0	0	0.293621	0.412682	0	0	0	0.114639	0	0	0	0.250716	0.144791	0	0	0.122636
hsa-miR-34c-5p	1.003176	0.258504	0	0	0	0.218212	0	0.15319	0	0	0	0.464984	0.335151	0	0.446796	0	0	0	0.17634	0.328051	0.186577	0	0	0.20891	0.170574	0	0	0.178371	0.861521	0	0	0	0.116767	0.256186	0.433426	0.880863	0	0	0	0.650032	0.229277	0	0	0.112416	0	0	0	0.361682	0.367909
hsa-miR-1343-5p	0	0	0	0	0	0	0	0.306379	0	0	0	0	0	0	0	0	0	0	0	0	0	0	0	0	0	0	0	0	0	0	0	0	0	0	0	0	0	0	0	0	0	0	0	0	0	0	0	0	0
hsa-miR-4657	0.200635	0.129252	0	0	0.230565	0	0.59586	0	0	0	0	0	0	0.364276	0	0.162987	0.230917	0	0.17634	0	0	0	0.175306	0	0	0.5276	0.209794	0	0	0.198909	0	0	0	0.128093	0	0	0	0	0.316035	0	0.114639	0	0	0	0	0	0	0	0.122636
hsa-miR-5011-5p	0	0	0	0	0	0	0	0	0	0	0	0	0	0	0	0	0	0	0	0	0	0	0	0	0	0	0	0	0	0	0	0	0	0	0	0	0	0	0	0	0	0	0	0	0	0	0	0	0
hsa-miR-3689f	0	0	0	0	0	0	0	0	0	0	0	0	0	0	0	0	0	0	0	0	0	0	0	0	0	0	0	0	0	0	0	0	0	0	0	0	0	0	0	0	0	0	0	0	0	0	0	0	0
hsa-miR-6775-3p	0.200635	0	0	0	0	0	0	0	0	0	0	0	0	0	0	0	0	0	0	0	0	0	0.175306	0	0	0	0	0	0	0	0	0	0	0	0	0	0	0	0	0	0.114639	0.226988	0	0	0	0	0	0	0
hsa-miR-4776-3p	0	0	0	0	0	0	0	0	0	0	0	0	0	0	0	0	0	0	0	0	0	0	0	0	0	0	0	0	0	0	0	0	0	0	0	0	0	0	0	0	0	0	0	0	0	0	0	0	0
hsa-miR-5581-3p	0.200635	0.258504	0.206822	0.358789	0	0.436424	0.794479	0.306379	0.145996	0	0	0.232492	0.335151	0.182138	0	0	0	0	0.17634	0.164026	0.74631	0	0.175306	0.41782	0.341148	0	0.419588	0.535113	0.143587	0.198909	0	0	0.467068	0.384279	0.433425	0.880862	0.825364	0	0	0	0	0.907952	0.169112	0.449662	0.250716	0	0.147458	0.180841	0.490545
hsa-miR-3120-3p	0	0	0	0	0	0	0	0	0	0	0	0	0	0	0	0	0	0	0	0	0	0	0	0	0	0	0	0	0	0	0	0	0	0	0	0	0	0	0	0	0	0	0	0	0	0	0	0	0
hsa-miR-6883-5p	0	0	0	0	0	0	0	0	0	0	0	0	0	0	0	0	0	0	0	0	0.186577	0	0	0	0	0	0	0	0	0	0	0	0	0	0	0	0	0	0	0	0	0	0	0	0.250716	0	0	0	0
hsa-miR-6883-3p	0	0.129252	0.206822	0.358789	0	0.436424	0.39724	0.30638	0.437987	0	0.166901	0	0.335151	0	0.148932	0	0.461834	0.180951	0	0.164026	0.373155	0.689302	0	0.20891	0.170574	0.5276	0	0.535113	0	0	0	0	0.116767	0.128093	0.216713	0	0	0	0	0	0	0	0	0	0	0	0.294916	0	0
hsa-miR-208a-3p	0	0	0	0	0	0	0	0	0	0	0	0	0	0	0	0	0	0	0	0	0	0	0	0	0	0	0	0	0	0	0	0	0	0	0	0	0	0	0	0	0	0	0	0	0	0	0	0	0
hsa-miR-548at-5p	0.200635	0	0	0	0	0	0	0.306379	0	0	0	0.232492	0.335151	0	0	0	0	0	0	0	0.186577	0	0	0	0	0	0	0	0	0	0	0	0	0.128093	0	0	0	0	0	0	0	0	0	0.112416	0	0	0	0	0
hsa-miR-551b-5p	0	0.129252	0	0	0	0	0	0	0	0	0	0	0	0	0	0	0	0	0	0	0	0	0.175306	0	0	0	0	0	0	0.198909	0	0	0	0	0	0	0	0	0	0	0	0	0	0.337247	0	0	0	0	0
hsa-miR-4694-5p	0	0	0	0	0	0	0	0	0	0	0	0	0	0	0	0	0	0	0	0	0	0	0	0	0	0	0	0	0	0	0	0	0	0	0	0	0	0	0	0	0	0	0	0	0	0	0	0	0
hsa-miR-6829-3p	0	0	0	0	0	0	0	0	0	0	0	0	0	0	0	0	0	0	0	0	0	0	0	0	0	0	0	0	0	0	0	0	0	0	0	0	0	0	0	0	0	0	0	0	0	0	0	0	0
hsa-miR-198	0	0	0	0	0	0	0	0	0	0	0	0	0	0	0	0	0	0	0	0	0	0	0	0	0	0	0	0	0	0	0	0	0	0	0	0	0	0	0	0	0	0	0	0	0	0	0	0	0
hsa-miR-765	0.401271	0.129252	0	0	0.46113	0	0.19862	0	0	0	0.166901	0	0.335151	0	0	0	0	0.542852	0	0.164026	0	0.344651	0.175306	0	0.511722	1.055202	0	0	0.287174	0	0	0	0.116767	0	0	0	0	0.267452	0	0	0	0	0	0.112416	0	0.289582	0.147458	0	0.245272
hsa-miR-4694-3p	0	0	0	0	0	0	0	0	0	0	0	0	0	0	0	0	0	0	0	0	0	0	0	0	0	0	0	0	0	0	0	0	0	0	0	0	0	0	0	0	0	0	0	0	0	0	0	0	0
hsa-miR-1292-5p	0	0.129252	0.413644	0	0.230565	0.218212	0.794479	0.306379	0.145996	0	0.333802	0	0	0.364276	0.148932	0.325974	0.230917	0.180951	0.17634	0.164026	0.746308	0.344651	0.87653	0.20891	0	0.791401	0	0.178371	0	0.198909	0	0	0.583835	0	0	0.587241	0	0	1.26414	0.975049	0	0.226988	0.338224	0.112416	0	0	0	0.180841	0
hsa-miR-556-5p	0.601906	0.517008	2.481864	0.358789	4.150172	2.836756	0.595859	2.757412	1.605952	0	0.333802	3.022396	4.021808	0.546414	4.765824	3.096753	0.461834	0.723802	1.763401	1.14818	0.932886	1.378604	1.577753	1.253461	2.388041	1.582802	1.468558	2.675568	1.148695	0.198909	0.655341	0	1.751507	2.433767	3.900825	0.880862	2.47609	0.802357	0.948105	0.650033	0.343916	2.042893	2.198454	3.372468	2.25644	3.04062	2.211867	0.180841	0.490546
hsa-miR-4676-5p	0.200635	0.129252	0.413644	0.717579	0.691695	0.654636	1.390338	0.459569	0.583983	0.730755	0	0.929968	0.335151	0.182138	0	0.325974	0.692751	0	0	0.164026	0.559732	0	0.175306	0.20891	0.852872	0	0.209794	0.178371	0.143587	0	0.218447	0.267402	0	0.384279	0.216713	0	0	0	0	0.975049	0.458555	0.226988	0.169112	0.449663	0	0.289582	0.147458	0.180841	1.226364
hsa-miR-6772-5p	0	0	0	0	0	0	0.19862	0	0	0	0	0	0.335151	0	0	0	0	0	0	0	0	0	0	0	0	0	0	0	0	0	0	0	0	0	0	0	0	0	0	0	0	0	0	0.112416	0	0	0	0	0
hsa-miR-7703	0	0.129252	0	0	0	0	0	0.15319	0	0	0	0	0	0	0	0	0.461834	0	0.17634	0	0	0	0	0	0	0	0	0	0	0	0	0.267402	0.116767	0	0	0	0	0	0	0	0	0	0	0	0	0	0	0	0
hsa-miR-6736-3p	0	0.129252	0	0	0	0	0	0	0	0	0	0	0	0	0	0	0	0	0	0	0	0	0	0	0	0	0.209794	0	0	0	0	0	0	0	0	0	0	0	0	0	0	0	0	0	0	0	0	0	0
hsa-miR-4306	0	0	0	0	0	0	0.19862	0	0.145996	0	0	0	0	0	0	0	0	0.361901	0.17634	0	0	0	0	0	0	0	0	0	0	0	0	0	0.116767	0	0	0	0	0	0.316035	0.650033	0	0	0	0	0.125358	0	0	0	0
hsa-miR-622	0.200635	0	0	0	0	0	0	0.15319	0	0	0	0	0	0	0	0	0	0	0	0	0	0	0	0	0	0	0	0	0	0	0	0	0	0	0.433426	0	0	0	0	0	0	0	0	0	0	0	0	0	0
hsa-miR-432-3p	0	0	0	0	0	0.436424	0	0	0	0.48717	0	0	0	0.182138	0	0.162987	0	0	0	0	0	0	0	0	0	0	0	0	0	0	0	0	0	0.128093	0	0	0	0	0	0	0	0	0	0.224831	0	0	0	0	0.122636
hsa-miR-10b-5p	1265.206403	3601.863246	1470.504292	1680.569757	614.225545	710.061754	2327.821179	584.264892	557.119007	2690.882255	1738.605931	1477.951735	1460.586456	873.716699	3838.126415	1510.889649	701.29466	1744.724797	2340.740092	307.384244	1671.919438	889.889141	1789.345935	1646.629403	1945.571087	1316.891534	375.531302	2069.105631	15047.473413	471.214632	498.495776	1923.421461	611.392761	422.835037	2440.399725	6840.771918	767.587666	1392.623563	1459.449857	2596.555023	1091.129865	805.353834	3304.614199	1985.371587	1851.660335	1071.45675	3187.005548	796.784366	4926.551192
hsa-miR-767-5p	0	0	0	0	0	0	0.397239	0	0.145996	0	0.333802	0	0	0	0	0	0	0	0	0	0	0.344651	0	0	0	0	0	0	0.143587	0	0	0.267402	0	0	0	0	0	0	0	0	0	0	0	0	0	0	0	0	0
hsa-miR-369-3p	8.025412	4.911574	11.788853	6.45821	8.06978	9.383115	4.171011	10.570079	11.095664	8.281886	8.678844	12.089584	11.395123	9.83546	12.957084	15.320779	9.00576	11.218933	10.051391	11.809854	9.702019	8.616277	6.311009	11.907874	5.287804	14.509021	10.699495	7.66996	6.030649	8.751983	6.116513	10.161271	8.640768	13.577859	15.820016	5.578791	13.205809	6.418851	24.966769	11.375569	11.119942	10.214464	13.698059	27.092156	8.398975	15.492686	6.045771	8.680356	19.867102
hsa-miR-5089-3p	0	0	0	0	0	0	0	0	0	0	0	0	0	0	0	0	0	0	0	0	0	0	0	0	0	0	0	0	0	0	0	0	0	0	0	0	0	0	0	0	0	0	0	0	0	0	0	0	0
hsa-miR-4742-3p	0.802541	0.64626	1.654576	0	1.152825	0	0.59586	1.225517	0.875974	0.730755	0.500703	1.627444	0.335151	0.182138	0.595728	0.162987	0.461834	0.361902	0	0.492078	0.746309	0	0.701224	0	0.341148	0.5276	1.888146	0.178371	0	0.397817	0.655341	0.534804	0.583835	0	0.216713	0.293621	0	0	0.316035	0	0	0.226988	0.676448	0.449663	0.125358	0.289582	0.442374	0.361682	0.613181
hsa-miR-16-5p	475.907005	736.348189	880.027532	355.560336	503.784838	741.920705	982.372319	808.993955	513.466344	345.159787	379.866286	837.436235	641.478313	401.978891	698.342121	762.616251	332.982187	348.329734	624.94974	370.862204	369.796263	273.997623	1024.837501	474.225923	521.957522	994.263658	641.340329	601.824344	601.772583	386.479542	557.257988	372.758172	632.761141	660.703764	955.485523000001	725.242801	760.572082	367.746759	430.123701	317.215881	374.065644	675.743613	564.326165	716.874168	587.426737	650.837577	575.970191	561.510544	525.497155
hsa-miR-7108-3p	0	0.258504	0	0	0	0	0	0	0	0	0	0	0	0	0	0	0	0	0	0	0	0	0	0	0	0	0	0	0	0	0	0	0	0	0	0	0	0	0	0	0	0	0	0	0	0	0	0	0
hsa-miR-4433a-3p	0.200635	0	0	0	0	0	0	0	0	0	0	0	0	0	0	0.162987	0	0.361901	0.17634	0	0	0	0.350612	0	0.341149	0.2638	0	0	0	0	0	0	0	0.128093	0	0	0.825364	0	0.63207	0	0.114639	0	0.169112	0	0	0	0	0	0
hsa-miR-1227-3p	0	0	0.206822	0	0	0	0	0	0	0	0.166901	0	0	0	0.148932	0	0.230917	0	0	0	0	0	0.175306	0	0	0.2638	0	0	0	0	0	0	0	0	0.216713	0	0	0	0	0	0	0	0	0	0	0	0	0	0
hsa-miR-6509-5p	2.006353	1.680276	1.240932	2.152736	1.844521	2.618544	1.986196	2.144654	2.919912	1.705095	2.503513	1.859936	2.681206	1.092828	1.787184	2.933766	3.463754	2.895209	2.821443	2.29636	2.612082	1.723255	3.155503	2.506921	1.876318	2.901804	3.356704	1.783711	2.584564	0.994543	0.873788	1.604411	3.503014	2.305674	3.033976	2.055344	2.47609	1.069809	1.580175	1.625081	0.802471	1.361929	2.029342	2.697974	2.131083	2.895829	1.32712	1.627568	1.839547
hsa-miR-19a-5p	0	0.258504	0	0	0	0.218212	0	0.15319	0.145996	0	0	0	0	0	0.148932	0.162987	0	0.180951	0	0	0	0	0.175306	0	0.170574	0	0.419588	0	0	0.198909	0.436894	0	0	0.384279	0.216713	0	0	0	0	0.325016	0	0	0	0	0	0.144791	0	0	0
hsa-miR-6746-5p	0	0	0	0	0	0	0	0	0	0	0	0	0	0	0	0	0	0	0	0	0	0	0	0	0	0	0.209794	0	0	0	0	0	0	0	0	0	0	0	0	0	0	0.226988	0	0	0	0	0	0	0
hsa-miR-26a-5p	3208.158955	6764.140713	4630.950992	3174.927791	2874.455663	2717.175469	4864.987368	5371.89748	2922.830846	4007.458572	3013.394463	4118.131051	3932.322365	2264.341464	6835.829582	5375.637808	1909.22102	2887.970109	5758.389911	3231.635184	3059.495033	2410.145149	8369.447788	3564.215201	3975.064756	6436.729454	3838.811055	5904.799378	4746.694813	3329.333284	3273.863357	1780.094075	4108.685452	5416.541186	6676.912845	4154.437375	3701.340726	2620.764023	3639.459626	3370.418774	3671.643971	3777.309218	4191.267512	4522.591266	3025.510945	4530.814151	4734.132844	3362.191302	3758.684341
hsa-miR-4712-5p	0	0	0	0	0	0	0	0	0	0	0	0	0	0	0	0	0.230917	0	0	0	0	0	0	0	0	0	0	0	0	0	0	0	0	0	0	0	0	0	0	0	0	0	0	0	0	0	0	0	0
hsa-miR-4774-5p	0	0	0	0	0	0	0	0	0	0	0	0	0	0	0	0	0	0	0	0	0	0	0	0	0	0	0	0	0	0	0	0	0	0	0	0	0	0	0	0	0	0	0	0	0	0	0	0	0
hsa-miR-545-3p	0.40127	0	0	0	0	0	0	0	0.875973	0	0.166901	0	0	0.182138	0	0	0	0.180951	0	0	0	0	0.350612	0	0	0	0.419588	0	0.143587	0	0.218447	0.267402	0	0.128093	0	0.293621	0	0	0	0	0.114639	0.226988	0	0	0	0	0	0	0.245273
hsa-miR-3143	0	0	0	0	0	0	0	0	0	0	0	0	0	0.182138	0	0	0	0	0	0	0	0	0	0	0	0	0	0.356742	0	0	0	0	0	0.128093	0	0	0	0	0	0	0	0	0	0	0	0	0	0	0
hsa-miR-7106-5p	0	0	0	0	0	0	0	0	0	0	0	0	0	0	0	0	0	0	0	0	0	0	0	0	0	0	0	0	0	0	0	0	0	0	0	0	0	0	0	0	0	0	0	0	0	0	0	0	0
hsa-miR-647	0	0	0	0	0	0	0	0	0	0	0	0	0	0	0	0	0	0	0	0	0	0	0	0	0	0	0	0	0	0	0	0	0	0	0	0	0	0	0	0	0	0	0	0	0	0	0	0	0
hsa-miR-1257	0	0	0	0	0	0	0	0	0	0	0	0	0	0	0	0	0	0	0	0	0	0	0.175306	0	0	0	0	0	0	0	0	0	0	0	0	0	0	0	0	0	0	0	0	0	0	0	0	0	0
hsa-miR-6789-3p	0	0	0	0	0	0	0	0	0	0	0	0	0	0	0	0	0	0	0	0	0	0	0	0	0	0	0	0	0	0	0	0	0	0	0	0	0	0	0	0	0	0	0	0	0	0	0	0	0
hsa-miR-518e-3p	0.601905	0	0	0	0	0	0	0	0	0	0	0	0	0	0.297864	0	0.230917	0.361902	0	0.656104	0	0	0	0.20891	0	0	0	0	0	0	0.218447	0.534804	0	0	0	0	0	0.534904	0	0	0.229278	0	0	0	0	0	0	0	0
hsa-miR-499a-3p	0.601906	0.64626	0.413644	0.358789	0	0	0	0.306379	0.145996	0.243585	0.166901	0.464984	1.675753	0.728552	0.446796	1.140909	0.461834	0	1.058041	0.492078	0.186577	0.689302	0	0.83564	0	0.2638	0.419588	0	0.717935	0.397818	0.218447	0.534804	0.700602	0.640465	0	0	0	0.802357	0.316035	0	0.229277	0.453976	0.338224	0.786909	0.877504	0.434374	0.294916	0.723364	0
hsa-miR-6875-5p	0	0.775512	0.206822	0.358789	0.922261	0.654636	0.595859	0	0	0	0	0.464984	0	0.364276	0	0.162987	1.154585	0.180951	0	0.164026	0	0	0.175306	0	0.682298	0.791401	0.419588	0	0.143587	0.198909	1.092235	0	0.350301	0	0.216713	0.293621	0.825363	0	0.316035	0.325016	0.114639	0.680964	0	0.112416	0	0.434374	0.442374	0	0
hsa-miR-4666b	0	0	0	0	0	0	0	0	0	0	0	0	0	0	0	0	0	0	0	0	0	0	0	0	0	0	0	0	0	0	0	0	0	0	0	0	0	0	0	0	0	0	0	0	0	0	0	0	0
hsa-miR-6835-3p	0	0	0	0	0	0	0	0	0	0	0	0	0	0	0	0	0	0	0	0	0	0	0	0	0	0	0	0	0	0	0	0	0	0	0	0	0	0	0	0	0	0	0	0	0	0	0	0	0
hsa-miR-7853-5p	0	0	0	0	0	0	0	0	0	0	0	0	0	0	0	0	0	0	0	0	0	0	0	0	0	0	0	0	0	0	0	0	0	0	0	0	0	0	0	0.325016	0	0	0	0	0	0	0	0	0
hsa-miR-4465	0	0	0	0	0	0	0	0	0	0	0	0	0	0	0	0	0	0	0	0	0	0	0	0	0	0	0	0	0	0	0	0	0.116767	0	0	0	0	0	0	0	0	0	0	0	0	0	0	0	0
hsa-miR-2682-3p	0	0	0	0	0	0	0	0	0	0	0	0	0	0	0	0	0	0	0	0	0	0	0	0	0	0	0	0	0	0	0	0	0	0	0	0	0	0	0.316035	0	0	0	0	0	0	0	0	0	0
hsa-miR-361-5p	190.603565	252.558251	288.516665	319.322605	255.927311	237.196414	469.13939	281.562369	266.587869	342.480352	216.470377	353.620354	273.147765	245.704361	331.075822	255.237668	289.107973	237.94992	310.006107	238.821481	358.041894	203.344149	208.964472	276.388061	275.989305	222.911328	247.766742	261.1354	275.399622	367.384309	241.383802	158.836695	282.576486	230.439332	223.213901	309.182455	291.765849	265.312572	277.162737	161.208073	279.718102	290.544788	279.541848	304.30898	245.074535	267.429814	259.525737	241.060727	304.138376
hsa-miR-19b-1-5p	20.665438	6.979604	10.754743	20.450997	8.06978	11.347023	10.328217	7.812667	5.985818	14.858678	18.692894	9.764665	7.708465	14.753189	19.807955	10.431169	15.240516	16.466498	9.522372	21.15932	10.821485	15.164648	10.34304	16.086077	12.622502	13.453819	9.440731	13.912952	6.174236	16.708329	9.830109	21.392148	11.676714	9.35079	4.550963	13.506546	7.840949	14.174966	15.169682	11.050553	17.998255	11.576393	7.44092	7.194598	7.020038	10.569775	7.225432	16.999031	12.141007
hsa-miR-190b-5p	0.200635	0	0.413644	0	0	0.218212	0.19862	0.306379	0.145996	0.243585	0.166901	0	0	0	0.446796	0.651948	0	0	0	0	0	0	0	0	0	0.2638	0	0	0.287174	0	0	0.267402	0.116767	0	0.216713	0	0	0	0.948105	0	0.114639	0	0.338224	0.337247	0.125358	0.144791	0	0.723363	0
hsa-miR-190a-5p	1.203812	8.401376	4.343262	0.358789	2.305651	3.927816	1.787577	3.21698	1.31396	1.948679	3.171116	5.347316	1.675753	3.460624	8.340192	3.748701	2.309169	3.43806	4.055824	1.476232	0.746309	3.101859	6.311008	2.506921	3.582061	4.484606	5.24485	3.032309	2.153803	4.177082	2.83981	2.406617	2.802412	3.074232	4.767676	4.40431	4.126816	1.337261	4.740525	2.275113	2.865964	3.177833	5.073355	4.159377	3.510018	3.474993	4.276277	3.616816	5.51864
hsa-miR-512-3p	0.40127	0	0	0	0	0	0	0	0.145996	0	0.166901	0	0	0	0.297864	0	0.230917	0.180951	0	0.164026	0	0	0	1.04455	0	0	0	0	0	0	0.218447	0.802206	0	0.128093	1.733702	0	0	0.267452	0	0	0.229278	0	0	0	0	0	0	0.180841	0
hsa-miR-6717-5p	0.401271	1.29252	0	0.358789	0	0	0.59586	0	0	0	0	0	0	0.364276	0.148932	0.162987	0.461834	0	0.35268	0	0.186577	0.344651	0.525917	0.62673	0	0	0.839176	0.535113	0.287174	0	0	0	0.81737	0.384279	0.216713	0.293621	0.825363	0.534904	0.316035	0.325016	0.229278	0	0	0.112416	0.250716	0.144791	0.147458	0.180841	0.245273
hsa-miR-4526	0	0.129252	0	0	0	0	0	0.306379	0	0	0	0.232492	0	0	0	0	0	0	0	0	0	0	0	0	0	0	0	0	0	0	0	0	0	0	0	0	0	0	0	0	0	0	0	0	0	0	0	0	0
hsa-miR-4749-5p	0	0	0.206822	0	0	0	0	0	0.145996	0	0	0	0	0	0	0	0	0.180951	0	0.164026	0	0	0.175306	0	0	0	0	0	0	0	0	0	0	0	0	0	0	0	0	0	0	0	0	0	0	0.144791	0	0	0
hsa-miR-143-5p	35.512454	38.129317	34.332449	35.878942	14.756169	25.312589	27.012259	21.446537	19.855397	32.88396	34.715372	36.501246	31.839311	19.853058	53.466586	35.042208	20.320689	43.609074	46.553818	15.41842	22.575857	24.814879	29.451369	47.631502	28.65649	21.631633	16.783522	33.177038	38.337695	29.239576	31.893245	29.949007	27.323512	27.924277	46.376483	27.013092	35.077932	35.036237	52.777852	39.977002	19.030004	39.268944	44.814634	59.018181	19.806535	30.550995	65.028892	35.083108	59.601309
hsa-miR-6872-5p	0	0	0	0	0	0	0	0	0	0	0	0	0	0	0	0	0	0	0	0	0	0	0	0	0	0	0	0	0	0	0	0	0	0	0	0	0	0	0	0	0	0	0	0	0	0	0	0	0
hsa-miR-5196-3p	0	0	0	0	0	0	0	0	0	0	0.166901	0	0	0	0	0	0	0	0	0	0	0	0	0	0.170574	0	0	0	0.143587	0	0	0	0	0	0	0	0	0	0	0	0	0	0	0	0	0	0	0	0
hsa-miR-6783-5p	0	0	0	0	0	0	0	0	0	0	0	0	0	0	0	0	0	0	0	0	0	0	0	0	0	0.2638	0	0	0	0	0	0	0	0	0	0	0	0	0	0	0	0	0	0	0	0	0	0	0
hsa-miR-3176	0.40127	0	0	0	0	0.654636	0.19862	0	0	0	0	0	1.005453	0	0.148932	0	0	0.180951	0	0.164026	0	0	0.525918	0	0	0.527601	0.209794	0	0	0	0	0	0	0	0	0	0	0	0	0.325016	0	0	0	0.112416	0	0	0	0.180841	0.122636
hsa-miR-3200-5p	0.200635	0	0	0	0	0	0	0	0	0	0	0	0	0	0	0	0	0	0	0	0	0	0	0	0	0	0	0	0	0	0	0	0	0	0	0	0	0	0	0	0	0	0	0	0	0	0	0.361682	0
hsa-miR-4781-5p	0	0	0	0	0	0	0	0.15319	0	0	0	0	0	0	0	0	0	0	0	0	0	0	0	0	0	0	0	0	0	0	0	0	0	0.256186	0	0	0	0	0	0	0	0	0	0	0	0.144791	0.294916	0	0
hsa-miR-514a-5p	0	0	0	0	0	0	0	0.15319	0	0	0	0	0	0	0	0	0	0	0	0	0	0	0	0	0	0	0	0	0	0	0	0	0	0	0	0	0	0	2.212245	0	0	0	0	0	0	0	0	0	0
hsa-miR-6783-3p	0.200635	0.129252	0	0.358789	0	0	0	0	0	0	0	0	0	0	0.148932	0	0.230917	0.180951	0	0	0	0	0.175306	0	0.170574	0	0	0	0	0	0	0.267402	0	0	0	0	0	0	0	0.325016	0	0	0	0	0	0.144791	0.147458	0	0
hsa-miR-128-3p	202.641685	209.388112	153.875555	120.194464	243.707356	210.574553	266.944682	157.785225	138.111788	115.946406	129.014342	142.517605	177.294686	217.837225	114.081909	161.846107	249.852097	157.788844	110.212639	226.847602	239.565289	144.408812	290.481653	111.557991	169.721482	222.911327	197.835764	104.70388	165.412079	112.980123	110.971015	128.085484	141.638542	142.951804	117.45819	204.359914	162.596527	119.283677	107.767951	130.00651	169.779716	222.221364	98.423083	145.465764	137.141454	189.242425	195.086676	141.959993	152.069188
hsa-miR-874-5p	1.203812	1.163268	1.654576	2.511525	2.075086	0.654636	1.588957	1.531896	0.437987	1.948679	0.667604	1.859936	2.346055	1.092828	2.680776	1.303896	0.461834	0.904753	0.35268	2.29636	1.492618	1.033953	2.454282	1.88019	1.876318	1.582802	0.629382	1.248598	0.287174	1.392362	0.218447	1.871814	0.583836	0.640465	1.083563	2.055344	0.412682	0.802356	1.580175	2.275113	1.375663	2.496868	1.352895	2.135897	0.376074	1.01354	0	1.808408	1.716909
hsa-miR-3681-3p	0	0	0	0	0	0	0	0	0	0	0	0	0	0	0	0	0	0	0	0	0	0	0	0	0	0	0	0	0	0	0	0	0	0	0	0	0	0	0	0	0	0	0	0	0	0	0	0	0
hsa-miR-6500-3p	0.200635	0	0	0	0	0	0	0	0	0	0	0	0	0	0	0	0	0	0	0	0	0	0	0	0	0	0	0	0	0	0	0	0	0	0	0	0	0	0	0	0	0	0	0	0	0	0	0	0
hsa-miR-6822-3p	0	0	0	0	0.230565	0	0	0	0	0	0	0	0	0	0	0	0	0	0	0	0	0	0	0	0	0	0	0	0	0	0	0	0	0	0	0	0	0	0	0	0	0	0	0	0	0	0	0	0
hsa-miR-4685-3p	0	0.64626	0.413644	0	0	0.872848	0.39724	0.459569	0.145996	0.48717	0	0.697476	0.670301	0.182138	1.191456	0	0	0.180951	0.52902	0.164026	0.186577	0.344651	0.701223	0.41782	0.170574	1.319002	0.419588	0.356742	0.143587	0.596726	0	0.267402	0.467069	0	0	0	0	0.534904	0.63207	0	0.343916	0.226988	0	0.562078	0	0.144791	0	0.723364	0
hsa-miR-6853-3p	0	0.129252	0	0	0	0	0	0	0	0	0	0	0	0	0	0	0.230917	0	0.529021	0.164026	0	0	0	0	0	0.2638	0	0	0.143587	0.198909	0	0	0	0	0	0	0	0	0	0	0	0	0	0	0	0	0	0	0
hsa-miR-5583-3p	0	0	0	0	0	0	0	0	0	0	0	0	0	0	0	0	0	0	0	0	0	0	0	0	0	0	0	0	0	0	0	0	0	0	0	0	0	0	0	0	0	0	0	0	0	0	0	0	0
hsa-miR-3115	0	0	0	0	0	0	0	0.15319	0	0	0	0	0.335151	0	0	0	0	0	0.17634	0	0	0	0	0	0	0	0	0	0	0	0	0	0	0.256186	0	0	0	0	0	0	0.114639	0	0	0	0	0	0	0	0
hsa-miR-6875-3p	0	0	0	0	0	0	0	0	0	0	0	0	0	0	0	0	0	0	0	0	0	0	0	0	0	0.2638	0.209794	0	0	0	0	0	0	0	0	0	0	0	0	0	0	0	0	0	0	0	0	0	0
hsa-miR-125b-2-3p	37.920078	72.898084	59.771555	51.665678	54.413373	45.388092	81.036778	72.152276	56.50028	62.601317	43.394216	34.8738	55.970156	55.91641	37.381931	50.362986	59.114729	48.13284	51.138662	60.197448	83.026909	52.731617	78.536981	41.155289	56.630684	84.943723	67.973262	44.236051	43.506822	64.247501	65.752511	36.366651	84.422643	60.972274	48.110182	71.937042	55.71201	52.420628	39.504379	37.37687	52.733742	70.366314	50.902659	55.196051	46.507751	54.00721	49.545823	53.528865	36.790931
hsa-miR-6771-3p	0	0	0	0	0	0	0	0	0	0	0	0	0	0	0	0	0	0	0	0	0	0	0	0	0	0	0	0	0	0	0	0	0	0	0	0	0	0	0	0	0	0	0	0	0	0	0	0	0
hsa-miR-449c-5p	0	0	0	0	0	0	0	0	0	0	0	0	0	0	0.148932	0	0	0	0	0	0	0	0	0	0	0	0	0	0	0	0	0	0	0	0	0	0	0	0	0	0	0	0	0	0	0	0	0	0
hsa-miR-4677-5p	0.40127	0.517008	0.206822	0	0	1.09106	0.595859	0.15319	0.145996	0.243585	0.166901	0.232492	0.335151	0	0.595728	0	0	0.542852	0.35268	0.164026	0.186577	0	0.701224	0	0.511722	0.5276	0.839176	0.356742	0.574348	0.397817	0.436894	0.802206	0.583836	0.384279	0.433425	1.761723	0	0	0.63207	0	0.343916	0.453976	0.338224	0.337247	0.376074	0.434374	0.589831	0.361682	0.367909
hsa-miR-6736-5p	0	0.258504	0	0	0	0	0	0	0	0	0	0	0	0	0	0	0	0	0	0	0	0	0	0	0	0	0	0	0	0	0	0	0	0	0	0	0	0	0	0	0	0	0	0.449662	0	0	0	0	0
hsa-miR-6890-5p	0	0	0	0	0	0	0	0	0	0	0	0	0	0	0	0	0	0	0	0	0.186577	0	0	0	0	0	0	0	0	0	0	0	0	0	0	0	0	0	0	0	0	0	0	0	0	0	0	0	0
hsa-miR-642b-5p	0	0	0	0	0	0	0	0	0	0	0	0	0	0	0	0	0	0	0	0	0	0	0	0	0	0	0	0	0.143587	0	0	0	0	0	0	0	0	0	0	0	0	0	0	0	0	0	0	0	0
hsa-miR-6831-5p	0	0	0	0	0	0	0	0	0	0	0	0	0	0	0	0	0	0	0	0	0	0	0	0	0	0	0	0	0	0	0	0	0	0	0	0	0	0	0	0	0	0	0	0	0	0	0	0	0
hsa-miR-550b-2-5p	0	0	0	0	0	0	0	0	0	0	0	0.232492	0	0	0	0	0	0	0	0	0	0	0	0	0	0	0	0	0	0	0	0	0	0	0	0	0	0	0	0	0	0	0	0	0	0	0	0	0
hsa-miR-1252-5p	0	0	0	0	0	0	0	0	0	0.243585	0	0	0	0	0	0	0	0	0	0	0	0	0	0	0	0	0	0	0	0	0	0	0	0	0	0	0	0	0	0	0	0	0	0	0	0	0	0	0
hsa-miR-4743-5p	0	0.129252	0	0	0	0.218212	0.19862	0	0	0	0	0	0	0	0	0	0	0	0	0	0.186577	0	0.175306	0	0	0	0	0	0	0	0	0	0	0	0.216713	0	0	0	0	0	0	0	0	0	0	0	0	0	0
hsa-miR-483-5p	45.744853	21.326568	43.846261	60.635413	53.491111	32.731797	54.421759	48.101517	33.432981	62.601315	37.385786	26.736581	52.2835	45.170259	34.403291	44.658443	28.633698	42.523371	27.156393	50.683956	77.616168	58.935338	52.942343	53.898804	34.114869	54.870479	24.336106	49.230442	22.973899	64.2475	36.480629	22.461755	36.548116	42.654974	21.237828	41.694123	52.410558	47.071584	44.244906	4.225211	22.010606	52.434253	47.689537	53.172571	33.094464	46.622847	22.855959	62.932584	22.810377
hsa-miR-4711-5p	0	0	0	0	0	0	0	0.15319	0	0	0	0	0	0	0	0	0	0	0	0	0	0	0	0	0	0	0	0	0	0	0	0	0	0	0	0	0	0	0	0	0	0	0	0	0	0	0	0	0
hsa-miR-570-3p	0.601906	0.387756	1.447754	1.435157	0.230565	0.654636	0.39724	1.072327	0.729978	0.243585	0.834504	2.32492	3.016356	0.364276	1.042524	1.62987	0.461834	0.723803	1.410722	0.656103	0.186577	0.689302	1.051835	2.089101	0.682298	2.901804	0.629382	4.816022	1.292282	1.193452	1.092235	0	1.751507	1.024744	2.167126	2.936206	0	0.802356	0.63207	0	0.229277	1.361928	0.845559	1.461403	0.752147	1.01354	1.474578	0.542522	1.103728
hsa-miR-7108-5p	0	0	0	0	0	0	0	0	0	0	0	0	0	0.364276	0	0	0	0	0	0	0	0	0	0	0	0	0	0	0	0	0	0	0	0	0	0	0	0	0	0	0	0	0	0	0	0	0	0	0
hsa-miR-10a-5p	22873.029732	48315.40157	27197.711063	25272.769673	21049.67549	18483.863226	54125.218908	24523.193741	31963.097001	30665.632245	24540.597124	33631.829829	19742.718267	20689.618748	55250.046395	28355.177396	16003.003769	22368.197014	54093.949836	13344.642364	24175.943913	18779.693846	25527.674732	27452.249416	31235.575804	22290.077545	27585.396657	20567.801824	44226.048813	25101.279319	33665.066764	19958.873599	26510.345043	31911.684477	44760.454651	29134.206917	22648.788204	21010.509262	42372.083229	29352.219811	25336.498584	21561.601054	31031.343695	37157.059408	21600.2803	33811.410573	48552.251895	19267.678138	39645.296161
hsa-miR-501-5p	2.206989	2.326536	1.03411	1.793947	2.536216	1.309272	5.164109	0.15319	1.021969	2.43585	0.500703	3.022396	1.675754	2.367795	2.23398	0.814935	1.385502	0.904754	1.234381	1.640257	1.492619	1.033953	1.928364	1.25346	1.876318	3.165604	1.468558	1.248598	0.861522	1.591269	0.873788	0.267402	1.050903	0.768558	0.650139	1.468104	2.476089	1.069808	2.52828	1.625082	2.407412	1.815904	0.338224	1.236572	0.376074	1.013539	1.474579	3.435976	2.575365
hsa-miR-4793-5p	0	0	0	0	0	0	0	0	0	0	0	0	0	0	0	0	0	0	0	0	0	0	0	0	0	0	0	0	0	0	0	0	0	0	0	0	0	0	0	0	0	0	0	0	0	0	0	0	0
hsa-miR-218-1-3p	0.200635	0.517008	0.827288	0.717578	0	0	0.19862	0.612758	0.437987	0	0.166901	0	0	0.182138	0.446796	0.162987	0.230917	0.542853	0	0.656103	0.746309	0	0.350612	0	0.170574	0	0.419588	0	1.148695	0.397818	0.218447	0	0.116767	0.128093	1.300277	0.293621	0.825363	0	0	0.325016	0.343916	0	0	0.112416	0	0	0.147458	0	0.245272
hsa-miR-6866-5p	0	0	0	0	0	0	0	0	0.145996	0	0	0	0	0	0	0	0	0	0	0	0	0	0	0	0	0.2638	0	0	0	0	0.218447	0	0	0	0	0	0	0	0	0	0	0	0	0	0	0	0	0	0
hsa-miR-1256	0.200635	0.129252	0.620466	0	0	0	0	0.15319	0	0.243585	0	0	0	0	0	0	0	0	0	0	0.186577	0	0	0.20891	0.170574	0	0	0	0.143587	0	0	0	0.233534	0	0	0	0	0	0	0	0	0	0	0	0	0	0	0	0
hsa-miR-181b-3p	9.02859	8.659879	5.584194	8.252158	9.222605	8.728479	11.321315	6.433961	5.109844	7.551131	5.340826	14.182012	8.713918	4.189177	22.3398	8.149351	5.772924	4.342813	8.287991	2.132334	4.477856	4.480463	12.797321	10.445505	10.063886	16.355624	14.265993	5.529507	13.927926	6.563986	5.242726	6.952448	7.706632	7.557487	11.485764	4.991549	11.142404	3.476879	10.745191	13.000651	6.419761	9.760488	9.470263	13.714701	5.891817	5.936449	9.732215	4.159338	25.14047
hsa-miR-1255a	0	0	0	0	0	0	0	0.612759	0.437987	0	0	0	0	0	0	0	0	0	0	0	0	0	0.350612	0	0	0.2638	0	0.356742	0.287174	0	0	0.267402	0.467068	0.256186	0.216713	0	0	0	0	0	0	0.453976	0.169112	0.337247	0.125358	0	0	0.180841	0.245273
hsa-miR-4777-5p	0	0	0	0	0	0	0	0	0	0	0	0	0	0	0	0	0	0	0	0	0	0	0	0	0	0	0	0	0	0	0	0	0	0	0	0	0	0	0	0	0	0	0	0	0	0	0	0	0
hsa-miR-4451	0	0	0	0	0	0	0	0.15319	0	0	0	0	0	0	0	0	0	0	0	0	0	0	0	0	0	0	0	0	0	0	0.218447	0	0	0	0	0	0	0	0	0	0	0	0.169112	0	0	0	0	0	0
hsa-let-7i-5p	207.858203	271.558285	315.817166	210.250614	245.090749	282.584504	358.905538	228.099223	254.762229	164.663384	167.234631	313.631727	177.964986	184.688081	240.376239	235.842214	152.405162	166.293519	235.943215	151.395762	233.408238	146.821369	313.622014	180.080504	264.731399	317.351865	221.962077	227.244877	320.916658	162.309475	239.854673	185.57688	228.162996	201.234124	283.026557	183.219235	238.942611	154.052462	314.138838	212.560642	257.936775	205.87822	256.542642	294.079163	195.182123	219.50384	211.307037	227.316829	332.099486
hsa-miR-1307-3p	1274.234993	827.987801	681.892075	1389.950305	1000.883292	836.188275	1364.1191	570.477838	659.753876	964.35257	1104.382782	1297.305439	813.075433	1490.800745	591.408948	577.300015	1395.430893	634.593433	449.31488	824.229356	1575.645539	1401.006725	1035.881761	693.372619	535.60347	816.726	661.060969	434.333812	566.88097	867.042883	953.957516	1374.712878	875.286502	525.949914	268.506821	692.650915	919.04179	814.391922	1274.569353	1124.881328	576.861262	976.956847	608.633462	714.288607	366.420906	611.599097	640.409247	736.202712	695.961813
hsa-miR-1178-3p	0	0	0	0	0	0	0	0	0	0.243585	0	0	0	0	0	0	0	0	0	0	0	0	0	0	0	0	0	0	0	0	0	0	0	0	0	0	0	0	0	0	0	0	0.169112	0	0	0	0	0	0
hsa-miR-4506	0	0	0	0	0	0	0	0	0	0	0	0	0	0	0	0	0	0	0	0	0	0	0	0	0	0	0	0	0	0	0	0	0	0	0	0	0	0	0	0	0	0	0	0	0	0	0	0	0
hsa-miR-367-3p	0	0	0	0	0	0	0	0	0	0	0	0	0	0	0	0	0	0	0	0	0	0	0	0	0	0	0	0	0	0	0	0	0	0	0	0	0	0	0	0	0	0	0	0	0	0	0	0	0
hsa-miR-2681-3p	0	0.258504	0.620466	0	0	0	0	0.45957	0	0.48717	0	0.232492	0	0	0.148932	0	0	0.180951	0.17634	0.164026	0	0.344651	0	0	0.511723	0	0	0	0.287174	0.198909	0	0	0	0	0.650139	0	0	0.267452	0.316035	0	0.343917	0	0.507336	0.674494	0	0	0.147458	0	0
hsa-miR-7851-3p	0	0	0	0	0	0	0	0	0	0	0	0	0	0	0	0	0	0	0	0	0	0	0.350612	0	0	0	0	0	0	0	0	0	0	0	0	0	0	0	0	0	0	0	0	0	0	0	0	0	0
hsa-miR-2682-5p	0	0	0	0	0	0	0	0	0	0	0	0	0	0	0	0	0	0	0	0	0	0	0	0	0	0	0	0	0	0	0	0	0	0	0	0	0	0	0	0	0	0	0	0	0	0	0	0	0.122636
hsa-miR-1468-5p	22.872429	11.115665	19.85491	42.337152	23.517645	12.656295	34.957042	22.212483	11.82564	56.998864	32.04496	19.529329	16.087231	29.870656	53.168722	19.558442	33.482952	24.609269	36.149745	35.429561	25.561093	34.120459	10.693652	39.066187	17.057434	16.355624	19.510844	29.787986	19.240641	43.958816	16.383516	45.725716	16.580933	31.767067	19.720839	22.608784	21.872122	55.630056	17.697962	20.801041	32.442714	23.606763	18.940525	23.719688	31.214097	24.904129	17.400021	41.050852	21.216104
hsa-miR-556-3p	0.40127	0.258504	1.03411	0	1.152825	0.436424	0.39724	1.838275	0.875974	0.48717	0.500703	1.16246	1.340603	1.092828	1.042524	0.977922	0	0.723803	1.234381	0.984154	0.559732	0	1.051835	0.41782	0.682297	0.2638	1.258764	0.713485	0.430761	0.397818	0.218447	0	0.467068	0.768558	1.300276	0.587241	1.238046	0.534904	1.26414	0.975048	1.375663	1.13494	0.845559	1.461404	0.501431	1.737497	0.294916	0.361682	0.735819
hsa-miR-4494	0	0	0	0	0	0	0.19862	0	0	0	0	0	0	0	0	0	0	0	0	0.164026	0	0	0	0	0	0	0	0	0	0	0	0	0	0	0	0	0	0	0	0.325016	0	0	0	0	0	0	0	0	0
hsa-miR-363-5p	0	0	0.206822	0	0	0	0.19862	0	0	0	0	0	0.670301	0	0	0	0	0.180951	0	0	0	0	0	0	0	0	0	0	0	0	0.655341	0	0	0	0	0.293621	0	0	0	0	0	0	0	0	0.125358	0	0.147458	0	0
hsa-miR-6890-3p	0	0	0	0	0	0	0	0	0	0	0	0	0	0	0	0	0	0	0	0	0	0	0	0	0	0	0	0	0	0	0	0	0	0	0	0	0	0	0	0	0	0	0	0	0	0	0	0	0
hsa-miR-188-5p	2.206988	1.551024	1.861398	1.435158	2.536216	0.872848	0.794479	1.072328	1.31396	0.48717	1.168306	2.32492	1.675753	2.549934	1.638252	0.977922	2.771003	1.809506	0.70536	0.984155	0.746309	1.378604	1.928364	1.25346	0.852871	2.901805	1.04897	0.891856	2.29739	1.790179	0.873788	1.337009	1.868273	0.896651	0.866852	1.174483	2.063409	1.069809	1.89621	2.60013	1.375663	1.134941	0.507336	1.798649	1.002863	1.592705	1.179662	1.627568	3.679093
hsa-miR-4677-3p	8.426684	9.564643	15.718471	10.404893	10.836561	11.783447	8.143403	9.80413	10.949668	9.743396	7.510537	11.857093	12.400573	6.921249	8.93592	12.875974	10.853095	10.13323	11.991135	11.317776	9.888598	7.237673	9.817123	12.952425	15.010543	12.398617	18.881462	11.059014	10.625429	11.337794	14.417495	8.022055	14.479125	12.809301	9.535352	13.506547	9.904357	10.698087	10.113121	7.800392	9.171085	12.938323	13.359834	7.869092	12.285067	9.411444	6.930517	7.956994	10.056188
hsa-miR-6511b-3p	1.003176	1.93878	1.861398	2.511524	1.383391	1.527484	2.780675	1.225518	2.04394	2.679434	2.670414	2.092428	0.670302	2.367794	1.191456	0.977922	1.385502	2.35236	1.763401	1.804283	3.544968	3.44651	2.103671	4.1782	1.535168	2.638004	1.678352	0.891855	1.866629	2.187996	1.966023	0.534804	1.284438	0.896651	1.733702	1.174483	1.238046	2.139616	1.580175	3.575179	1.146388	0.680964	1.691119	2.135897	1.253579	2.027079	2.06441	1.446727	1.839544
hsa-miR-186-5p	291.924407	363.4564	396.270919	272.321186	366.598581	338.228557	498.733704	305.306751	294.327022	306.673374	241.6724	326.186295	308.673733	306.174226	290.268456	275.285071	260.705194	260.025884	318.294094	260.308853	329.495561	217.819495	383.393706	258.003969	336.372626	433.424036	287.208018	310.544215	318.044922	284.041578	323.30138	285.050367	332.436054	261.053561	362.993479	318.284693	366.873892	216.636273	325.200065	298.364939	214.030204	275.33658	314.209775	362.765082	288.573698	284.22562	299.63426	264.208344	324.005481
hsa-miR-380-3p	0.401271	0	0.827288	0	0	0.654636	0.397239	0.15319	0.291991	0.243585	0.500702	0.464984	0.335151	0.728553	0.297864	0	0.230917	0	0.17634	0.656103	0	0	0	0.62673	0.511723	0	0	0	0.143587	0.397817	0.436894	0.534804	0.467069	0	0.650138	0	0	0	0.948105	0	0.343916	0.907952	0.507335	0.562078	0.125358	1.01354	0.294916	0	0.245273
hsa-miR-128-2-5p	0.200635	0	0	0	0	0	0	0	0	0	0	0	0	0	0	0	0	0	0	0.164026	0	0	0	0	0	0	0	0	0	0	0	0	0	0	0	0	0	0	0	0	0	0	0	0	0	0	0	0	0
hsa-miR-6514-3p	0.200635	0.129252	0	0	0.230565	0	0.19862	0.15319	0	0.243585	0.166901	0	0	0.182138	0.148932	0	0	0.180951	0.17634	0.164026	0	0	0.175306	0.20891	0	0	0	0	0	0	0	0	0.116767	0.128093	0	0	0	0	0	0.650033	0.114639	0	0	0.112416	0	0	0.442373	0.180841	0.122636
hsa-miR-153-3p	1.003176	2.972795	3.929618	1.076368	0.691695	0.654636	2.383436	1.991466	1.021969	1.46151	2.00281	2.32492	2.010905	1.274967	4.319028	1.955844	0.230917	1.990459	2.645103	0.984154	0.373154	1.033953	3.506116	2.50692	2.046892	1.846603	1.04897	3.389052	3.589672	1.790178	1.092235	0.267402	1.98504	1.024744	3.033976	2.055344	2.476091	0.267452	0.316035	0.975048	0.687832	2.723856	2.70579	2.697974	0.752147	2.027079	2.211868	1.085046	3.556456
hsa-miR-3198	0.200635	0	0	0	0	0.436424	0	0	0.145996	0	0	0	0	0	0	0.162987	0	0.180951	0.17634	0	0	0	0.350612	0	0	0	0	0	0.143587	0	0	0	0	0	0	0	0	0	0	0	0	0.453976	0	0.112416	0.125358	0	0	0	0
hsa-miR-4698	0	0	0	0	0	0	0	0	0	0	0	0	0	0	0	0	0.230917	0	0	0	0	0	0	0	0	0	0	0	0	0	0	0	0	0	0	0	0	0	0	0	0	0	0	0	0	0	0	0	0
hsa-miR-7156-3p	0	0	0	0	0	0	0	0	0	0	0	0	0	0	0	0	0	0	0	0	0	0	0	0	0	0	0	0	0	0	0	0	0	0	0	0	0	0	0	0	0	0	0	0	0	0	0	0	0
hsa-miR-1224-3p	0	0	0	0	0	0	0	0	0	0	0	0	0	0	0	0	0	0	0	0	0	0	0	0	0	0.2638	0	0	0	0	0	0	0	0	0	0	0	0	0	0	0	0	0	0	0	0	0	0	0
hsa-miR-433-3p	1.805718	0.517008	1.861398	2.511526	1.844521	3.27318	4.965489	1.838275	2.919911	2.923019	2.169711	4.417348	2.010904	1.457105	1.340388	1.466883	2.078252	2.171407	2.997784	3.280515	3.54497	1.723255	1.577753	1.880191	0.682297	2.901804	1.888146	1.426969	0.574347	2.386904	0.873788	2.406617	1.751506	1.024744	1.083563	1.174483	2.888772	2.139617	5.056561	5.850293	2.52205	2.042893	2.874901	3.147637	0.877505	2.316663	1.474578	2.350931	4.047002
hsa-miR-1306-3p	0.40127	2.714291	1.240932	1.076368	2.536216	0.872848	0.993098	1.838276	1.167965	0.243585	0.166901	1.394952	1.005452	0.546414	0.148932	0.977922	0.923668	0.361902	0.35268	1.476232	1.306041	0.344651	2.629587	0.20891	0.511722	0.2638	0.839176	1.070226	0.574348	0.397818	1.529129	0.267402	1.751506	0.640465	1.516989	0	2.888773	1.069809	1.26414	1.300065	0.802472	0.907952	0.507336	1.348988	0.501432	0.868747	1.32712	0.723363	1.103728
hsa-miR-3685	0	0	0	0	0	0	0	0	0	0	0	0	0	0	0	0	0	0	0	0	0	0	0	0	0	0	0	0	0	0	0	0	0	0	0	0	0	0	0	0	0	0	0	0	0	0.144791	0	0	0
hsa-miR-6784-5p	0	0	0	0	0	0	0	0	0	0	0	0	0	0	0	0	0	0	0	0	0	0	0	0	0	0	0	0	0	0	0	0	0	0	0	0	0	0	0	0	0	0	0	0	0	0	0	0	0
hsa-miR-555	0	0	0	0	0	0	0	0	0	0	0	0	0	0	0	0	0	0	0	0	0	0	0	0	0	0	0	0	0	0	0	0	0	0	0	0	0	0	0	0	0	0	0	0	0	0	0	0	0
hsa-miR-891a-3p	0	0	0	0	0	0	0	0	0	0	0	0	0	0	0	0	0	0	0	0	0	0	0	0	0	0	0	0	0	0	0	0	0	0	0	0	0	0	0	0	0	0	0	0	0	0	0	0	0
hsa-miR-18b-5p	0.200635	1.421771	0.827288	0.358789	0	0.436424	1.191717	0.765948	0.583982	0.243585	0.166901	0	0	1.274967	1.787184	0.488961	0	0.361901	0.529021	0.492077	0.559732	0	1.227141	0.62673	0	0.527601	0.419588	0.356742	0.861521	0.397818	0.436894	0	0.350301	0.640465	0.866851	0	0.412682	0	0.948105	0.650033	0.229278	0.226988	0.507336	0.562078	1.253579	0.434374	0.442374	0	0.613181
hsa-miR-548ax	0	0	0	0	0	0	0	0	0	0	0	0	0	0	0	0	0	0	0	0	0	0	0	0	0	0	0	0	0	0	0	0.267402	0	0	0	0	0	0	0	0	0	0	0	0	0	0.144791	0	0	0
hsa-miR-1305	0	0	0	0	0	0	0	0	0	0	0	0	0	0	0	0	0	0	0	0	0	0	0	0	0	0	0	0	0	0	0	0	0	0	0	0	0	0	0	0	0	0	0.338224	0	0	0	0	0	0
hsa-miR-339-5p	24.678145	8.789132	18.407157	36.955313	22.595384	19.420866	56.805193	17.310418	11.82564	40.191507	23.366115	28.364025	20.77934	29.324242	53.615519	14.342857	18.935186	25.152122	14.283556	31.000867	38.061775	26.193484	24.89342	31.545424	17.739733	20.576429	9.021143	28.004275	19.240641	25.062492	8.737876	22.996559	11.092877	8.326046	18.203853	11.157582	12.793129	23.535793	31.603505	16.900847	16.164038	15.435192	21.984537	21.134132	6.267891	11.293731	14.303409	32.551336	39.243661
hsa-miR-3130-5p	2.808895	23.782355	0	11.122473	0	1.09106	7.746163	11.795596	6.277811	7.307547	5.340827	3.952364	13.406025	4.189177	0.297864	11.409091	6.465674	6.876121	12.520155	6.725056	10.634907	6.548371	22.263833	4.596022	10.916757	20.048829	8.181967	5.886248	4.881954	10.343251	3.276703	0	6.889261	13.321674	16.25344	0	6.602905	4.011782	0	9.750488	6.878316	9.760488	4.058684	6.070442	10.404698	7.239572	15.188155	5.425224	3.924366
hsa-miR-4732-5p	0	0	1.03411	0	0	0.436424	0.397239	0.15319	0	0	0	0	0.335151	0.364276	0.148932	0	0	0.180951	0.35268	0.164026	0	0	0.175306	0.20891	0	0.2638	0.419588	0.356742	0	0	0	0	0.116767	0.128093	0.216713	0	0	0.267452	0	0	0.343916	0	0	0.112416	0	0	0	0	0
hsa-miR-6854-5p	0.200635	0.258504	0.413644	0.358789	0.46113	0.218212	0.19862	0.459569	0	0.243585	0.500702	0.697476	0	0.546414	0.148932	0.325974	0.461834	0.904753	0.17634	0.328052	0	0.689302	0.175306	0.20891	0	0.527601	0.629382	0.713484	0.287174	0.397818	1.529129	0.267402	0	0.256186	0	0.587241	0.412682	0.267452	0.316035	0.325016	0.114639	0.226988	0.676447	0.112416	0	0.144791	0.147458	0.180841	0.981091
hsa-miR-3116	0	0	0	0	0	0	0	0	0	0	0	0	0	0	0	0.162987	0	0.180951	0	0	0	0	0	0	0	0.2638	0	0	0	0	0	0	0.116767	0	0	0	0	0	0.316035	0	0.114639	0	0	0.112416	0.125358	0	0.147458	0	0.122636
hsa-miR-30e-3p	14888.144799	21232.471339	16220.220738	15147.013973	15106.858873	15136.055165	8852.870781	21075.203657	13083.536905	17045.096089	13801.697114	17893.980385	16703.907493	11876.317996	14485.572512	20213.649901	14383.814386	13280.862516	19589.811486	12192.68957	8919.702343	13239.427395	18457.768578	18971.543935	16963.960708	22285.592937	17741.441449	21920.747187	14391.13782	17867.965623	14170.648953	11274.998732	20497.654556	19309.637574	14239.963181	19226.5682	18707.679511	14496.97859	10834.945636	10217.861658	10947.180514	22868.59862	13704.653299	16481.023577	21682.013598	18827.81183	14635.334637	12893.584079	8389.926983
hsa-miR-1295a	0.802542	0.517008	0.206822	1.793946	0.230565	0.654636	0.19862	1.991464	0	1.948679	0.166901	0.232492	1.675753	0	0.148932	0	0.923668	0.723802	1.058041	1.148181	0.186577	0.344651	0.525918	1.04455	0.341149	0	1.468558	0.178371	1.292282	1.193453	0.655341	0	1.050904	0.128093	0.86685	0.587241	0	1.337261	1.580175	0	0.687831	0.226988	2.029342	0.112416	0.125358	0	0	0.723363	0.490545
hsa-miR-938	0	0	0	0	0	0	0	0	0	0	0	0	0	0	0	0	0	0	0	0	0	0	0	0	0	0	0	0	0	0	0	0	0	0	0	0	0	0	0	0	0	0	0	0	0	0	0	0	0
hsa-miR-212-3p	3.00953	7.625864	3.515974	3.229104	2.997346	3.709604	6.951684	3.37017	2.627921	2.435849	2.00281	6.044792	4.69211	3.460624	5.063688	3.096753	1.385502	3.980912	5.290206	1.640257	2.238928	1.033953	10.693652	2.089101	4.264359	2.901804	3.986086	4.280908	4.738367	1.989087	3.058256	1.069608	3.035945	7.429395	9.318639	3.817068	0.825363	0.267452	4.42449	6.175308	5.388014	2.269881	4.904243	4.159376	1.629653	2.895829	6.78306	2.170091	8.339277
hsa-miR-6882-3p	0	0	0	0	0.230565	0	0	0	0.145996	0.243585	0.333802	0	0	0	0	0	0	0.180951	0	0.328052	0.186577	0	0	0	0	0	0	0	0	0	0	0	0	0	0	0	0	0	0	0	0	0	0	0	0.125358	0	0	0.180841	0
hsa-miR-5581-5p	0	0	0	0	0	0	0	0	0	0	0	0	0	0	0	0	0	0	0	0	0	0	0	0	0	0	0	0	0	0	0	0	0	0	0	0	0	0	0	0	0	0	0	0	0	0	0.147458	0	0
hsa-miR-451a	871.760518	1927.921633	2555.078765	669.5011	426.314953	942.239294	2139.927082	2910.141628	465.287812	1619.10875	1237.903448	2584.613723	1223.299808	2599.475658	14009.883725	1237.723411	924.822233	1837.914313	1077.086067	1540.85783	576.523945	867.486822	2057.388447	1929.075855	397.097096	2831.897156	2189.62023	2713.560683	998.50311	1640.797597	651.845486	1250.371023	1396.885327	925.215837	2757.233433	1877.409895	2489.707726	1120.089776	2881.607579	455.022782	1497.52358	1362.155673	1404.473717	2452.907992	1229.384121	967.641279	1426.801724	3605.602955	3624.64271
hsa-miR-5589-3p	31.499748	6.7211	19.441266	11.840052	13.833909	17.893382	12.910272	25.276276	8.029756	9.98698	9.680249	11.6246	32.174462	63.019799	6.255144	36.835066	15.0096	18.095052	10.933094	33.461252	15.485918	23.780925	5.960397	21.517739	16.033989	10.815815	61.050061	24.615221	6.46141	8.950891	11.577685	17.113718	38.066087	22.54437	2.817264	14.97465	50.75983	22.465985	9.165016	0.975049	5.961205	29.962431	12.683387	15.400935	10.906131	24.180172	13.418661	18.988281	3.43382
hsa-miR-4693-3p	0	0	0	0	0	0	0	0	0	0	0	0	0	0	0	0	0	0	0	0	0	0	0	0	0	0	0	0	0	0	0	0	0	0	0	0	0	0	0	0	0	0	0	0	0	0	0	0	0
hsa-miR-34b-5p	0	0	0	0	0	0	0.19862	0	0	0	0.166901	0.232492	0	0	0.148932	0	0	0	0	0	0	0	0	0	0	0	0	0	0.430761	0	0	0.267402	0	0	0	0.293621	0	0	0	0.325016	0.114639	0	0	0	0	0	0.147458	0	0.122636
hsa-miR-3145-5p	0.401271	0.258504	0.206822	1.076368	0	0.218212	0	0.459569	0	0.48717	0	0	0.335151	0.364276	0	0.488961	0.230917	0.180951	0	0.492077	0	0.689302	0.175306	0.20891	0.170574	0	0	0.356742	0.287174	0	0	0.534804	0.350301	0.256186	0	0.293621	0	0.267452	0	0	0	0.453976	0	0.224831	0.125358	0.289582	0	0.180841	0
hsa-miR-7855-5p	0	0	0	0	0	0.218212	0	0	0	0.243585	0	0	0	0	0	0	0	0	0	0	0	0	0	0	0	0	0	0	0	0	0	0	0	0	0	0	0	0	0	0	0	0	0	0	0	0	0	0	0
hsa-miR-4507	0	0	0	0	0	0	0	0	0	0	0	0	0	0	0	0	0	0	0	0	0	0	0	0	0	0	0	0	0.143587	0	0	0	0	0.128093	0.216713	0	0	0	0	0	0	0	0	0	0	0	0	0	0
hsa-miR-3664-5p	1.003177	0.258504	1.03411	1.076367	0.691695	1.309272	0.595859	0.30638	0.437987	0.730755	0.667604	0.232492	0.670302	1.274966	0.595728	0.325974	1.616419	0.904753	0.52902	0.656103	1.119464	0.689302	0.87653	1.46237	0.341148	1.319001	1.888146	0.713484	1.005108	0.596726	1.529129	0.267402	1.050904	0.896651	0.650139	0.293621	0.825364	1.604712	0.316035	0.650032	0.573194	0.226988	0.338224	0.786909	1.002863	0.723957	1.032205	1.265887	0.735817
hsa-miR-6752-3p	0	0	0	0	0	0	0	0	0	0	0	0	0	0	0	0	0	0	0	0	0	0	0	0	0	0	0	0	0	0	0	0	0	0	0	0	0	0	0	0	0	0	0	0	0	0	0	0	0
hsa-miR-6502-3p	0	0	0	0	0	0	0	0	0	0	0	0	0	0	0	0	0	0	0	0	0	0	0	0	0	0	0	0	0	0	0	0	0	0	0	0	0	0	0	0	0	0	0	0	0	0	0	0	0
hsa-miR-6817-3p	0	0	0	0	0	0	0	0.15319	0	0	0	0	0	0	0	0	0	0	0	0	0	0	0	0	0	0	0	0	0	0	0	0	0	0	0	0	0	0	0	0	0	0	0	0	0	0	0	0	0.122636
hsa-miR-3121-3p	0	0	0	0	0	0.218212	0	0	0	0	0	0	0	0	0	0	0	0	0	0	0	0	0.175306	0	0	0	0	0	0	0.198909	0	0	0	0	0	0	0	0	0	0	0	0	0	0	0	0	0	0	0
hsa-miR-5011-3p	0	0	0	0	0	0	0	0	0	0	0	0	0	0	0	0	0	0	0	0	0	0	0	0	0	0	0	0	0	0	0	0	0	0	0	0	0	0	0	0	0	0	0	0	0	0	0	0	0
hsa-miR-455-5p	157.097465	53.898053	76.937779	172.93651	49.34094	47.133786	111.82281	81.956404	72.705785	132.510181	154.717069	78.349808	76.079195	146.62121	181.994898	82.960391	176.651438	151.817481	56.428868	164.517818	156.724955	169.56834	66.440887	172.97756	53.048625	79.140115	65.036146	131.994667	60.737247	176.431989	88.470989	128.620288	68.308779	64.943157	47.89347	89.260655	76.758768	107.783231	153.593032	115.055762	126.560979	78.310898	68.490291	90.944208	52.524924	73.84364	46.744125	143.58756	131.343629
hsa-miR-2278	0	0.258504	0	0	0	0	0	0	0	0	0	0	0.335151	0	0	0	0.230917	0	0	0	0	0	0	0	0	0	0	0	0	0	0	0	0	0.256186	0	0	0	0.267452	0	0	0	0	0	0	0.125358	0	0	0	0.122636
hsa-miR-425-5p	88.680815	65.659977	243.636297	119.476884	101.909795	94.922209	269.725356	122.55163	87.30534	116.433579	107.484134	119.03591	159.86685	195.798508	101.571622	184.501303	90.750347	91.38001	81.116501	113.99789	158.40415	84.094867	136.387888	130.568811	77.611331	163.820039	82.029462	186.39788	85.003428	86.127455	102.014692	83.429376	87.575356	113.874688	209.777725	103.354443	93.266031	73.816804	85.013428	72.803647	71.878384	86.709456	88.107259	97.351895	68.696083	87.743618	82.428911	168.724425	162.98383
hsa-miR-1304-3p	0	2.197284	0	0	0	0	0	3.52336	0	0	0	4.64984	0	0	0	0	0	0	0	0	0	0	2.629588	0	0	0	0	0.535114	0	0	1.092235	0	0	0	0	0	0	0	0.316035	2.925147	0	0	0	0	0	0	0	0	0
hsa-miR-1288-3p	0	0.258504	0.413644	1.076368	0.46113	0.218212	1.588957	0.15319	0.145996	0.730755	0.667604	0.929968	1.675753	0.364276	0.446796	0	0.692751	0.361901	0.35268	0	0.186577	0.689302	0.350612	0.41782	0.341148	0.791401	0	0	0.287174	0.596726	0.436894	0.267402	0.700603	0.384279	0	0.880862	0	0.802357	0	0	0.687832	0.453976	0.676447	0.899325	0.501431	0.289583	0.442374	0.542522	0.122636
hsa-miR-6832-5p	0	0	0	0	0	0	0	0	0	0	0	0	0	0	0	0	0	0	0	0	0	0	0	0	0	0	0	0	0	0	0	0	0	0	0	0	0	0	0	0	0	0	0	0	0	0	0	0	0
hsa-miR-503-3p	1.003176	1.034016	2.06822	2.152736	1.152825	1.745696	3.575152	0.919138	1.459955	2.43585	1.502107	3.254888	0.335151	1.092828	3.7233	1.140909	0.923668	1.266654	2.292422	0.820129	3.358391	3.10186	1.753058	1.25346	1.023445	0.2638	1.258764	1.783711	1.435869	3.779265	1.092235	0.534804	1.517973	0.512372	1.733702	1.468104	1.650727	0.267452	5.372596	0.650033	1.146387	1.361928	3.382237	5.058702	0.626789	1.447914	0.737289	1.808408	3.188546
hsa-miR-6755-5p	0.802541	1.680276	1.447754	0.358789	0.230565	0.654636	1.390339	0.45957	0.729978	0.243585	0.333802	1.394952	0.335151	0.546414	0.297864	0.651948	0.692751	0.542853	0.881701	0.492078	1.119464	0	1.753059	0.41782	0.852871	1.319001	1.678352	0.535113	1.579456	0.397818	1.966023	0	0.934136	0.256186	1.083564	1.174483	0.412682	0	0	0.650032	1.031748	1.13494	0.676448	0.78691	0.752148	0.868748	0.294916	0.542523	1.226362
hsa-miR-4742-5p	0	0	0	0	0	0	0	0	0	0	0	0	0	0.182138	0	0	0	0	0	0	0	0	0	0	0	0	0	0.178371	0	0	0	0	0	0	0	0	0	0	0.316035	0	0	0	0	0.224831	0	0	0	0	0
hsa-miR-3157-3p	1.003176	0.517008	0.620466	0.717579	0.46113	0.436424	0.993098	0.459569	0.583983	0.243585	0.500703	0	0	0.546414	1.042524	0.162987	0.230917	0.723803	0.70536	0.164026	0.559732	0	0.876529	1.25346	0.341149	0.5276	0	1.42697	0.574347	0.994544	0.436894	0.267402	0.233534	0	0.433425	0	0	0.267452	0	0	0.114639	0.453976	0.169112	0.449663	0.626789	0	0.442374	1.085046	0.981091
hsa-miR-4478	0	0	0	0	0	0.218212	0	0	0	0	0	0	0	0	0.148932	0	0.230917	0	0	0.164026	0	0	0	0	0	0	0	0	0	0	0	0	0	0	0	0	0	0	0	0	0.114639	0	0	0	0	0	0	0	0
hsa-miR-503-5p	14.044473	5.428581	4.756906	7.534578	8.99204	5.891723	18.868859	5.821203	17.811458	8.038302	5.674628	6.277284	3.686657	7.103387	12.212424	3.096753	6.003839	5.066614	6.171908	3.280515	13.433568	4.825115	8.239372	7.520764	7.846419	6.85881	2.727322	4.280908	9.045973	7.757438	11.140791	14.707102	3.386247	3.330418	8.018365	5.872412	4.126816	3.74433	26.230909	6.500326	8.024701	8.852536	21.984536	12.028466	10.279341	10.569774	3.244072	10.127083	22.810378
hsa-miR-494-3p	1.003177	1.809528	7.23877	1.435157	2.766781	2.836756	4.36963	3.37017	5.109845	4.140944	1.335207	1.627444	1.675753	0.91069	3.7233	6.845454	0.461834	1.990457	1.763402	2.952463	3.731546	2.067906	1.928364	2.924741	1.876318	4.484606	1.888146	3.389052	2.584564	2.784721	2.18447	0.802206	2.685644	1.921395	4.334251	1.174483	1.238045	0.802356	5.372596	1.300065	1.604939	1.361928	3.72046	7.307014	2.632514	4.198952	2.211867	2.350931	3.188547
hsa-miR-767-3p	0	0	0	0	0	0	0	0	0	0	0	0	0	0	0	0	0	0	0	0	0	0	0	0	0	0	0	0	0	0	0	0	0	0	0	0	0	0	0	0	0	0	0	0	0	0	0	0	0
hsa-miR-6867-5p	0	0	0	0	0	0	0	0	0	0	0	0	0	0	0.148932	0	0	0	0	0	0	0	0	0	0	0	0	0	0	0	0	0	0	0	0	0	0	0	0	0	0	0	0	0	0	0	0	0	0
hsa-miR-495-3p	3.611435	4.136063	12.202497	10.404892	12.911648	7.419208	22.84125	9.804131	12.847609	10.230566	6.842935	11.392108	8.378766	8.378353	15.63786	9.942207	4.618339	10.676084	8.817011	11.97388	13.060412	11.373486	4.382644	11.281144	6.822975	12.134817	5.664438	9.988786	4.451193	15.912693	4.150492	3.476224	7.706631	8.96651	19.937554	4.404309	12.793128	4.546687	29.075224	7.80039	8.827171	9.079524	12.345165	21.583792	7.396113	11.293732	6.930517	8.499517	24.159377
hsa-miR-3689c	0	0	0	0	0	0	0	0	0	0	0	0	0	0	0	0	0	0	0	0	0	0	0	0	0	0	0	0	0	0	0	0	0	0	0	0	0	0	0	0	0	0	0	0	0	0	0	0	0
hsa-miR-3194-5p	0.200635	0.129252	0	0.358789	0.230565	0.218212	0.19862	0	0	0.730755	0	0.232492	0	0.364276	0.148932	0.651948	0	0.361901	0.35268	0.328051	0.186577	1.033953	0.525917	0.20891	0.170574	0.2638	0	0	0	0.397817	0	0	0.350301	0	0.216713	0.293621	0	0.267452	0	0.325016	0.229278	0.453976	0.338224	0.112416	0.250716	0.289583	0	0.361682	0.490545
hsa-miR-219a-5p	0.40127	1.421772	1.240932	4.664262	0.691695	1.309272	0.794479	1.531898	1.02197	4.628113	2.336611	1.394952	1.340602	2.367796	1.340388	0.977922	2.30917	1.628556	0.8817	0.984155	2.425506	2.757209	1.577754	2.71583	1.876316	0.2638	0	1.070226	0.574348	1.59127	1.747575	1.871813	0.81737	0.768558	1.516989	0.587242	2.063409	1.337261	2.212245	2.275115	1.71958	2.496868	1.183783	1.573819	1.253578	1.15833	0.737289	1.989249	1.471637
hsa-miR-4464	0	0	0	0	0	0	0	0	0	0	0	0	0	0	0	0	0	0	0	0	0	0	0	0	0	0	0	0	0	0	0	0	0	0	0	0	0	0	0	0	0	0	0	0	0	0	0.147458	0	0
hsa-miR-323b-5p	0	0.129252	0	0	0	0	0	0	0	0	0	0	0	0	0	0	0	0	0.17634	0	0	0	0	0	0	0	0	0	0	0	0	0	0	0	0	0	0	0	0	0	0	0	0	0	0	0	0	0	0
hsa-miR-3671	0	0	0	0	0	0	0	0	0	0	0	0	0	0	0	0	0	0	0	0	0	0	0	0	0	0	0	0	0	0	0	0	0	0	0	0	0	0	0	0	0	0	0	0	0	0	0	0	0
hsa-miR-16-1-3p	6.620967	2.326535	1.03411	5.38184	2.075086	4.36424	3.575152	2.144654	3.503894	2.923019	4.00562	6.509776	1.340603	3.824901	3.872232	2.933766	5.542006	7.418972	2.997783	4.26467	2.79866	3.10186	1.928364	3.760381	4.605507	5.276007	4.615468	3.210681	4.164019	5.768352	3.713597	7.754654	5.020986	1.793302	1.950413	5.872411	4.539497	3.74433	5.056561	4.550228	5.846568	3.858798	3.551349	2.81039	2.381799	6.226031	3.686446	2.893453	6.867638
hsa-miR-937-3p	0.601905	3.2313	0.827288	1.793946	1.152826	1.963908	0.993098	0.45957	0.437988	1.217925	1.001405	0.697476	1.340604	1.092828	0.297864	1.140909	1.154585	0.180951	1.058041	0.328051	1.865773	1.033953	3.681423	0.20891	0.511723	3.693205	1.468558	0.891855	0.287174	0.596726	1.966022	0.802206	1.985042	1.024744	1.083564	0.880863	2.888772	0.802356	0.316035	0.650032	0.687832	1.815905	0.507336	1.911064	0	1.158331	0.589832	1.627567	0.858453
hsa-miR-1185-1-3p	0	0	0.206822	0.358789	0	1.309272	0.19862	0	0.291991	0.243585	0	0	0	0	0.148932	0.488961	0	0	0.17634	0	0.186577	0	0	0.20891	0	0.527601	0	0	0	0	0.218447	0	0.116767	0.256186	0.433426	0	0.412682	0	0	0	0.114639	0.226988	0.338224	0.224831	0	0.144791	0	0.180841	0
hsa-miR-5683	0.200635	0.775512	1.654576	0.358789	0	1.09106	1.191718	1.991465	1.459957	1.217925	0.834505	0.929968	0.335151	1.457104	2.829708	1.792857	0.692751	0.361902	0.529021	0.656102	0.932887	1.378604	0.350612	0.62673	2.217467	0.7914	0.839176	0.178371	1.723043	1.193452	1.747575	0.534804	0	0.256186	1.300275	1.174483	0.412682	0.267452	0.63207	0.975048	1.031747	0.680964	0.338224	4.271793	0.250716	0.289582	0.442374	1.085045	1.471637
hsa-miR-545-5p	0.80254	0	0.413644	0	0.691695	0	0.397239	0.306379	0	0.243585	0	0.232492	0.335151	0.364276	0.446796	0.162987	0	0.542852	0.35268	0.656103	0	0.344651	0.701223	0.41782	0.341148	0	0.419588	0.356742	0.287174	0.795635	0	1.069608	0	0.512372	0	0	0.825364	0.267452	0	0	0.229278	0.453976	0.338224	0.449663	0.250716	0	0	0.180841	0.367908
hsa-miR-3923	0	0.129252	0	0	0	0	0	0	0	0.243585	0.667603	0	0	0	0	0	0	0	0	0	0.373154	0	0.175306	0	0	0.2638	0.209794	0	0	0	0.436894	0	0	0.256186	0.216713	0	0	0	0	0	0.114639	0	0	0.112416	0.125358	0	0	0	0.367909
hsa-miR-4653-5p	0	0	0	0	0	0	0	0	0	0	0	0	0	0	0	0	0	0	0	0	0	0	0	0	0	0	0	0	0	0	0	0	0	0	0	0	0	0	0	0	0	0	0	0	0	0	0	0	0
hsa-miR-324-3p	12.439391	13.442201	10.547921	17.939473	14.064473	17.238746	19.464717	9.038183	9.197721	12.42283	9.680249	20.226805	15.752079	17.6674	12.212424	8.638312	16.626018	12.847487	10.227733	8.529338	14.553031	14.130695	13.67385	12.534604	10.916759	9.496813	14.056199	13.556209	15.650969	10.144342	13.9806	8.289458	13.544987	7.813673	10.402203	15.26827	18.157987	14.70987	17.697962	10.725537	13.068798	17.705072	12.852499	12.927793	7.270753	13.320812	13.271203	15.913987	14.348463
hsa-miR-6502-5p	1.203812	0.64626	0.413644	0.717578	0.230565	0.654636	0.595859	1.225517	0.437987	0.48717	1.168306	1.859936	0	0.364276	0.595728	0.488961	0.230917	0.361902	1.587062	0.328051	0.186577	0	1.402446	0.62673	1.364594	1.055201	1.678352	0	1.005108	0.397818	1.310681	0	0.467068	1.024744	1.300276	0.293621	0.412682	0.802357	2.52828	0.975049	1.261025	0.907952	0.338224	0.562079	0.501432	0.579165	0.294916	0.180841	0.367909
hsa-miR-1275	1.003176	0.129252	0.206822	0.358789	0.691695	1.309272	0.993099	0.459569	0	1.94868	0.166901	1.394952	0.670301	0.364276	1.191456	0.325974	0.230917	0.180951	0.35268	0.656103	0.559732	0	1.227141	1.25346	0.682297	0.791401	1.258764	0.178371	0.861522	0.795635	0.218447	0	0.116767	0.256186	0.433426	0.587242	0	0.267452	0.948105	1.300065	1.031747	0.680964	0	0.674494	0.626789	0.723957	0.147458	1.446727	1.103728
hsa-miR-203a-5p	0	0	0.413644	0	0.230565	0	0	0.30638	0	0.243585	0	0.232492	0	0.182138	0.446796	0.162987	0	0.180951	0	0	0.186577	0.344651	0.175306	0	0.170574	0	0.209794	0	0.143587	0	0.655341	0.267402	0	0.128093	0	0	0	0	0	0	0	0	0.169112	0.224831	0	0	0	0.361682	0
hsa-miR-6727-3p	0	0	0	0	0	0	0	0	0	0.243585	0	0	0	0	0	0	0	0	0	0	0	0	0	0	0	0	0	0	0	0	0	0	0	0	0	0	0	0	0	0	0	0	0	0	0	0	0	0	0
hsa-miR-6728-5p	0	0	0.206822	0	0.230565	0	0	0	0	0	0	0	0	0	0	0	0	0	0	0	0	0	0	0	0	0	0	0	0.143587	0	0	0	0	0	0	0	0	0	0	0	0	0	0	0	0	0	0	0	0
hsa-miR-4802-5p	0	0.129252	0	0.358789	0	0	0	0	0.291991	0	0.166901	0	0	0	0	0	0	0	0	0	0	0	0.175306	0	0	0.527601	0	0	0	0.198909	0	0.267402	0	0	0	0	0	0	0	0	0.114639	0	0	0	0	0	0.147458	0	0.245272
hsa-miR-520d-5p	0	0	0	0	0	0	0	0	0	0	0	0	0	0	0	0	0	0	0	0	0	0	0	0	0	0	0	0	0	0	0	0.267402	0	0	0	0	0	0	0	0	0.114639	0	0	0	0	0	0	0	0
hsa-miR-100-5p	8182.91201	16566.347792	5578.402492	7466.408335	8152.552965	6463.656796	11126.667437	7948.392288	7310.726996	9103.741587	9841.641157	5614.449656	8530.589032	7966.904767	5017.667804	8486.245037	13825.22638	8545.93058	7532.725216	9107.693395	6013.573872	8959.894674	11169.606751	7150.365969	9181.164635	8405.207947	8904.497561	4436.626238	11205.088721	6317.339285	8428.335883	8719.974115	9470.39912	5624.820428	7635.432326	9213.226083	6863.719353	10765.218164	3662.214154	10855.868607	7733.517612	9233.649532	3185.390363	5523.989262	8589.141633	7481.808762	12558.686367	6377.349192	10529.687642
hsa-miR-1247-3p	3.812071	18.224522	11.582031	12.916419	5.994694	6.109935	48.264553	49.93979	40.878754	167.586404	32.545661	100.901535	13.406026	6.192696	174.84616	58.023378	9.00576	9.952279	75.649954	10.169597	52.614806	23.780926	1.753058	79.594746	34.626593	2.901804	41.749011	78.483316	16.368904	80.756921	5.024279	7.21985	17.748605	62.253205	21.021116	6.753274	6.602905	27.547575	26.230908	16.250813	45.626151	13.392299	28.579898	252.710228	6.769323	32.578076	18.727141	23.328458	24.527285
hsa-miR-4424	0	0	0	0	0	0	0	0	0	0	0	0	0	0	0	0	0	0	0	0.164026	0	0	0	0	0	0	0	0	0	0	0	0	0	0	0	0.293621	0	0	0	0	0	0	0	0	0	0	0	0	0
hsa-miR-6743-3p	0	0	0	0	0	0	0	0	0	0	0	0.464984	0	0	0	0	0.230917	0	0	0	0.186577	0	0	0.20891	0.170574	0	0	0	0.287174	0	0	0	0	0	0.216713	0	0	0.267452	0	0	0	0	0	0.224831	0	0	0	0	0
hsa-miR-6809-3p	0	0	0.206822	0	0	0	0	0	0	0	0	0	0	0	0	0	0	0	0	0	0	0	0	0	0	0.527601	0	0.178371	0	0	0	0	0	0	0	0	0	0	0	0	0	0	0	0	0	0	0	0	0
hsa-miR-20a-5p	459.454909	138.687311	215.508505	684.570259	166.237469	294.149739	619.494392	189.34227	180.888483	547.335245	492.691247	261.088531	183.327397	486.85527	514.560039	242.52468	561.359012	558.413271	289.3743	527.014712	576.523946	447.012476	141.997671	545.673178	219.529193	265.910791	146.855816	326.597621	204.467708	727.607907	346.238301	891.517747	222.441405	198.287984	193.307571	320.046419	166.310662	469.111142	522.0899	212.560644	601.623192	253.318734	264.490897	161.428775	242.943451	262.651695	171.051055	655.186053	505.752688
hsa-miR-548d-3p	0	0.129252	0.206822	0	0.46113	0.436424	0.39724	0.15319	0.145996	0.48717	0.166901	0.232492	0	0.182138	0.148932	0	0	0	0.35268	0.164026	0	0	0.175306	0	0	0.2638	0	0.178371	0.143587	0	0	0.267402	0.116767	0.128093	0	0.293621	0	0	0	0	0	0	0.169112	0	0.125358	0	0	0	0
hsa-miR-92a-2-5p	0	0	0	0	0	0	0	0	0	0	0	0	0	0	0	0	0	0	0	0	0	0	0	0	0	0	0	0	0	0.198909	0	0	0	0	0	0	0	0	0	0	0	0	0	0	0	0	0	0	0
hsa-miR-4761-5p	0.200635	0	0	0	0	0	0	0	0	0	0	0	0	0	0	0	0	0	0	0	0	0.344651	0	0	0	0	0	0	0	0	0	0	0	0	0	0	0	0	0	0	0	0	0	0	0	0	0	0	0
hsa-miR-3152-3p	0	0	0	0	0	0	0.19862	0	0	0	0	0	0	0	0	0	0	0	0	0	0	0	0	0	0	0	0	0	0	0	0	0	0	0	0	0	0	0	0	0	0	0	0	0	0	0	0	0	0
hsa-miR-4513	0	0	0	0	0	0	0	0	0	0	0	0	0	0	0	0	0	0	0	0	0	0	0	0	0	0	0	0	0	0	0	0	0	0	0	0	0	0	0	0	0	0	0	0	0	0	0	0	0
hsa-miR-4743-3p	0	0	0	0	0	0	0	0	0	0	0	0	0	0	0	0	0.461834	0	0	0	0.186577	0	0	0	0	0	0	0	0	0	0	0	0	0.128093	0	0	0	0.267452	0	0	0.229277	0	0	0	0.125358	0.144791	0.294916	0	0
hsa-miR-3158-5p	0	0	0	0	0.230565	0.218212	0	0	0.291992	0	0.333802	0.929968	0	0	0	0.162987	0.461834	0	0.35268	0	0	0.344651	0.175306	0	0	0.2638	0	0	0	0	0	0	0	0	0.216713	0	0	0	0.316035	0.325016	0	0	0.169112	0.112416	0	0.289582	0.147458	0	0
hsa-miR-6755-3p	0	0	0	0	0	0	0	0	0	0	0	0	0	0	0	0	0	0	0	0	0	0	0	0	0	0	0	0	0	0	0	0	0	0	0	0	0	0	0	0	0	0	0	0	0	0	0	0	0
hsa-miR-3910	0	0.129252	0	0	0	0	0.19862	0	0	0	0	0	0	0	0	0	0	0	0	0	0	0	0	0	0	0	0	0	0.143587	0	0	0	0	0	0.216713	0	0.412682	0	0	0	0	0	0	0	0	0	0.294916	0	0
hsa-miR-5588-3p	1.203811	1.93878	1.654576	1.793947	0.92226	1.09106	0.993099	1.991466	1.313961	1.46151	1.335206	3.022396	2.010905	0.91069	1.638252	1.62987	0.461834	2.71426	2.116082	2.132335	1.492619	2.412557	1.051836	2.29801	2.899764	2.638003	1.04897	1.070227	0.287174	0.994544	1.092235	1.871813	1.868274	1.921395	2.817263	1.174484	2.063409	2.139617	0.948105	2.275113	1.261025	2.26988	1.691117	1.236572	1.629652	1.592706	1.327121	1.808408	0.490545
hsa-miR-4735-3p	0.200635	0	0	0	0	0	0	0	0	0	0	0	0	0	0	0	0	0	0	0	0	0	0	0	0	0	0	0	0	0	0	0	0	0	0	0.293621	0	0	0	0	0	0	0	0	0	0	0	0	0
hsa-miR-770-5p	0	0	0	0.717578	0	0	0.19862	0.306379	0	0	0	0.232492	0	0	0.297864	0	0	0.180951	0	0	0	0	0.175306	0	0	0	0	0	0	0	0	0	0.116767	0	0	0	0	0	0	0	0	0	0	0	0.376073	0.289583	0.147458	0	0.122636
hsa-miR-6864-3p	0	0	0	0	0	0	0	0	0	0	0	0	0	0	0	0	0	0	0	0	0	0	0	0	0	0	0	0	0	0	0	0	0	0	0	0	0	0	0	0	0	0	0	0	0	0	0.147458	0	0
hsa-miR-501-3p	35.913724	28.693927	27.507324	26.19163	38.734945	34.913916	80.838159	16.85085	38.980812	23.871321	21.196406	60.680415	23.460545	28.41355	29.190671	21.351299	30.250117	19.542655	29.448817	16.402574	38.808084	28.60604	32.606871	27.993953	34.626593	30.600845	28.322192	16.410146	31.014762	28.245031	26.868968	27.809792	28.841482	12.425022	19.287415	19.085339	19.396034	18.721653	47.721291	26.326317	29.691389	21.563871	26.88878	29.228052	23.191195	22.442672	15.925444	27.849478	40.224753
hsa-miR-4538	0	0	0	0	0	0	0	0	0	0	0	0	0	0	0	0	0	0	0	0	0	0	0	0	0	0	0	0	0	0	0	0	0	0	0	0	0	0	0	0	0	0	0	0	0	0	0	0	0
hsa-miR-5589-5p	27.687675	37.483058	24.818637	11.840051	27.667816	45.606302	17.279903	40.595229	14.891546	14.858679	12.684464	14.182013	38.207173	51.545096	6.404076	33.249351	31.866534	22.799766	21.160826	28.868531	14.926186	29.295344	43.651136	25.069212	26.439025	32.975046	139.932614	25.328705	13.497167	12.730155	23.373817	9.091663	57.682967	44.704462	8.235077	21.727923	48.696424	35.303688	17.381927	8.775439	8.139339	46.305575	24.859439	19.11065	34.598758	33.157242	29.63902	24.232663	6.49973
hsa-miR-597-3p	0	0	0	0	0	0	0	0	0	0	0	0.232492	0	0	0	0	0.230917	0	0	0	0	0	0	0	0	0	0	0	0	0	0	0.267402	0.116767	0	0	0	0	0	0	0	0	0	0	0	0	0	0	0	0.367909
hsa-miR-103a-3p	16335.327443	9575.111462	15987.546008	22971.494173	13775.114591	13665.524694	37858.078781	13620.694443	14694.743757	21311.728982	20225.543105	21060.754114	13591.698726	22742.13354	13984.267424	13121.758793	21570.410494	17400.381779	14803.232525	16073.866697	25822.115681	18344.054854	11105.970762	17701.161621	13663.346944	15255.048804	14930.201525	13298.106215	16188.271107	19936.814672	13153.341846	22597.862393	13771.867127	9452.49587	9521.481416	12297.122877	13680.805692	13539.499743	19795.17136	13606.481344	18964.199297	13012.547669	13876.470914	15772.35575	13890.774482	14212.729045	8844.371706	20863.416952	21270.187336
hsa-miR-3666	0	0	0	0	0	0	0	0	0	0	0	0	0	0	0	0.162987	0	0	0	0	0	0	0	0	0	0	0	0	0	0	0	0	0	0	0	0	0	0	0	0	0	0	0	0	0	0	0	0	0
hsa-miR-5001-5p	0	0.129252	0	0.358789	0	0	0.397239	0	0	0	0	0.232492	0	0.182138	0.148932	0.162987	0	0.361902	0.8817	0	0.559731	0.344651	0	0	0.511723	0.527601	0.629382	0.356742	0.143587	0.397818	0	0.267402	0.817369	0.384279	0.433426	0.587242	0.412682	0	0.316035	0	0.229278	0.680964	0.676447	0.899326	0.125358	0.144791	0	0	0.122636
hsa-miR-4467	0	0	0	0	0	0	0	0	0	0	0	0	0	0	0	0	0	0	0	0	0	0	0	0	0	0	0	0	0	0	0	0	0	0	0	0	0	0	0	0	0	0	0	0	0	0	0	0	0
hsa-miR-487b-3p	5.015883	4.911575	7.859236	8.969735	6.916954	6.764572	14.10199	7.965859	6.861792	8.281887	6.008431	8.602204	7.038164	6.374833	13.106016	8.312337	4.849255	6.33327	6.877268	12.137906	10.261753	7.237672	5.259174	9.192044	5.628952	10.552014	6.29382	5.886248	5.312715	11.138887	3.932044	5.61544	6.772492	6.40465	11.702478	3.523448	9.491677	3.476879	21.490383	5.850293	7.451508	8.852535	12.345163	12.253299	4.387524	10.569775	5.603398	8.137835	13.612642
hsa-miR-371b-3p	0	0	0	0	0	0	0	0	0	0	0	0	0	0	0	0	0	0	0	0.328051	0	0	0	0	0	0	0	0	0	0	0	0	0	0	0	0	0	0	0	0	0	0	0	0	0	0	0.294916	0	0
hsa-miR-3620-3p	0	0	0	0.358789	0	0	0	0	0	0	0	0	0	0	0	0	0	0	0	0	0	0	0	0	0	0.2638	0	0	0	0	0.218447	0	0	0	0	0	0	0	0	0	0	0	0.507335	0	0.125358	0	0	0	0.122636
hsa-miR-133b	0.601905	0.517008	1.240932	1.076368	0.46113	0.872848	0.595859	0.459569	1.605951	1.948679	1.168306	1.16246	1.005453	0.364276	1.936116	0.325974	0.461834	1.447605	0.17634	0.492078	0.559732	0.344651	2.278975	2.298011	1.023445	0	0	0.713484	1.435869	0.795635	0.873788	0	0.116767	0.896651	1.516988	1.174483	0.412682	1.337261	0.316035	0.975048	0.458555	0.680964	1.352894	1.236573	0.125358	0.434373	1.769494	0.723364	1.594273
hsa-miR-6508-5p	0	0	0	0	0.46113	0	0	0	0	0.243585	0	0.232492	0	0	0	0	0.230917	0	0	0	0	0	0	0	0	0	0	0	0	0	0.218447	0	0	0	0	0	0	0	0.316035	0	0	0.453976	0	0	0	0	0	0	0
hsa-miR-194-3p	170.740667	130.415188	126.575054	185.135352	240.940575	138.346391	167.436287	168.508491	146.287539	277.686773	148.374837	169.021693	174.94863	176.309727	100.975892	137.398055	188.197283	186.921875	129.081041	188.301554	314.569374	240.911118	117.279556	247.140646	153.516919	158.016432	210.842993	172.484924	113.43363	293.788104	121.893358	191.45972	206.327539	133.472918	87.551862	168.244583	191.484236	245.788563	143.479912	143.332177	117.848445	178.412657	116.348938	149.737556	134.634298	136.103966	117.081498	228.944394	87.685056
hsa-miR-2277-3p	0.200635	0.129252	0.206822	0.358789	0.230565	0.218212	0.19862	0	0	0.48717	0.166901	0	0	0.182138	0.297864	0.162987	0.461834	0.180951	0	0	0	0.344651	0.350612	0.20891	0.170574	0.2638	0	0	0	0	0	0.534804	0.116767	0.384279	0	0.293621	0.412682	0.267452	0	0	0	0	0	0	0.125358	0.144791	0.589832	0	0.122636
hsa-miR-1245b-5p	0	0	0	0	0	0	0.19862	0	0	0	0	0	0	0	0	0	0	0	0	0	0	0	0	0	0	0	0	0	0	0	0	0	0	0.128093	0	0	0	0.267452	0.316035	0	0	0	0.169112	0	0	0	0	0	0
hsa-miR-30c-2-3p	76.642698	64.755212	96.172223	95.796782	118.279918	88.157637	100.700114	107.692244	116.504448	98.164711	73.770166	110.89869	87.809467	84.329963	72.678813	125.988963	114.996621	93.370464	81.1165	77.912226	77.989324	84.439519	62.058241	75.416545	95.351064	69.643302	82.449051	125.930048	115.443846	72.99948	104.199161	102.949709	93.063411	87.487527	96.00365	89.847893	112.66206	83.979988	75.848411	31.526577	73.712597	96.015972	94.195287	90.269712	100.787685	104.684221	85.083155	72.336303	58.252309
hsa-miR-320c	1.003175	3.2313	0.827288	0	0.691695	0.654636	1.588958	1.685087	0.875974	1.94868	1.168307	0.232492	0.335151	0.91069	0.446796	1.140909	0.461834	0.723803	0.881701	1.14818	1.119464	1.033953	0.87653	1.46237	1.19402	0.791401	1.04897	0.713484	0.430761	0.596727	0.436894	0.534804	0.583836	0.640465	0.216713	0	0.825364	0.802356	0	0.325016	0.229278	2.496868	0.676448	0.337248	0.250716	1.15833	0.442374	0.723364	0.490545
hsa-miR-146a-5p	109.54689	91.898115	110.856583	83.597939	128.424786	102.123203	382.938503	73.071412	102.488875	44.088867	64.757521	256.43869	97.193684	64.841178	113.635112	165.757795	65.349487	52.837552	144.951661	43.958898	63.249715	61.347896	196.167151	71.447253	172.109522	180.967065	96.085662	115.762892	173.740117	56.887881	70.339895	59.898015	109.410813	68.657854	79.533499	67.826352	90.789941	67.665405	68.579605	82.229117	113.836097	85.347531	69.166737	95.89049	59.92104	97.589437	69.747543	47.561119	124.353352
hsa-miR-603	0	0	0	0	0	0	0	0	0	0	0	0	0	0	0	0	0	0	0	0	0	0	0	0	0	0	0	0	0	0	0	0	0	0	0	0	0	0	0	0	0	0	0	0.224831	0	0.144791	0	0	0
hsa-miR-892a	0	0	0	0	0	0	0	0	0	0	0	0	0	0.182138	0	0	0	0	0	0	0	0	0	0	0	0	0	0	0	0	0	0	0	0	0	0	0	0	0	0	0	0	0	0	0	0	0	0	0
hsa-miR-6747-5p	0	0	0	0.358789	0	0	0	0	0	0	0	0	0	0	0	0	0	0	0	0	0	0	0	0	0	0	0	0	0	0	0	0	0	0	0	0	0	0	0	0	0	0	0	0	0	0	0	0	0
hsa-miR-27a-3p	669.720737	874.647739	802.676111	633.980948	522.460618	539.419992	1079.695898	783.56448	395.209945	638.92316	640.899181	877.889846	574.113033	489.587343	1367.195704	934.89353	441.974968	513.356592	772.546507	559.655834	589.584357	409.790159	1074.098417	746.435784	631.295686	958.386807	517.981444	656.405923	814.999086	510.79746	472.500598	388.000076	581.150068	594.223492	1270.585523	796.298972	632.6408	457.075796	720.243877	928.571497	747.214168	663.259271	512.747058	909.554471	386.979586	607.110562	864.250196	592.43431	1562.633557
hsa-miR-8059	0	0	0	0	0	0	0	0	0	0	0	0	0	0	0	0	0	0	0	0	0	0	0	0	0	0	0	0	0	0	0	0	0	0	0	0	0	0	0	0	0	0	0	0	0	0	0	0	0
hsa-miR-4673	0	0	0	0	0	0	0	0	0	0	0	0	0	0	0	0	0	0	0	0	0	0	0	0	0	0	0	0	0	0	0	0	0	0	0	0	0	0	0	0	0	0	0	0	0	0	0	0	0
hsa-miR-3192-5p	0	0	0	0	0.230565	0	0	0	0	0	0	0	0	0	0	0	0	0	0	0	0	0	0	0.20891	0.170574	0.2638	0	0.178371	0.143587	0	0	0	0.116767	0	0	0	0	0	0	0	0	0	0.169112	0	0	0.144791	0	0	0
hsa-miR-3144-5p	0	0	0	0	0	0	0	0	0	0	0	0	0	0	0	0	0	0	0	0	0	0	0	0	0	0	0	0	0	0	0	0	0	0	0	0	0	0	0	0	0	0	0	0	0	0	0	0	0
hsa-miR-887-3p	3.611435	1.421772	4.343262	2.870314	0.92226	2.400332	4.766869	1.685087	2.773917	5.115283	1.669008	3.48738	3.686658	3.460624	6.553008	1.792857	2.540087	2.53331	2.292423	2.132334	4.664433	2.067906	1.753059	3.969291	1.876317	2.901803	0.629382	2.497196	3.589672	1.59127	2.184469	1.33701	1.050904	2.818046	2.817263	3.229827	3.714134	1.604712	4.108455	1.300065	3.095242	1.815905	2.367566	4.046963	1.378936	5.646867	3.538987	3.074293	6.867642
hsa-miR-496	0.401271	0.775512	1.03411	0.358789	2.997347	1.963908	2.383435	1.838275	2.189933	1.94868	0.667604	1.627444	2.010904	1.274966	1.340388	1.955844	0.230917	1.085705	2.645103	2.296361	1.679195	0.344651	2.10367	2.715831	0.852871	3.165604	0.419588	1.248598	1.292281	1.989087	0.655341	0.267402	1.517972	2.049488	0.650139	1.468104	2.063408	0.267452	3.16035	1.300065	1.146386	1.815904	2.367565	3.372468	1.253578	2.171871	1.327121	1.627567	3.80173
hsa-miR-3193	0.40127	1.421772	1.03411	0	0.230565	0.218212	1.191718	0	0.291991	0.243585	0.333802	0.464984	0.670301	0.182138	0.595728	0.162987	0.461834	0.180951	0.8817	0.328052	0.373154	0	1.577753	0.41782	0.170574	0.2638	0.629382	0.178371	0.717934	0.596726	0.436894	0.534804	1.050905	0.384279	0.216713	0.587242	0	0	0	1.625082	0.229278	0.226988	0.845559	0.899325	0.376074	0.144791	1.179662	0.180841	0.613182
hsa-miR-4782-5p	0	0.129252	0.206822	0	0	0	0	0.15319	0.291991	0.243585	0	0	0	0	0	0	0	0	0	0	0	0	0.175306	0.20891	0	0	0	0	0	0	0	0	0	0.128093	0	0.293621	0	0	0	0	0	0.226988	0.169112	0	0.125358	0.144791	0.294916	0	0.245273
hsa-miR-4735-5p	0.601905	0.387756	0	0.717578	0	0.872848	0.39724	0.15319	0	0.48717	0.166901	1.16246	0.335151	0.364276	0.446796	1.140909	1.154585	0.180951	0.52902	0.820129	2.05235	0.344651	0.350612	0.83564	0	0.2638	0	1.070227	0.574348	0.397818	0	0.802206	1.050904	0	0	0.587242	0	0.802356	0.316035	0	0.573193	0	1.014671	0.112416	0.501431	0.723957	0.294916	0.180841	0
hsa-miR-124-3p	0	0.129252	0	0	0	0	0.595859	0	0.145996	0	0	0	0	0	0.148932	0	0	0	0	0	0	0	0.350612	0	0	0.791401	0	0.178371	0	0	0	0.267402	0	0.128093	0	0	0	0	0.63207	0	0	0	0	0	0	0	0	0	0
hsa-miR-4433b-5p	0	0.258504	0.413644	0.358789	0.230565	0	0.79448	0.15319	0	0.243585	0	1.627444	0	1.092828	1.340388	0	0.230917	0	0.17634	0.328052	0.559732	0.344651	0.175306	0.20891	0	0	0	0.535113	0	0	0	0	0.116767	0.512372	0.866852	0	0.412682	0	0.63207	0	0.114639	0	0.169112	0	0.125358	0	0	0	0.858454
hsa-miR-221-3p	69.821096	107.149842	38.468889	66.734835	40.81003	39.496367	143.204701	30.944289	25.403226	45.306789	51.238555	61.377892	26.812052	40.434669	66.572602	46.288312	48.030718	31.48539	43.908714	30.01671	66.048374	25.848833	187.401864	36.977086	72.494099	102.882149	37.133542	46.019762	101.228744	50.72171	34.296161	51.875958	46.12302	42.52688	54.178132	65.183765	32.189161	43.059802	58.466485	61.10306	85.405731	36.545087	25.535886	46.09039	25.447638	43.292644	73.876362	32.732177	83.270144
hsa-miR-200c-3p	87.878275	196.721424	49.637276	59.559047	15.908994	37.53246	62.763779	22.672051	28.031146	48.473393	278.891286	64.865272	105.572449	44.25957	45.871054	121.425328	66.042237	55.189906	52.725727	17.878806	21.269815	23.436275	237.714619	85.65314	19.957198	15.036622	17.412904	38.706544	36.040305	50.522802	50.46123	102.94971	26.50614	19.726324	60.89622	25.838611	37.966703	33.966428	64.787185	485.249299	52.160549	17.024109	93.011505	46.764883	16.045801	16.216641	49.103451	30.381247	23.668833
hsa-miR-4687-5p	0	0	0	0	0.230565	0	0.19862	0	0	0	0.333802	0	0	0.182138	0	0.162987	0	0	0	0	0.186577	0	0	0	0	0.527601	0.209794	0	0	0	0	0	0	0.128093	0.216713	0	0	0	0.63207	0	0	0	0	0	0	0	0	0	0.245272
hsa-miR-4652-5p	0	0	0	0	0	0	0	0	0	0.243585	0	0	0	0	0	0	0	0	0	0	0	0	0	0	0	0	0	0	0	0	0	0	0	0	0	0	0	0	0	0	0	0	0	0	0	0	0	0	0.122636
hsa-miR-3922-3p	0.200635	0.775512	0.413644	0.717578	0.46113	0.218212	0.993098	0.30638	0.291992	0.97434	0	0.232492	1.005452	0.364276	0.297864	0	0	0.180951	0.17634	0.164026	0.186577	0.344651	0.175306	0.41782	0	0.2638	0.209794	0.535113	0	0.397818	0.436894	0	0.350301	0.384279	0	0	0	0	0.948105	0.325016	0.573193	0.453976	0.338224	0.112416	0.125358	0.289582	0.73729	0	0.981092
hsa-miR-4652-3p	0	0	0	0	0	0	0	0	0	0	0	0	0	0	0	0	0	0	0	0	0	0	0	0	0	0	0	0	0	0	0	0	0	0	0	0	0	0	0	0	0	0	0	0	0	0	0	0	0
hsa-miR-3921	0	0	0	0	0	0	0	0	0	0	0	0	0	0	0	0	0	0	0	0	0	0	0	0	0	0	0	0	0	0	0	0	0	0	0	0	0	0	0	0	0	0	0	0	0	0	0	0	0
hsa-miR-4497	0	0	0	0	0	0	0	0	0	0	0	0	0	0	0	0	0	0	0	0	0	0	0	0	0	0	0	0	0	0	0	0	0	0	0	0	0	0	0	0	0	0	0	0	0	0	0	0	0
hsa-miR-5584-3p	0	0	0	0	0	0	0	0	0	0	0	0	0	0	0	0	0	0	0	0	0	0	0	0	0	0	0	0	0	0	0	0	0	0	0	0	0	0	0	0	0	0	0	0	0	0	0	0	0
hsa-miR-5000-3p	0.601906	0.775512	3.309152	2.511526	1.383391	0.872848	1.390337	0.765948	1.31396	1.705095	1.835909	0.929968	1.005452	0.728552	2.23398	0.977922	2.309169	1.085703	1.763403	1.14818	2.238928	1.378604	1.402446	1.880191	1.535169	0.5276	1.258764	1.426969	1.579455	1.392361	1.092235	1.069608	1.517973	1.537116	2.38384	1.761724	2.063408	1.337261	2.52828	0.650033	1.490302	0.680964	0.507335	2.697974	2.632514	1.737498	1.769494	1.265886	1.471637
hsa-miR-6728-3p	0	0	0	0	0	0	0	0	0	0	0	0	0	0	0	0	0	0	0	0	0	0	0	0	0	0	0	0	0	0	0	0	0	0	0	0	0	0	0	0	0	0	0	0	0	0	0	0	0
hsa-miR-29b-3p	828.623919	710.110051	604.954298	885.492346	532.144354	498.396144	856.248902	602.647642	491.859	693.72976	769.412818	856.965566	599.584483	604.334376	1273.070683	637.442223	493.238524	676.754908	866.359501	561.132066	437.15068	430.469223	1053.237035	985.428934	744.386481	1011.410687	669.452732	797.497521	882.915679000001	894.890095	621.481368	611.815418	607.422674	535.55689	878.335862	511.780646	604.578454	374.967971	989.505738	759.563033	687.372843	535.010983	865.345216	570.396663	444.142751	672.266713	676.094035	610.156705	1330.850674
hsa-miR-548e-3p	0.601906	0.517008	0.413644	1.076368	0.230565	1.527484	0.595859	1.072328	0.437987	0.243585	0.667604	0.697476	0.335151	0.364276	1.042524	0.651948	0.230917	0.542852	0.881701	0.656103	0.746309	1.378604	1.402447	0	0.511723	0	0.419588	0.891856	0.574348	0.397818	1.529129	0.267402	0.700602	0.512372	0.216713	1.468103	1.650726	0.267452	0.316035	0.325016	0.80247	1.13494	0.507336	0.112416	1.880367	0.579165	0.589832	0	0.367909
hsa-miR-99a-5p	1536.465369	1300.145061	1358.199956	1931.004788	1288.398029	947.912803	2591.389329	2055.037633	1254.393736	2279.95455	1712.736301	1620.701833	1481.030643	1898.061649	1917.35049	1554.407183	2182.626645	2011.083947	1684.57813	2208.278577	2018.020385	1909.71175	1195.585312	1917.794708	1279.30766	1437.712111	1624.435127	1266.792087	1257.103063	1914.694837	1268.302572	1279.785226	2045.643575	1858.117259	1384.359602	1469.864547	1619.775042	2320.682665	1528.661534	1048.177487	2050.425382	1772.323201	1016.531189	1509.741261	1424.691603	1528.128997	1566.591726	1585.792574	1585.076025
hsa-miR-6742-3p	0.200635	0	0.413644	0	0.230565	0.218212	0	0	0	0	0	0	0	0	0	0	0	0	0	0	0	0	0	0.20891	0.170574	0	0	0	0	0	0	0	0	0	0	0	0	0	0	0	0.114639	0	0	0	0	0	0	0	0
hsa-miR-4714-3p	0	0	0	0.358789	0	0	0.19862	0.15319	0	0	0.166901	0	0	0	0	0	0	0.180951	0	0	0.186577	0	0	0	0	0	0	0	0.143587	0	0.218447	0	0	0	0	0	0	0	0	0	0	0	0	0.112416	0.125358	0	0.147458	0.361682	0
hsa-miR-4446-5p	0	0	0	0	0	0	0	0	0	0	0	0	0	0	0	0	0	0	0	0	0	0	0	0	0	0	0	0	0	0	0	0	0.116767	0	0	0	0	0	0	0	0	0	0	0	0	0	0	0	0
hsa-miR-30d-3p	10.232402	7.36736	7.652414	15.069157	11.297691	8.510268	11.519937	9.957319	6.861791	13.397169	12.18376	11.857092	8.378767	9.471182	18.467568	10.594155	9.467593	10.314182	13.401856	8.693365	8.022826	14.819998	6.311007	15.877166	8.869866	11.607216	13.426817	14.626437	8.040866	20.686502	8.300981	8.824262	10.041974	8.582231	13.219464	12.919305	10.317039	9.89573	12.641401	7.150359	12.495606	6.355666	7.948257	11.466389	8.273616	10.859358	6.783059	8.680358	10.178825
hsa-miR-6801-3p	0	0	0	0	0	0	0	0	0	0	0	0	0	0	0	0	0	0.180951	0	0	0	0	0	0	0	0	0	0	0	0	0	0	0	0	0	0	0.412682	0	0	0	0	0	0	0	0	0	0	0	0
hsa-miR-1245b-3p	0	0	0	0	0	0	0.19862	0	0	0	0	0	0	0	0	0	0	0	0	0	0	0	0	0	0	0	0	0	0	0	0	0	0	0	0.433426	0	0	0	0	0	0	0	0	0	0	0	0	0.180841	0
hsa-miR-6766-3p	0	0.258504	0	0	0	0	0	0	0	0	0	0	0	0	0.148932	0	0.230917	0	0	0	0	0	0.175306	0	0	0.2638	0	0	0	0	0	0.534804	0	0	0	0	0	0	0	0	0	0	0	0	0	0	0	0	0
hsa-miR-7114-3p	0	0	0	0	0	0.218212	0	0	0.145996	0	0	0	0	0	0.148932	0	0	0	0	0	0	0	0	0	0	0	0.209794	0	0.143587	0.198909	0	0	0.116767	0	0	0	1.238045	0	0	0	0	0	0.169112	0	0	0	0	0.180841	0
hsa-miR-98-5p	43.738502	59.455884	89.347097	31.932259	74.703106	72.882799	30.587412	74.296928	83.363459	20.461131	31.377357	71.840032	70.046482	40.25253	34.850087	65.031819	36.253955	35.466302	57.663251	39.038128	38.808082	35.154412	83.796157	30.291964	74.029269	78.084913	75.316054	57.79226	65.475615	26.454853	55.267062	27.007586	61.419517	61.484646	70.648285	61.3667	63.552959	31.559358	39.50438	38.676935	45.282234	69.004386	67.306508	79.815065	59.921036	59.509286	63.701773	42.859262	47.092393
hsa-miR-325	0	0	0	0	0	0	0	0	0	0	0	0	0	0	0	0	0	0	0	0	0	0	0	0	0	0	0	0	0	0	0	0	0	0	0	0	0	0	0	0	0	0	0	0	0	0	0	0	0
hsa-miR-4760-5p	0	0	0	0	0.230565	0	0	0	0	0	0	0	0	0	0	0.162987	0	0.180951	0.17634	0	0.186577	0	0.701223	0	0	0	0	0	0	0	0	0	0	0.256186	0	0	0	0	0	0	0	0	0	0.112416	0	0	0	0	0
hsa-miR-33a-3p	3.812071	2.455788	2.481864	8.252157	2.305651	2.400332	6.355826	6.280773	2.043937	7.794717	6.509131	3.022396	2.681206	4.91773	5.361552	5.215584	2.540086	8.685625	5.466547	6.56103	5.970474	4.135813	3.155504	8.565314	2.899764	6.858809	3.986086	5.707877	4.307607	8.354165	3.276703	4.27843	1.868274	4.355162	2.383839	3.523447	7.015587	5.883948	2.52828	3.900196	5.158735	3.631809	3.213124	5.058701	2.507157	3.04062	3.981361	4.340179	3.065911
hsa-miR-23c	0.200635	0.387756	2.688686	0	3.919607	2.618544	0.993099	0.765949	0.291991	2.192264	1.502107	3.719872	0	1.092829	0.74466	3.422727	0.230917	0	2.821443	0	1.865772	0	0.525918	0.41782	2.899764	0	1.04897	0.178371	0.143587	0.596726	0.218447	0	2.685644	0.896651	0.866851	0	0.412682	0.267452	0	0	0.229278	0.226988	0	3.597299	3.008588	2.316663	0	1.446727	0.735819
hsa-miR-92a-1-5p	2.006353	1.421772	2.275042	3.229105	2.536216	5.237087	6.355826	1.378706	2.043938	3.653774	1.502108	3.254888	2.346056	0.910691	4.021164	3.25974	1.616419	0.361902	2.116082	2.29636	2.238928	1.723256	2.278976	3.760381	2.388041	3.957006	2.307734	2.318825	1.005108	2.98363	3.276704	1.069608	1.868274	2.177581	1.733702	3.229828	2.063408	1.872165	3.79242	1.300065	1.490301	2.269881	2.874902	3.035221	2.005725	1.737496	0.884748	3.435975	2.084819
hsa-miR-580-3p	0.601906	0.904764	0.413644	0.717579	0	1.09106	0.993098	0.919138	0.875974	0.243585	0.834504	0.929968	1.005452	0.182138	0.74466	0.651948	0.230917	0.723803	0.35268	0.656103	0.746309	1.033953	1.051835	1.04455	0.682297	1.582802	0	1.070227	0.287174	0.994543	0.873788	1.069608	0.934137	0.128093	0.650138	0.293621	0	1.337261	0	1.300065	0.802471	0.453976	0.676447	0.449663	1.128221	0.289583	0	0.542522	0.245272
hsa-miR-877-3p	0.200635	0.129252	0	0.717579	0.230565	0	0	0.306379	0	0	0	0	0.670301	0.364276	0.148932	0	0.230917	0	0	0	0.186577	0	0.525918	0.41782	0	0	0	0	0	0	0	0.267402	0	0	0	0	0	0.267452	0	0	0	0.226988	0	0.224831	0	0	0.147458	0	0
hsa-miR-6871-5p	0	0	0	0	0	0	0	0	0	0	0	0	0	0	0	0	0	0	0	0	0	0	0	0	0	0	0	0	0	0	0	0	0	0	0	0	0	0	0	0	0	0	0	0	0	0	0	0	0
hsa-miR-675-3p	277.278028	130.54444	587.374429	1072.42165	158.859386	171.078186	722.975179	551.175952	211.547547	588.988259	326.791822	438.479938	230.248485	172.12055	578.600796	174.070135	132.084473	762.706391	190.623779	526.686661	1695.055029	784.081255	135.336049	991.905151	390.274123	330.541884	311.75392	174.982123	136.838289	729.994811	147.888537	238.522445	318.891068	468.051873	231.448976	359.097952	196.849095	545.869924	786.295203	144.957258	166.340558	414.934274	755.253417	461.241132	399.640725	227.32258	116.786583	363.489917	509.677056
hsa-miR-8085	0	0	0	0	0	0	0	0	0	0	0	0	0	0	0	0	0	0	0	0	0	0	0	0	0	0	0	0	0	0	0	0	0	0	0	0	0	0	0	0	0	0	0	0	0	0	0	0	0
hsa-miR-4632-5p	0	0	0	0	0	0	0	0	0	0	0	0	0	0	0	0	0	0	0	0	0	0	0	0	0	0	0	0	0.143587	0	0	0	0.116767	0	0	0	0	0	0	0	0	0	0	0	0	0	0	0	0
hsa-miR-3187-3p	0	0.129252	0	0	0	0	0	0	0	0	0	0	0	0.182138	0	0.325974	0	0	0	0	0	0	0.175306	0	0	0	0	0	0.143587	0	0	0	0	0	0	0	0.412682	0	0	0.325016	0.114639	0	0	0.337247	0	0	0	0	0
hsa-miR-602	0	0	0	0	0	0	0	0	0	0	0	0	0	0	0	0	0	0	0	0	0	0	0	0	0	0	0	0	0	0	0	0	0	0	0	0	0	0	0	0	0	0	0	0	0	0	0	0	0
hsa-miR-19b-2-5p	0	0	0	0	0	0	0	0	0	0	0	0	0	0	0	0	0	0	0	0	0	0	0	0	0	0.2638	0	0	0	0	0	0	0	0	0	0	0	0	0	0	0	0	0	0	0	0	0	0	0
hsa-miR-4786-5p	0.601906	1.29252	0.206822	0	1.613955	0.872848	1.588957	1.225517	0.145996	0.730755	0.667604	0.464984	0.335151	0	0.297864	0.488961	0	0	0.35268	0.656104	0.932887	0.344651	1.753058	0	1.023446	0.2638	0.629382	0.891856	0.287174	1.193452	0	0.267402	0.934137	0.512372	0.650139	0.587242	0.412682	0.534904	0.63207	0.325016	0.114639	0.907952	0	0.56208	0.501432	0.289582	0.294916	0.904205	0.490545
hsa-miR-7-2-3p	0	0	0	0	0.230565	0	0.19862	0	0	0.243585	0	0.232492	0	0	0	0	0	0	0	0.164026	0	0	0.175306	0.20891	0	0	0	0.178371	0.287174	0.198909	0	0	0	0	0.216713	0	0	0	0	0.325016	0.114639	0.226988	0	0.112416	0.125358	0.144791	0	0.180841	0.367908
hsa-miR-302c-5p	0	0	0	0	0	0	0	0	0	0	0	0	0	0	0	0	0	0	0	0	0	0	0	0	0	0	0	0	0	0	0	0	0	0	0	0	0	0	0	0	0	0	0	0	0	0	0	0	0
hsa-miR-1228-5p	1.203812	2.972794	1.240932	0.717578	1.84452	0.872848	0	1.072327	0.729979	0.243585	1.168306	3.719872	1.340603	2.549934	1.340388	0.977922	2.078253	1.085703	0.881701	0.492077	1.119464	2.067906	3.681421	1.67128	1.023445	3.429404	1.888146	0	0.861521	0.994543	0.436894	1.069608	2.45211	0.768558	0.216713	0.880862	3.301452	1.069809	2.212245	0.975049	0.573193	2.042893	0.845559	1.124156	0.877504	1.303123	1.622036	0.723363	1.962183
hsa-miR-302c-3p	0	0	0	0	0	0	0	0	0	0	0	0	0	0	0	0	0	0	0	0	0	0	0	0	0	0	0	0	0	0	0	0	0	0	0	0	0	0	0	0	0	0	0	0	0	0	0	0	0
hsa-miR-7854-3p	0.601906	0	0.413644	0	0.230565	0	0	0	0	0.243585	0	0.697476	0	0.182138	0	0	0.230917	0.361902	0	0	0.186577	0	0	0.20891	0	0	0	0	0.143587	0	0	0.267402	0	0	0	0	0.412682	0	0.63207	0	0.114639	0	0.676447	0	0	0	0	0	0.245273
hsa-miR-6797-3p	0	0	0	0	0	0	0	0.30638	0	0	0	0.697476	0.335151	0.182138	0	0	0	0	0	0.164026	0	0	0	0	0	0	0	0	0	0	0	0.267402	0.116767	0	0	0	0	0	0	0	0	0	0	0	0	0.144791	0.147458	0	0
hsa-miR-3141	0	0	0	0	0	0	0	0	0	0	0	0	0	0	0	0	0	0	0	0	0	0	0	0	0	0	0	0	0	0	0	0	0	0	0	0	0	0	0	0	0	0	0	0	0	0	0	0	0
hsa-miR-6789-5p	0	0	0	0	0	0	0	0	0	0	0	0	0	0	0	0	0	0	0	0	0	0	0	0	0	0	0	0	0	0	0	0	0	0	0	0	0	0	0	0.325016	0	0	0	0	0	0	0	0	0
hsa-miR-24-3p	1401.237153	1451.886819	2161.496536	1144.179535	1354.570225	1382.37284	2610.258186	2420.394677	1577.773873	1365.78047	1242.409764	1782.516273	2005.876535	1369.678876	1162.26528	2552.539677	1070.992637	1088.779213	1410.369085	1428.172139	1664.083196	1213.171874	2133.646456	1439.39058	1209.883889	2355.737457	1672.68775	1711.649799	1645.074794	1043.275964	1296.919118	774.395739	1476.170217	1684.807411	2661.013073	1560.886927	1833.544079	1111.798757	1120.028213	1233.761785	1151.315114	2109.173563	1464.339307	2032.361302	1049.11958	1583.149746	1524.566248	1700.264775	1577.349928
hsa-miR-6744-3p	0	0	0	0	0	0	0.19862	0	0	0	0	0	0	0	0	0	0	0	0	0	0	0	0	0	0	0	0	0	0	0	0	0	0	0	0	0	0	0	0	0	0	0	0	0	0	0	0	0	0
hsa-miR-1258	15.649555	14.346965	19.854912	12.198838	11.758821	15.711264	13.506131	26.348605	10.949667	20.217546	11.683058	10.927124	16.087231	12.931805	14.297472	19.721427	6.927508	15.742703	7.758966	12.794007	20.896658	23.091622	25.068729	26.11376	18.42203	21.631632	34.616012	12.307611	6.317825	15.11706	6.553408	8.022057	16.230633	13.193579	13.869606	8.808618	18.983354	17.116941	3.476385	3.575177	6.419762	22.244832	15.727402	15.625767	23.692631	6.949987	12.533912	22.785938	6.867638
hsa-miR-6084	0	0	0	0	0	0	0	0.15319	0	0	0	0	0	0	0	0	0	0	0	0	0	0	0	0	0	0.2638	0	0	0	0	0	0	0	0	0	0	0	0	0	0	0.114639	0	0	0	0	0	0.147458	0	0
hsa-miR-4436b-3p	0	0	0	0	0	0	0	0	0	0	0	0	0	0	0	0	0	0	0	0	0	0	0	0	0	0	0	0	0	0	0	0	0	0	0	0	0	0	0	0	0	0	0	0	0	0	0	0	0
hsa-miR-516a-5p	1.404447	0	0	0	0	0	0	0	1.167965	0.243585	0	0.697476	0	0	0.74466	0	2.771004	0	0	0.328052	0	0	0	0.83564	0	0	0	0	0.143587	0.198909	0.436894	1.33701	0	0.128093	0.650138	0	0	0.534904	0.63207	0.650032	0.343916	0	0.507336	0	0	0	0.442374	0	0.122636
hsa-miR-506-5p	0	0	0	0	0	0	0	0	0	0	0	0	0	0	0	0	0	0	0	0	0	0	0	0	0	0	0	0	0	0	0	0	0	0	0	0	0	0	0	0	0	0	0	0	0	0	0	0	0
hsa-miR-4712-3p	0	0	0	0	0	0	0	0.15319	0	0	0	0	0	0.182138	0	0	0	0	0	0	0	0	0	0	0	0	0	0.178371	0	0	0	0	0.116767	0	0	0	0	0	0	0	0	0	0	0	0	0	0	0	0
hsa-miR-3689b-5p	0	0	0	0	0	0	0	0	0	0	0	0	0	0	0	0	0	0	0	0	0	0	0	0	0	0	0	0	0	0	0	0	0	0	0	0	0	0	0	0	0	0	0	0	0	0	0	0	0
hsa-miR-1180-5p	0	0	0	0	0	0	0	0	0	0	0	0	0	0	0	0.162987	0	0	0	0.164026	0	0	0	0	0	0	0	0.178371	0	0	0	0	0	0	0	0	0	0	0	0	0	0	0	0	0	0	0	0	0
hsa-miR-4773	0	0	0	0	0	0	0	0	0	0	0	0	0	0	0	0	0	0	0	0	0	0	0	0	0	0	0	0	0	0	0	0	0	0	0	0	0	0	0	0	0	0	0	0	0	0	0	0	0
hsa-miR-1909-3p	0	0	0	0	0	0	0	0	0	0	0	0	0	0	0	0	0	0	0	0	0	0	0	0	0	0	0	0	0	0	0	0	0	0	0	0	0	0	0	0	0	0	0	0	0	0	0	0	0
hsa-miR-4685-5p	0	0	0	0	0	0	0	0	0	0	0	0	0	0	0	0	0	0	0	0	0	0	0	0	0	0	0	0	0	0	0	0	0	0	0	0	0	0	0	0	0	0	0	0	0	0	0.147458	0	0
hsa-miR-3137	0	0	0	0	0	0	0	0	0.145996	0	0	0	0	0	0	0	0	0.180951	0	0	0	0	0	0	0	0	0	0	0	0	0	0	0	0.128093	0	0	0	0	0	0	0	0	0	0	0	0	0	0	0
hsa-miR-483-3p	78.649049	26.238139	84.176547	155.714617	102.370924	60.008293	129.499951	109.224141	26.133203	104.741503	63.756117	88.114474	107.918505	96.897496	112.294724	84.753248	48.030719	101.875138	39.147529	116.622302	326.323747	125.797653	91.860221	101.948126	59.53045	139.550402	56.224798	46.198134	9.476733	114.571393	23.373817	54.282574	63.28779	62.89367	42.90908	68.119973	116.788877	97.352598	102.079321	12.350618	24.991208	63.783659	60.0347	65.987948	52.775642	76.160302	24.772912	112.48295	50.64885
hsa-miR-588	0	0	0	0	0	0	0	0	0	0	0	0	0	0	0	0	0	0	0	0	0	0	0	0	0	0	0	0	0	0	0	0	0	0	0	0	0	0	0	0	0	0	0	0	0	0	0	0	0
hsa-miR-548aj-3p	0	0	0	0	0	0	0	0	0	0	0	0	0	0	0	0	0	0	0	0	0	0	0	0	0	0	0	0	0	0	0	0	0	0	0	0	0	0	0	0	0	0	0	0	0	0	0	0	0
hsa-miR-5583-5p	0	0	0	0	0	0	0	0	0	0	0	0	0	0	0	0	0	0	0	0	0	0	0	0	0	0	0	0	0	0	0	0	0	0	0	0	0	0	0	0	0	0	0	0	0	0	0	0	0
hsa-miR-4432	0	0	0	0	0	0	0	0	0	0	0	0	0	0	0	0	0	0	0	0	0	0	0	0	0	0	0	0	0	0	0	0	0	0	0	0	0	0	0	0	0	0	0	0	0	0	0	0	0
hsa-miR-6876-5p	0	0	0	0	0	0	0	0	0	0	0	0	0	0	0	0	0	0	0	0	0	0	0	0	0	0	0	0	0	0	0	0	0	0	0	0	0	0	0	0	0	0	0	0	0	0	0	0	0
hsa-miR-509-3-5p	0	0	0	0	0	0	0	0	0	0	0	0	0	0	0	0	0	0	0	0	0	0	0.175306	0	0.341148	0	0	0	0	0	0	0	0	0	0	0	0	0	2.212245	0	0	0	0	0.112416	0	0	0	0.361682	0.122636
hsa-miR-4320	0	0	0	0	0	0	0	0	0	0	0	0	0	0	0	0	0	0	0	0	0	0	0	0	0	0	0	0	0	0	0	0	0	0	0	0	0	0	0	0	0	0	0	0	0	0	0	0	0
hsa-miR-3622a-3p	0	0.258504	0	0	0	0	0	0.15319	0	0	0.166901	0	0.335151	0	0	0	0	0	0	0	0	0	0	0	0	0	0	0	0	0	0	0	0.116767	0.128093	0.433425	0	0	0.267452	0	0.325016	0.343916	0	0	0	0	0	0	0.180841	0.122636
hsa-miR-1276	0.200635	0.387756	1.03411	0	0	0.218212	0	0	0.583982	0.243585	0	0	0	0	0	0	0	0.180951	0	0	0.186577	0	0.175306	0	0.170574	0	0	0.178371	0	0	0	0	0	0.128093	0.216713	0	0	0	0.316035	0	0.114639	0	0	0.562078	0	0	0	0	0.122636
hsa-miR-6856-3p	0	0	0	0	0	0	0.19862	0	0	0	0	0	0	0.182138	0	0	0.230917	0	0	0	0	0	0	0	0	0	0	0	0	0	0	0	0	0	0	0	0	0	0	0	0	0	0	0	0	0	0	0	0
hsa-miR-30c-1-3p	1.605082	3.102046	3.722796	2.152735	2.305651	3.709604	1.390337	3.523359	3.211903	1.705094	1.502108	3.022396	4.021808	1.457104	2.680776	5.541558	1.616419	2.352358	3.526805	2.460386	3.918124	4.135813	3.856727	4.178201	3.923209	3.957005	2.307734	5.707877	3.733259	5.569443	3.932044	2.941421	5.020987	5.251813	3.900826	3.229826	3.301453	6.418852	1.26414	1.300065	2.980603	8.171571	6.764473	4.271792	3.259304	4.633326	4.71865	3.255135	1.226364
hsa-miR-8063	0	0	0	0	0	0	0	0	0	0	0	0	0	0	0	0	0	0	0	0	0	0	0	0	0	0	0	0	0	0	0	0	0	0	0	0	0	0	0	0	0	0	0	0	0	0	0	0	0
hsa-miR-606	0	0	0	0	0	0	0	0	0	0	0	0	0	0	0	0	0	0	0	0	0.186577	0	0	0	0	0	0	0	0	0	0	0	0	0	0.216713	0	0	0	0	0	0	0	0	0	0	0	0	0.180841	0
hsa-miR-6745	0	0	0	0	0	0	0	0	0	0	0	0	0	0	0	0	0	0	0	0	0	0	0	0	0	0	0	0	0	0	0	0	0	0	0	0	0	0	0	0	0	0	0	0	0	0	0	0	0
hsa-miR-6762-3p	0.200635	0.129252	0	0	0.46113	0	0.19862	0	0.291991	0	0	0	0.335151	0	0	0	0.230917	0.180951	0	0	0	0	0	0	0	0	0	0	0	0	0	0	0	0	0	0	0	0	0	0	0	0	0	0	0	0	0	0	0.122636
hsa-miR-25-3p	6235.344842	3871.870507	5589.570878	7861.435515	4248.623927	4870.054774	11586.670326	5010.829737	3700.54912	9424.78647	6224.232597	6814.805926	3900.483055	6860.051239	12337.07957	5081.120267	6293.409495	6601.436424	5205.916001	5872.285619	9664.145883	6581.112774	4675.404725	8465.037221	4798.938889	5821.810754	3898.812145	7228.313498	6475.049986	9861.493926	5267.62801	6493.586367	4642.895131	4030.574778	5255.928824	6479.03138	5033.064049	5875.924649	9575.229932	6822.416633	6456.443995	6106.207282	4222.553194	5872.702395	5130.394067	4626.810886	4126.901597	7989.725353	9040.881224
hsa-miR-889-5p	0	0	0	0	0	0	0	0	0.437987	0	0	0	0	0	0	0	0	0	0	0	0	0	0	0	0.341149	0	0	0	0	0	0	0	0	0	0	0	0	0	0	0	0	0	0	0.224831	0	0.144791	0	0	0
hsa-miR-3913-3p	0	0	0	0	0.230565	0	0	0.306379	0.291992	0	0	0.232492	0	0	0.148932	0	0	0	0.17634	0	0.186577	0.344651	0.350612	0	0.341148	0	0	0.178371	0.143587	0	0	0	0.116767	0	0.433425	0	0	0	0.316035	0	0	0	0	0	0.125358	0	0	0	0
hsa-miR-4721	0	0	0	0	0	0	0	0	0	0	0	0	0	0	0	0	0	0	0	0	0	0	0	0	0	0	0	0	0	0	0	0	0	0	0	0	0	0	0	0	0	0	0	0	0	0	0	0	0
hsa-miR-3681-5p	0.200635	0	0	0	0	0.654636	0	0	0.145996	0	0.166901	0.232492	0.670301	0.364276	0.148932	0.162987	0.923668	0.180951	0.35268	0	0	0	0	0	0	0	0.839176	0	0.574348	0	1.092235	0	0.467068	0.384279	0	0	0	0	0	0.650033	0.114639	0	0	0.112416	0.250716	0.144791	0.147458	0	0
hsa-miR-329-3p	0.40127	0.258504	0.827288	0	0.691695	0.654636	2.184816	1.378706	0.291992	1.217925	0.333802	2.789904	0	0.728552	1.340388	1.62987	0.461834	0.723803	1.234381	0.492077	2.798659	0	0.87653	0.41782	0.511722	1.582802	0.839176	1.070226	1.005109	1.392362	0	1.33701	0.350301	0.640465	1.516989	0.587241	0.825363	0.802356	2.212245	1.300065	0.802471	0.226988	0.169112	1.798651	0.376074	0.434373	1.474579	0.723364	2.207454
hsa-miR-4445-5p	0.200635	0	0	0	0	0.436424	0	0	0	0	0	0	0	0	0	0	0	0	0	0	0.186577	0	0	0	0	0	0	0	0	0.795635	0	0	0	0	0	0	0	0	0	0	0	0	0.338224	0	0	0	0	0	0
hsa-miR-543	1.203812	0.904764	0.620466	0.717579	1.152826	0.872848	3.376533	1.072327	1.897942	0.97434	0.667604	0.697476	0.335151	1.639244	1.638252	0.814935	0.692751	0.904753	0.529021	1.476232	1.306041	1.033953	0.876529	0.83564	0.341148	1.582802	1.04897	0.356742	0.717935	2.187996	0.436894	1.33701	0.233534	1.409023	1.083563	0.293621	1.650728	0	4.108455	0.975049	1.490302	0.453976	2.029342	1.573819	0.752147	0.868748	0.147458	1.265885	2.943275
hsa-miR-627-3p	0.40127	0.129252	0.206822	0.358789	0.46113	0	0	0.15319	0.291992	0	0.333802	0	0.335151	0.182138	0.74466	0.488961	0	0.180951	0	0.164026	0	0	0.175306	0	0.511723	0.791401	0	0.356742	0.143587	0.198909	0.436894	0.267402	0.350301	0	0	0	0.825364	0.267452	0	0	0.114639	0	0	0.224832	0	0	0.294916	0.180841	0.122636
hsa-miR-518a-5p	0	0	0	0	0	0	0	0	0.145996	0	0	0	0	0	0.148932	0	0.461834	0	0	0	0	0.344651	0	0	0	0	0	0	0	0	0	0	0	0	0	0	0	0	0.316035	0	0	0	0.169112	0	0	0	0	0	0
hsa-miR-4798-3p	0	0	0	0	0	0.218212	0	0	0	0	0	0	0	0	0	0	0	0.180951	0	0	0	0	0	0	0	0	0	0	0	0	0	0	0	0	0	0	0	0	0	0	0	0	0	0	0	0	0	0	0
hsa-miR-5094	0	0	0	0	0	0	0	0	0	0	0	0	0	0	0	0	0	0	0	0	0	0	0	0	0	1.055202	0	0	0	0	0	0	0	0	0	0	0	0	0	0.650032	0	0	0	0	0	0	0	0	0
hsa-miR-527	0	0	0	0	0	0	0	0	0.145996	0	0	0	0	0	0.148932	0	0.461834	0	0	0	0	0.344651	0	0	0	0	0	0	0	0	0	0	0	0	0	0	0	0	0.316035	0	0	0	0.169112	0	0	0	0	0	0
hsa-miR-5196-5p	0	0	0	0	0	0	0	0	0	0	0	0	0	0	0	0	0	0	0	0	0	0	0	0	0	0	0	0	0	0	0	0	0	0	0	0	0	0	0	0	0	0	0	0	0	0.289583	0	0	0
hsa-miR-3689b-3p	0	0	0	0	0	0	0	0	0	0	0	0	0	0	0	0	0	0	0	0	0	0	0	0	0	0	0	0	0	0	0	0	0	0	0	0	0	0	0	0	0	0	0	0	0	0	0	0	0
hsa-miR-141-5p	4.213342	30.761957	2.895508	2.152737	0	1.963908	0.595859	0.765948	1.31396	3.166604	22.531611	5.579808	6.367862	2.91421	2.382912	14.831818	5.311089	2.895208	2.821444	1.640257	0.186577	3.10186	31.905649	3.760381	1.023447	0.791401	0.629382	1.60534	2.440977	3.182539	3.276704	3.476224	0.934136	1.024744	2.60055	2.348965	1.650726	4.814139	4.740526	64.353223	3.783073	0.907952	3.720461	3.147636	1.002863	0.868748	4.276276	1.627567	1.471637
hsa-miR-145-5p	2168.867938	2144.289348	2521.987247	1837.719533	1150.520072	1285.268511	5895.624234	1623.196329	1336.589231	3304.959755	2563.596727	2947.766249	2302.819992	1837.227506	4848.481058	2799.953971	1058.754038	2767.818971	3526.451737	1383.065065	2313.372295	1626.408545	2267.054143	3032.121182	1412.185081	1973.226896	948.898371	3380.66888	2827.225506	1955.272204	1757.405132	1420.171192	1265.405527	1862.856701	2921.068102	1747.629604	1684.153362	2409.476794	2330.442454	2403.820371	1517.126774	1476.784675	2116.096282	3250.496542	919.37424	2520.384827	3165.771622	2452.019786	2994.414032
hsa-miR-450a-1-3p	0	0.129252	0.620466	0.358789	0.46113	0.436424	0	0.15319	0.145996	0	0.166901	0.232492	0	0	0.446796	0.162987	0.461834	0	0.70536	0.492077	0.746309	0.344651	0	0.20891	0	0	0.419588	0.178371	0.143587	0	0.436894	0.534804	0.350301	0.512372	0.216713	0	0.412682	0	0	0	0	0	0	0.112416	0	0.144791	0	0	0.245272
hsa-miR-323a-3p	3.00953	1.421771	11.168387	2.511526	3.689041	8.292055	13.70475	5.821202	4.379867	6.089622	5.007024	9.067188	9.049068	5.82842	7.893396	9.942208	3.69467	3.980913	4.761186	6.068952	8.769135	5.514418	3.681421	4.596022	1.876317	8.705414	2.517528	3.924166	4.020432	7.757439	3.713598	3.208822	2.685643	7.173208	13.002752	1.174483	8.253631	5.349043	10.429156	4.225211	2.178133	8.852536	5.242467	7.531843	4.763597	6.226033	2.506782	4.159338	4.292276
hsa-miR-4436b-5p	0	0	0	0	0	0	0	0	0	0	0	0	0	0	0	0	0	0	0	0	0	0	0	0	0	0	0	0	0.143587	0	0	0	0	0.384279	0	0	0	0	0	0	0	0	0	0	0	0	0	0	0
hsa-miR-144-3p	23.875605	107.796103	117.268063	16.145525	20.981427	53.461933	13.108891	125.309044	23.943271	19.486791	30.876654	97.879137	63.343469	44.441707	127.63472	61.772078	33.252035	42.523374	33.680981	25.423989	9.702021	19.300461	108.338961	41.364198	25.074429	135.065797	103.008867	61.716427	30.153244	26.255944	27.087414	28.611999	74.84774	64.174599	135.662042	91.022376	147.32731	17.116939	38.556275	21.451073	37.372174	70.593304	47.520426	91.169037	49.014908	37.645776	71.517036	34.178903	72.110229
hsa-miR-3064-5p	0	0.517008	0	0	0.230565	0	0	0.306379	0.583982	0.243585	0	0	0.335151	0.182138	0	0	0	0	0	0	0.186577	0	0.350612	0	0	0.527601	0	0.178371	0.143587	0	0.436894	0	0	0.256186	0	0	0	0	0.316035	0.325016	0	0	0	0.112416	0	0	0	0	0.122636
hsa-miR-5002-3p	0	0	0	0	0	0	0	0	0	0	0	0	0	0	0	0	0	0	0	0	0	0	0	0	0	0	0.209794	0	0	0	0	0	0	0	0	0	0	0	0	0	0	0	0	0	0	0	0	0	0
hsa-miR-6780b-5p	0	0	0	0	0	0	0	0	0	0	0	0	0	0	0	0	0	0	0	0	0	0	0	0	0	0	0	0	0	0	0	0	0	0	0	0	0	0	0	0	0	0	0	0	0	0	0	0	0
hsa-miR-107	127.202798	190.129577	111.270226	130.240566	95.915098	93.394723	178.558981	117.649566	83.509454	86.716221	121.503802	140.192685	108.253656	135.146505	99.039777	115.557795	140.166566	113.81787	93.283974	131.220593	147.209512	107.531144	221.235876	99.023385	114.114242	193.629483	135.736734	82.22911	86.582884	90.304538	69.466107	110.704365	123.656402	99.143993	74.765822	117.448229	143.613178	87.189413	107.767952	152.757648	102.142962	125.751414	84.048578	117.586699	89.004051	107.580048	102.0408	116.461447	102.646704
hsa-miR-1199-5p	0	0	0	0	0	0	0	0	0	0	0	0	0	0	0	0	0	0	0	0	0	0	0	0	0	0	0	0	0	0	0	0	0	0	0	0	0	0	0	0	0	0	0	0	0	0	0	0	0
hsa-miR-5582-3p	0.200635	0	0.620466	0	0	0	0	0	0	0	0.166901	0	0	0	0.148932	0.162987	0	0	0	0	0.186577	0	0.175306	0	0	0	0	0.178371	0	0	0	0	0	0	0	0	0	0	0	0.325016	0	0	0	0	0.125358	0	0	0	0
hsa-miR-147b-3p	0	0.258504	0	0.358789	0	0.436424	0.39724	0	0	0.243585	0.166901	0.697476	0.335151	0	0.148932	0.162987	0	0	0	0.164026	0	0	0.350612	0.20891	0	0	0	0	0	0	0	0	0	0.512372	0.216713	0	0	0.267452	0	0	0.114639	0.680964	0.169112	0.224831	0	0.144791	0.737289	0	0.245272
hsa-miR-671-3p	1.605083	2.326535	1.447754	3.229104	3.227912	2.18212	2.780674	1.378706	1.605952	1.948679	1.335207	2.789904	1.340603	2.91421	2.23398	1.466883	1.385502	1.266654	1.234381	1.312206	3.171814	2.067907	2.454281	2.924741	3.411486	1.055202	2.307734	1.783711	1.148695	3.779265	2.83981	1.604411	2.919178	1.409023	0.866851	3.817068	4.539497	1.872165	1.89621	1.625082	1.261025	2.042893	1.691119	2.81039	1.253579	1.447915	2.949157	2.350931	1.839545
hsa-miR-193a-3p	19.862896	16.80275	18.820801	18.65705	14.756168	11.347024	16.088184	17.769989	11.533649	18.756037	19.527397	17.204408	19.773889	21.128025	22.041936	15.320779	15.471434	24.428321	12.167475	23.947759	13.433568	14.475346	18.933023	17.966268	12.622501	18.729826	13.426817	16.766891	17.517599	15.912694	8.300983	14.707103	15.179729	13.962137	15.603305	14.093787	16.094582	12.837704	25.598839	26.651334	16.164039	21.563869	8.962927	15.625768	9.652551	17.374974	18.432226	14.105581	19.376557
hsa-miR-4492	0	0	0	0	0	0	0	0	0	0	0	0	0	0	0	0	0	0	0	0	0	0	0	0	0	0	0	0	0	0	0	0	0	0	0	0	0	0	0	0	0	0	0	0	0	0	0	0	0
hsa-miR-4684-3p	0	0	0	0	0	0	0	0	0	0	0	0	0	0	0	0	0	0	0	0	0	0	0	0	0	0	0	0	0	0	0	0	0	0	0	0	0	0	0	0	0	0	0	0	0	0	0	0	0
hsa-miR-4296	0	0	0	0	0	0	0	0	0	0	0	0	0	0	0	0	0	0	0	0	0	0	0	0	0	0	0	0	0	0	0	0	0	0	0	0	0	0	0	0	0	0	0	0	0	0	0	0	0
hsa-miR-6731-5p	0	0	0.206822	0	0	0	0.19862	0	0.291991	0	0	0	0	0	0	0.162987	0	0	0	0	0	0	0.350612	0	0	0	0	0	0	0.397818	0	0	0	0	0	0.293621	0	0	0	0	0	0	0	0	0.125358	0	0	0	0.122636
hsa-miR-4491	0	0.387756	0	0	0	0.218212	0.19862	0	0	0.730755	0.166901	0.232492	0	0.182138	0.297864	0	0	0	0	0	0	0	1.402447	0	0.341149	0.2638	0	0	0.574348	0	0	0.267402	0.116767	0.128093	0	0.293621	0	0	0.316035	0.325016	0	0	0	0	0	0	1.032206	0	0.122636
hsa-miR-1277-5p	0	0	0	0	0	0	0	0	0	0	0	0	0	0	0	0	0	0	0	0	0	0	0	0	0	0	0	0	0	0	0	0	0	0	0	0	0	0	0	0	0	0	0	0	0	0	0	0	0
hsa-miR-6830-5p	0	0	0	0	0	0	0	0	0	0	0	0	0	0	0	0	0	0	0	0	0	0	0	0	0	0	0	0	0	0	0	0	0	0	0	0	0	0	0	0	0	0	0	0	0	0	0	0	0
hsa-miR-6891-5p	0	0.64626	0.827288	0	0	0.436424	0	0	0	0	0	0	0	0	0	0	0	0.180951	0.35268	0	0	0	0.350612	0	0	0.791401	0	0	0.143587	0	0	0	0	0	0	0	0	0	0	0.975049	0	0	0	0.112416	0.125358	0.289582	0	0.180841	0
hsa-miR-4678	0	0.517008	0.620466	0.717578	0	0.218212	0	0	0	0	0.166901	0.697476	0	0	0.148932	0.325974	0.461834	0	0.17634	0	0	0	0	0	0	0	0.209794	0	0.143587	0	0	0	0.233534	0	0	0	0.412682	0.267452	0	0	0	0	0.169112	0	0.125358	0	0	0.180841	0
hsa-miR-302d-3p	0	0	0	0	0	0	0	0	0	0	0	0	0	0	0	0	0	0	0	0	0	0	0	0	0	0	0	0	0	0	0	0	0	0	0	0	0	0	0	0	0	0	0	0	0	0	0	0	0
hsa-miR-6865-5p	0	0	0	0	0	0	0	0	0	0	0	0	0	0	0	0	0	0	0	0	0	0	0	0	0	0	0	0	0	0	0	0	0	0	0	0	0	0	0	0	0	0	0	0	0	0	0	0	0
hsa-miR-328-5p	0	0	0	0	0	0	0	0	0	0	0.166901	0	0	0	0	0	0	0	0	0	0	0	0	0	0	0	0	0	0	0.198909	0	0	0	0	0	0	0	0	0	0	0.229277	0	0	0	0	0	0.147458	0	0
hsa-miR-302d-5p	0	0	0	0	0	0	0	0	0	0	0	0	0	0	0	0	0	0	0	0	0	0	0	0	0	0	0	0	0	0	0	0	0	0	0	0	0	0	0	0	0	0	0	0	0	0	0	0	0
hsa-miR-499a-5p	0	0.258504	1.447754	0.358789	0.46113	0.218212	0.19862	1.685085	1.751946	0	0.166901	0.464984	1.005452	0.546414	0.148932	0.977922	1.385502	0.542852	1.058041	0.328052	0	1.033953	0.87653	1.25346	0.682297	2.374203	0.629382	0.713485	0.574348	0.994543	1.310681	0	1.63474	1.793302	1.7337	0	0.412682	1.069809	0.316035	0.650033	0.687832	1.361928	1.86023	1.011741	1.378936	1.01354	0	0.542523	0.122636
hsa-miR-422a	0	0	0	0	0	0	0	0	0	0	0	0	0	0	0	0	0	0	0	0	0	0	0	0	0	0	0	0	0	0	0	0	0	0	0	0	0	0	0	0	0	0	0	0	0	0	0	0	0
hsa-miR-7706	0.200635	1.680276	0.413644	2.152735	1.152826	0.436424	0.794479	0.15319	0.437987	0.48717	0.166901	0.929968	0.670302	0.546414	0.446796	0.162987	1.385502	0.904754	0.52902	0.656103	0.373155	1.378604	0.87653	0	0.341148	0.7914	0.629382	0	0.574348	0.795635	0.655341	0.802206	0.817369	0.896651	0	0.587242	1.650727	0.534904	1.26414	1.300066	0.343916	0.680964	0.84556	1.236571	0.501432	0.868748	0.884748	0.361682	0.613182
hsa-miR-6788-3p	0.802541	0	0.413644	0	0.691695	0.436424	0.19862	0	0.875973	0.243585	0.500703	0	0	0.182138	0	0.488961	0.230917	0.361902	0.17634	0.328051	0.186577	0.689302	0	0.41782	0.170574	0.2638	0.839176	0	0.430761	0	0	0.534804	0.233534	0.384279	0	0	0	0.267452	0	0	0.114639	0.226988	0	0.337247	0.752146	0	0	0	0
hsa-miR-3173-5p	0	0.129252	0.620466	0.358789	0.46113	0.218212	0.794479	0.459569	0.437987	0	0.166901	0.697476	1.675754	0.182138	2.531844	0.162987	0	0.180951	0.70536	0.492078	0.373155	0.344651	0	1.46237	0.682297	0.791401	0	1.426969	0.574348	0.397817	0	0.267402	0.934137	0.128093	0.433426	0.293621	0	0.267452	0.316035	0	0.343916	0.453976	0.338224	0.337248	0.376074	0.289583	0.294916	0.361682	0.981091
hsa-miR-526a-5p	0	0	0	0	0	0	0	0	0	0	0	0	0	0	0	0	0	0	0	0	0	0	0	0	0	0	0	0	0	0	0	0	0	0	0	0	0	0	0	0	0	0	0	0	0	0	0	0	0
hsa-miR-6757-5p	0.200635	0	0	0.358789	0	0	0	0.15319	0	0	0	0.232492	0	0	0	0	0	0	0	0	0.559732	0.344651	0.175306	0	0	1.055201	0	0	0	0.198909	0.218447	0	0	0	0	0	0	0	0	0	0	0.226988	0	0	0.125358	0.144791	0.147458	0	0
hsa-miR-6788-5p	0.601906	0.129252	0	0	0.46113	0.218212	0.59586	0	0.145996	0.48717	0	0	0.670301	0	0.148932	0.651948	0	0.180951	0	0	0	0	0	0	0.511723	0.2638	0.209794	0	0.143587	0.198909	0	0	0.116767	0	0	0	0	0	0	0	0	0	0	0.562078	0	0	0	0.180841	0
hsa-miR-6811-3p	0	0	0	0	0	0	0.19862	0	0	0	0	0	0	0	0	0	0	0	0	0	0	0	0	0	0	0	0	0	0	0	0	0	0	0	0	0	0	0	0	0	0	0	0	0	0	0	0	0	0
hsa-miR-4704-5p	0	0	0	0	0	0	0	0	0	0	0	0	0	0	0	0	0	0	0	0	0	0	0	0	0	0	0	0	0	0	0	0	0	0	0	0	0	0	0	0	0	0	0	0	0	0	0	0	0
hsa-miR-4772-3p	16.251461	10.986414	6.20466	12.557631	10.605996	14.183778	26.217782	9.497752	9.343715	5.358868	6.509132	15.11198	6.032712	8.924769	6.404076	7.008441	10.391262	8.504675	6.524587	5.904927	7.089939	9.305579	20.861386	2.298011	8.869867	16.091823	9.650525	7.669961	16.512491	9.746525	4.805832	7.754654	15.763565	8.197952	7.151515	11.744824	10.31704	9.628279	16.749857	3.575178	14.215183	5.220726	8.962927	5.733194	8.524332	7.529155	14.303406	13.924739	24.282015
hsa-miR-4772-5p	1.404447	2.326534	0.827288	2.511525	0.230565	0.872848	1.986197	1.378707	1.167966	2.192265	0.500703	2.092428	0.670302	0.728552	0	1.140909	0.923668	1.447605	1.234381	1.804283	0.373154	0.344651	2.804893	3.760381	0.682297	2.374202	0.839176	3.210681	1.148695	0.596726	1.310682	0.802206	1.050903	1.024744	4.550965	1.174483	0.412682	0.267452	1.89621	0.650032	2.522049	0.907952	0.676448	0.112416	0.877505	2.461454	1.622035	2.17009	2.330091
hsa-miR-4504	0.200635	0	0	0	0	0.436424	0	0	0	0	0	0	0	0	0	0	0	0	0	0	0.186577	0	0	0	0	0	0	0	0	0.198909	0	0	0	0	0	0.293621	0	0	0	0	0.114639	0	0	0	0	0	0	0	0
hsa-miR-4804-5p	0	0	0	0	0	0	0	0	0	0	0	0	0	0	0	0	0	0	0	0	0	0	0	0	0	0	0	0	0	0	0	0	0	0	0	0	0	0	0	0	0	0	0	0	0	0	0	0	0
hsa-let-7g-3p	69.419824	71.476313	45.91448	52.024469	52.107723	51.061602	34.361183	43.65902	38.542825	45.063204	53.408265	43.476006	54.964704	48.266609	65.381146	48.244157	49.878052	47.951885	56.428869	39.530204	34.143651	45.149294	80.114735	50.974065	51.001731	81.250519	52.448506	28.182645	44.224757	38.78719	46.747632	40.912483	54.530257	51.365298	46.593194	39.638776	47.458378	43.594707	89.121883	75.403777	31.067051	53.569194	29.594571	49.800103	32.467675	40.975981	51.020401	49.369527	49.545122
hsa-miR-4431	0	0	0	0	0	0.436424	0	0	0	0	0.166901	0	0	0	0	0.325974	0	0	0	0	0	0	0	0	0	0.2638	0	0	0.143587	0	0	0	0	0	0.433425	0	0	0	0.316035	0	0	0	0	0	0	0	0.147458	0	0.122636
hsa-miR-3117-3p	0	0	0	0	0	0.436424	0.19862	0.15319	0.145996	0	0	0	0	0.182138	0.148932	0	0	0	0	0.164026	0	0	0	0	0	0.2638	0	0.356742	0	0.397818	0.873788	0.267402	0	0	0	0	0.412682	0	0.316035	0	0.229278	0	0.169112	0.112416	0.125358	0.434373	0.737289	0.180841	0.490545
hsa-miR-3159	0	0	0	0	0	0	0	0	0	0	0	0	0	0	0	0	0	0	0.17634	0	0	0	0	0	0	0	0	0	0	0	0	0	0	0.128093	0	0	0.412682	0	0	0	0	0.453976	0.338224	0	0	0.144791	0.294916	0	0
hsa-miR-5008-5p	0	0	0	0	0	0	0	0	0	0	0	0	0	0	0	0	0	0	0	0	0	0	0	0	0	0	0	0	0	0	0	0	0	0	0	0	0	0	0	0	0	0	0	0	0	0	0	0	0
hsa-miR-6854-3p	0	0	0	0	0	0	0	0	0	0	0	0	0	0	0	0	0	0	0	0	0	0	0	0	0	0	0	0	0	0	0	0	0	0	0.216713	0	0	0	0	0	0	0	0	0	0	0	0	0	0.122636
hsa-miR-6830-3p	0	0	0	0	0	0	0	0	0	0	0	0	0	0	0	0	0	0	0	0	0	0	0	0	0	0	0	0	0	0	0	0	0	0	0	0	0	0	0	0	0	0	0	0	0	0	0	0	0
hsa-miR-3614-3p	4.413976	4.523819	3.309152	2.152736	0.691695	2.18212	0.59586	0.91914	1.167965	0.48717	5.007026	2.092428	0.335151	3.096348	2.97864	1.792857	1.616418	2.352358	1.939742	3.280515	5.410742	1.723255	7.012233	3.342561	3.240912	5.276007	2.517528	2.318826	2.584563	3.182538	1.966022	5.882841	2.101807	0.768558	0.216713	2.348966	0.825364	1.33726	1.580175	5.525277	5.273375	2.496869	1.86023	1.573818	1.253579	1.303122	1.179663	5.425224	2.943275
hsa-miR-3680-5p	0	0	0	0	0	0	0	0	0.145996	0	0.166901	0	0	0	0.148932	0	0	0	0	0	0	0	0	0	0	0	0	0	0	0	0	0	0	0	0	0	0	0	0	0	0	0	0	0	0	0	0	0	0
hsa-miR-486-3p	0.200635	1.29252	1.240932	0.717578	0.691695	1.527484	1.986197	0.919138	1.313961	0.48717	0.166901	1.394952	0.335151	0.910691	1.191456	0.162987	0	0.361902	0.35268	0.164026	0.932886	0	1.227142	0.62673	0.682297	1.055202	1.04897	1.248597	1.723042	0.198909	0	0.534804	0.350301	1.024744	1.083564	0.880862	3.714135	0	0.948105	0.325016	0.573194	0.226988	1.352895	1.573819	0.626789	0	0.884748	1.446727	0.735818
hsa-miR-4517	0	0	0	0	0	0.218212	0	0	0	0	0	0	0	0	0	0	0	0	0	0	0	0	0	0	0.341148	0	0	0	0.143587	0	0	0	0	0	0	0	0	0	0	0	0	0	0	0	0	0.144791	0	0	0
hsa-miR-92b-3p	11.235578	11.503421	8.479701	19.37463	6.455825	8.510267	34.162564	5.361633	8.321746	7.307547	8.845745	8.834696	5.697562	8.74263	13.701744	11.246104	9.698511	9.409429	8.46433	8.85739	15.112763	4.825115	14.199768	13.370246	10.405034	7.65021	4.615468	6.778105	18.666294	6.961804	7.208747	6.952448	5.137754	6.020371	11.052339	11.157582	9.078995	10.965539	28.75919	17.225862	10.432111	8.852537	9.13204	13.265039	3.51002	8.397904	9.584757	5.425223	23.914105
hsa-miR-3680-3p	0	0.129252	0	0	0	0	0.59586	0	0	0	0.166901	0	0	0	0.148932	0.162987	0.230917	0.180951	0	0	0.186577	0	0	0	0.170574	0	0.629382	0	0.430761	0	0	0	0	0.384279	0.650139	0	0	0	0	0	0.114639	0	0	0.112416	0	0	0.294916	0.180841	0.245272
hsa-miR-7705	1.605083	1.034016	0.620466	0	0	0.872848	0	0.459569	0.291992	0.243585	0.500703	0.697476	0	0.546414	0.595728	0.325974	0	0	0	0.328052	0.373154	0.344651	0.701224	0.20891	0.682297	1.319	0.209794	0.535113	0	0.397818	1.092234	0	0.467068	0	0.866851	0.587242	1.650727	0.267452	0	1.300064	0.573194	0.226988	0.507335	0.112416	0.125358	0	0.294916	0.180841	0.367908
hsa-miR-6784-3p	0	0	0	0	0.230565	0	0	0	0	0	0	0	0	0	0	0	0	0	0	0	0	0	0	0	0	0	0	0.356742	0	0	0	0	0	0	0	0	0	0	0	0	0	0	0	0.112416	0	0	0	0	0
hsa-miR-500a-3p	201.237237	82.591978	126.16141	259.045976	165.315208	132.891092	386.513654	92.373293	150.083422	221.905833	178.583887	220.867413	118.978477	222.20854	197.18596	116.046755	214.290895	148.37942	146.891403	132.040723	209.153186	174.738107	99.047758	170.05282	122.131239	114.225566	110.56145	136.81069	158.519908	204.279202	129.975895	200.01658	120.153389	87.9999	91.235975	111.575817	112.662061	157.796793	304.973821	133.581689	180.555743	101.009709	145.943507	141.418801	112.195248	124.375857	79.479758	200.190716	272.743447
hsa-miR-6865-3p	0	0	0	0	0	0	0	0	0	0	0	0	0	0	0	0	0	0	0	0	0	0	0	0	0	0	0	0	0	0	0	0	0	0	0	0	0	0	0	0	0	0	0	0	0	0	0	0	0
hsa-miR-1224-5p	0.200635	1.034016	0.206822	0	0	0	0.19862	0.15319	0.437987	0.243585	0	1.859936	0	0	0.297864	0.162987	0	0	0	0.164026	0	0	0	0	0	0.791401	0.419588	0	0	0	0	0	0.116767	0.256186	0.216713	0	0.825364	0.534904	0.63207	0	0.343916	0	0.169112	0.112416	0	0	0.147458	0.180841	0.122636
hsa-miR-6846-3p	0	0	0	0	0	0	0	0	0	0	0	0	0	0	0	0	0	0	0	0	0	0	0	0	0	0	0	0	0	0	0	0	0	0	0	0	0	0	0	0	0	0	0	0	0	0	0	0	0
hsa-miR-758-3p	13.241932	8.918383	19.85491	20.092209	13.833909	17.893382	36.347378	15.625334	20.293381	24.84566	19.360497	26.50409	18.098134	20.035196	36.488338	22.329221	15.70235	25.694973	13.754538	31.000865	31.718146	27.572088	11.920793	25.069211	12.451928	19.785029	15.524758	10.523899	12.779232	26.255944	19.66022	14.4397	16.580933	17.676836	13.869602	13.506546	26.8243	14.977322	59.41459	10.725537	21.666689	24.741704	24.521215	32.263272	16.171158	27.220794	18.284768	25.317707	36.54566
hsa-miR-197-5p	0	0	0	0.358789	0	0	0	0	0.145996	0	0.166901	0	0	0	0.148932	0	0	0	0	0	0.186577	0	0.175306	0.20891	0	0	0.419588	0	0	0	0	0	0	0	0	0	0	0	0.316035	0	0	0	0	0	0.376073	0.289582	0	0	0
hsa-miR-5195-3p	0	0	0	0	0	0	0	0	0	0	0	0	0	0	0	0	0	0	0	0	0	0	0	0	0	0	0	0	0	0	0	0	0	0	0	0	0	0	0	0	0	0	0	0	0	0	0	0	0
hsa-miR-140-3p	948.00194	1181.362548	1147.655177	1215.578636	809.053091	920.854522	3025.968914	848.516844	850.862048	1405.728389	1200.517659	1203.611158	982.996804	1145.648953	1395.790648	894.798723	990.402634	976.589891	1344.770526	829.970259	1815.21083	896.437513	1155.440292	1173.656937	948.905135	1094.507805	864.351377	971.587789	1282.948703	1095.191124	766.96699	1139.131854	889.181788	742.299014	944.216467	897.891688	903.772571	946.513305	1516.020133	1108.955532	1399.049054	813.75239	1042.743523	1278.165162	765.560198	908.711159	922.348569	1097.160857	1742.541219
hsa-miR-3667-3p	0	0	0	0	0	0	0.19862	0	0	0	0	0	0	0	0.148932	0	0	0	0	0	0	0	0	0	0	0.2638	0.629382	0.178371	0	0	0	0	0	0	0	0	0	0	0	0	0	0	0	0	0	0.144791	0	0	0
hsa-miR-152-3p	435.579305	558.368294	707.331178	497.640959	543.672613	665.982936	397.437728	913.775586	640.044476	298.147903	396.055665	713.2855	853.293508	387.043565	451.412872	901.64418	487.465599	378.548464	561.643603	428.763291	412.522472	452.526896	757.496209	416.566738	552.831483	765.812524	601.269673	544.032084	544.194244	364.599588	537.37932	205.899419	646.773203	765.611943	569.520513	766.936918	919.86715	449.854585	365.968588	364.993277	418.889319	703.890145	559.421923	553.983988	560.725522	506.770085	634.658394	382.839877	366.437692
hsa-miR-138-2-3p	0	0	0	0	0	0	0	0	0	0	0	0	0	0	0	0	0	0	0	0	0	0.344651	0	0	0	0	0	0	0.287174	0	0	0	0	0	0	0	0	0	0	0	0	0.453976	0	0	0	0	0	0	0
hsa-miR-4505	0	0	0	0.358789	0	0	0	0	0	0	0.166901	0	0	0	0	0.162987	0	0.180951	0	0	0	0.344651	0	0	0	0	0	0	0	0	0	0	0.233534	0.128093	0	0	0	0	0	0	0	0	0	0.112416	0	0.289583	0	0	0
hsa-miR-6718-5p	7.423507	5.557833	2.481864	2.511525	6.686389	8.510267	4.76687	1.838276	1.459957	3.653774	1.001405	2.092428	2.010903	1.639243	0.297864	5.215584	2.30917	1.085704	2.997784	2.29636	0.746309	0.689302	11.394876	1.671281	7.846421	1.846603	3.776292	3.210681	5.312714	1.193452	9.174769	3.743626	4.90422	2.433767	6.284664	4.404309	2.063408	0.534904	2.212245	4.225211	2.178134	2.042892	2.198454	1.686234	1.880368	2.895829	2.949156	0.542523	4.169638
hsa-miR-708-5p	1.203812	1.551024	2.275042	2.511525	0.230565	0.436424	7.150305	0.765948	0.291991	0.243585	1.335206	3.022396	3.016356	0.364276	2.531844	1.955844	0.923668	1.447605	0.529021	1.804283	0.373154	0	4.733257	3.342561	1.023446	1.846602	1.258764	2.140454	4.16402	0.795635	1.092235	1.604412	1.050905	1.409023	1.516988	1.761724	2.47609	2.941974	0.316035	2.925147	2.063494	1.361928	1.522006	0.899325	2.507157	0.723957	3.39153	0.180841	2.575366
hsa-miR-708-3p	2.407623	6.850353	1.861398	19.733418	1.613955	2.836756	16.088185	3.063792	0.875975	3.897359	11.182355	7.672236	3.686658	2.185657	6.553008	6.356493	3.694671	5.609466	2.645103	4.428695	4.104701	4.825115	10.518347	8.983134	6.140676	5.012207	3.14691	1.42697	14.645861	7.558529	0	2.941421	4.90422	3.714697	3.033977	3.817068	4.539498	8.55847	2.52828	12.025602	8.139339	1.361928	6.933584	2.81039	5.515743	2.895828	8.11018	2.893453	11.527826
hsa-miR-6504-5p	0	0	0	0	0	0	0	0	0	0	0	0	0	0	0.148932	0	0	0	0	0	0.186577	0	0	0	0	0	0	0	0	0	0	0	0	0	0	0	0	0	0	0	0	0	0	0	0	0	0	0	0
hsa-miR-3944-3p	1.003176	1.551024	0.413644	1.435157	0.691695	0.436424	0.595859	0.459569	0.583983	0.730755	0.333802	0.464984	0.335151	1.274967	0.297864	0.325974	0.923668	0.542853	0.17634	0.984154	0.74631	1.033953	1.577752	0.62673	1.023446	1.582802	1.04897	0	0.143587	1.989087	0.873788	0.802206	0.583836	0.256186	0.216713	0.587242	0.412682	1.069809	0.948105	0.975049	0.229278	0.453976	0.845559	0.112416	0.250716	1.01354	0.294916	0.723363	0.490545
hsa-miR-548a-5p	0	0	0	0	0	0	0	0	0	0	0	0	0	0	0	0	0	0	0	0	0	0	0	0	0	0	0	0.178371	0	0	0	0	0	0	0	0	0	0	0	0	0	0.907952	0	0	0	0	0	0	0
hsa-miR-3195	0	0	0	0	0	0	0	0	0	0	0	0	0	0	0	0	0	0	0	0	0	0	0	0	0	0	0	0.178371	0	0	0	0	0	0	0	0	0	0	0	0	0	0	0	0	0	0	0	0	0
hsa-miR-3617-3p	0	0	0	0	0	0	0	0	0	0	0	0	0	0	0	0	0	0	0	0	0	0	0	0	0	0	0	0	0	0	0	0	0.116767	0	0	0	0	0	0	0	0	0	0	0	0	0	0	0	0
hsa-miR-592	12.038119	11.503421	11.995675	6.458209	6.916954	0.436424	6.554445	14.093437	7.007787	3.410189	15.021074	1.394952	5.02726	12.385394	4.46796	11.735065	3.232837	9.228478	7.40629	10.497649	3.544969	0.689302	22.439139	4.387111	12.622502	11.871017	6.923202	0.535114	2.584564	7.359621	4.587385	1.069607	6.538961	4.227069	5.417813	4.99155	9.904358	0.534904	0.948105	0.975049	4.585543	5.447715	2.536678	9.780155	13.914718	3.330204	10.174589	8.137836	4.414912
hsa-miR-3620-5p	0	0	0	0.358789	0	0	0	0	0	0	0	0	0	0.182138	0	0	0	0	0.35268	0	0	0	0	0	0.170574	0	0.209794	0.178371	0	0	0	0.267402	0	0	0	0	0	0	0	0	0.114639	0	0	0.112416	0	0.144791	0.147458	0	0
hsa-miR-127-3p	370.774093	502.919221	935.249001	618.91179	397.724876	546.402778	1314.265595	669.131896	898.748586	752.920889	370.186038	782.568119	528.532549	485.03389	852.039936	865.135086	307.350409	675.307297	667.095055	604.106812	988.859839	580.392453	638.112982	615.031332	428.48278	614.654902	465.323146	544.388824	687.350357	482.751339	435.364628	294.40943	811.648409	821.076218	988.642533	431.915852	815.046042	388.608034	1525.501184	347.442397	754.092483	561.341608	921.997679	1061.315506	420.575483	703.976045	697.917795	524.076508	1080.427063
hsa-miR-4774-3p	0	0	0	0	0	0	0	0	0	0	0	0	0	0	0	0	0	0	0	0	0	0	0	0	0	0	0	0	0	0	0	0	0	0	0	0	0	0	0	0	0	0	0	0	0	0	0	0	0
hsa-miR-892c-3p	0	0	0	0	0	0	0	0	0	0	0	0	0	0	0	0	0	0	0	0	0	0	0	0	0	0	0	0	0	0	0	0	0	0	0	0	0	0	0	0	0	0	0	0	0	0	0	0	0
hsa-miR-134-5p	242.166843	292.884852	368.34995	362.377339	301.579209	323.390142	436.168543	391.246077	497.844815	384.620538	241.839302	415.928213	230.583636	194.887819	580.239048	516.34287	163.489174	357.739156	372.606886	351.343142	345.541212	281.235298	353.241117	400.06284	290.829275	342.676703	343.642612	352.28307	374.618149	334.962197	283.325602	134.235726	352.520003	416.814668	516.642657	234.309211	393.285508	226.799458	1041.651523	227.836408	253.121954	361.36508	526.445117	661.678115	269.268594	392.384839	319.24615	262.399934	461.235661
hsa-miR-548ak	0	0	0	0	0	0	0	0	0	0	0	0	0	0	0	0	0	0	0	0	0	0	0	0	0	0	0	0	0	0	0	0	0	0	0	0	0	0	0	0	0	0	0	0	0	0	0	0	0
hsa-miR-548aw	0.200635	0.387756	0	0.358789	0	0.654636	0.19862	0.15319	0.291992	0.48717	0.333802	0.232492	0	0.182138	0.595728	0.162987	0.230917	0.180951	0.70536	0.164026	0	0	0	0	0.341148	0.2638	0.419588	0.356742	0	0	0.436894	0.534804	0.116767	0	0.216713	0.293621	0	0.267452	0	0.325016	0.114639	0	0	0.112416	0.125358	0.289582	0.294916	0.180841	0.245272
hsa-miR-450b-5p	22.471157	28.176918	27.507324	30.497102	31.587425	26.621861	10.725458	30.178338	36.352891	23.87132	22.865413	39.523642	17.092682	18.760229	39.913775	26.077923	20.089772	23.342616	25.216651	18.86296	16.418805	34.809761	23.666279	22.353379	25.586152	16.883225	28.112399	16.410148	31.445523	27.449395	30.145669	30.751213	23.820497	27.796184	26.655641	29.949298	32.189161	19.256557	57.202343	10.075504	23.730184	36.091109	34.160589	46.202805	30.587308	28.234334	21.971213	29.296204	61.440857
hsa-miR-324-5p	14.847015	15.122475	16.338936	25.47405	15.908994	12.219871	27.01226	13.021111	7.445774	18.999621	14.687273	25.109137	14.746628	21.492302	23.82912	14.668832	13.393181	19.542655	12.872836	15.418421	13.806723	14.130695	31.555038	18.592999	16.375138	22.159232	16.573728	16.76689	17.374013	11.735611	12.451473	16.311513	8.056934	10.759812	11.91919	10.863962	15.269218	10.965539	18.330032	18.200912	9.62964	21.563871	14.036282	19.785142	6.39325	14.768727	11.354253	20.435006	22.442468
hsa-miR-4663	0	0	0	0	0	0	0	0	0	0	0	0	0	0	0	0	0	0	0	0	0	0	0	0	0	0	0	0	0	0	0	0	0	0	0	0	0	0	0	0	0	0	0	0	0	0	0	0	0
hsa-miR-4802-3p	0.200635	0	0	0.717578	0	0	0.19862	0.15319	0	0	0	0	1.340603	0.182138	0.297864	0	0.230917	0	0.35268	0	0.186577	0	0.175306	0.41782	0	0.2638	0	0.356742	0	0	0	0	0	0	0	0	0	0	0.316035	0	0	0	0	0	0.125358	0	0	0.180841	0
hsa-miR-559	0	0	0	0	0	0	0	0	0	0	0	0	0	0	0	0	0	0	0	0	0	0	0	0	0	0	0	0	0	0	0	0	0	0	0	0	0	0	0	0	0	0	0	0	0	0	0	0	0
hsa-miR-6892-5p	2.206988	4.523818	4.756906	1.793946	2.997346	1.09106	1.986197	1.225516	2.481926	1.217925	2.00281	0.929968	1.675753	1.639243	1.042524	0.814935	0.692751	0.180951	1.7634	0.656104	1.492618	1.378604	3.33081	1.88019	1.19402	5.276006	3.776292	1.070226	1.292283	0.994544	0.873788	0	1.050904	1.28093	0.866851	2.642585	2.063408	0.534904	0.948105	2.925146	0.687832	2.950845	1.522007	1.79865	0.250716	1.013539	2.654241	0.723364	0.98109
hsa-miR-4636	0.401271	0.258504	0.413644	0	0.46113	0	0.993099	0.45957	0	0.243585	0.333802	0	1.005452	0.364276	1.48932	0.488961	0.461834	0.180951	0.35268	0.656104	2.05235	0.689302	0.525918	0	0.511723	1.055201	0.629382	0.535113	0	1.193452	0	0.534804	0	0.640465	1.083564	0.293621	0	1.604713	0	0.650033	1.261024	0.907952	0.845559	0.899325	0.250716	0.723957	0.294916	1.085045	0.490544
hsa-miR-579-5p	0.802541	0.387756	0.413644	2.511525	0	1.527484	0.39724	0.919138	0.145996	0	0.166901	1.394952	2.010904	0.728552	0.446796	0.162987	1.154585	1.085704	1.05804	0.492078	0.373154	0.689302	1.051835	1.25346	0.682297	1.582802	0.419588	0.535113	0.430761	1.989087	0.218447	0	0.233534	0.640465	1.516989	1.174482	1.238045	0.267452	1.580175	0.650033	0	0	0.169112	0.337247	0.250716	0.723956	1.622036	0.180841	0.490544
hsa-miR-580-5p	0.200635	0.129252	0	0	0.46113	1.09106	0.39724	0.612758	0	0.243585	0	0.232492	0	0.364276	0.595728	0	0.230917	0.180951	0.17634	0	0.186577	0.344651	0	0	0.170574	0.791401	0	0	0	0.198909	0.218447	0.267402	0.116767	0	0.216713	0	0.412682	0	0.63207	0	0.229278	0	0.507335	0.112416	0.125358	0	0.294916	0	0
hsa-miR-4680-5p	0.40127	0.387756	0	0	0.46113	0	0	0	0	0.730755	0	0.697476	0	0.182138	0.148932	0.325974	0	0	0.529021	0	0	0	0.525918	0	0	0.791401	0.839176	0	0	0.198909	0.218447	0	0.116767	0	0	0	0	0	0	0.650032	0.114639	0.453976	0	0	0.125358	0	0.147458	0	0.122636
hsa-miR-4726-5p	0	0	0	0	0.230565	0	0	0	0	0	0	0	0.335151	0	0	0.162987	0	0.180951	0	0	0	0	0.350612	0.20891	0	0	0	0	0	0	0	0	0	0	0	0	0.412682	0	0.316035	0	0	0	0	0	0	0	0	0	0.245273
hsa-miR-6863	0	0	0	0	0	0	0	0	0	0	0	0	0	0	0	0	0	0	0	0	0	0	0	0	0	0	0	0	0	0	0	0	0	0	0	0	0	0	0	0	0	0	0	0	0	0	0	0	0
hsa-miR-5590-5p	0.200635	0.64626	0.620466	0.358789	1.613955	0.218212	0.19862	0.459569	0.583983	0.48717	0	0.232492	0.335151	0	0.74466	0.325974	0	0	0.35268	0.164026	0.186577	0.344651	0.350612	0	0.682297	0.7914	0.419588	1.070226	0	0.198909	0.218447	0	0.81737	0.640465	0.216713	0	0	0	0	0	0.229278	0.907952	1.014671	0.224832	0	0.434373	0.294916	0.361682	0.122636
hsa-miR-6862-3p	0	0	0	0	0	0	0	0	0	0	0	0	0	0	0	0	0	0	0	0	0	0	0	0	0	0	0	0	0	0	0	0	0	0	0	0	0	0	0	0	0	0	0	0	0	0	0	0	0
hsa-miR-211-5p	0.601905	0	0.620466	1.793947	0	0	0.794479	1.838275	0	0.730755	0.500703	1.16246	0	0.182138	1.191456	0.162987	0.692751	0	0.881701	0.492077	0.186577	0.689302	0	2.506921	0	0	1.258764	1.605341	1.148695	0.397817	0.655341	0	0.467068	0.256186	1.083563	0	0.412682	1.069809	0	1.950098	0.573193	1.13494	0.507336	0.899324	1.002863	0.579165	0	0.542523	0.367908
hsa-miR-3160-5p	0	0	0	0	0	0	0	0	0	0	0	0	0	0	0	0	0	0	0	0	0	0	0	0	0	0	0	0	0	0	0	0	0	0	0	0	0	0	0	0	0	0	0	0	0	0	0	0	0
hsa-miR-4740-3p	0	0	0	0	0	0	0	0	0	0	0	0	0	0	0	0	0.230917	0	0	0	0	0	0	0	0	0	0	0	0	0	0	0	0	0	0	0	0	0	0	0	0	0	0	0.112416	0	0	0	0	0
hsa-miR-6756-5p	0	0	0	0	0	0	0	0	0	0	0	0	0	0	0	0	0	0	0	0	0	0	0	0	0	0	0	0	0	0	0	0	0	0	0	0	0	0	0	0	0	0	0	0	0	0	0	0	0
hsa-miR-5682	0	0	0	0	0	0	0	0	0	0	0	0	0	0	0	0	0	0	0	0	0	0	0	0	0	0	0	0	0	0	0	0	0	0	0	0	0	0	0	0	0	0	0	0	0	0	0	0	0
hsa-miR-3186-5p	0	0	0	0	0	0	0	0	0	0	0	0	0	0	0	0	0	0	0	0	0	0	0	0	0	0	0	0	0	0	0	0	0	0	0	0	0	0	0	0	0	0	0	0	0	0	0	0	0
hsa-miR-550a-3-5p	1.003176	0.904764	0.413644	1.435158	0.46113	0.872848	0.39724	0.612759	0.291991	0.243585	0.667604	0.232492	0.335151	0.364276	0.893592	0	0	0	0	0.656103	0.186577	0	1.577752	0.41782	0.511722	0.791401	0.839176	0	0.143587	0.198909	0	0	0.467068	1.024744	0.433426	0.587242	0.825364	0	1.26414	0	0.917108	0.680964	0	1.686236	0.62679	0.579166	0.294916	1.265886	0.367909
hsa-miR-939-5p	0.601905	0.775512	1.03411	0	0.922261	0.436424	0.59586	0	0.437988	0.48717	0.166901	0.464984	0	0.546414	0.297864	1.140909	0.923668	0.361901	1.058041	0.164026	0	0.344651	1.227141	0	0.682296	1.319002	0.419588	0.178371	0.287174	0.397818	0.436894	0.534804	0.350301	0.256186	0.433426	0.293621	0.412682	0.534904	0.948105	0.325016	0.573195	0.226988	0.169112	0.562079	0.376074	0.434374	0.589832	0.180841	0.858452
hsa-miR-4775	0	0.517008	0.413644	0	0	0.218212	0	0	0.145996	0	0	0.464984	0	0.364276	0.446796	0.162987	0.230917	0.361901	0.17634	0	0.186577	0	0.701224	0	0	0	0	0	0.287174	0.596726	0.218447	0	0.233534	0.512372	0.216713	0	0	0	0	0	0.114639	0.226988	0	0.224831	0.125358	0	0	0.180841	0.122636
hsa-miR-3065-5p	5.216517	4.523817	5.997838	2.870315	1.38339	1.745696	0.993098	1.685087	2.043938	1.705094	6.008429	6.044792	3.686657	2.914209	1.340388	2.933766	7.620259	2.171409	2.645102	3.608565	2.05235	3.446511	1.227142	0.83564	6.993548	6.331208	8.811349	7.491588	2.010217	2.98363	0.655341	3.476224	2.335343	4.098976	1.516989	6.459652	7.015587	4.279236	0.948105	6.175308	1.261026	10.214463	1.352894	1.79865	2.757874	2.316663	8.110179	3.616816	1.839546
hsa-miR-6776-3p	0	0	0	0	0	0	0	0	0	0	0	0	0	0	0	0	0	0	0	0	0	0	0	0	0	0	0	0	0	0.198909	0	0	0	0	0	0	0	0	0	0	0	0	0	0	0	0	0	0	0
hsa-miR-4750-3p	0	0	0.206822	0.358789	0	0	0	0	0	0	0	0.464984	0	0	0	0	0	0	0	0	0	0	0	0	0	0	0	0	0	0	0	0	0	0	0	0	0	0	0	0	0	0	0	0	0	0	0	0	0
hsa-miR-4761-3p	0	0	0	0	0	0	0	0	0	0	0	0	0	0	0	0	0	0	0	0	0	0	0	0	0	0	0	0	0	0	0	0	0	0	0	0	0	0	0	0	0	0	0	0	0	0	0	0	0
hsa-miR-93-3p	8.426684	2.972794	5.584194	7.175788	7.147518	6.328148	15.293706	6.280773	3.64989	8.525472	4.673224	6.044792	2.681206	6.556972	11.467764	6.356493	7.158425	6.87612	3.350464	6.56103	8.769135	8.616278	4.382644	10.654414	3.752634	3.693205	6.084026	5.529506	4.020433	8.354165	3.932044	5.882841	3.970082	4.483255	6.934803	4.99155	7.840949	6.151401	10.745191	7.150358	4.012352	4.312773	5.242466	7.419428	5.139671	4.05416	3.686446	9.765402	8.707187
hsa-miR-6809-5p	0	0	0	0.358789	0	0	0	0	0	0	0	0	0	0	0	0	0	0	0	0	0	0	0	0	0	0	0	0	0	0	0	0	0	0	0	0	0	0	0	0	0	0	0	0	0	0	0	0	0
hsa-miR-2113	0	0	0	0	0	0	0	0	0	0	0	0	0	0	0	0.325974	0	0	0	0	0	0	0	0	0	0	0	0	0	0	0	0	0	0	0	0	0	0	0	0	0	0	0	0	0	0	0	0	0
hsa-miR-1-5p	0	0	0	0	0	0	0	0	0	0	0	0	0	0	0	0	0	0	0	0	0	0	0	0	0	0	0	0	0	0	0	0	0	0	0	0	0	0	0	0.325016	0.114639	0	0	0	0	0	0	0	0
hsa-miR-6503-5p	0.200635	0.64626	0.413644	0.358789	1.613956	0.654636	2.383435	1.072328	0.583983	1.46151	0.166901	1.627444	0.670301	0.182138	1.936116	0.325974	0	0.542853	0.52902	0.820129	0.932886	0	2.278977	1.04455	0.341149	0.5276	1.258764	0.535113	1.005109	0.994544	0.655341	1.604412	1.634738	0.256186	0.866852	2.055346	0	0.802356	1.580175	0.325016	0.458555	0.907952	0.845559	3.035223	1.378937	1.158331	0.442374	0.180841	0.735817
hsa-miR-6744-5p	0	0	0	0	0	0	0	0	0	0	0	0	0	0	0	0	0	0	0	0	0	0	0	0	0	0	0	0	0	0	0	0	0	0	0	0	0	0	0	0.325016	0	0	0	0	0	0	0	0	0
hsa-miR-548ac	0	0	0	0	0	0	0	0	0	0	0	0	0	0	0	0	0	0	0	0	0	0	0	0	0	0	0	0	0	0	0	0	0	0	0	0	0	0	0	0	0	0	0	0	0	0	0	0	0
hsa-miR-331-3p	34.509277	37.870812	32.264229	29.779524	27.206686	17.893382	35.552901	34.467647	15.329533	19.243207	23.533016	28.364025	36.196269	32.420589	24.275915	27.055845	31.635618	27.685429	14.988919	34.445405	34.143652	22.05767	62.233547	29.038503	23.709835	43.790862	24.965489	19.799202	20.389336	23.073406	16.383516	19.520335	23.119895	23.569113	24.705229	32.298263	54.473965	29.687194	22.122452	33.151659	15.705484	39.72292	18.094966	30.352208	15.168297	18.09893	24.477996	33.817223	24.036741
hsa-miR-101-3p	50552.880752	46696.521277	38685.224394	54398.579191	33374.304758	26231.04284	22214.008204	70821.2077489999	35104.337182	51036.879973	61826.242219	43344.416225	42942.18015	49814.783713	68974.725352	47598.402594	55896.671152	65736.243286	51194.211242	69604.488005	31635.865236	55802.459777	42937.290153	69743.801009	36621.972767	43333.170651	51112.747498	41179.482957	34757.068961	65413.701191	26742.266767	47997.561298	54580.348812	56520.658135	48673.849393	44339.935099	58966.414331	52284.22893	53266.127423	36713.513427	72807.525976	59504.026428	36564.851765	47149.343208	48993.846818	53094.881111	38549.89404	44569.650548	38787.944783
hsa-miR-148a-3p	140783.805997	83511.087037	157639.093988	165180.919572	170354.671445	130986.972746	81211.364775	176170.724226	162892.779121	152832.222386	145169.506154	135896.697286	175828.735347	131986.591716	135928.890336	160865.578411	138234.483194	162236.606186	150546.231465	168548.096613	153772.742842	192565.875747	86431.702018	175508.92589	159920.79209	120413.533487	159114.711176	181905.778279	125413.225071	168105.273608	132104.875471	131970.831809	175245.879488	208793.406077	113474.577889	168300.665113	199774.593351	192723.37473	120967.471776	60248.916964	112251.561032	146324.483592	141438.198002	175261.175117	244891.51221	178226.116463	115049.676327	148930.498742	74899.594474
hsa-miR-624-5p	5.417153	2.455788	3.722796	7.175789	3.458477	3.491392	7.944784	3.063791	3.503894	10.230566	5.507727	4.184856	3.016356	5.82842	11.020968	3.422727	9.236677	5.790417	3.879485	7.545185	6.903361	4.480464	4.733257	7.938583	2.558615	5.803607	2.307734	4.102537	2.72815	8.751982	1.747575	4.27843	2.335342	7.429394	3.033977	4.697931	3.714136	3.209426	7.900876	2.600131	7.680785	5.674703	6.257138	4.721454	4.136809	4.488534	4.276278	4.701861	5.150729
hsa-miR-433-5p	0.200635	0	0	0	0	0	0.595859	0	0	0	0	0.464984	0	0	0	0.162987	0	0	0	0	0	0	0	0.41782	0	0	0	0	0	0	0	0	0	0	0	0	0	0	0	0	0	0	0	0	0	0	0	0.180841	0
hsa-miR-4653-3p	0	0	0	0	0	0	0	0.15319	0	0	0	0	0	0	0	0	0	0	0	0	0.186577	0	0	0	0	0	0	0	0	0	0	0	0	0	0	0	0	0	0	0	0	0.226988	0	0	0	0	0	0	0
hsa-miR-1284	0.200635	0.258504	0.413644	0.358789	0	0	0.397239	0.15319	0	0.730755	0.166901	0.232492	0.335151	0.182138	0.148932	0.651948	0	0.542852	0	0.492077	0	0	0.175306	0.20891	0.341149	0	0.629382	0.891856	0	0	0	0.802206	0.233534	0.768558	0.216713	0	0	0.267452	0.316035	0	0.343916	0.226988	0.169112	0.562079	0.376074	0.144791	0.147458	0.361682	0.245272
hsa-miR-3924	0	0	0	0.358789	0	0	0	0.15319	0	0	0	0	0	0	0	0	0	0	0	0	0	0	0	0	0	0	0	0	0	0	0	0	0	0	0	0	0	0	0	0	0	0	0	0	0	0	0	0	0
hsa-miR-3190-3p	0	0	0	0	0	0	0	0	0	0	0	0	0	0	0	0	0	0	0	0.164026	0	0	0	0.20891	0	0.5276	0	0	0.143587	0	0	0	0	0	0	0	0	0	0	0	0	0	0	0	0	0	0	0	0
hsa-miR-490-5p	0.200635	0.775512	0.620466	0.358789	0.691695	0.436424	0.19862	0.15319	0.291991	0.97434	0.166901	0.929968	0	0.182138	0.893592	0.651948	0	0.723803	0.705361	0	0.373155	0.344651	1.051835	0.20891	0	0	0.419588	1.783711	0	0.198909	0	0	0.583836	2.305674	1.950413	0	1.238045	0.267452	0.948105	0.975049	0.229277	0.453976	0.507336	0.562078	0.125358	0.723957	1.916951	0.180841	0.613182
hsa-miR-4741	0	0	0	0	0.691695	0.218212	0.19862	0.306379	0	0	0	0.232492	0	0	0	0	0	0	0.35268	0	0	0	0.175306	0	0.170574	0	0	0	0.287174	0	0	0	0.116767	0	0	0	0	0	0	0	0	0	0.338224	0.112416	0	0	0.147458	0	0.122636
hsa-miR-4515	0	0	0	0	0	0	0	0	0.291991	0	0	0	0	0	0	0	0	0	0.17634	0	0.186577	0	0.350612	0	0	0	0	0	0	0	0	0	0	0	0	0	0	0	0	0	0.114639	0	0	0	0	0	0	0.542523	0
hsa-miR-15a-3p	0	0	0	0	0.230565	0	0.397239	0	0	0	0.667604	0	0	0.182138	0	0.162987	0.461834	0.180951	0.35268	0.492077	0	0	0.350612	0.41782	0.170574	0	0.419588	0	0	0.198909	0.218447	0.267402	0.116767	0	0.433425	0	0.412682	0	0	0.325016	0.343916	0.226988	0	0.449663	0.250716	0.144791	0	0	0.367909
hsa-miR-371a-3p	0	0	0	0	0	0	0.397239	0	0	0	0.166901	0.232492	0	0	0	0	0	0	0.35268	0	0	0	0	0.20891	0	0	0	0.535113	0	0	0	0	0.116767	0	0	0	0	0	0.316035	0	0	0	0	0	0	0.144791	0	0	0
hsa-miR-330-5p	14.64638	17.190505	10.341099	8.252157	10.375432	11.565235	20.259195	6.58715	6.131814	7.307547	10.180951	12.089585	5.02726	10.199736	11.616696	8.312338	8.543926	5.247566	8.464331	4.920772	10.448331	7.237672	26.821782	6.058393	13.987098	19.521229	8.811349	6.956475	11.91771	5.569443	7.427194	4.813233	8.640768	5.251814	8.885214	9.395858	4.539497	4.814139	13.273472	19.17596	8.0247	7.944584	8.286479	11.578805	6.393249	6.081241	11.796624	5.606064	15.206918
hsa-miR-548ai	0.200635	0	0.206822	0	0	0	0.39724	0	0.145996	0.243585	0	0	0	0	0	0.325974	0.230917	0.180951	0.17634	0.164026	0	0.344651	0	0	0	1.319001	0	0	0	0.198909	0.436894	0	0	0.128093	0.216713	0	0	0.267452	0	0	0	0	0	0	0	0	0.147458	0	0.122636
hsa-miR-193b-3p	206.453756	133.387981	180.141947	203.792403	282.211735	244.39741	243.904817	166.210647	133.147941	225.559609	154.383267	179.251343	223.210321	224.758475	99.33764	205.852601	212.212642	204.655028	135.781969	349.374835	313.449913	239.532514	163.384973	223.742715	128.10134	338.192095	142.030553	171.949813	135.689595	208.257377	110.971016	189.85531	148.527805	151.918313	85.168025	164.427516	222.022669	242.84659	130.838509	82.879151	115.09712	197.479658	110.768245	146.927165	117.585633	285.383954	108.381488	247.932678	95.043241
hsa-miR-3689e	0	0	0	0	0	0	0	0	0	0	0	0	0	0	0	0	0	0	0	0	0	0	0	0	0	0	0	0	0	0	0	0	0	0	0	0	0	0	0	0	0	0	0	0	0	0	0	0	0
hsa-miR-891b	0	0	0	0	0	0	0	0	0	0	0	0	0	0	0	0	0	0	0	0	0	0	0	0	0	0	0	0	0	0	0	0	0	0	0	0	0	0	0	0	0	0	0	0	0	0	0	0	0
hsa-miR-122-5p	39364.652107	33817.342998	40107.539161	43806.397211	45595.179711	44013.354576	34032.467548	41762.378213	30061.651004	41658.374635	26339.120456	40327.599846	44572.352821	36699.744164	28935.401345	40481.248506	37778.468478	38526.715447	30431.913624	36931.708211	43345.458369	45351.949088	35255.216271	42957.139166	43808.611478	52565.920417	44395.982021	35966.942116	24043.76528	73126.18587	36708.031773	34084.37598	42750.319271	40682.9817	24259.883395	49081.319979	45159.328089	53375.701324	26086.165056	24615.432616	22757.360142	53932.149165	31132.9799	29192.190625	38249.302856	46215.694376	31771.111277	48770.400421	24466.338317
hsa-miR-892c-5p	0	0	0	0	0	0	0	0	0	0	0	0	0	0	0	0	0	0	0	0	0	0	0	0	0	0	0	0	0	0	0	0	0	0	0	0	0	0	0	0	0	0	0	0	0	0	0	0	0
hsa-miR-136-5p	26.6845	30.891211	30.816476	38.749259	24.901034	30.331465	15.889565	37.531439	34.16296	28.743017	47.900538	33.943834	24.465998	31.874174	57.48775	41.724675	18.242436	47.770939	38.794846	54.292521	23.135589	40.668829	22.263833	41.155288	24.903853	36.668252	28.322193	21.226169	27.281507	36.997014	25.558285	52.14336	36.31458	34.969392	57.645534	16.736374	33.014528	29.152288	93.862409	44.202214	31.18169	36.091109	54.115784	40.694442	21.561545	30.116622	31.555974	30.562089	60.459765
hsa-miR-4496	0	0	0	0	0	0	0	0	0	0	0	0	0	0	0	0	0	0	0	0	0	0	0	0	0	0	0	0	0	0	0	0	0	0	0	0	0	0	0	0	0	0	0	0	0	0	0	0	0
hsa-let-7d-5p	142.250449	268.456237	204.133295	122.347199	148.253387	176.969909	256.219225	215.997249	199.867904	116.677163	119.000292	190.875944	172.937728	123.125387	198.228485	187.924031	113.380204	92.103811	180.748725	102.352064	160.083346	122.69579	334.658704	123.883687	180.63824	297.303035	182.5208	141.448342	179.914352	105.819412	150.291453	83.429376	152.964954	169.595149	232.53254	180.283031	177.865745	91.736102	155.173209	129.031461	128.853749	173.418917	207.669323	225.842905	160.708723	181.858063	157.190023	147.385215	161.512194
hsa-miR-6877-5p	0.40127	0.517008	0	0	0.230565	0	0	0	0.291992	0	0	0.232492	0.335151	0.182138	0	0	0	0	0	0.328052	0.186577	0.344651	0.350612	0.62673	0	0	0	0.178371	0.143587	0.198909	0.436894	0	0.116767	0.256186	0	0	0	0	0	0.325016	0	0.453976	0	0.224831	0.125358	0.289583	0	0.180841	0.245273
hsa-miR-21-3p	750.175502	684.259665	767.723198	5304.701929	1690.964773	3395.16006	3244.450425	1210.197345	1083.286962	774.112773	2567.268544	4851.410864	1326.526202	1619.572419	9588.241759	2669.40137	1300.524045	797.086992	1112.177769	2756.780659	980.090704	5059.822812	1484.839825	648.456947	898.756271	1132.758863	3518.875168	1491.183023	1795.123074	2004.004829	1715.026437	805.681753	1502.559594	784.18543	1445.472534	993.318372	652.449514	2805.306036	2016.303613	3899.220255	1293.925491	1032.795919	3583.648715	3513.211755	853.43603	1228.265894	539.695568	1194.995706	5832.957142
hsa-miR-139-3p	90.2859	86.081779	142.707168	68.528783	78.622715	94.485785	193.654069	120.560167	163.661009	109.6132	55.577976	117.408468	88.814918	72.855259	139.549278	107.245457	48.492551	81.42773	170.168312	80.700665	165.307513	63.07115	89.756553	83.56404	70.617783	128.206988	112.030008	76.164492	83.136799	101.045604	112.500143	62.037227	123.189335	118.742224	138.479302	93.958582	131.645411	69.270117	119.461248	73.453677	134.127122	113.721045	125.819199	167.049554	72.206103	124.375859	76.678061	80.654977	58.129674
hsa-miR-2467-5p	0	0	0	0	0	0	0	0	0	0	0	0	0	0	0	0	0	0	0	0	0	0	0	0	0	0	0	0	0	0	0	0	0	0	0	0	0	0	0	0	0	0	0	0	0	0	0	0	0
hsa-miR-450a-5p	20.063532	15.897987	21.095844	22.244945	23.517643	17.020536	16.088186	29.565581	20.29338	25.089245	9.847149	28.829008	13.741176	13.113947	48.700763	24.937014	13.624097	17.00935	20.984485	19.026986	21.083239	22.057672	26.646478	21.308829	15.351691	19.257427	18.671666	18.728975	22.9739	27.648304	17.694197	10.696074	12.727617	19.726323	21.671254	25.83861	30.125752	16.314584	48.669397	7.80039	20.176389	27.465563	25.704999	45.640729	17.174023	23.456214	12.681372	29.296203	51.139395
hsa-miR-3168	0	0	0	0	0	0	0	0.15319	0	0	0	0	0	0	0	0	0	0	0	0	0	0	0.175306	0	0	0	0	0	0	0	0	0	0	0	0	0	0	0	0	0	0	0	0	0	0	0	0	0	0
hsa-miR-6507-5p	0	0	0	0	0	0	0	0.306379	0	0	0	0	0	0	0	0	0	0	0	0	0	0	0	0	0	0	0	0	0	0	0	0	0	0	0	0	0	0	0	0	0.114639	0	0	0	0	0	0	0	0
hsa-miR-345-5p	18.45845	18.224521	45.500837	21.527366	41.27116	36.441399	21.053672	35.386783	24.527252	41.8966	11.516158	34.64131	39.882926	21.492301	25.467371	35.368182	12.931347	19.542657	22.218866	26.900221	31.718147	36.188365	50.312755	26.740492	19.445477	46.956468	25.594871	24.436851	20.389336	22.675589	15.291283	10.696074	26.155841	28.820928	27.305779	23.783265	30.538435	30.489549	22.754523	17.550879	8.139339	33.367253	24.521215	38.67096	17.174021	30.550995	21.381383	39.423285	15.206917
hsa-miR-642b-3p	0	0	0	0	0	0	0	0	0	0	0	0	0	0	0	0	0	0	0	0	0	0	0	0	0	0	0	0	0	0	0	0	0	0	0	0	0	0	0	0	0	0	0	0	0	0	0	0	0
hsa-miR-585-5p	0	0	0	0	0	0	0	0	0.437987	0	0	0	0	0	0	0	0	0	0	0	0	0	0	0	0	0	0	0.356742	0.143587	0	0	0	0	0	0	0	0	0	0	0	0	0	0	0	0.125358	0	0	0	0
hsa-miR-1229-3p	0	0.64626	0.206822	0.358789	0.691695	0.436424	0.19862	0.15319	0.145996	0	0.166901	0.232492	0	0.182138	0	0	0	0.180951	0.17634	0.492077	0.746309	0	1.227142	0.41782	0	0.791401	0.419588	0	0.287174	0.198909	0.873788	0.534804	0.116767	0.128093	0	0.293621	0.412682	0.267452	0.63207	0	0.114639	1.13494	0.338224	0.337247	0	0.144791	0	0.180841	0.245272
hsa-miR-3667-5p	0	0	0	0	0	0.218212	0	0	0	0	0.166901	0	0	0	0	0	0	0	0	0	0.186577	0	0.175306	0	0	0.2638	0	0	0	0	0	0	0	0	0	0	0	0	0	0	0	0	0	0.112416	0	0	0.147458	0	0
hsa-miR-6864-5p	0	0	0	0	0	0	0	0	0	0	0	0	0	0	0	0	0	0	0	0	0	0	0	0	0	0	0	0	0	0	0	0	0	0	0	0	0	0	0	0	0	0	0	0	0	0	0	0	0.122636
hsa-miR-6827-3p	0	0	0	0	0	0	0.19862	0	0.145996	0	0	0	0.335151	0	0	0	0	0	0	0	0	0	0	0	0	0	0	0	0	0	0	0	0	0	0	0	0	0	0	0	0	0	0	0	0.125358	0	0	0	0.122636
hsa-miR-210-3p	494.967363	147.217937	342.704024	515.221641	566.498562	243.088137	225.631817	336.710602	479.887363	233.354324	418.587279	170.416647	498.368992	437.313695	252.886526	277.403903	409.877518	502.861463	240.528061	475.01855	381.550637	689.991504	185.298195	403.614311	266.437141	344.523305	414.55299	227.958362	212.221398	240.679489	230.243009	446.561079	295.771172	154.992547	406.119269	230.785766	375.540202	533.834573	464.571521	284.389242	194.31237	394.95932	249.439946	188.520931	161.335511	234.706944	283.266445	404.721609	262.441987
hsa-miR-6870-3p	0	0	0	0	0	0	0	0	0	0	0	0	0	0	0	0	0	0	0	0.164026	0	0	0	0.20891	0	0	0	0	0	0	0	0	0	0	0	0	0	0	0	0	0	0	0	0	0	0	0.147458	0	0
hsa-miR-335-3p	88.279545	37.483057	45.294014	132.393303	68.016718	81.393066	55.414858	68.935292	112.270577	81.600938	73.102562	56.263068	38.207173	50.452266	145.357626	73.507145	60.500232	67.132641	84.290623	95.627009	75.936973	77.891149	31.55504	86.697691	82.728564	55.925682	42.797981	77.056348	41.209433	105.620505	72.961258	92.253636	52.661981	74.037762	85.60145	50.502739	43.744244	88.526674	294.544667	67.278369	95.723203	62.194742	111.782918	85.098596	55.658871	49.953051	39.813607	69.442849	127.296628
hsa-miR-205-5p	0.601906	0	0	0	0	0	0	0	0	0	0	0	0	0	2.23398	0.651948	2.540086	1.628556	0	1.804283	0	0	0	1.88019	0	0	0	0	0	0	0.436894	1.33701	0	0.128093	0.433426	0	0	1.069808	0	15.600781	1.490302	0	0	0	0	0	0	0.180841	0
hsa-miR-3186-3p	0	0	0	0	0	0	0	0	0	0	0	0	0	0	0	0	0	0	0	0	0	0	0	0	0	0	0	0	0	0	0	0	0	0	0	0	0.412682	0	0	0	0	0	0	0	0	0	0	0	0
hsa-miR-518d-3p	0	0	0	0	0	0	0	0	0	0	0	0	0	0	0	0	0	0	0	0	0	0	0	0	0	0	0	0	0	0	0	0	0	0	0	0	0	0	0	0	0	0	0	0	0	0	0	0	0
hsa-miR-30b-5p	699.615402	416.061929	987.16132	705.738836	662.87479	533.091846	1281.294746	1132.989812	581.354268	1323.883864	517.55947	1243.134801	862.342576	625.098126	2089.664806	1616.342252	577.754112	741.716134	861.598319	1292.522853	925.050395	800.969158	590.254509	980.206185	666.434002	967.356021	467.421086	1395.754445	769.338459	858.688719	553.762836	748.992564	651.210354	1080.976945	1476.895845	867.64877	1031.703848	970.584003	703.810055	357.517904	890.16846	758.594279	763.709008	1096.05192	711.154904	1146.458727	767.517878	1279.086654	681.61335
hsa-miR-4736	0	0	0	0.358789	0	0	0.397239	0	0	0	0	0	0	0	0	0	0	0	0.17634	0	0	0	0.350612	0.20891	0.341149	0	0	0	0	0	0	0	0.233534	0.128093	0	0	0.825364	0	0.316035	0.650033	0.114639	0	0.507335	0.112416	0.125358	0	0	0	0
hsa-miR-3939	0	0	0	0	0	0.218212	0	0.15319	0	0	0	0	0	0.182138	0	0	0	0	0.17634	0	0	0	0.350612	0	0	0	0	0	0	0	0	0	0	0	0	0.293621	0	0.267452	0	0	0	0	0.169112	0	0	0	0	0	0
hsa-miR-4539	0	0	0	0	0	0	0	0	0	0	0	0	0	0	0	0	0	0	0	0	0	0	0	0	0	0	0	0	0	0	0	0	0	0	0	0	0	0	0	0	0	0	0	0	0	0	0	0	0
hsa-miR-6836-5p	0	0	0	0	0	0	0	0	0	0	0	0	0	0	0	0	0	0	0	0	0	0	0	0	0	0	0	0	0	0	0	0.267402	0	0	0	0	0	0	0	0	0	0	0	0	0	0	0	0	0
hsa-miR-105-5p	0	0	0	0	0	0	0	0	0.729979	0	0.166901	0.232492	0.335151	0	0	0	0.230917	0	0	0	0	0	0	0.62673	0	0	0	0	0	0	0.436894	0	0	0.256186	0	0	0	0	0	0	0	0	0.169112	0	0	0	0	0	0
hsa-miR-5001-3p	0	0.129252	0.206822	0	0	0.218212	0	0.459569	0.583982	0.243585	0.166901	0	0	0	0.297864	0	0.230917	0	0.35268	0	0.373154	0.344651	0.350612	0	0	0	0	0	0.287174	0	0	0.267402	0	0.128093	0.216713	0.293621	0	0.267452	0.316035	0.650032	0.114639	0	0.507336	0	0.125358	0.289583	0	0	0.367909
hsa-miR-6808-3p	0.401271	0.387756	0	0.358789	0	0.218212	0.397239	0.15319	0.291991	0.48717	0.834504	0.464984	0	0.364276	0.297864	0.162987	0.923668	0.180951	0.529021	0.328051	0.746309	0.689302	0	0	0.682297	0.791401	0.629382	0.356742	0.574347	0.397817	0.655341	0	0.116767	0.384279	0.216713	0.587241	0	0	0	0.325016	0.343916	0	0	0.112416	0.501431	0.144791	0.294916	0.180841	0.245273
hsa-miR-676-5p	0	0.64626	0.413644	0.717578	0.230565	0.218212	1.390338	0.919138	0.437987	0.730755	0.333802	0.232492	0.335151	0.364276	0	0.325974	0.461834	0.361902	0.35268	0.492077	0.373154	0	0	0.20891	0.170574	1.055201	0	0	0.143587	0.198909	0.218447	0.267402	0.700602	0.256186	0.650138	0	0	0.802357	0.316035	0.325016	0.687832	0.226988	1.014672	0.224832	0.376074	0.723956	0.294916	0.361682	0.613181
hsa-miR-378g	0	0	0	0	0.230565	0	0.19862	0	0	0	0	0	0	0	0	0.162987	0	0	0	0	0	0.344651	0.175306	0	0	0	0	0.356742	0.143587	0	0	0	0	0.256186	0	0	0	0	0	0	0	0	0	0.112416	0.125358	0.144791	0	0	0
hsa-miR-101-5p	10.2324	15.897987	12.40932	14.351577	7.608649	6.54636	7.746163	16.391283	11.971636	15.589434	11.015455	13.484536	10.05452	12.385392	38.722319	17.43961	13.162265	15.742696	22.042527	12.30193	7.089939	13.096742	12.096099	20.682099	9.552164	11.079616	11.538671	22.296397	15.938144	16.708328	12.014578	10.161271	15.530029	17.676835	20.154267	18.498096	11.142402	12.302801	18.013997	10.40052	15.24693	17.705071	13.190721	15.513352	8.900405	14.913519	13.861034	13.382216	14.961644
hsa-miR-4763-3p	0	0	0	0	0	0	0	0	0	0	0	0	0	0	0	0	0	0	0	0	0	0	0	0	0	0	0	0	0	0	0	0	0	0	0	0	0	0	0	0	0	0	0	0	0	0	0	0	0
hsa-miR-4423-3p	0	0	0	0	0	0	0.397239	0	0	0	0	0	0.335151	0	0	0	0	0	0	0	0.186577	0	0	0	0	0	0	0	0	0	0	0	0	0	0.216713	0	0	0	0	0	0.114639	0	0.169112	0	0	0	0	0	0
hsa-miR-6729-5p	0	0	0	0	0	0	0	0	0	0	0	0	0	0	0	0	0	0	0	0	0	0	0.175306	0	0	0	0	0	0.143587	0	0	0	0	0	0	0	0	0	0	0	0.114639	0	0	0	0	0	0	0	0
hsa-miR-3621	0	0	0	0	0	0	0	0	0	0	0	0	0	0	0	0	0	0	0	0	0	0	0	0	0	0	0	0	0	0	0	0	0	0	0	0	0	0	0	0	0	0	0	0	0	0	0	0	0
hsa-miR-4643	0	0	0	0	0	0	0	0	0	0	0	0	0	0	0	0	0	0	0	0	0	0	0	0	0	0	0	0	0	0	0	0	0	0	0	0	0	0	0	0	0	0	0	0	0	0	0	0	0
hsa-miR-6507-3p	0	0	0	0	0	0	0	0	0	0	0	0	0	0	0	0	0	0	0	0	0	0	0	0	0	0	0	0	0	0	0	0	0	0	0	0	0	0	0	0	0	0	0	0	0	0	0	0	0
hsa-miR-106b-3p	249.590353	222.442556	173.937287	174.012879	179.379681	214.065944	313.620276	166.670217	163.807006	176.842628	199.780292	256.438691	202.430982	200.716239	174.399366	210.090265	198.81946	160.503103	174.576817	163.697692	240.498175	186.800897	337.112987	151.250911	161.875065	220.273324	187.555857	161.247542	153.925127	134.064444	162.742924	159.906305	181.923207	195.98231	194.607848	226.675079	206.340771	204.600927	221.856604	298.689958	166.799115	285.778035	156.090214	156.594907	110.064165	160.284136	186.239211	182.287481	199.406856
hsa-let-7f-1-3p	2.608259	5.040826	3.515974	3.229105	3.919607	6.328147	3.575152	2.144654	2.043939	2.679434	3.504918	3.952364	2.681205	4.189177	4.170096	3.748701	3.463754	1.990456	2.468763	3.280515	1.679195	2.067907	5.785092	2.506921	6.140676	5.276007	2.517528	1.962082	1.292282	1.989086	2.184469	2.406617	2.685643	3.074232	3.4674	2.642586	5.36486	2.941974	5.05656	3.250162	3.095243	2.950846	2.367565	2.810389	1.629652	3.185412	2.064409	4.159337	3.188546
hsa-miR-604	0	0	0	0	0	0	0	0	0	0	0	0	0	0	0	0	0	0	0	0	0	0	0	0	0	0	0	0	0	0	0	0	0	0	0	0	0	0	0	0	0	0	0	0	0	0	0	0	0
hsa-miR-95-5p	0	0.129252	0	0	0	0	0	0	0	0	0	0	0	0	0.148932	0	0	0	0	0	0	0	0	0	0	0	0	0.178371	0	0	0	0	0	0	0.216713	0	0	0.267452	0	0	0	0	0	0.112416	0	0	0.147458	0	0
hsa-miR-6870-5p	0	0	0	0	0	0	0	0	0	0	0	0	0	0	0	0	0	0	0	0	0	0	0	0	0	0	0	0	0.143587	0	0	0	0	0	0	0	0	0	0	0	0	0	0	0	0	0	0	0	0
hsa-let-7f-2-3p	0.802541	1.163267	3.10233	2.152736	1.383391	0.654636	1.191718	1.991464	0.437987	1.705094	0.667603	1.859936	0	0.364276	2.680776	3.25974	1.385502	0.723803	0.881701	0.984154	0	1.378604	3.33081	1.04455	1.705744	2.110403	2.307734	1.426969	1.148695	0.596726	0.436894	0.802206	0.81737	1.152837	0.216713	1.468103	0.412682	0.802356	1.89621	2.275114	1.261025	1.588917	0.845559	2.135897	0.752147	1.158331	1.179662	0.723363	0.735818
hsa-miR-548ar-5p	0	0	0	0	0	0	0	0	0	0	0	0	0	0	0	0	0	0	0	0	0	0	0	0	0	0	0	0	0	0	0.655341	0	0	0	0	0	0	0	0	0	0	0	0	0	0	0	0	0	0
hsa-miR-222-3p	16.853367	25.462629	9.720634	16.504314	8.99204	15.493051	39.326673	5.821203	5.693826	11.204906	9.012645	13.717028	9.38422	7.831941	16.084656	12.712986	7.851176	6.695171	12.343816	7.545184	17.911423	9.30558	55.571929	10.027684	19.9572	25.061035	10.699494	11.059013	24.840529	9.746524	8.737876	10.696074	10.392276	8.96651	19.504129	12.038443	6.190224	11.232992	9.165015	16.900847	15.476208	11.122417	5.242467	11.353973	7.646826	9.990609	18.137312	7.233633	19.744465
hsa-miR-665	0.200635	0.258504	0.206822	0.358789	0	0.436424	0.397239	0.765949	1.021969	0.243585	0.166901	0	0.670302	0.182138	0	0.162987	0.230917	0.361902	0.8817	0.164026	0.373155	0	0.350612	0.41782	0.341148	0.2638	0.209794	0.356742	0.287174	0.198909	0	0.267402	0.700603	1.024744	0	0.587241	0.825364	0.267452	1.580175	0.975049	0.229278	0.453976	0.676448	1.124157	0.125358	0.289582	0.884747	0	0.367909
hsa-miR-6887-3p	0	0	0	0	0	0	0	0	0	0	0	0	0	0	0	0	0	0	0	0	0	0	0	0	0	0	0	0	0	0	0	0	0	0	0	0	0	0	0	0	0	0	0	0	0	0	0	0	0
hsa-miR-526b-5p	2.407624	0	0	0	0	0	0	0	1.751947	0.243585	0.667603	0	0	0	2.680776	0	10.622179	2.352358	0	0.984155	0	0	0	1.67128	0	0	0	0	0.143587	0	0.655341	3.743626	0	0	0.433426	0	0	0.267452	0	0	1.146387	0	0.507336	0	0	0.289582	0	0.361682	0
hsa-miR-6791-3p	0	0	0	0	0	0	0	0	0	0	0.166901	0	0	0	0	0	0	0	0.17634	0	0	0	0	0	0	0	0	0	0	0	0	0	0	0	0	0	0	0	0	0	0	0	0	0	0	0	0	0	0
hsa-miR-6501-3p	0.200635	0	0	0	0	0.218212	0	0	0	0.243585	0	0	0	0	0.595728	0.162987	0.230917	0.180951	0.35268	0.164026	0	0	0.175306	0	0	0	0	0.178371	0.287174	0	0	0	0.116767	0.256186	0.650138	0	0	0	0.316035	0	0	0	0	0.112416	0.250716	0	0	0	0.122636
hsa-miR-6764-5p	0	0	0	0	0	0	0	0	0.729978	0.243585	0.166901	0	0	0.364276	0	0	0	0	0	0	0.186577	0	0.175306	0	0	0	0.209794	0	0	0.198909	0	0	0.116767	0.128093	0	0	0	0	0	0	0.114639	0	0	0	0	0	0	0	0.122636
hsa-miR-3614-5p	7.022236	31.925225	7.859236	3.946683	3.458477	3.709604	4.369632	3.676549	5.401836	3.653774	4.339423	6.97476	4.356958	5.82842	4.46796	5.215584	3.232838	3.799962	2.821442	4.592721	7.089937	7.926974	41.372162	2.715831	9.040439	16.091823	8.181967	3.745793	5.743475	5.768352	4.368939	4.545832	5.254521	2.177581	4.550966	7.340514	5.364861	2.139616	4.42449	25.026252	5.158737	3.177833	3.889572	7.194598	2.507158	3.18541	3.39153	5.425224	3.06591
hsa-miR-3925-3p	0	0	0	0	0	0	0	0	0	0	0	0	0	0	0	0	0	0	0	0	0	0	0	0	0	0	0	0	0	0	0	0	0	0	0	0	0	0	0	0	0	0	0	0	0	0	0	0	0
hsa-miR-4723-5p	0	0	0	0	0	0	0	0	0	0	0	0	0	0	0	0	0	0	0	0	0	0	0	0	0	0	0	0	0	0	0	0	0	0	0	0	0	0	0	0	0	0	0	0.224831	0	0	0	0	0
hsa-miR-3679-3p	0.200635	0	0	0.358789	0	0	0	0	0.145996	0	0	0	0	0	0	0	0	0	0	0	0	0	0	0	0	0	0	0	0.143587	0	0	0	0	0.256186	0	0	0	0.534904	0	0	0	0	0	0.112416	0	0	0	0	0
hsa-miR-6735-5p	0	0	0	0	0	0	0	0.15319	0	0	0	0	0	0	0	0	0	0	0	0.164026	0	0	0	0	0	0.2638	0	0	0	0	0	0	0.116767	0	0.216713	0	0	0.802357	0.316035	0	0	0.226988	0.169112	0	0	0	0	0	0.122636
hsa-miR-625-5p	1.003177	1.809528	1.240932	1.435157	1.152825	3.054968	3.177913	1.531896	1.459956	0.97434	0	2.092428	1.005453	0.546414	1.042524	1.303896	1.385502	1.447605	2.116082	0.820128	2.052351	1.033953	3.506115	1.04455	1.023445	2.110402	2.727322	1.783711	1.86663	0.994543	0.218447	0.267402	2.452109	0.896651	3.250688	0.587242	1.238045	0.802356	1.26414	1.950097	1.60494	0.453976	1.352895	2.360727	0.376074	1.737497	1.474579	0.723363	1.349001
hsa-miR-658	0	0.387756	0.413644	0	0.230565	0	0.19862	0.30638	0	0.243585	0	0	0	0.182138	0.446796	0.162987	0	0.361902	0.17634	0	0.186577	0	0.175306	0.20891	0	0	0	0	0	0.198909	0	0	0.233534	0	0	0.293621	0	0	0.948105	0	0.114639	0.226988	0.169112	0.112416	0.250716	0.144791	0.147458	0	0.245272
hsa-miR-3158-3p	0	0	0	0	0	0	0.39724	0.30638	0.437988	0	0	0	0.335151	0.182138	0.148932	0	0	0	0	0	0	0	0.175306	0.62673	0	0	0	0	0.143587	0.198909	0	0	0	0	0.216713	0.293621	0	0	0.316035	0	0	0.453976	0	0	0	0.144791	0.147458	0	0
hsa-miR-6770-3p	0	0	0	0	0	0	0	0	0	0	0	0	1.005452	0	0	0	0	0	0	0	0	0	0	0	0	0	0	0	0	0	0	0	0	0	0	0	0	0	0	0	0	0.226988	0	0	0	0	0	0	0
hsa-miR-659-3p	0	0	0	0	0	0	0.19862	0	0	0	0	0	0	0	0	0	0	0	0	0	0	0	0.175306	0	0	0	0	0	0	0.198909	0	0	0	0	0	0	0	0	0	0	0	0	0	0	0	0	0	0	0
hsa-miR-372-3p	0.200635	0.129252	0	0	0	0	1.191718	0.459569	1.605952	0.48717	0	0.929968	0.335151	0	0.148932	0.162987	0	1.447605	0.705361	0.164026	0	0	0.175306	0.20891	0	0.7914	0.419588	0	0.717935	0.397818	0.655341	0.267402	0.233534	0.512372	0.650138	0	0.412682	0	1.26414	0	0.458555	0.226988	1.183782	0.899325	0.125358	2.316662	0.442373	0	0.245273
hsa-miR-342-5p	11.034942	8.918382	13.857074	12.19884	11.067125	12.219872	24.231588	6.587151	9.781703	8.038303	6.00843	12.089584	3.686659	6.556971	5.808348	3.911688	5.542007	4.523765	8.464329	5.576874	9.702021	4.825114	16.654049	8.565313	11.940205	16.091823	12.587641	6.599732	12.061298	5.768351	7.645641	5.88284	9.808438	4.611348	6.284664	7.046895	13.618493	6.953757	6.636735	8.775439	6.763678	6.355665	8.793815	14.614029	5.891818	6.081239	8.257637	11.754652	9.320369
hsa-miR-429	23.073062	55.578327	24.198172	26.909208	18.214647	25.749013	6.951686	19.761451	10.365685	16.076603	26.203431	18.366869	13.406025	16.392433	19.659023	33.249351	20.089771	17.00935	14.812578	17.550756	2.425506	7.926976	73.102505	9.192044	38.720379	24.797236	11.328877	20.869427	23.117486	9.945435	18.786432	16.846317	17.865372	17.164464	38.574832	31.12378	11.142403	16.582036	8.532947	51.677587	14.673738	15.662181	13.190722	14.051948	13.538646	12.01769	33.325465	11.573809	33.234475
hsa-miR-488-3p	0.40127	0.904764	0.413644	0	0.230565	0	0.39724	0.15319	0	0	0.333802	0	0.335151	0.182138	0.148932	0	0	0	0	0.164026	0.373154	0	0	0.20891	0.170574	0	0	0.356742	0	0	0	0	0.233534	0	0.433426	0	0	0.267452	0.316035	0	0	0	0	0.674494	0.250716	0.144791	0.294916	0	0.367909
hsa-miR-3196	0	0.129252	0	0	0	0	0	0	0	0	0	0	0	0	0	0	0	0	0	0	0	0	0	0	0	0	0	0	0	0	0.218447	0	0	0	0.216713	0	0	0	0	0	0	0	0	0	0	0	0	0	0
hsa-miR-6824-3p	0	0	0	0	0	0	0	0	0	0	0	0	0	0	0	0	0	0	0	0	0	0	0	0	0	0	0	0	0	0	0	0	0	0.128093	0	0	0	0	0	0	0	0	0	0	0	0	0	0	0.122636
hsa-miR-4530	0	0	0	0	0	0	0	0	0	0	0	0	0	0	0	0	0	0	0	0	0	0.344651	0	0	0	0	0	0	0	0	0	0	0	0	0	0	0	0	0	0	0	0	0	0	0	0	0	0	0
hsa-miR-219b-3p	0.40127	0	0.206822	0	0	0	0.19862	0.30638	0	0	0.166901	0.232492	0	0.364276	0.148932	0.325974	0.461834	0	0	0.164026	0.559732	0	0.350612	0.20891	0	0	0.419588	0.356742	0.287174	0	0	0.802206	0.116767	0.128093	0	0	0	0.267452	0	0.325016	0.229278	0.453976	0.338224	0.112416	0	0	0	0.180841	0.245272
hsa-miR-1322	0	0	0	0	0	0	0	0	0	0	0	0	0	0	0	0	0	0	0	0	0	0	0	0	0	0	0	0	0	0	0	0	0	0	0	0	0	0	0	0	0	0	0	0	0	0	0	0	0
hsa-miR-4752	0.200635	0	0.206822	0	0.230565	0	0.19862	0	0	0	0	0	0	0	0	0	0	0	0	0	0	0	0.175306	0	0	0	0	0	0	0	0	0	0	0.128093	0.216713	0	0	0	0	0	0	0	0.169112	0	0	0.144791	0	0	0
hsa-miR-3682-3p	0.601905	1.163268	1.03411	0.717579	0.691695	0.436424	0.993099	0.612759	0.583982	0.48717	0.834505	0.697476	0	0.728552	0.74466	0.488961	0.230917	0.180951	2.292422	1.148181	0.932886	0	3.506116	1.25346	1.023446	1.582801	1.678352	2.318825	0.861521	1.193452	0.655341	0.267402	1.167671	0.640465	0.650138	0.880862	0.825363	0.267452	0.948105	1.300064	1.146386	0.680964	0.676447	0.337247	0.752147	1.303123	0.737289	0.361682	0.858454
hsa-miR-7155-5p	0	0	0	0	0	0	0	0	0.145996	0	0	0	0	0	0	0	0	0	0	0	0.186577	0	0	0	0	0	0.209794	0	0.143587	0	0	0.267402	0	0	0.216713	0	0.412682	0	0	0	0	0	0	0	0	0	0.147458	0	0
hsa-miR-876-3p	0	0	0.206822	0	0	0.218212	0	0	0	0	0	0	0	0	0	0	0	0	0.17634	0	0	0	0	0	0	0	0.209794	0.178371	0	0	0	0	0	0	0.650138	0	0	0	0	0	0	0	0.338224	0	0	0	0	0	0
hsa-miR-4655-5p	0	0	0	0	0	0	0	0	0	0	0	0	0	0	0	0	0	0	0	0	0	0	0	0	0	0	0	0	0	0	0	0	0	0	0	0	0	0	0	0	0	0	0	0	0	0	0	0	0
hsa-miR-6846-5p	0	0	0	0	0.691695	0.218212	0	0	0	0	0	0	0	0	0	0	0	0	0	0	0.186577	0	0	0	0.170574	0	0	0	0	0	0	0	0	0.128093	0	0	0	0	0	0.325016	0	0	0	0	0	0	0	0	0
hsa-miR-4450	0	0	0	0	0	0	0	0	0	0	0	0	0	0	0	0.162987	0	0	0	0.492077	0	0	0	0	0	0	0	0	0	0	0	0	0	0	0	0	0	0	0.316035	0	0	0	0	0	0	0	0.147458	0	0
hsa-miR-513c-5p	0.200635	0	0	0	0	0	0	0	0	0	0	0	0	0	0	0	0	0	0	0	0	0	0	0.20891	0	0	0	0	0	0	0	0	0	0	0	0	0	0	0.63207	0	0	0	0	0	0	0	0	0.180841	0.122636
hsa-miR-6777-5p	0.40127	1.551024	1.240932	0	0.92226	0.436424	0	3.063791	1.167965	0.48717	0.166901	0.232492	1.340603	0.364276	0	0.488961	2.540086	0.361902	0.35268	0.328052	0.373155	0.689302	2.629588	0	0.852871	0.5276	1.258764	0	0.287174	0	0	0.267402	0.700603	0.384279	0	0	0.825363	0	0.316035	0	0.114639	1.588917	0	0	0.501431	1.01354	0.147458	0.361682	0
hsa-miR-4800-5p	0	0.775512	1.03411	0	0.230565	0	0.19862	0.765949	0.145996	0	0.333802	0.697476	0	0.182138	0.148932	0.162987	0.230917	0.361902	0.35268	0	0	0	0.525917	0	0	0	0.419588	0.178371	0.143587	0.397818	0	0.267402	0.116767	0.128093	0.216713	0	0.412682	0.267452	0.316035	0	0.114639	0.453976	0	0.562078	0.501431	0.144791	0	0.180841	0.122636
hsa-miR-5194	0	0	0	0	0	0	0	0	0	0	0	0	0	0	0	0	0	0	0	0	0	0	0	0	0	0	0	0	0	0	0	0	0	0	0	0	0	0	0	0	0	0	0	0	0	0	0	0	0
hsa-miR-30c-5p	919.912995	411.279611	1102.567984	886.927506	889.059198	973.007182	1575.648929	847.44452	789.105932	1163.11784	814.309141	1128.981219	1016.847019	863.699102	1020.928818	1122.980546	717.458846	928.999912	807.814551	1034.510363	1237.380838	902.641234	569.393122	930.485582	743.533606	1097.937213	478.120581	1433.925877	818.732345	988.178263	905.899202	1095.010549	646.072598	821.844776	838.244041	759.302783	895.106258	997.596671	615.004207	381.569107	590.73253	776.753327	827.633279	860.990943	811.065082	1248.247113	644.095698	1222.121816	665.425339
hsa-miR-135a-3p	0	0.387756	0	0	0	0	0.39724	0	0	0	0	0	0	0	0	0.162987	0.230917	0.180951	0.35268	0	0	0	0.175306	0	0	0	0	0	0	0	0.436894	0	0	0	0.866851	0	0	0.267452	0	0	1.031748	0	0	0	0	0	0	0	0.490545
hsa-miR-296-5p	2.407624	1.421771	5.584194	4.664262	2.997346	1.09106	6.355827	6.127583	1.459955	1.705094	1.502108	7.672236	1.005452	2.549933	3.276504	5.052597	1.154585	2.352357	1.410722	1.14818	6.90336	1.378604	4.207339	4.387112	4.093785	3.429405	1.468558	2.318824	0.861521	2.585813	0.873788	2.94142	1.284439	1.921395	7.801653	1.174483	2.063408	1.872165	6.004666	0.975049	1.490302	1.815905	0.676447	4.496624	0.376073	0.868749	2.211867	2.712612	3.556456
hsa-miR-135b-5p	1.605083	1.292519	1.654576	1.435158	0.691695	1.09106	1.191718	2.910602	0.437987	2.192264	2.837314	0.929968	0.670301	0.546414	0.74466	0.977922	0.923668	1.447606	1.763401	0.820129	0	1.033953	1.051836	1.46237	0.682297	2.110403	0.629382	1.605341	1.579456	1.392361	1.092235	3.208823	1.167671	1.152837	1.950414	0.880862	0.412682	0.267452	3.16035	0.975049	1.719579	0.453976	0.845559	0.224832	0.752147	1.013539	1.32712	0.361682	0.613182
hsa-miR-6799-5p	0	0	0	0	0	0	0.19862	0	0	0	0	0	0	0	0	0	0	0.180951	0	0	0	0	0	0	0	0	0	0	0	0	0	0	0	0	0	0	0	0	0	0	0	0	0	0	0	0	0	0	0
hsa-miR-383-3p	0.200635	0	0	0	0.46113	0	0.19862	0.15319	0	0	0	0	0	0	0.297864	0.325974	0.230917	0	0	0	0	0	0	0	0	0	0	0	0	0.596726	0.218447	0	0.116767	0.128093	0.216713	0	0	0	0	0	0	0	0	0.112416	0	0	0	0	0.490546
hsa-miR-371a-5p	0	0	0	0	0	0	0	0.15319	0	0	0	0	0	0	0.148932	0	0	0.180951	0	0	0	0	0	0	0	0.2638	0	0	0	0	0	0	0	0	0.216713	0	0	0	0	0	0	0	0.169112	0	0	0.144791	0	0.180841	0
hsa-miR-4679	0	0	0.413644	0	0	0.218212	0	0	0.145996	0	0	0	0	0	0	0	0	0	0	0.164026	0	0	0.175306	0	0.170574	0	0	0	0.861522	0	0.436894	0	0.116767	0.128093	0.216713	0	0.412682	0	0.316035	0	0	0	0	0.224832	0	0	0	0	0.858454
hsa-miR-6734-3p	0	0	0	0	0	0.436424	0	0	0	0	0	0	0	0	0	0	0	0	0	0	0.186577	0	0	0	0	0	0	0	0	0	0	0	0	0	0	0	0	0	0	0	0	0	0	0	0	0	0	0	0
hsa-miR-518c-5p	0.601906	0	0	0	0	0	0	0.306379	0.437988	0	0	0	0	0	1.042524	0	2.771003	0.904753	0	0.820128	0	0	0	0.41782	0	0	0	0	0	0	0.218447	0.802206	0	0	0	0	0	0.267452	0	0	0.114639	0	0.169112	0	0	0	0.147458	0	0
hsa-miR-6787-3p	0	0	0	0	0	0	0	0	0	0	0	0	0	0	0	0	0	0	0	0	0	0	0	0	0	0	0.209794	0	0	0	0	0	0	0.128093	0	0	0	0	0	0	0	0	0	0	0	0	0	0	0
hsa-miR-6720-5p	0	0	0	0	0	0	0	0	0	0	0	0	0	0	0	0	0	0	0	0	0	0	0	0	0	0	0	0	0	0	0	0	0	0	0	0	0	0	0	0	0	0	0	0	0	0	0	0	0
hsa-miR-4637	0	0	0	0	0	0	0	0	0	0	0	0	0	0	0	0	0	0	0	0	0	0	0	0	0	0.2638	0	0	0.143587	0	0	0.267402	0	0	0	0	0	0	0	0	0	0	0.169112	0	0	0	0	0	0
hsa-miR-6891-3p	0	0	0	0	0	0	0	0	0	0	0	0	0	0	0	0	0	0	0	0	0	0	0	0	0	0	0	0	0	0	0	0	0	0	0	0	0	0	0	0	0	0	0	0	0	0	0	0	0
hsa-miR-520c-3p	0	0	0	0	0	0	0	0	0	0	0.166901	0	0	0	0	0	0	0	0	0	0	0	0	0.20891	0	0	0	0	0	0	0	0	0	0	0	0	0	0	0	0	0	0	0	0	0	0	0	0	0
hsa-miR-548x-3p	0	0	0	0	0	0	0	0	0	0	0	0	0	0	0	0	0	0	0	0	0	0	0	0	0	0	0	0	0	0	0.218447	0	0	0	0	0	0	0	0	0	0	0	0	0	0	0	0	0	0
hsa-miR-7106-3p	0	0	0	0	0	0	0	0	0	0	0	0	0	0	0	0	0	0	0	0	0	0	0	0	0	0	0	0	0	0	0	0	0	0	0	0	0	0	0	0	0	0	0	0	0	0	0	0	0
hsa-miR-617	0	0	0	0	0	0	0	0	0	0	0	0	0	0	0	0	0	0	0	0	0	0	0	0	0	0	0	0	0	0	0	0	0	0	0	0	0	0	0	0	0	0	0	0	0	0.144791	0	0	0
hsa-miR-139-5p	307.573963	216.626218	432.05112	353.048812	309.879552	320.116962	639.356347	383.892978	434.920735	503.977131	277.389178	435.22505	275.828971	343.694686	627.599423	336.405203	254.23952	355.386798	504.862053	332.152131	633.803184	410.824113	183.019219	406.956874	216.117704	378.553556	377.209653	295.382665	227.728778	502.443296	274.369281	397.359139	389.651953	329.070951	456.179863	234.309213	335.922775	367.746763	639.338905	291.214583	531.579026	355.917365	434.448283	568.598012	237.427709	412.945225	198.920579	474.345298	298.865011
hsa-miR-618	2.407624	3.36055	3.722796	5.381841	3.227912	3.709604	8.540641	4.442498	0.291992	7.794717	3.338017	2.557412	5.697561	4.007039	6.404076	2.118831	6.465674	4.885665	1.410722	3.936618	9.142289	4.135814	2.804893	3.760382	3.411488	5.803608	2.517528	4.816021	1.579456	6.365079	3.495151	4.813233	4.904219	1.793302	4.767676	2.642585	7.428268	5.081591	5.05656	2.275114	4.356265	4.312774	0	2.360729	3.51002	3.619785	2.801698	4.159338	5.641276
hsa-miR-5696	0	0.129252	0	0	0.230565	0	0	0.15319	0	0.48717	0	0.232492	0.670301	0	0	0	0.230917	0.361902	0.17634	0	0	0	0.175306	0.20891	0	0	0	0.178371	0	0	0	0	0.116767	0	0.433426	0	0	0	0.63207	0.325016	0.573194	0	0	0.112416	0	0.289583	0.147458	0	0
hsa-miR-3140-3p	0	0.258504	0.206822	0.358789	0.230565	0	0.19862	0	0	0	0	0.232492	0	0	0	0	0	0	0	0.164026	0.373154	0.344651	0	0.41782	0.170574	0.2638	0	0	0	0.397817	0	0	0.350301	0	0	0	0	0.267452	0.63207	0.325016	0.229277	0	0.169112	0.224831	0.501431	0.144791	0	0.180841	0.122636
hsa-miR-1303	0	0	0	0	0	0	0	0	0	0	0	0	0	0	0	0	0	0	0	0	0.186577	0	0	0	0	0	0	0	0	0	0	0	0	0	0	0	0	0	0	0	0	0	0	0	0	0	0	0	0
hsa-miR-548am-3p	0	0	0	0	0	0	0	0	0	0	0	0	0	0	0	0	0	0	0	0	0	0	0	0	0	0	0	0	0	0	0	0	0	0	0	0	0	0	0	0	0	0	0	0	0	0.144791	0	0	0
hsa-miR-488-5p	0.200635	0.129252	0.206822	0	0.230565	0	0.19862	0.15319	0	0.243585	0	0.232492	0	0	0	0	0.230917	0	0	0	0	0	0.175306	0	0	0.2638	0	0	0.143587	0	0.218447	0	0	0	0	0	0	0	0	0	0	0	0.169112	0.112416	0.125358	0	0	0.361682	0.245272
hsa-miR-4480	0	0	0	0	0	0	0	0	0	0	0	0	0	0	0	0	0	0	0	0	0	0	0	0	0	0	0	0	0	0	0	0	0	0	0	0	0	0	0	0	0	0	0	0	0	0	0	0	0
hsa-miR-4654	0	0.258504	0	0	0	0	0	0	0	0.243585	0	0	0	0	0	0	0	0	0	0	0	0	0	0	0	0.2638	0	0	0	0	0	0	0	0	0	0	0	0	0	0	0	0	0	0	0	0	0	0	0
hsa-miR-3934-5p	0.200635	0.129252	0.206822	0	0.230565	0.218212	0.595859	0	0	0.243585	0	0.232492	0	0	0	0	0.230917	0	0	0.164026	0	0	0.350612	0	0.341149	0	0	0	0.143587	0	0	0	0	0.256186	0.433425	0	0	0.267452	0	0	0.343917	0	0.338224	0	0.125358	0	0.147458	0	0.122636
hsa-miR-590-5p	13.041296	10.469405	20.682198	16.504314	14.525603	18.76623	11.519934	14.399817	16.205506	9.986981	13.018265	20.691789	24.465997	13.296084	21.595139	16.787663	8.774843	12.847487	18.692063	15.41842	13.806722	12.752091	13.147934	18.801909	13.134224	21.104031	9.650525	20.155942	14.789447	12.332338	10.048556	12.835289	14.946194	19.085859	23.838379	12.625684	18.983352	16.582036	16.749857	10.400521	14.444461	19.520977	19.278748	16.974753	14.792223	17.95414	15.630528	18.264918	17.169103
hsa-miR-6811-5p	0	0	0	0	0	0	0	0	0	0	0	0	0	0	0	0	0	0	0	0	0	0	0	0	0	0	0	0	0	0	0	0	0	0	0	0	0	0	0	0	0	0	0	0	0	0	0	0	0
hsa-miR-7155-3p	0	0.129252	0	0.358789	0	0	0	0	0.291992	0	0.166901	0	0	0	0.148932	0	0	0.180951	0	0	0	0	0	0	0	0	0	0	0	0	0	0	0	0	0	0	0	0	0	0.325016	0	0	0.338224	0	0	0	0	0	0.245272
hsa-miR-3683	0	0	0	0	0	0	0	0	0	0	0	0	0	0	0	0	0	0	0	0	0	0	0	0	0	0	0	0	0	0	0	0	0	0	0.216713	0	0	0	0	0	0	0	0	0	0	0	0	0	0
hsa-miR-4703-3p	0.200635	0	0	0.358789	0	0	0	0	0	0	0	0	0	0	0	0	0	0	0	0	0	0	0.175306	0	0.170574	0	0	0	0	0	0	0	0	0	0.216713	0	0	0	0	0	0	0	0	0.224831	0	0.144791	0	0	0
hsa-miR-4430	0	0	0	0	0	0.436424	0	0	0	0	0	0.232492	0	0	0	0.162987	0	0	0.17634	0	0	0	0	0	0	0	0	0	0	0	0	0	0	0	0.216713	0	0	0	0	0	0.114639	0	0	0	0	0	0	0.180841	0
hsa-miR-935	1.003176	0.775512	1.447754	0.358789	0.46113	1.09106	0.794479	0.612759	0	1.948679	2.002809	0.464984	0	0.728552	0.74466	0.162987	0	0.904753	1.234381	0.984154	0.559732	0.344651	1.402447	0.62673	0.682297	0.5276	1.04897	0.891856	0.861521	0.795635	0.218447	1.069607	0.350301	1.28093	1.7337	0.880862	0	1.069808	0.948105	1.300065	1.60494	0.680964	0.845559	0.899325	0.376074	1.303122	1.327121	0.542523	0.367909
hsa-miR-4999-5p	0	5.170078	1.654576	2.511525	0.46113	2.18212	0	0.30638	0.583983	4.871699	5.674629	1.859936	1.675754	0	2.97864	2.607792	2.30917	1.266655	2.116081	1.476231	1.865773	2.067906	5.785093	2.089101	2.729189	1.055201	1.678352	1.60534	1.292282	0.596727	3.495151	3.743627	3.035946	1.409023	0.650139	1.174483	0	3.209425	1.580175	3.250163	5.502655	2.269881	1.183783	0.56208	0.752147	4.488533	3.096615	1.627569	1.716909
hsa-miR-130b-3p	8.226049	6.204093	33.091518	8.969736	29.973468	24.657953	28.402597	30.791098	22.33732	18.999622	12.18376	14.879489	30.498708	10.928289	9.829512	14.17987	8.082092	12.666536	20.631805	27.228272	19.217465	17.232555	13.147934	8.147493	10.57561	13.453819	24.336106	8.026703	8.040865	11.536703	8.519428	3.743626	11.443179	12.553115	12.786042	6.166032	17.745307	16.314584	11.377262	5.20026	9.056448	19.974953	20.462533	23.382441	16.797948	14.189562	11.649166	19.711643	6.254458
hsa-miR-802	1.003176	0.775512	1.240932	0.358789	0.691695	0.218212	0.794479	3.063791	0.729979	0	0.166901	0	1.005452	0.546414	1.191456	2.118831	1.616419	0.361901	0	0	2.425505	0	2.10367	0.41782	2.388041	1.582802	0.209794	1.60534	0.143587	0.397818	1.310682	0.534804	1.751506	0.896651	0	1.761724	0	1.872165	0.948105	0	0.229278	0	0.338224	2.02348	0.376074	3.474995	0.147458	0.180841	0.490546
hsa-miR-1287-3p	11.436213	5.945588	2.06822	6.09942	3.227912	5.891724	3.575152	2.144654	4.087875	4.140943	7.176735	7.904728	1.340603	7.467664	7.148736	5.704545	10.853095	7.057071	4.584845	2.788437	2.985237	5.859069	5.609786	5.013843	4.605508	9.496813	3.14691	2.675568	5.743475	6.365078	3.932045	10.16127	2.568876	4.995627	2.383838	2.055344	2.476089	4.011783	6.636736	7.800391	2.865964	5.447714	3.213125	3.372467	1.504294	2.316663	6.930517	4.70186	5.396003
hsa-miR-155-3p	0	0.258504	0.206822	0.717579	0	0	0.794478	0.15319	0	0.48717	0.500702	0.232492	0	0	0.446796	0	0.230917	0.180951	0	0.164026	0	0	0.350612	0.20891	0.170574	0.2638	0	0	0.143587	0.596726	0.655341	0	0	0.128093	0	0	0	0.267452	0	1.950098	0.114639	0	0	0.224831	0	0.723957	0	0	0.490545
hsa-miR-423-5p	30.697206	40.97286	46.948591	31.57347	33.893075	51.279814	87.591224	31.710237	60.588153	40.435092	27.371736	40.453609	48.261693	38.249011	34.999019	35.531168	26.555446	27.323528	38.442168	29.524633	43.099362	30.673948	75.2061760000001	28.620683	39.57325	64.103493	24.5459	52.084384	52.983556	36.599195	74.927279	29.414203	29.075018	29.461393	42.258943	37.583433	43.744245	20.861272	35.395925	34.77674	24.418016	39.72292	82.526571	34.511585	30.336594	36.342654	26.542406	42.497579	32.621294
hsa-miR-4722-5p	0	0	0	0	0	0	0	0	0	0	0	0	0	0	0	0	0	0	0	0	0	0	0	0	0	0	0	0	0	0	0	0	0	0	0	0	0	0	0	0	0	0	0	0	0	0	0	0	0
hsa-miR-3150b-5p	0	0	0	0	0	0	0	0	0	0	0	0	0	0	0	0	0	0	0	0	0	0	0	0	0	0	0	0	0	0	0	0	0	0	0	0	0	0	0	0	0	0	0	0	0	0	0	0	0
hsa-miR-18a-3p	0.802541	1.809527	0.827288	0.717578	0.922261	2.18212	1.191719	0.30638	0.583983	0.97434	0.834504	0.697476	1.005452	1.457104	0.74466	0.162987	0.923668	0.361901	0.70536	1.312205	1.492618	1.378604	2.629588	0.83564	0.341148	2.374203	0.629382	0.891855	0.143587	0.397818	1.529129	0.267402	0.583835	0.640465	1.733702	0.587242	1.238046	0.534904	1.89621	1.300066	0.343916	0.907952	0.338224	1.011742	0.626789	0.723956	0.442374	0.904205	0.367909
hsa-miR-6763-3p	0	0	0	0	0	0	0	0	0	0	0	0	0	0	0	0	0	0	0	0	0	0.344651	0	0	0	0	0	0	0	0	0	0	0	0	0	0	0	0	0	0	0	0	0	0	0	0	0	0	0
hsa-miR-6763-5p	0	0.517008	0.206822	0	0	0.654636	0.19862	0	0.145996	0	0	0.929968	0	0	0	0	0	0	0	0	0	0.344651	0	0	0	0	0.419588	0	0.143587	0.397817	0.436894	0	0.350301	0.256186	0	0.587241	0	0.534904	0	0	0	0	0	0.112416	0	0.144791	0.147458	0	0.122636
hsa-miR-552-3p	0.200635	0	0	1.076367	0.92226	0	0.39724	0.919138	0	1.217925	1.335207	1.16246	0.335151	0.546414	0.595728	0.651948	0	0.723803	0.17634	0	0.559732	2.067906	0.87653	2.71583	0.170574	0	1.258764	0.178371	0.143587	0.994543	0.218447	4.813233	0.116767	1.28093	0.650138	0.880862	0	0.267452	1.26414	0	0.229278	2.042892	0.169112	0	0.250716	0.723956	0.884747	3.797658	0
hsa-miR-4722-3p	0	0	0	0	0	0	0	0	0	0	0	0	0	0	0	0	0	0	0	0	0	0	0	0	0	0	0	0	0	0	0	0	0	0	0	0	0	0	0	0	0	0	0	0	0	0	0	0	0
hsa-miR-3922-5p	0	0	0	0	0	0	0	0	0	0	0	0	0	0	0	0.162987	0	0	0	0	0	0	0	0	0	0	0	0	0	0	0	0	0	0.128093	0	0	0	0	0	0	0	0	0	0	0	0	0	0	0.122636
hsa-miR-6856-5p	0	0	0	0	0	0	0	0	0	0	0	0	0	0	0	0	0	0	0	0	0	0	0	0	0	0	0	0	0	0	0	0	0	0	0	0	0	0	0	0	0	0	0	0	0.125358	0	0	0	0
hsa-miR-4644	0	0	0	0	0	0	0	0	0	0	0	0	0	0	0.297864	0	0	0.180951	0	0	0	0	0	0	0	0	0	0	0	0	0	0	0	0	0	0	0	0	0	0	0	0	0	0	0	0	0	0	0
hsa-miR-660-5p	47.951844	23.394598	29.989187	54.535994	29.051208	24.657953	89.3788	28.186875	30.367074	48.473393	53.742066	52.543195	23.460544	69.030359	81.316869	31.13052	72.046077	43.790025	36.502425	50.355902	56.906085	38.256271	19.809552	36.768177	29.168214	35.613051	21.818578	31.571697	37.476173	56.688972	33.640819	90.916628	22.068989	21.775812	24.705228	20.259821	33.427205	35.57114	71.739956	39.651985	80.820189	25.422668	31.4548	31.476364	21.060113	29.537455	27.427152	57.688201	114.174525
hsa-miR-497-5p	35.111182	39.292585	40.743931	31.573469	23.056513	20.511925	64.749976	37.22506	26.571192	42.627356	25.869629	34.408818	21.114491	34.788386	81.465801	33.738312	24.01536	32.571093	38.265826	35.921638	44.218827	31.36325	35.587071	43.4533	28.144769	28.754243	25.594871	37.457945	45.229865	32.223205	22.936922	27.542392	24.521099	29.973765	35.540856	34.940846	28.475027	36.373497	48.353362	42.577132	33.359826	33.821227	35.682596	43.50483	20.934755	25.628086	44.089884	30.200407	72.355498
hsa-miR-520c-5p	0	0	0	0	0	0	0	0	0	0	0	0	0	0	0	0	0	0	0	0	0	0	0	0	0	0	0	0	0	0	0	0	0	0	0	0	0	0	0	0	0	0	0	0	0	0	0	0	0
hsa-miR-4444	0.80254	0.517008	0.413644	0.358789	0.230565	0.654636	1.19172	0.61276	0.437987	1.46151	1.001406	0.929968	0.335151	0.546414	1.340388	0.162987	0.461834	0.723804	1.7634	0.492078	0.559732	1.033953	1.051836	1.46237	0.511722	0.5276	1.468558	0.535113	0.717935	0.994544	0.655341	0.534804	1.050903	0.640465	0.866851	0.293621	0.412682	0.534904	0	0.650032	0.917112	0.453976	0.338224	0.786911	0.501432	1.30312	1.032205	0.723364	0.735816
hsa-miR-6792-5p	0	0	0	0	0	0	0	0	0.145996	0	0	0	0	0	0	0	0	0	0	0	0	0	0	0	0	0	0	0	0	0	0	0	0	0	0	0	0	0	0	0	0	0	0	0	0	0	0	0	0
hsa-miR-378b	0	0	0.206822	0	0.230565	0	0.19862	0.15319	0	0.243585	0	0	0	0.546414	0	0	0	0.180951	0	0	0	0	0.175306	0	0.511723	0.2638	0.209794	0	0	0	0	0.267402	0.233534	0.256186	0	0	0	0	0	0.325016	0	0	0	0.449663	0.376074	0	0	0	0
hsa-miR-208a-5p	0	0	0	0	0	0	0	0	0	0	0	0	0	0	0	0	0	0	0	0	0	0	0	0	0	0	0	0	0	0	0	0	0	0	0	0	0	0	0.316035	0	0	0	0	0	0	0	0	0	0.122636
hsa-miR-4734	0	0	0	0	0.230565	0	0	0	0	0	0	0	0	0	0	0	0	0	0	0	0	0	0	0	0	0	0.209794	0	0	0	0	0	0	0	0	0	0	0	0	0	0	0	0	0	0	0	0	0	0
hsa-miR-4632-3p	0	0	0.206822	0.717579	0	0.218212	0.595859	0	0	0.243585	0.667604	0	0	0.182138	0.446796	0.488961	0.230917	0.180951	0	0	1.492618	0	0.350612	0.41782	0	0.2638	0.629382	0	0.287174	0.198909	0.218447	0.267402	0.116767	0.384279	0.433425	0	0.825364	0.267452	0	0.650033	0.114639	0.453976	0	0.224832	0	0.144791	0	1.265886	0.858455
hsa-miR-320a-3p	367.965197	300.381464	266.593536	386.775019	409.483697	314.225241	803.217483	327.825612	331.847881	492.28506	361.840997	346.878085	274.153221	300.163668	515.900426	261.59416	217.985565	294.94933	257.633059	271.462605	299.456611	404.27574	404.255094	391.497523	239.486392	346.63371	259.934794	275.048352	376.054019	502.841116	267.160536	256.973173	275.103385	188.424821	225.38103	295.675911	337.573503	256.219197	455.406503	233.361687	208.183637	316.648417	337.547208	517.448927	236.550203	394.84629	139.052713	556.808684	349.636495
hsa-miR-873-3p	0	0	0	0	0	0	0	0	0	0	0	0	0	0	0	0	0	0	0	0	0	0	0	0.41782	0	0	0	0	0	0	0	0	0	0	0	0	0	0	0	0	0	0	0	0	0	0	0	0	0
hsa-miR-195-3p	4.815248	6.204094	9.720634	6.09942	6.686389	3.054968	11.321316	3.370169	5.693827	7.551132	4.673224	4.184856	2.681205	6.374835	12.212424	3.911688	2.771004	5.247566	8.464331	4.264668	12.500681	6.893022	2.629587	10.236595	5.799527	7.386411	7.132996	6.064619	4.451192	6.166169	5.024278	5.348038	3.619781	2.946139	4.984389	4.697929	5.777542	7.488661	8.848981	6.500325	6.534399	4.993738	6.088025	8.206336	4.262167	3.764577	5.013566	4.52102	10.792007
hsa-miR-219b-5p	0.200635	0.129252	0	0	0.230565	0	0	0.15319	0	0	0	0	0	0.182138	0	0	0	0	0	0.164026	0.373155	0	0.175306	0	0	0.2638	0.209794	0	0	0	0	0	0.116767	0	0	0	0	0	0	0.325016	0.114639	0	0.169112	0	0	0	0	0	0
hsa-miR-323b-3p	2.407624	3.36055	4.756906	5.023052	0.691695	2.836756	5.561348	0.765948	4.671858	4.384528	2.336611	3.48738	5.362411	3.460625	4.021164	7.171429	3.694671	1.628555	6.171908	6.889082	1.119464	1.723255	3.681421	8.356404	4.264359	4.484607	4.19588	2.675568	5.312714	2.784721	0.218447	1.337009	6.53896	3.458511	3.684113	3.229827	0.412682	3.209427	9.481051	6.175309	3.783073	2.723857	4.735131	7.531845	3.635377	5.646867	4.571193	4.8827	5.15073
hsa-miR-4668-3p	3.4108	0.904764	0.827288	4.305473	2.536217	1.745696	1.390337	0.765948	2.189933	1.948679	1.502107	3.254888	1.340603	1.274967	3.276504	1.792857	2.078252	2.533308	3.174124	1.804283	1.306041	1.033953	3.155505	1.67128	2.217466	1.846603	1.258764	2.140454	2.440977	1.193452	1.966022	0.534804	1.517972	1.665209	1.950413	1.174483	1.238045	1.604713	5.372596	1.625081	1.375663	1.588916	2.198454	1.236571	1.12822	1.737497	1.032205	1.808408	3.188546
hsa-miR-4490	0	0	0	0	0	0	0	0	0	0	0	0	0	0	0	0	0	0	0	0	0	0	0	0	0	0	0	0	0	0	0	0	0	0	0	0	0	0	0	0	0	0	0	0	0	0	0	0	0
hsa-miR-224-5p	18.659086	11.503421	8.893346	21.527365	59.25524	16.802322	57.401052	11.489217	27.447165	6.576793	12.016859	92.764313	2.010904	59.741312	18.765431	11.083117	44.10513	9.047526	10.051392	8.529339	24.068474	6.893022	31.029122	11.907875	35.65004	47.484068	4.19588	22.474768	50.973341	6.365078	5.024278	50.271547	2.685644	6.660836	9.968778	22.902406	6.190223	7.22121	14.853647	13.325667	8.253977	4.76675	12.8525	16.862338	6.142533	7.818738	35.389875	5.606064	61.072948
hsa-miR-542-3p	378.1976	481.204896	657.693901	455.662594	535.141703	492.286208	299.319669	633.898301	720.926009	340.775258	303.759507	816.04697	314.371292	320.381002	721.277646	586.427289	424.425283	394.110205	653.340518	375.782976	371.288884	422.197599	495.940007	408.210334	502.682622	517.576361	576.094391	342.115914	650.161355	428.051453	586.966761	393.615513	474.775203	510.066381	721.435989	491.814446	739.525319	285.371489	1014.788543	229.136475	734.030733	633.069854	631.294447	1265.124957	609.364354	734.816626	365.5479	449.208433	931.914329
hsa-miR-378c	44.942314	45.884431	27.714146	43.772312	50.032637	28.367557	25.820542	65.258743	44.674637	56.268109	20.862603	15.576965	32.509611	30.417071	40.807366	28.522728	35.561204	39.08531	38.089488	37.72592	64.742333	36.877667	43.47583	25.069212	31.215106	47.220269	52.028917	50.1223	19.240641	28.841757	37.135969	34.227436	41.68587	41.630229	32.290167	41.69412	37.966702	42.79235	25.282803	25.676285	34.276931	42.446777	47.689535	41.818596	67.317149	47.202013	43.500052	35.444788	20.970831
hsa-miR-518a-3p	0.601905	0	0	0	0	0	0	0	0.291992	0	0	0	0	0	0.446796	0	0.923668	0.180951	0	0.164026	0	0	0	0.20891	0	0	0	0	0	0	0	0	0	0	0	0	0	0	0	0	0	0	0	0	0	0	0	0	0
hsa-miR-3650	0	0	0	0	0	0	0	0	0	0	0	0	0	0	0	0	0	0	0	0	0	0	0	0	0	0	0	0	0	0	0	0	0	0	0	0	0	0	0	0	0	0	0	0	0	0	0	0	0
hsa-miR-5093	0	0	0	0	0	0	0	0	0	0	0	0	0	0	0	0	0	0	0	0	0	0	0	0	0	0	0	0	0	0	0	0	0	0	0	0	0	0	0	0	0	0	0	0	0	0	0	0	0
hsa-miR-4764-5p	0.200635	0	0	0	0	0	0	0	0	0	0	0	0	0	0	0	0	0	0	0.164026	0	0	0	0	0	0	0	0	0	0.198909	0	0	0	0	0	0	0	0.267452	0	0	0	0	0	0	0	0	0	0	0
hsa-miR-29b-1-5p	4.413977	3.489803	3.309152	15.069156	6.686388	8.510267	10.725458	4.289308	4.087877	7.063962	6.842935	7.439744	5.362411	5.646282	6.999804	4.88961	2.30917	2.533309	6.348247	3.936618	6.157051	10.339532	5.259172	6.058392	7.505271	5.012207	8.811348	3.032309	2.584564	10.939977	10.922345	4.27843	4.203616	3.202325	4.550966	5.578791	3.714135	5.081591	5.05656	9.100456	4.585543	4.539762	10.146711	5.733194	4.387524	2.895828	1.474579	7.052791	10.546733
hsa-miR-6730-3p	0	0.129252	0	0	0.230565	0	0.19862	0.459569	0	0.243585	0.166901	0	0	0.546414	0	0	0.461834	0.542852	0	0.164026	0.186577	0	0.87653	0	0	0	1.258764	0.178371	0	0	0	0	0.116767	0.512372	0	0	0	0.534904	0	0	0	0	0	0	0	0	0.147458	0.180841	0.122636
hsa-miR-4799-5p	0	0	0.206822	0	0	0	0	0	0	0	0.166901	0	0	0	0	0	0	0	0	0	0.186577	0	0	0.20891	0	0	0	0	0.143587	0	0	0	0	0	0	0	0	0	0	0	0	0	0	0.224831	0.125358	0	0	0	0
hsa-miR-155-5p	402.474474	240.667076	137.536618	262.633869	116.896528	233.268597	1141.466582	96.35622	117.672412	159.304518	170.572648	230.167095	73.733139	80.869336	219.525758	127.455848	83.130088	109.113157	175.987539	43.466823	104.296728	63.760453	582.015138	199.926963	427.971054	422.344417	86.01555	174.803751	395.869006	100.846695	159.02933	158.034491	137.551693	118.486038	238.817203	136.239944	102.757704	93.875719	174.451347	322.091129	264.241895	81.261744	111.613807	161.766025	78.975428	175.342446	258.198618	75.229754	348.410132
hsa-miR-6780b-3p	0	0	0	0	0	0	0	0	0	0	0	0	0	0	0	0	0	0.180951	0.17634	0	0	0	0	0.20891	0	0	0.209794	0	0.143587	0	0	0	0	0	0	0	0	0.267452	0	0	0	0	0	0	0	0	0	0	0
hsa-miR-144-5p	176.358456	573.361516	577.860619	105.125305	97.990185	273.856024	339.242201	379.756862	168.478862	170.509421	298.251782	606.339174	309.344034	497.055007	721.277647	236.657147	293.495394	272.149566	311.593169	135.321238	149.635016	175.082759	310.466508	330.495777	133.559719	529.183576	498.890188	395.270523	263.48191	274.096146	250.995464	362.062097	367.699731	219.807611	513.175257	357.629848	484.900808	124.097817	396.623985	139.757	373.148532	245.828127	325.032932	396.827001	315.776345	207.630941	274.861349	295.674635	412.426357
hsa-miR-326	9.630496	13.054445	14.891183	8.969735	9.45317	10.255963	20.060576	14.706196	7.153782	12.666415	8.178142	16.739425	13.741176	6.192697	15.935724	8.475325	8.313009	9.771327	7.758969	7.217132	13.24699	7.926976	14.375072	13.161336	9.552164	16.883225	15.944345	8.561817	9.18956	13.326882	5.898066	3.476224	12.027015	15.243068	20.370978	9.395859	18.157987	6.953756	12.325366	12.350618	7.680785	15.208204	7.610032	14.50161	3.133946	12.162481	6.930517	11.392968	10.792007
hsa-miR-143-3p	46863.397634	111774.475047	80016.94286	34907.701412	29576.896814	39275.536256	54404.478001	59211.891922	65470.096902	44068.647093	52821.274918	54145.297745	74639.386299	32110.955642	61906.561856	72579.422754	26252.712697	50841.845099	97700.417718	26168.831039	43052.158808	24609.122569	88710.326334	56302.316307	61567.619254	52211.108897	40716.194838	71103.566405	97904.708576	30457.491928	76095.314492	20637.539479	49199.602102	75953.265005	129789.780189	62012.66327	43546.155959	31272.382401	50589.942626	84068.384724	52791.28857	49615.516178	98233.339483	108111.188904	39758.360269	59308.171955	144997.766753	37590.644171	67266.089072
hsa-miR-151a-3p	1427.119113	2604.813937	1885.389185	1467.090037	2110.823902	1986.601787	2562.192253	1983.957688	2248.477414	1887.29571	1344.052372	2236.573177	2081.285425	1517.02864	1521.191384	1859.518881	1737.187924	1408.337805	2019.095529	1470.982862	2510.024799	1578.157391	2606.446099	1366.272048	1989.408699	2103.808089	2252.558438	1742.329637	2138.58287	1592.263884	2217.017364	985.910598	2196.389956	1995.817252	2000.039878	2028.330863	2122.008474	1399.309866	1889.257525	1757.363	1762.911857	2317.775641	2357.757082	2248.311633	1899.421662	1819.883774	2014.421081	1379.814956	1575.510385
hsa-miR-676-3p	1.203811	2.455787	1.03411	1.793946	1.152825	1.963908	1.588957	1.531896	0.875975	1.46151	1.335207	2.789904	1.675754	0.91069	0.297864	1.303896	0.923668	1.447605	2.292422	1.476231	1.679197	1.033953	2.103669	0.62673	0.682297	1.846603	0.839176	2.140454	1.005109	1.392361	1.092235	1.069608	1.050903	2.177581	1.516989	0.293621	2.476089	1.069808	1.89621	2.275114	2.292772	1.13494	1.691119	2.360728	1.253578	1.447914	1.327121	2.893453	0.981091
hsa-miR-374c-5p	0	0.258504	0.206822	0.358789	0.230565	0	0.19862	0	0.437987	0	0	0	0	0	0	0.162987	0	0	0	0	0	0	0.701224	0	0	0	0	0	0.287174	0	0.218447	0	0	0	0.216713	0.587242	0	0	0	0	0	0	0.169112	0	0	0.144791	0	0	0
hsa-miR-181d-5p	7.222872	8.01362	3.10233	8.252158	1.613956	5.018876	13.90337	5.055256	3.357899	3.897358	4.506323	6.97476	3.351507	5.282005	5.95728	3.585714	3.232837	2.352358	5.819227	1.804283	5.224166	2.067906	7.187537	4.596023	5.799528	2.638004	2.937116	3.567424	5.312715	3.580356	6.116512	5.348037	4.320384	4.483255	6.718089	4.991551	2.888772	4.814139	3.79242	7.475374	7.910062	3.631809	4.56602	4.721457	4.262166	3.474994	3.833903	3.074293	4.047003
hsa-miR-6798-3p	0.200635	0	0.206822	0	0.230565	0.436424	0.19862	0.15319	0.291992	0	0.166901	0	0.335151	0	0	0	0	0	0	0	0.186577	0.689302	0.350612	0.41782	0.341149	0	0.209794	0.356742	0	0	0	0.534804	0.350301	0.384279	0.216713	0	0	0.267452	0	0	0	0.680964	0	1.236572	0	0	0	0.542523	0.490546
hsa-miR-374a-3p	1168.700807	1416.213285	1865.534276	1207.326479	1695.806641	1682.196087	331.893279	1669.153192	1667.853124	756.087493	1346.722786	1862.95851	1991.465053	1051.665669	1133.074609	1772.157839	1190.607595	1090.769663	2183.444615	898.697045	375.953317	975.017962	1601.944074	1137.30658	1805.358968	1928.117029	1914.160676	1774.436447	1783.492537	1124.231792	1770.73039	1073.351001	1698.611625	1602.955976	1971.000402	1792.55355	1739.452689	819.473515	1390.870254	1042.65221	1113.36975	2113.032362	1627.532217	1909.491068	2018.887662	2045.179274	1266.220174	756.637715	1277.258556
hsa-miR-27b-3p	3168.232526	2194.826848	4671.074457	3508.960765	3201.858167	3258.559365	2911.16681	8039.999632	3143.284116	3397.278426	2926.105325	3684.06846	4763.495929	4094.283447	3701.108977	6452.981991	3209.052313	3772.094285	2364.369682	5223.727833	3164.538066	3758.075605	2265.47639	4567.401501	2935.755214	3387.460776	4946.103914	3129.522267	2567.046095	3360.164125	2248.473714	2128.251274	3380.99262	4001.753849	4171.282646	4310.937134	4817.231603	3601.778662	2507.422083	1894.194851	2152.109787	6404.242679	2750.265634	4745.28653	3069.135465	3471.085508	3474.253351	5553.981239	3116.437292
hsa-miR-376c-5p	0.601906	0.64626	1.447754	0.358789	1.383391	1.745696	0.595859	2.451033	2.043938	1.461509	0.500703	3.952364	3.351506	0.364276	3.127572	4.563636	0	1.628556	1.763402	1.968309	1.306041	1.378604	1.051835	1.462371	0.511723	3.429404	1.888146	2.140454	1.292282	0.795635	2.83981	0.802206	1.751507	3.586604	6.284664	1.174483	3.301452	0.802357	3.476385	0	0.458555	2.496869	3.720461	3.035222	0.752147	2.606246	1.32712	1.808408	1.839545
hsa-miR-6798-5p	0	0	0	0	0	0	0	0	0	0	0	0	0	0	0	0	0	0	0	0	0	0	0	0	0	0	0	0	0	0	0	0	0	0	0	0	0	0	0	0	0	0	0	0	0	0	0	0	0
hsa-miR-1228-3p	0.802542	2.326536	2.895508	1.435157	1.383391	0.654636	0.595859	1.378707	1.167965	0.48717	0.834504	3.48738	3.351507	2.549934	1.042524	1.303896	2.078252	0.904753	1.234381	1.312206	2.425505	0.344651	3.330811	1.88019	2.046891	3.165604	2.727322	0.535114	0.574348	1.39236	0.436894	0.267402	0.467069	0.768558	0.650138	2.642586	1.238045	0.802356	1.580175	2.60013	1.146386	2.269881	1.691119	2.135896	0.752147	1.447914	1.769494	0.723364	1.962182
hsa-miR-518c-3p	0.200635	0	0	0	0	0	0	0	0.583983	0	0	0	0	0	0.297864	0	1.385502	0.180951	0	0	0	0	0	0.41782	0	0	0	0	0	0	0.436894	0.267402	0	0	0	0	0	0.534904	0	0	0	0	0	0	0	0	0	0	0
hsa-miR-20a-3p	10.031766	5.428581	14.477539	12.55763	6.455824	12.656295	7.746163	10.110512	7.153781	13.88434	11.516158	14.414505	9.049067	6.192696	15.191064	13.853896	9.467594	10.495131	10.227733	9.841545	5.970474	9.65023	6.661619	16.086076	7.164122	14.772821	9.440731	17.658746	8.615212	15.117059	10.267004	6.952448	10.392274	13.321673	13.002751	19.085337	10.729721	10.163183	8.532946	4.225212	5.273374	9.5335	10.484933	8.43117	9.527195	9.990609	5.898314	11.935491	8.584551
hsa-miR-675-5p	0.200635	0.129252	0.827288	0.717578	0	0	1.588957	0.919138	0	0.97434	0.333802	0	0.670302	0.182138	0.297864	0	0.461834	0.904754	0.17634	0.656103	2.238928	1.378604	0.701224	1.25346	1.023445	0.2638	1.04897	0.178371	0.430761	1.59127	0	0	0.467068	0.256186	0.216713	0.587242	0	0.534904	1.26414	0	0.458554	1.13494	2.198454	0.899325	0.250716	0.289583	0	0.723364	1.471636
hsa-miR-299-5p	1.805718	3.102047	5.17055	4.664263	4.841868	4.36424	7.547544	5.208447	6.423805	5.602453	2.336611	4.64984	5.02726	4.189178	5.063688	9.942207	1.385502	5.247567	4.937526	6.068951	3.731547	5.169766	3.506116	5.222752	3.411487	6.85881	7.552584	5.707878	4.881953	4.375991	3.058258	3.476225	4.670685	4.483255	8.235077	5.872412	9.904358	2.941974	9.165016	5.525277	4.01235	5.901691	8.286479	13.602287	2.507157	4.922909	2.949157	3.074293	6.377095
hsa-miR-302b-3p	0	0	0	0	0	0	0	0	0	0	0	0	0	0	0	0	0	0	0	0	0	0	0	0	0	0	0	0	0	0	0	0	0	0	0	0	0	0	0	0	0	0	0	0	0	0	0	0	0
hsa-miR-1909-5p	0	0	0	0	0	0	0	0.15319	0	0	0	0	0	0	0	0	0	0	0	0	0	0	0	0	0	0	0	0	0	0	0	0	0	0	0	0	0	0	0.316035	0	0	0	0	0	0	0	0	0	0
hsa-miR-589-3p	1.605082	0.517008	0.620466	0.358789	0.46113	0.654636	2.582055	0.30638	1.167966	0.48717	1.168306	0.697476	0.670302	0.728553	1.042524	0.325974	0.692751	1.085704	0.17634	0.492077	2.238928	0	0.175306	1.25346	0.511723	0.5276	1.258764	0.535113	0.861521	0.596726	0.873788	0.267402	0.81737	1.537116	0.650138	0.880863	0.825364	0.267452	1.89621	1.300065	0.458555	0.226988	0.507336	0.562079	0.250716	0.434374	0.737289	1.446726	1.471637
hsa-miR-3139	0	0	0	0	0	0	0	0	0	0	0	0	0	0	0	0	0	0	0	0	0	0	0	0	0	0	0	0	0	0	0	0	0	0	0	0	0	0	0	0	0.114639	0	0.338224	0	0	0	0	0	0
hsa-miR-4536-5p	0	0.258504	0.206822	0	0	0	0	0	0	0	0.166901	0	0.335151	0	0.148932	0	0	0	0	0.164026	0	0	0.175306	0	0	0	0	0	0.143587	0	0	0	0	0	0.216713	0.293621	0	0	0	0	0	0	0	0	0	0	0	0	0
hsa-miR-3138	0	0	0	0	0	0	0	0.15319	0	0	0	0	0	0	0	0	0	0	0	0	0	0	0	0	0	0	0	0	0	0	0	0	0	0	0	0	0	0	0	0	0	0	0	0	0	0	0	0	0
hsa-miR-223-3p	207.256298	135.326761	310.439797	444.181331	188.141158	177.188123	615.91924	265.937037	101.174916	180.739988	206.790127	343.855688	178.300138	285.046203	170.97393	202.266889	180.577025	274.863823	173.518775	433.191987	157.657842	270.895763	294.688992	224.787263	123.154684	447.141654	303.781744	1016.715697	386.96662	188.1676	133.907936	143.59479	198.737676	172.797475	592.708754	125.963225	234.815797	218.775892	204.474677	141.057064	216.781528	322.096137	298.144153	165.700568	199.820363	152.465398	133.1544	228.582714	665.915885
hsa-miR-550a-3p	1.404446	0.904764	2.895508	0.358789	2.075085	0.872848	4.171012	2.144656	1.313961	1.217925	1.001406	1.627444	3.016359	1.639243	5.063688	1.62987	1.154585	1.266657	1.41072	2.132334	2.612082	1.033953	1.227142	2.0891	1.19402	3.165602	2.517528	2.140453	1.866631	2.386906	0	1.604412	0.700602	1.409023	2.817264	1.761725	2.476091	1.33726	2.52828	4.875243	1.490304	1.13494	2.367566	1.79865	1.002864	1.737495	1.769495	1.989251	1.962181
hsa-miR-632	0	0.517008	0.413644	0	0.230565	0	0.19862	0	0.145996	0.243585	0	0.232492	0	0	0.148932	0	0.230917	0.361901	0.17634	0.164026	0	0	0.525918	0	0.170574	0.2638	0.209794	0	0.143587	0	0.218447	0	0.934137	0	0.866851	0	0.825363	1.069808	0.948105	0.650032	0.802471	0.226988	0	0.112416	0	0	0.294916	0	0.367908
hsa-miR-933	0	0	0	0	0	0	0	0	0	0	0	0	0	0	0	0	0	0	0	0	0	0	0	0	0	0	0	0	0	0	0	0	0	0	0	0	0	0	0	0	0	0	0	0	0	0	0.147458	0.180841	0
hsa-miR-3174	0	0	0	0	0	0	0.397239	0	0	0	0	0	0	0	0	0	0	0	0	0	0	0	0.175306	0	0	1.055202	0	0	0	0	0.218447	0	0.233534	0	0	0	0	0	0	0	0	0	0	0	0	0	0	0.180841	0.122636
hsa-miR-4999-3p	0.200635	0	0.206822	0.358789	0	0	0	0	0.291991	0	0.166901	0.697476	0.335151	0.182138	0.446796	0.325974	0.692751	0	0	0.164026	0	0	0	0.20891	0	0	0	0	0	0	0.218447	0.534804	0.350301	0.128093	0.433426	0.293621	0	0.534904	0	0.325016	0.573193	0.453976	0	0	0.125358	0	0	0.361682	0.245272
hsa-miR-934	0.200635	0	0	0.358789	0	0	0	0	0.291991	0.243585	0.333802	0	0	0	0	0	0.230917	0	0.17634	0.164026	0.373154	0	0.525918	0	0	0	0	0	0.143587	0.198909	0	0.267402	0.116767	0.128093	0	0	0	0	0	0	0.229277	0	0	0	0	0	0.147458	0	0.122636
hsa-miR-199a-3p	3056.478646	5021.307825	2073.804016	2055.863518	1281.942205	1877.714015	3072.247271	1980.893899	1608.870927	2217.840406	2490.827968	2828.730336	1899.298636	2208.971469	4801.120684	2702.650719	1893.287756	2960.169358	3971.887133	1616.145644	2059.813705	1914.536864	3385.855529	2502.534076	2316.570308	2507.158884	1868.425578	2083.196955	3671.085554	1547.111622	2429.784625	2557.966035	2227.800314	2271.473413	4314.31291	2624.380613	2041.535574	2402.523035	3586.997808	3844.292503	3170.329522	1898.75558	2136.389699	2410.077655	1226.375537	2209.662366	5191.841866	1837.161225	5873.181896
hsa-miR-4795-3p	0.200635	0	0.206822	0	0	0	0	0	0	0	0	0	0	0	0.297864	0	0	0	0	0	0	0	0.350612	0	0	0	0	0	0	0	0	0	0	0	0	0	0	0	0	0.325016	0	0.226988	0	0	0	0	0.147458	0	0.367909
hsa-miR-222-5p	3.611435	5.945589	1.240932	5.740629	2.536216	3.927816	3.177915	0.612759	1.313961	3.410189	3.004216	1.859936	2.346056	0.728552	1.340388	3.748701	1.616419	1.809508	0.705361	2.132334	2.425504	1.723255	7.187536	1.46237	3.582061	6.331209	3.356704	1.426969	4.59478	1.790178	3.932045	2.139216	1.751506	1.28093	3.467402	3.523448	3.714134	1.872164	3.16035	3.57518	1.948857	2.950845	2.536678	1.911065	3.259304	1.303122	1.916952	1.808409	5.028093
hsa-miR-6876-3p	0	0	0	0	0	0	0	0	0	0	0	0	0	0	0.148932	0	0	0	0	0	0	0	0	0	0	0	0	0	0	0	0	0	0	0.128093	0	0	0	0	0	0	0	0	0	0	0	0	0	0	0
hsa-miR-145-3p	27.888313	61.006907	47.982701	35.520154	24.209339	23.785105	42.901825	30.025151	23.213292	36.29415	45.230125	64.865271	45.915636	29.506378	88.912401	47.429222	19.858856	42.704322	79.705775	21.323349	24.814784	27.572087	46.981947	50.974064	34.285443	31.128444	32.308279	72.775437	55.424534	28.64285	48.713655	36.099249	34.446308	39.068369	64.797047	56.375152	42.91888	45.734323	49.301466	49.727489	31.29633	36.318096	53.270225	88.808312	23.441913	49.808259	86.705191	36.168152	64.506768
hsa-miR-574-3p	180.170527	93.707644	200.410501	274.115135	236.790403	147.074869	310.839604	215.844063	161.763066	345.403372	182.756409	235.049427	204.777036	240.96877	290.417389	242.850656	197.895793	241.930831	191.858158	241.93797	255.610941	303.982271	97.119395	269.285118	121.448938	167.777045	184.828535	303.230997	131.81275	244.060937	148.32543	139.31636	193.24962	208.535427	140.863144	196.432159	279.385404	294.464863	315.719013	113.755696	133.210015	189.989051	200.228403	263.164877	113.072754	157.822682	111.03573	277.952241	143.975183
hsa-miR-548j-3p	0	0	0	0	0	0	0	0.306379	0	0	0.166901	0	0	0	0	0	0	0.180951	0	0	0	0	0	0	0	0	0	0	0	0	0	0	0	0	0	0.293621	0	0.267452	0.316035	0	0	0	0	0	0	0	0	0	0
hsa-miR-200c-5p	0	0.517008	0	0	0	0.218212	0	0	0	0.243585	0.333802	0.464984	0.670301	0	0.148932	0	0	0	0	0.164026	0	0	0.701223	0.41782	0	0	0	0.356742	0.287174	0.596726	0.655341	0.267402	0.116767	0.128093	0.216713	0	0	0	0	1.950097	0.229277	0.226988	0.338224	0	0	0.434374	0.442374	0	0.245273
hsa-miR-548e-5p	0.802541	0	0.206822	0	0.230565	0	0.19862	0.459569	0	0.243585	0	0.232492	0	0.364276	0	0.325974	0.230917	0.180951	0	0.328052	0	0	0	0.41782	0.682297	0	0.419588	0	0.574348	0	0	0	0	0	0	0	0	0	0	0	0.229278	0.226988	0.169112	0	0.626789	0.144791	0.147458	0.723364	0.245273
hsa-miR-376b-3p	1.203812	0.64626	1.447754	1.793947	0.922261	1.963908	2.780675	2.144654	3.211904	0.48717	2.00281	2.557412	0.670301	1.639243	2.531844	2.607792	0.461834	1.447606	0.52902	2.952464	1.119463	0.344651	0.525918	1.46237	1.19402	1.582802	1.04897	0.891855	1.435869	1.59127	2.621363	1.33701	0.700602	1.28093	2.600552	1.761723	1.650727	0.802356	4.108455	1.300065	0.91711	2.496869	3.382237	5.845611	1.629651	2.606246	0.884747	1.085045	4.169639
hsa-miR-3651	0.200635	0.387756	1.240932	0	0	0.654636	1.191718	0.30638	0.291992	0	0.166901	1.394952	2.010904	0	0.148932	2.933766	0.230917	0	0.52902	0.656103	0.559732	0	1.753059	0.41782	0.852871	1.582801	0.209794	1.248598	0	0.198909	0.873788	0.534804	0.350301	1.024744	4.334253	0.587242	1.238045	0.802356	0.948105	0	0.229278	1.588916	1.352895	0.449663	0.125358	0.579164	0.737289	0.904204	0.61318
hsa-miR-24-1-5p	51.763917	34.510263	56.25558	38.39047	34.584771	36.4414	26.416402	67.250207	33.870968	37.999245	38.22029	40.918594	53.959255	47.902333	52.424063	64.216884	38.101292	48.132836	30.683198	53.144342	24.255052	50.663712	46.631334	42.199839	26.950748	56.453282	42.378392	54.58158	31.876286	36.599195	30.364118	30.48381	28.257647	42.014508	38.141408	50.796359	38.792067	35.303688	30.971434	24.701234	23.500909	52.434253	27.734339	50.137353	37.481989	47.057222	33.472924	83.91011	29.187474
hsa-miR-6807-3p	0	0	0	0	0	0	0	0	0	0	0	0	0	0	0	0	0	0	0	0	0	0	0	0	0	0.2638	0	0	0	0	0	0	0	0	0	0	0	0	0	0	0	0	0.169112	0.112416	0	0	0	0	0
hsa-miR-8079	0	0	0	0	0	0	0	0	0	0	0	0	0	0	0	0	0	0	0	0	0	0	0.175306	0	0	0	0	0	0	0	0	0	0	0	0	0	0	0	0	0	0	0	0	0	0	0	0	0	0
hsa-miR-4422	0	0	0	0	0	0	0	0	0	0	0	0	0	0	0	0	0	0	0	0	0	0	0	0	0	0	0	0	0.143587	0	0	0	0	0	0	0	0	0	0	0	0	0	0	0	0	0	0	0	0
hsa-miR-3126-3p	0	0	0.206822	0	0	0	0	0	0	0	0	0	0	0	0	0	0	0	0	0	0	0	0	0.20891	0	0	0	0	0	0	0	0	0	0	0	0	0	0	0	0	0	0	0	0.112416	0	0	0	0	0
hsa-miR-6731-3p	0	0.129252	0	0.358789	0	0	0	0	0	0	0	0	0	0	0	0	0	0	0	0	0	0	0	0	0	0	0	0	0	0	0	0	0	0	0	0	0	0	0	0	0	0	0	0	0	0	0	0	0
hsa-miR-216b-3p	0.200635	0.517008	0	0	0	0	0	0	0.145996	0	0	0	0	0	0	0.162987	0	0	0	0	0	0	0.175306	0	0	0	0	0	0	0	0	0	0	0	0	0	0.412682	0.267452	0	0	0	0.226988	0	0.224832	0	0	0	0	0
hsa-miR-4763-5p	0.200635	0.129252	0	0	0	0	0	0	0	0	0	0	0	0	0	0	0	0	0	0	0.186577	0	0	0	0	0	0.209794	0	0	0	0	0	0.116767	0	0	0	0	0	0	0	0	0	0	0	0	0	0	0	0
hsa-miR-100-3p	0.40127	0.387756	0.827288	0.717578	0	0.436424	0	0.459569	0.145996	0	0	0	0	0.182138	0.297864	0.488961	0	0.361902	0.35268	0.984154	0.186577	0.344651	0.525918	0.41782	1.19402	0.527601	0.209794	0.535113	0.574348	0.596726	1.092234	0.534804	0.700602	0.384279	0.433425	0.293621	0.825363	0.534904	0.316035	0.975049	0.229277	0.907952	0.338224	0.337247	0.376074	0.868748	0.294916	0.542523	0.858454
hsa-miR-5697	0	0	0	0	0	0	0	0	0.145996	0	0.166901	0	0	0	0	0	0	0	0	0	0.186577	0	0	0	0	0	0	0	0	0.198909	0	0.267402	0	0	0	0	0	0	0	0	0.114639	0	0	0	0	0.144791	0	0	0
hsa-miR-3155a	0	0	0	0	0	0	0	0	0	0	0	0	0	0.182138	0	0	0	0	0	0	0	0	0	0	0	0	0	0	0	0	0	0	0	0	0	0	0	0	0	0	0	0	0.338224	0	0	0	0	0	0.122636
hsa-miR-5002-5p	0	0.258504	0	0	0.46113	0.218212	0.397239	0	0	0.243585	0	0.232492	0	0	0.148932	0	0	0	0	0.328051	0.186577	0.344651	0	0	0	0	0	0	0	0.198909	0	0	0	0	0	0	0	0	0	0.650032	0.343916	0	0	0	0	0	0.147458	0.361682	0.490546
hsa-miR-3940-3p	0.200635	1.163268	0.206822	0.358789	0.46113	0.436424	0.19862	0.15319	0	0.48717	2.336612	0.232492	1.005452	0.364276	0.446796	0.325974	0.230917	1.628555	1.410722	0.164026	0.559732	0.344651	0.350612	0.83564	0	0.527601	0.209794	1.783711	0.143587	1.193453	0	0.534804	0.233534	0.384279	0.86685	0	0	1.33726	0.63207	0.650033	0.114639	0.907952	0.507335	0	0.125358	0.579166	1.179663	0.180841	0.245272
hsa-miR-106a-5p	6.821601	8.401376	7.652414	11.840051	6.686389	9.601328	19.663338	10.263699	3.941882	14.127925	10.681652	9.764664	7.373315	11.110425	16.531452	10.431168	9.929427	10.857032	5.113866	12.794007	17.351691	11.718138	9.466513	10.654413	3.752634	12.398619	7.762378	9.453671	5.743474	10.343251	6.990302	7.754655	6.188656	8.582231	10.83563	14.974651	9.904358	6.151401	13.589507	5.525276	9.629642	11.576393	7.610032	11.016729	6.142535	8.253111	6.930517	15.009784	13.122098
hsa-miR-3941	0	0	0	0	0	0	0	0	0	0	0	0	0	0	0	0	0	0	0	0	0	0	0	0	0	0	0	0	0	0	0	0	0	0	0	0	0	0	0	0	0	0	0	0	0	0	0	0	0
hsa-miR-3927-3p	0	0	0	0	0	0	0	0	0	0	0	0	0	0	0	0	0	0	0	0	0.186577	0	0	0	0.170574	0	0	0	0	0	0	0	0	0	0	0	0	0	0	0	0	0	0	0	0	0	0	0	0
hsa-miR-6800-5p	0	0	0	0	0	0	0	0	0	0	0	0	0	0	0	0	0	0	0	0	0	0	0	0	0	0	0	0	0	0	0	0	0	0	0	0	0	0	0	0	0	0	0	0	0	0	0	0	0
hsa-miR-206	0.200635	0.129252	0	1.076368	0.46113	0.872848	0.794478	0.15319	0.145996	0	0	0	0.335151	0.364276	0.297864	0.162987	0.692751	0.180951	0	0.164026	0.186577	0	0.701223	0	0.341149	0.2638	0.209794	0.356742	0	0.198909	0.218447	0.267402	0.583836	0.256186	0.433425	0	0	0.267452	0.63207	0	0.229277	0.226988	0.169112	0.562078	0.125358	0.579166	0	0.361682	0.735819
hsa-miR-29c-5p	47.149303	32.312981	44.259906	58.482676	39.196072	31.204313	52.634183	47.795136	31.243047	70.63962	45.563925	73.699967	33.850215	44.441707	82.80619	33.24935	62.809401	50.304245	54.841806	58.393163	47.017487	58.246033	35.061153	62.88194	40.767271	36.140652	40.700039	59.040858	47.240081	81.751463	37.572866	41.179885	48.925429	44.320181	45.076207	34.353606	50.347149	56.432414	71.739954	33.476678	41.269885	41.311834	46.33664	50.362184	35.476264	43.147851	40.403437	62.209222	53.714757
hsa-miR-6765-5p	0	0	0	0	0	0	0	0	0	0	0	0	0	0	0	0	0	0	0	0	0	0	0	0	0	0	0	0	0	0	0	0	0	0	0	0	0	0	0	0	0	0	0	0	0	0	0	0	0
hsa-miR-1264	0	0	0	0	0	0	0	0	0	0	0	0	0	0	0	0	0	0	0.17634	0	0	0	0	0	0	0	0	0	0	0	0	0	0	0	0	0	0	0	0	0	0	0	0	0	0	0	0	0	0
hsa-let-7e-3p	9.028589	8.272124	9.513812	13.633998	6.686389	7.637419	31.779131	7.353099	8.613737	12.91	8.511943	11.392108	6.703013	8.378354	24.871643	9.779221	6.00384	12.123687	11.285773	9.021416	15.672495	9.994882	11.920792	14.623706	6.481825	8.705412	6.923202	9.632043	13.353579	12.531246	10.267004	4.011028	5.488056	10.759813	14.519739	7.046895	11.555084	7.756113	15.485717	8.450422	10.088196	5.901691	12.006941	18.436156	4.63824	9.556236	7.372891	7.956994	17.90492
hsa-miR-4713-5p	0	0	0	0	0	0	0	0	0	0	0	0	0	0	0	0	0	0	0	0	0	0	0	0	0	0	0	0	0	0	0	0	0	0	0	0	0	0	0	0	0	0	0	0	0	0	0	0	0
hsa-miR-3942-3p	0	0.129252	0	0	0	0.218212	0	0	0	0	0	0	0	0	0	0	0	0	0	0	0	0	0	0	0.170574	0	0	0	0.143587	0	0	0	0	0.512372	0.216713	0	0.412682	0	0	0	0	0	0	0	0.376073	0	0	0.180841	0
hsa-miR-1229-5p	0	0.129252	0	0	0	0	0	0	0	0	0	0	0	0	0	0	0.230917	0	0	0	0	0	0	0	0	0.2638	0	0	0	0	0	0	0	0	0	0	0	0	0	0	0	0	0	0	0.250716	0	0	0	0
hsa-miR-3622a-5p	0	0	0	0	0	0	0.19862	0	0	0	0	0	0	0	0	0	0	0	0.17634	0	0.186577	0	0	0	0	0	0	0	0	0	0	0	0	0	0	0	0	0	0	0	0	0.226988	0	0	0	0	0	0	0
hsa-miR-526b-3p	0	0	0	0	0	0	0	0	0	0	0	0	0	0	0	0	0	0	0	0	0	0	0	0	0	0	0	0	0	0	0	0.267402	0	0	0	0	0	0	0	0	0	0	0	0	0	0	0	0	0
hsa-miR-6888-3p	0	0	0.413644	0	0.691695	0	0	0	0	0	0	0	0	0	0.148932	0	0	0	0	0	0	0	0.175306	0	0	0	0	0.356742	0	0	0	0	0	0.128093	0	0.293621	0.412682	0	0	0	0.114639	0	0	0.449662	0	0	0	0	0.245273
hsa-miR-4753-3p	0	0	0	0	0	0	0	0	0	0	0	0	0	0	0	0	0	0	0	0	0	0.344651	0	0	0	0	0	0	0	0	0	0	0	0	0	0	0	0	0	0	0	0	0	0	0	0	0	0	0
hsa-miR-6888-5p	0	0	0	0	0	0	0	0	0	0	0	0	0	0	0	0	0	0	0	0	0	0	0	0	0	0	0	0	0	0	0	0	0	0	0	0	0	0	0	0	0	0	0	0	0	0	0	0	0
hsa-miR-6857-5p	0	0	0	0	0	0	0	0	0	0	0	0	0	0	0	0	0	0	0	0	0	0	0	0	0	0	0	0	0	0	0	0	0	0	0	0	0	0	0	0	0	0	0	0	0	0	0	0	0
hsa-miR-548ar-3p	0	0.258504	0	0	0	0	0	0.306379	0	0	0	0.232492	0	0	0	0	0	0	0	0	0	0	0	0	0	0	0.209794	0.178371	0.143587	0	0	0	0	0	0	0	0	0	0	0	0	0	0	0	0.125358	0	0	0	0
hsa-miR-4642	0	0.258504	0	0	0	0.436424	0	0	0	0	0	0	0	0	0	0	0	0	0	0	0	0	0	0	0	0	0	0	0	0	0	0	0	0	0	0	0	0	0	0	0	0	0	0	0	0	0	0	0
hsa-miR-519b-3p	0	0	0	0	0	0	0	0	0	0	0	0	0	0	0	0	0	0	0	0	0	0	0	0	0	0	0	0	0	0	0	0.267402	0	0	0	0	0	0	0	0	0	0	0	0	0	0	0	0	0
hsa-miR-873-5p	0.40127	0.129252	0	0.358789	0	0	0	0.15319	0	0	0	0.929968	0	0	0.297864	0.162987	0.230917	0	0	0	0	0	0	0	0.170574	0	0	0.178371	0	0	0	0	0	0.256186	0	0.293621	0.825364	0.267452	0	0	0	0.680964	0	0.112416	0.250716	0	0.294916	0	0.122636
hsa-miR-4445-3p	0	0	0	0	0	0	0	0	0	0	0	0	0	0	0	0	0	0	0	0	0	0	0	0	0	0	0	0	0	0	0	0	0	0	0	0	0	0	0	0	0	0	0	0	0	0	0	0	0
hsa-miR-516b-5p	0.40127	0	0	0	0	0	0	0	0.437988	0	0	0	0	0	0.297864	0	0.923668	0.180951	0.17634	0	0	0	0	0	0	0	0	0	0	0	0.218447	1.069608	0	0.128093	0.216713	0.293621	0	0	0	0	0.114639	0	0.338224	0	0	0	0	0	0
hsa-miR-651-3p	0	0	0	0	0.230565	0	0	0	0	0	0	0	0	0	0	0	0	0	0	0	0	0	0	0	0	0	0	0	0	0	0	0	0	0	0	0	0	0	0	0	0	0	0	0	0	0	0	0	0
hsa-miR-6791-5p	0	0	0	0	0	0	0	0	0	0	0	0	0	0	0	0	0	0	0	0	0	0	0	0	0	0	0	0	0.143587	0	0	0	0	0	0	0	0	0	0	0	0	0	0	0	0	0	0	0	0
hsa-miR-1272	0	0	0	0	0	0	0	0	0	0	0	0	0	0	0	0	0	0	0	0	0	0	0	0	0	0	0	0	0	0	0	0	0	0	0	0	0	0	0	0	0	0	0	0	0	0	0	0	0
hsa-miR-500b-5p	4.012706	1.938779	1.447754	3.587894	2.997347	1.527484	6.753066	2.910603	2.189934	3.410189	3.338016	3.48738	2.010905	4.189177	7.297668	1.466883	1.616419	3.619011	2.116083	3.444541	3.918123	1.723255	2.980199	1.25346	3.070337	3.429404	2.937116	2.497197	2.871738	2.585813	2.621363	2.941421	2.101807	2.177581	3.250689	2.936206	3.714134	3.744331	4.740525	2.275114	4.814821	1.815905	3.720461	2.922805	1.504294	3.04062	1.179662	4.340179	6.867639
hsa-let-7c-3p	23.073062	13.829955	18.613978	36.237733	21.903688	13.965566	31.58051	17.463608	11.679645	43.845281	21.196406	17.204409	20.109039	19.670919	47.06251	19.558441	21.01344	38.361509	29.977837	20.011141	38.061776	37.56697	13.849157	51.600793	22.004091	13.453819	20.559814	56.186919	30.72759	61.661688	41.068014	42.784295	34.212771	23.569114	10.185489	21.434302	20.634077	29.152289	28.443154	14.300717	18.686088	21.336882	27.396116	46.427637	20.18261	20.705178	22.708502	38.33824	25.385743
hsa-miR-605-5p	0	0.258504	0.206822	0.717578	0	0	1.787577	0.306379	0.437987	0.243585	0.500703	0.232492	0	0.546414	0.148932	0.325974	0	0.542853	0.17634	0.656103	0.559732	1.033953	0.175306	0	0	0	0.419588	0.178371	0.143587	0.198909	0.436894	0.267402	0.233534	0.256186	0.433426	0	0.412682	0	0.316035	0.325016	0.114639	0	0.338224	0.899325	0.125358	0	0	0	0.613181
hsa-let-7e-5p	619.561905	946.511808	861.620377	445.975279	598.547117	954.240949	1175.231905	537.542084	1631.354237	564.386185	348.655831	693.988663	654.884335	605.427205	652.917862	764.898073	426.734451	524.575524	908.681158	471.245959	751.533479	427.712017	1017.299349	417.8202	745.751077	714.899048	451.896328	853.327702	1400.689934	525.118883	1431.919285	578.657589	696.632773	827.608963	1139.69116	704.395736	516.677287	295.802122	945.260833	1064.428302	735.635675	599.7026	1877.310387	805.457643	667.405025	702.672923	762.946686	473.802777	1011.505382
hsa-miR-1910-5p	0	0.258504	0.206822	0	0	0	0	0	0	0	0	0	0	0.182138	0	0	0	0	0	0	0	0	0	0	0	0	0	0	0	0	0	0	0	0	0	0	0	0	0	0	0	0.226988	0	0	0	0	0	0	0.122636
hsa-miR-5047	0	0	0	0	0	0	0	0	0	0	0	0	0	0	0	0	0	0	0	0	0	0	0	0	0	0	0	0	0	0	0	0	0	0	0	0	0	0	0	0	0	0	0	0	0	0	0	0	0
hsa-let-7f-5p	9486.239123	19013.603637	24521.434621	5302.190407	15780.33966	25119.689269	8222.849553	13783.688109	42698.879519	4711.662483	4567.908781	11432.097333	21801.5486	10245.270872	6780.575815	16417.519276	6437.501649	6894.93815	13621.576703	8115.665703	9746.799638	5605.750157	21916.551306	4347.419166	22591.379236	20647.656326	11443.424842	21920.212073	24442.362439	7150.169881	41491.799944	8830.411079	16568.4402	21287.00943	21731.064966	22915.323355	12891.758586	4435.694597	9198.200115	10795.41558	9415.49464600001	14132.280043	41198.346695	12111.879586	22159.250817	14435.852676	17638.165384	7057.491269	9031.192946
hsa-miR-4664-3p	0	0	0	0	0	0	0	0	0	0.48717	0.333802	0	0	0	0.148932	0	0.230917	0	0.17634	0	0.559732	0	0	0.20891	0.170574	0.2638	0	0	0.287174	0	0	0	0	0	0	0	0	0.267452	0	0	0	0.226988	0	0.112416	0.250716	0	0	0	0
hsa-miR-890	0	0	0	0	0	0	0	0	0	0	0	0	0	0	0	0	0	0	0	0	0	0	0	0	0	0	0	0	0	0	0	0	0	0	0	0	0	0	0	0	0	0	0	0	0	0	0	0	0
hsa-miR-5698	0.40127	0	0.413644	0	0.230565	0.654636	6.157207	0.306379	0.583983	0	0.333802	0.232492	0	0	0.148932	0	0.230917	0.180951	0.17634	0	0.559732	0	0	4.178201	0.511723	0	0.419588	1.248598	0.430761	0.198909	0.655341	0.267402	0.467069	5.892279	0.86685	0.293621	10.729722	0.534904	0.316035	0.325016	0.229278	0	0.169112	0.224831	0.752147	0	0	0.361682	0.245272
hsa-miR-887-5p	0.601906	0.64626	0	0	0.230565	0.218212	0.595859	0.459569	0.145996	0	0.333802	1.16246	0	0.364276	0.297864	0	0.461834	0.180951	0.17634	0.328052	0.559731	0.689302	0.175306	0.41782	0	0.527601	0.209794	0.178371	0.287174	0.198909	0	0	0.233534	0.256186	0.216713	0	0.412682	0.802356	0.63207	0.650033	0.229277	0.680964	0	0.112416	0	0	0	0.904204	0.245272
hsa-miR-758-5p	6.821602	6.7211	16.752581	13.633998	11.067127	14.183779	22.046771	14.706196	19.855394	15.345849	11.182356	15.344473	13.741176	7.103387	19.510091	21.514285	5.311089	12.847487	13.401856	11.317776	14.553032	12.752091	11.394876	15.459346	10.063886	16.355622	17.622697	14.269693	14.502273	14.321424	10.048557	5.348037	17.865373	16.011626	17.120291	6.753274	12.793128	6.1514	23.070558	6.500325	9.171085	17.251098	23.506545	30.801869	12.535782	19.546846	11.649167	7.776153	25.140472
hsa-miR-484	75.438883	58.292617	75.490023	66.734835	75.164236	51.279813	102.487692	57.905649	61.026141	53.101507	49.068844	101.831503	93.507027	98.172461	77.444637	62.098054	58.652895	70.75165	33.680982	68.726787	127.992047	97.53626	118.857309	66.015591	44.178757	98.133744	52.868095	68.31616	50.54258	52.312979	37.791311	45.190911	51.727843	53.54288	56.345258	48.741014	79.647538	57.234769	94.178445	60.778043	37.028256	65.145587	58.681804	100.49953	33.219822	56.613456	35.832248	79.750771	63.157768
hsa-miR-6843-3p	1.003177	1.034016	1.447754	1.793947	1.152826	2.400332	1.390337	0.612759	2.043938	1.705095	1.669008	1.627444	4.356959	1.457105	0.893592	1.62987	0.923668	1.628556	1.763402	0.820129	1.679196	3.791162	3.681422	1.46237	1.535169	1.055201	1.468558	0.535113	0.574348	1.790178	0.655341	0.534804	2.101807	1.409023	0.866851	2.055345	1.650727	1.604713	0.948105	0.325016	2.063495	1.361928	1.014671	2.81039	2.131084	0.723957	0.589831	2.17009	0.858454
hsa-miR-6828-5p	0	0	0	0	0	0	0	0	0	0	0	0	0	0	0	0	0	0	0	0	0	0	0	0	0	0	0	0	0	0	0	0	0	0	0	0	0	0	0	0	0	0	0	0	0	0	0	0	0
hsa-miR-4727-3p	0	0	0	0	0	0	0.19862	0	0	0	0	0	0	0	0	0	0	0	0.17634	0	0	0	0	0	0	0	0	0	0.287174	0	0	0	0	0	0	0	0	0	0	0	0	0	0	0	0	0	0	0	0
hsa-miR-4695-3p	0.200635	0.129252	0	0	0	0	0	0.15319	0	0	0	0	0	0.182138	0	0	0.230917	0	0	0	0	0	0	0	0	0.527601	0.209794	0	0	0	0	0	0	0	0	0	0	0	0	0	0	0	0	0.112416	0	0	0	0.180841	0.122636
hsa-miR-346	0	0	0.206822	0.358789	0.230565	0.218212	0	0.306379	0	0.243585	0.166901	0	0	0.728553	0.297864	0	0.230917	0.361901	0.17634	0.164026	0	0	0.175306	0	0.170574	0.2638	0	0.178371	0	0.198909	0	0.267402	0	0	0	0.293621	0	0	0	0.975049	0	0	0	0	0	0	0.147458	0	0
hsa-miR-4753-5p	0	0.129252	0	0	0	0	0	0	0	0.48717	0	0	0	0	0	0	0	0	0	0	0	0.344651	0	0	0	0	0	0	0	0	0	0	0	0	0	0	0	0	0	0	0	0	0	0.112416	0	0	0	0	0
hsa-miR-6884-3p	0	0.129252	0	0	0	0	0	0	0	0	0	0	0	0	0	0	0	0	0	0	0	0	0	0	0.170574	0	0	0	0	0	0	0	0	0	0	0	0	0	0	0	0	0	0	0	0	0	0	0	0
hsa-miR-3944-5p	0	0	0	0	0.230565	0	0.19862	0.306379	0.729978	0	0	0	0	0.182138	0	0.325974	0.230917	0.180951	0	0	0	0.344651	0.175306	0	0.170574	0.2638	0.839176	0.178371	0	0	0	0	0.350301	0.128093	0	0.293621	0	0.267452	0.316035	0	0	0	0	0	0.125358	0.289583	0.147458	0.361682	0
hsa-miR-4713-3p	0	0	0	0	0	0	0	0	0	0	0	0	0	0	0	0	0	0	0	0	0	0	0	0	0	0	0	0	0	0	0	0	0	0	0	0	0	0	0	0	0	0	0	0	0	0	0	0	0
hsa-miR-204-5p	27.286405	21.068062	27.714146	32.64984	21.442558	13.092718	24.032967	23.897567	15.913515	41.40943	29.875249	32.781373	23.460545	20.217334	66.870465	40.257792	13.624098	24.97117	36.678766	26.900223	35.263115	32.741854	20.686081	45.542402	24.903855	26.38004	31.469103	36.209349	32.450633	46.146812	27.742755	20.589943	27.440278	23.184835	21.887966	26.425852	29.300389	55.897507	40.13645	23.076156	17.310424	32.232312	26.888781	35.298494	15.669728	25.483297	25.5102	41.774215	68.431135
hsa-miR-6765-3p	0	0	0	0	0	0	0	0	0	0	0	0	0	0	0	0	0	0	0	0	0	0	0	0	0	0	0	0	0	0	0	0	0	0	0	0	0	0	0	0	0	0	0	0.112416	0	0	0	0	0
hsa-miR-548l	0	0	0.413644	0.358789	0	0	0.19862	0.15319	0.145996	0	0.166901	0.232492	0.335151	0	0	0	0	0.180951	0	0	0	0	0.175306	0.20891	0	0	0	0.535113	0	0	0.218447	0	0	0	0	0.587241	0	0	0	0	0	0.226988	0.338224	0	0.125358	0.144791	0	0	0
hsa-miR-3167	0	0	0	0	0	0	0	0	0	0	0	0	0	0	0	0	0	0	0	0	0	0	0	0	0	0	0	0	0	0	0	0	0	0	0	0	0	0	0	0	0	0	0	0	0	0	0	0	0
hsa-miR-6800-3p	0	0	0	0	0	0	0	0	0	0	0	0	0	0	0	0	0	0	0	0	0.186577	0	0	0	0	0	0	0	0	0	0.436894	0	0	0	0	0	0	0	0	0	0	0	0	0	0	0	0	0	0
hsa-miR-7-1-3p	15.850191	12.795941	17.993513	18.298259	15.67843	16.802323	31.381891	19.301881	9.19772	17.538113	18.692893	18.831853	20.444188	16.028155	22.041935	14.505844	14.085932	15.561745	14.459898	11.153751	22.016125	15.509299	15.602213	17.548447	14.157671	21.631632	19.510843	19.085716	15.650969	32.223204	9.83011	11.230878	15.646797	14.218324	14.303029	24.370508	20.634079	12.837704	21.490383	9.750489	12.266328	16.343144	14.036282	18.32374	15.41901	15.492684	11.206792	18.988282	17.782284
hsa-miR-339-3p	4.413978	7.755116	6.411482	5.023051	5.302997	6.54636	11.321315	6.280772	3.503893	3.653775	5.841529	6.97476	4.021808	4.007038	6.999804	4.88961	4.849256	2.895209	5.290206	2.952463	5.410744	4.480463	13.849156	7.102943	5.628952	6.067408	5.874232	5.172765	7.610104	2.98363	3.713598	1.604412	5.020987	3.458511	8.451788	5.872413	6.602907	2.674521	4.740525	9.100455	4.012351	7.490605	5.58069	5.845612	2.005724	2.461453	6.193229	2.531773	5.763912
hsa-miR-3611	0	0.129252	0	0	0.230565	0	0	0	0	0	0	0	0	0	0.297864	0.325974	0.230917	0.361901	0	0	0	0	0	0	0.682297	0	0	0.178371	0	0.198909	0.218447	0	0	0.384279	0	0.293621	0	0	0	0	0	0.453976	0	0	0.250716	0.289582	0	0.180841	0.245273
hsa-miR-6754-3p	0	0	0	0	0	0	0	0	0	0	0	0	0	0	0	0	0	0.180951	0	0	0	0	0	0.20891	0	0	0	0	0	0	0	0	0	0.128093	0	0	0	0	0	0	0	0	0	0	0	0	0	0	0
[truncated: 599 more rows]
[truncated: 376 more columns]
