# Supplementary material for: Oncogenic role and potential regulatory mechanism of fatty acid binding protein 5 based on a pan-cancer analysis
Source: Sci Rep. 2023 Mar 11;13:4060. doi: 10.1038/s41598-023-30695-9 (PMC10008585; doi:10.1038/s41598-023-30695-9)
Supplement: Supplementary file 1 — Supplementary Information. [file 41598_2023_30695_MOESM1_ESM.zip › Supplementary Data/╩2╛▌/15 miRNA╧α╣╪╨╘/LIHC/net.network.txt]

Gene	miRNA	cor	pvalue	logFC	diffPval
FABP5	hsa-miR-22-3p	-0.260840291659503	3.60439022901278e-07	-0.640332762055085	1.67147690903646e-11
FABP5	hsa-miR-302d-3p	0.00652246545098064	0.900492723302336	0.00980117933117254	0.608765571090075
FABP5	hsa-miR-302b-3p	0.0182404672655028	0.726560628147304	0.0173859514538056	0.465867421826477
FABP5	hsa-miR-302c-3p	0.0319911400690955	0.539587601812116	0.00774628025777704	0.608765571090075
FABP5	hsa-miR-362-3p	0.0856901211250038	0.099803965854015	0.584390807935607	4.71243687498292e-09
FABP5	hsa-miR-302a-3p	0.111494705431049	0.0320268059396352	0.00981587852559125	0.608765571090075
FABP5	hsa-miR-20a-5p	0.167657355600292	0.00122483029088066	0.856130941723462	5.58190588868899e-08
FABP5	hsa-miR-577	0.233660213416597	5.56259492276079e-06	0.394664892240823	0.0329451908569032
FABP5	hsa-miR-106a-5p	0.238756210684421	3.64822451867369e-06	-0.283879258016621	0.00154881838009379
FABP5	hsa-miR-380-3p	0.240096597620165	2.99405902561484e-06	0.117776941910344	0.101309990324364
FABP5	hsa-miR-17-5p	0.24231764471065	2.58676849908406e-06	0.701558739312899	3.09500583727589e-06
FABP5	hsa-miR-93-5p	0.245673205912506	1.86209795449392e-06	1.41263223724296	2.66006224544065e-21
FABP5	hsa-miR-409-3p	0.248973330703657	1.34166478568947e-06	-0.395089070958018	0.000195859434433957
FABP5	hsa-miR-20b-5p	0.263008692737179	3.16402259364285e-07	0.443593013292902	0.0249340260063947
FABP5	hsa-miR-329-3p	0.263671853009502	2.66078752148245e-07	-0.0746855667765766	0.00199067720331623
FABP5	hsa-miR-106b-5p	0.334119393208211	5.55397458361892e-11	0.656509329127389	8.89788291779495e-11
FABP5	hsa-miR-142-5p	0.490774161183733	0	-1.39855381585651	1.57613794398552e-13
