# Supplementary material for: Oncogenic role and potential regulatory mechanism of fatty acid binding protein 5 based on a pan-cancer analysis
Source: Sci Rep. 2023 Mar 11;13:4060. doi: 10.1038/s41598-023-30695-9 (PMC10008585; doi:10.1038/s41598-023-30695-9)
Supplement: Supplementary file 1 — Supplementary Information. [file 41598_2023_30695_MOESM1_ESM.zip › Supplementary Data/╩2╛▌/15 miRNA╧α╣╪╨╘/PRAD/diffGeneExp.txt]

ID	TCGA-CH-5761-11A	TCGA-EJ-7317-11A	TCGA-CH-5768-11A	TCGA-EJ-7784-11A	TCGA-EJ-7125-11A	TCGA-G9-6365-11A	TCGA-EJ-A8FO-11A	TCGA-HC-8262-11A	TCGA-EJ-7321-11A	TCGA-HC-7752-11A	TCGA-HC-7819-11A	TCGA-HC-7740-11A	TCGA-EJ-7793-11A	TCGA-HC-8258-11A	TCGA-CH-5769-11A	TCGA-EJ-7315-11A	TCGA-EJ-7330-11A	TCGA-EJ-7792-11A	TCGA-G9-6384-11A	TCGA-EJ-7783-11A	TCGA-EJ-7781-11A	TCGA-HC-7737-11A	TCGA-EJ-7123-11A	TCGA-HC-7745-11A	TCGA-J4-A83J-11A	TCGA-G9-6496-11A	TCGA-EJ-7794-11A	TCGA-HC-7211-11A	TCGA-HC-7738-11A	TCGA-CH-5767-11B	TCGA-EJ-7797-11A	TCGA-G9-6356-11A	TCGA-EJ-7331-11A	TCGA-EJ-7789-11A	TCGA-G9-6499-11A	TCGA-EJ-7786-11A	TCGA-G9-6362-11A	TCGA-G9-6351-11A	TCGA-EJ-7328-11A	TCGA-EJ-7327-11A	TCGA-EJ-7314-11A	TCGA-HC-8260-11A	TCGA-G9-6363-11A	TCGA-HC-8259-11A	TCGA-G9-6342-11A	TCGA-EJ-7785-11A	TCGA-G9-6333-11A	TCGA-EJ-7782-11A	TCGA-G9-6348-11A
APOBEC3C	4.731856389	4.588542572	5.917187	4.741026	5.069077	5.901696123	5.110835	5.495089	5.328028	5.090186	5.074839251	5.945437175	5.081484687	4.217757	3.720582	5.292256	5.308739953	5.219064565	4.735014133	4.940184557	5.170098	5.211461	4.745806	5.771163797	4.272430201	5.114384149	4.986074	5.903605	6.327370102	4.849725057	5.30231154	5.223449517	4.850456	4.891973677	3.447026632	4.61147922	1.841600983	4.314561	5.131437	5.319705706	4.901674	5.564082	4.330493133	4.830184637	4.459678755	4.821597	5.902140954	5.207763	4.599476272
HPN	3.700261182	4.26679991	4.793386	1.91692	3.198815	3.857097633	1.405119	1.714896	4.075339	4.447421	5.004371425	2.440736581	3.941653114	2.111151	5.338395	2.752017	1.667429388	2.64523504	3.932232253	0.679978858	2.434406	1.990023	2.63548	2.283986537	4.339636964	3.520909035	2.89289	4.124135	2.018205467	4.026614452	3.73840374	1.593033632	3.45582	3.682159635	5.031663402	1.322400357	5.799888988	4.488955	2.958248	2.820385666	4.026789	4.619339	6.114410511	4.154528028	5.687101889	4.044469	1.966206128	4.388213	3.685336754
PLP2	5.654577226	5.775945945	5.763071	6.089407	6.440544	6.467379304	6.529144	6.426685	6.11879	5.847528	6.1245875	6.046242425	6.175211022	6.036979	4.665358	5.758319	6.411388429	5.860754298	6.22577405	6.838683328	5.84865	5.852862	5.912702	6.199499374	5.827334122	6.464877673	5.92288	5.552422	6.153498095	6.863334404	6.07303179	6.476714725	5.675877	6.015788573	5.781611517	5.471725284	5.482320191	6.124748	5.961175	5.712426754	5.671187	6.184766	5.533575042	6.01650142	5.841902619	6.077037	6.801914708	6.073961	5.933752927
ANGPT1	2.126266769	2.205378	2.42356	2.887457	3.669287	1.904226505	2.789155	2.614714	2.195795	3.240308	2.772029554	2.679300256	3.06643029	2.098886	1.192193	3.723715	3.71757704	3.338330724	2.769904501	3.826521809	3.985778	2.917284	3.728757	3.614124183	2.400754153	2.281699204	3.250513	1.962613	3.233303305	2.38814131	3.727935986	1.137289334	3.383923	2.566998675	2.429723053	3.532274707	1.508504265	2.46709	4.124284	2.560847876	3.665499	2.588755	1.71965797	2.306015937	2.067852507	3.725739	2.421399584	3.126478	2.867849177
EFNB1	3.771117496	3.505266045	3.822098	3.809894	3.129682	4.085508595	4.344559	5.325251	3.741262	4.105019	3.867044056	4.133546637	3.788264712	3.950179	2.68493	4.085878	4.376059695	3.991680778	3.579233672	3.741506613	4.158096	3.860647	3.597619	4.80894445	3.906374235	4.136420585	4.227786	3.893441	4.221928763	3.845024501	4.005983918	4.446091487	3.82228	3.841278531	3.36513054	4.008482755	2.504659227	3.66272	4.315525	3.02869884	3.76071	3.711725	3.742640391	3.419955183	3.918269489	3.73914	4.810157122	3.440586	4.255389771
SLC45A2	0.019170284	0.079864143	0.01315093	0.03226395	0.01298196	0.030065922	0.01734489	0.04281737	0.03413805	0.09598122	0.02793106	0.109844059	0.006522539	0.07569598	0.7881576	0.02304035	0.023865261	0.017425172	0.008052224	0.008002017	0.02858649	0.02055263	0.02638235	0.015740315	0.522229107	0.013947343	0.04970341	0.08392846	0.052702604	0.070016705	0.012241794	0.065108312	0.02174633	0.05937927	0.483916394	0.033447846	0.649927463	0.2151782	0.006930098	0.025867273	0.06458846	0.08694007	0.075349473	0.013589626	0.066061095	0.02217561	0.015041733	0.06314188	0.007344713
PCAT7	0.498743406	0.101132476	0.2069047	0.1885852	0.7086249	0.220944004	0.07165433	0.4384	0.181945	0.5524824	0.185448238	0.629068726	0.139789518	0.5850652	1.443348	0.2396857	0.71352401	0.268593492	0.170787067	0.044354479	0.07883991	0.198693	0.0728575	0.281583536	0.62166569	0.235391312	0.242093	1.293937	0.467693557	0.485542323	0.309376598	0.159125866	0.2445425	0.194259517	1.574831099	0.438814711	0.710126466	0.5789616	0.8018252	0.806504244	0.22061	0.06701475	1.408892248	0.092758631	0.941518193	0.2313093	0.160487187	0.6748638	0.22885326
C8orf88	2.028428873	2.867254641	2.086098	2.7659	3.934165	1.600102899	3.523247	2.097764	2.491363	3.018243	2.920748214	2.909950425	3.472621685	3.037036	1.599377	3.109074	3.551867466	3.165242783	2.999109311	4.426831195	3.803501	2.739891	3.882491	3.389700904	2.130646639	2.520865482	2.796428	2.151422	3.091424677	2.438832695	3.813878971	1.079570858	3.21539	2.783655922	2.594872168	3.628261937	1.548737352	3.156535	3.91596	2.550729909	3.46457	2.55842	2.053548561	3.052676623	2.022546211	4.00851	2.266297487	3.012743	2.883400555
AOX1	4.104922106	3.723562276	3.680829	4.365991	3.897904	4.632257171	4.498667	3.481206	3.915228	2.861925	2.560656793	5.228376397	4.343888342	5.417071	1.847206	4.738461	3.928032954	4.190273114	3.817476814	3.903847234	4.693238	4.996298	4.282937	4.781301	3.38570203	4.179472781	4.341163	6.168669	5.305549563	2.906764475	3.624308437	4.795743856	3.722037	5.034187962	3.29156731	4.287884378	1.339497174	3.181395	4.376919	1.86429399	4.117504	3.606419	2.672506791	3.323337038	3.288875437	4.10513	4.47867832	3.982833	2.998695088
C2orf88	0.900853925	1.443348897	1.196635	1.85178	2.707602	0.963401346	1.640802	2.086102	1.501097	2.883678	1.82806751	1.846318476	2.774113195	1.51835	0.2572042	1.999768	3.245019848	2.007886448	1.993493665	2.416565133	2.88531	2.906006	2.56575	2.016095134	1.488449321	1.873656854	2.024641	0.9341233	2.282319931	1.062849854	2.842819234	0.823379922	2.489031	1.386815497	0.980698193	2.73008943	1.355429312	2.218122	3.684737	1.156724672	2.90885	2.36797	0.842778887	1.581453551	1.551589434	2.871909	1.715380866	1.26388	2.512122986
ANXA2P2	2.61854373	2.184817477	2.089372	2.366771	2.373922	2.110544216	2.497943	3.234716	2.401107	2.201269	2.062698346	2.525049296	2.664705983	2.611136	1.985512	2.782021	3.205911604	2.603859508	2.701222654	2.833550341	2.577151	2.669365	2.572501	2.805453932	2.03284291	2.56844427	3.063795	2.242599	2.392416309	2.126340737	2.536973398	2.157010849	2.856541	2.947478859	2.079387985	2.989427087	0.773026559	2.178171	2.863343	2.615470647	2.606658	2.469807	2.212551848	2.027426492	2.159740193	2.661085	2.145363447	2.907275	2.094076983
PRR36	2.196778321	1.454868354	2.312619	1.066502	0.7760333	2.26154991	0.8500254	0.8963416	1.479101	2.715673	2.123478241	1.511775148	0.966044033	1.139527	3.119228	1.160518	0.73150352	1.188052763	1.272452383	0.202739118	0.6426719	1.435177	0.6946981	0.92661272	1.908598308	2.500292569	1.391061	1.741389	0.933027545	1.65140566	1.12072532	1.379009737	1.4836	1.052958296	2.713983457	1.745233064	3.934191435	2.11117	1.272413	2.34446631	1.65683	1.245109	3.451384385	1.208786879	1.88696642	1.24049	1.598652763	1.219361	2.24209308
VPS9D1-AS1	2.138436862	1.501941966	2.025691	1.402595	1.089946	1.812199632	1.3912	1.642515	1.319007	1.989171	1.8930645	0.887992881	1.039563099	0.3968477	3.045614	1.06356	1.311349347	1.265475159	1.346968663	0.344268651	0.7728364	0.5228081	0.5184164	0.795769912	2.065738827	1.90063335	1.486	0.6017677	0.657941898	2.12673899	1.089200376	1.679175254	1.520095	1.215680601	2.979780338	1.20875007	2.400986575	2.272433	1.035576	1.571635824	1.271457	1.619734	2.559786612	1.253732906	2.378821978	1.207058	1.473762068	0.8829926	1.655223626
SLC19A1	2.15054656	1.836624608	2.095428	1.276101	1.01786	1.60192588	1.032365	0.8552895	1.813742	1.732407	1.961152617	0.874360446	1.180134197	1.04942	2.826592	1.203413	1.100691271	1.195642492	1.660727586	0.443455958	0.9401843	0.8692584	0.8667824	0.920351775	1.796702726	1.816401447	1.253551	1.594362	0.790321627	1.528009843	1.466027444	1.027028201	1.505655	1.429397924	3.088717833	1.491517463	1.619692257	2.032505	1.20141	2.099436379	1.38255	1.452237	2.066477262	1.304806007	2.412606906	1.189387	1.0037144	1.252974	1.392921085
SIM2	2.992574053	2.511818755	1.946371	1.282678	0.5865908	0.934845662	0.3194687	0.4106079	1.201665	1.913867	1.470676402	0.162876109	0.519398584	0.1547486	3.79712	0.7838253	0.469420655	1.225589942	1.406658785	0.437042858	0.7106499	0.179799	1.352395	0.224795239	2.699838725	1.19788866	1.605896	0.2232928	0.219271312	3.757429358	1.254691164	0.186456917	1.944396	0.746486826	2.417303515	1.944112565	4.009006978	1.431633	1.067464	2.818002794	1.849093	0.6319743	2.263594324	1.780103483	2.642329018	1.535064	0.332888163	1.700058	1.454762336
QPRT	1.632201963	1.350668438	1.598813	1.780074	2.28683	2.205347118	2.445831	1.925796	1.657685	3.362776	2.353948341	4.715605359	2.277780829	4.718553	1.720743	2.779858	2.712814641	2.28380167	1.730990716	2.419718057	2.988835	5.394135	2.715269	4.395756661	2.301081085	2.445884249	2.445444	3.304588	4.224534223	1.381784816	2.655615086	1.823116536	2.702336	1.874869768	1.177005923	2.637411445	0.938847562	2.433149	2.716322	1.549502422	2.335866	2.12546	1.44542273	2.291822777	1.872597599	2.667694	2.849941256	2.152616	2.79931538
HOXC6	0.035187308	0.436563888	1.578208	0.09327467	0.1321587	0.521391038	0.2708323	0.02386605	0.07757895	0.03766741	0.100527606	0.07113907	0.132488554	0.05414317	4.290008	0.06973453	0.160940919	0.123950517	0.086762301	0.573025517	0.1516168	0.08049347	0.7007168	0.036060494	0.460165712	0.323113856	0.3106966	0.0913029	0.133941786	0.361253692	0.176017621	0.012240671	0.5205544	0.072726907	0.841720217	0.096623699	2.934107229	0.2900285	0.2085583	0.180874371	0.5625569	0.1015948	1.784590567	0.46003267	1.125603138	0.2400969	0.041267185	0.6295388	0.406006913
GPRC5B	2.571031204	2.928432068	3.073383	2.909606	2.515323	3.173817942	2.394649	2.586653	3.602751	2.868637	3.31741949	3.789292332	2.598362074	4.326169	1.942752	3.427735	3.110035193	3.185572312	2.539375918	2.450780838	3.293341	4.241074	2.970275	4.477812991	2.697936629	2.808415946	3.603462	4.561298	4.339842204	2.333504034	3.231300695	2.718234517	3.189748	3.041558352	1.423588133	3.258810423	0.575894698	2.169947	3.080402	3.29879498	2.868821	3.375794	1.991119422	2.630912484	2.448050506	3.374208	3.375809077	3.061722	2.070857405
CGREF1	1.538180015	1.611185259	2.031638	1.25717	1.063081	1.047055588	0.959094	0.76287	1.386265	0.9361982	1.449673658	0.656189126	1.5353471	0.4668631	2.144905	0.9671044	1.002073651	1.412010553	1.945657353	0.394977407	0.3957759	0.2783038	0.9815324	0.380388591	1.889407908	1.437782203	0.7661361	0.4862745	0.322838282	1.472598201	1.58276702	2.232780372	1.297357	2.483345022	4.068799215	0.600306202	2.212768808	1.900016	0.8653645	1.922713767	0.8930498	2.034488	3.54990929	2.023574267	2.749050955	1.208751	0.828376104	1.979932	1.071956354
FAXDC2	2.838743612	2.587728895	3.233424	3.200801	2.779818	2.762216439	3.590255	3.118623	3.180202	3.965644	3.361607509	3.046511361	3.478002723	2.620423	1.873173	3.716147	3.788641586	3.560556398	3.417446779	3.524449918	4.103211	3.245695	3.816765	3.461963058	3.085300962	3.261718796	3.58576	2.672993	3.022875902	2.955352913	3.495557519	2.88193151	3.636818	2.800804166	2.77617305	3.787738304	2.156630438	3.381657	3.667899	2.612356289	3.485345	3.124249	2.807958218	2.683071267	2.815240768	3.56416	3.776756955	1.935749	3.547776425
ACOX2	1.661279507	2.138728813	2.130949	2.592546	2.78098	2.4945008	2.854159	2.833025	2.908918	3.233552	2.977559469	2.328741141	2.950217107	1.886641	1.102462	3.035732	2.770306104	2.891280764	2.423317673	3.192415625	3.102678	1.684719	2.849432	2.764518045	2.735953694	2.640317056	2.268907	1.750598	2.60697331	2.606750179	3.351251165	2.051745438	2.912156	2.138490675	1.677458713	2.86762336	1.056277627	2.613348	3.119733	2.531685555	2.72454	3.214856	2.811080954	3.039672036	1.900180485	3.150753	2.639359857	2.366479	2.923999062
SNHG3	1.946450425	1.38327697	2.316456	1.64073	1.721213	2.541846218	2.189646	2.039255	1.811472	1.658931	1.2382936	1.536832522	1.65748609	1.531527	4.347093	1.411233	1.340812115	1.860642817	1.540990007	1.608396705	1.739416	1.336303	1.009668	1.235416751	2.119795307	1.556242432	2.114197	1.775675	1.370616353	2.636163338	2.290413994	1.633601465	1.25563	2.296841892	1.493893435	1.508158791	3.964629245	1.621426	1.135377	1.344712627	1.27298	2.13392	2.12078849	1.932580588	1.559308495	1.915662	1.435351363	2.480505	1.560578356
PCP4L1	2.585514396	1.984029715	2.663628	3.843519	3.14555	4.164239271	3.624746	5.7059	3.127093	2.943816	2.577040146	2.749376657	2.988063982	2.669451	1.916622	2.289947	3.826748063	2.657828775	1.755123933	2.840632593	3.500666	4.182778	2.316145	3.980594019	3.572986382	3.549550659	3.81728	3.028326	3.027861087	4.360350835	2.481440186	4.674651982	2.772004	3.115863713	1.828672881	2.836994332	0.637935664	3.554316	3.120985	1.786125543	3.193539	3.120248	3.130896515	1.954928803	3.266569481	3.228805	4.716087229	3.562644	2.488930873
SBK1	2.310712943	1.809792819	1.948083	1.56541	0.9717945	1.348416265	0.8089892	1.269956	1.688235	2.126082	1.833962486	0.732155116	1.147865038	0.3916223	2.957633	1.635583	1.109089863	1.796274078	1.106899333	0.652127638	1.03635	0.3755669	1.404776	0.364206817	1.830924104	1.710542306	1.48498	0.7912506	0.346987461	1.347550961	1.242650223	1.706130676	1.689944	1.503991489	2.2194671	1.456162589	3.421021034	1.899306	0.9740025	2.186495865	1.683975	1.243275	2.536386921	1.399581395	1.85057087	1.337618	0.945586385	1.203461	1.620259857
NYNRIN	2.991827466	2.183474877	3.322387	3.182176	1.571033	2.768770767	3.353222	3.682775	2.759327	2.70871	2.823659107	4.129274504	2.847010879	3.047008	1.318867	3.097456	3.16567555	3.013714488	2.386650504	2.392576408	3.231014	4.674479	2.846004	3.772335975	3.366969275	2.517943091	3.691235	2.79722	3.638936691	3.583133144	2.334520772	3.208395885	2.758609	2.669215075	1.442365463	3.154545842	0.551165502	2.333967	2.869133	2.155397572	3.163403	2.74222	2.066654504	2.295749932	2.086683559	2.474824	3.154229508	2.005594	2.487296446
HSPB8	5.412005981	5.927103004	5.832744	5.837924	6.166241	5.823274845	7.786173	5.609301	6.025301	6.692346	5.949179853	6.353372244	6.534106636	6.167503	4.228878	6.221715	7.08286855	6.387295073	6.964767588	8.482573337	7.493782	6.57459	8.262629	7.341365518	6.227266907	6.740234864	6.037557	6.004487	6.656047174	5.885660393	6.873623103	5.029256652	6.592369	5.585907488	6.048230494	6.62102553	5.147875671	6.381485	7.537872	4.529324742	6.827908	6.136048	5.758521969	6.619413035	5.756291494	7.019956	6.704205627	5.472521	7.429506252
ARHGEF26	3.292418196	3.199436655	4.072291	2.930285	2.315701	2.785756803	3.119692	2.150179	2.609313	2.875693	2.753809073	1.818924382	2.330360604	1.603914	4.236405	2.684737	2.30294531	2.588729129	2.227859397	2.281930935	2.926328	1.649748	2.322337	2.133794524	2.814898641	3.099053413	3.096814	1.414635	1.847320835	2.514001462	2.76170251	3.091817005	2.552442	2.539900521	4.359404394	2.446397159	2.53879353	2.668608	2.408027	3.003723553	2.958657	2.443552	4.560973942	2.160241666	3.016068468	2.856897	2.75586029	3.06625	2.634561394
MARCKSL1	7.331159491	6.6738452	7.189349	5.983542	6.550678	6.994476275	4.867317	5.676036	6.672049	7.220015	6.849647352	6.207088207	6.117204821	4.669823	8.544018	6.012168	5.691121358	6.465790039	6.422132033	4.565862159	5.423119	5.092797	4.823495	6.010384295	6.323261858	7.300831619	5.985411	4.947341	6.225140101	6.351133683	6.640239092	6.300535968	6.907207	6.349022912	6.850441838	6.003410799	8.835982055	7.385567	6.203625	7.387008605	6.376884	6.246858	8.471174234	6.515287881	7.603383784	6.491341	6.078874743	6.425281	6.825575789
FGFRL1	3.888638598	3.765327864	3.582295	3.337009	2.269697	3.158214574	2.268438	3.26369	3.670457	2.412532	3.325015957	3.152213652	2.742641597	1.734956	4.171796	2.811183	2.550865672	3.26096444	3.020701597	1.806855143	2.416202	1.913368	2.524673	1.711054525	3.679462574	2.945505578	3.199371	2.154056	1.84413644	2.776767323	2.70358704	3.346110986	3.043722	3.492058245	3.540411196	3.00848295	3.021223664	3.012881	2.57814	3.497645008	3.12309	3.510563	3.616958639	3.114502987	3.491335911	2.965771	2.970819303	3.073517	2.715363226
SNHG25	1.713418973	0.571889346	1.500512	0.6149907	1.283349	1.313171107	1.614013	0.5807322	1.375498	0.9075059	0.940311008	1.051535512	0.278584773	1.409092	3.48406	0.6485218	0.725426118	1.099235045	0.259813362	0.407969087	0.3718098	0.2925686	0.423107	1.022436227	1.952503094	1.27919033	0.6131717	1.51391	0.727578949	1.192628009	1.138625036	1.269338501	0.236929	0.950613254	0.825383538	0.351221133	2.480884762	1.003021	0.294366	0.511180655	0.2993659	1.446451	0.838031139	0.530951158	0.939384532	0.9336929	0.453649681	0.9411636	1.389277925
GSTP1	6.95527975	6.346514182	7.286593	6.960473	7.581829	7.880147567	7.454092	8.148596	7.005929	7.265208	6.623280861	9.186425149	6.628325921	9.315565	5.163705	6.534403	7.255336624	6.790852273	6.86452117	7.154399882	6.594002	8.749848	6.450565	8.76024525	6.966001003	7.420127695	7.052245	9.220982	8.668358661	7.189422115	7.097112092	7.724921233	6.512354	6.786939015	6.418394007	6.120205873	4.55408572	6.603979	6.970234	6.210838966	6.510211	6.804215	6.322326289	6.715178737	7.425569347	6.896936	8.295687829	6.932006	7.305868777
AMACR	2.294758175	2.737911399	1.312712	1.777461	2.05509	0.757978073	1.132555	0.8195468	1.354824	0.6815842	2.352988032	1.007852924	1.035304607	1.091178	4.270624	1.823829	1.698300138	1.327591577	0.959681949	1.240857147	1.707944	1.244498	1.950967	1.130247871	2.275238935	0.869125173	2.375619	0.8755661	1.22131949	1.599566126	1.169089918	1.546102228	1.834866	2.299197	5.417334969	1.170733703	3.682792478	2.774323	1.502778	1.791477229	2.431589	1.283185	2.790702664	1.512664974	2.494929789	1.71687	0.906164501	1.89491	0.917790733
CTBP1-AS	0.62273984	0.728466567	0.43737	0.5535807	0.2692466	0.577421998	0.4283876	0.45391	0.5816475	0.4704706	0.453952404	0.346140912	0.327960956	0.2187629	0.8079828	0.1541752	0.372371546	0.499518543	0.265837613	0.072361321	0.2853651	0.2151604	0.1913793	0.423566002	1.594197727	0.238389094	0.4678979	0.3501396	0.369541868	0.80023695	0.422549554	0.665422471	0.1949797	1.05613722	0.239291563	0.539566969	1.373156711	0.3211464	0.1757356	0.549813994	0.5037829	0.980541	0.432250471	0.94631267	0.295832709	0.5588998	0.255617551	0.6279576	0.388407554
FGFR2	4.23684553	3.213191954	3.784534	4.087706	2.972707	3.727801965	3.543484	4.171679	3.563264	3.264727	3.865279681	3.505253375	3.394769556	3.580895	2.004064	3.641536	3.559232634	4.152740203	3.681946171	3.438346733	3.865783	4.13422	3.686259	4.001659278	3.836331977	3.287965491	4.302668	2.795682	3.902125467	4.294726652	3.213564583	3.759277847	3.254199	3.879918586	3.014586351	3.256931682	0.947887747	3.502888	3.398711	3.084217418	3.738025	4.121244	2.796841135	3.57061084	3.404957914	3.592068	3.838270905	3.71877	3.269734238
TRIM36	2.314630195	3.147630486	2.748676	2.034419	2.451134	1.969814732	1.308615	1.185896	1.807221	1.208692	2.176596186	0.454979118	2.209538648	0.3847274	2.826462	1.487432	1.327385471	1.578799377	2.6319758	0.355486324	1.363004	0.5435223	1.046287	0.286709586	2.222659692	1.943984179	1.522712	0.3619981	0.300982088	2.390024012	2.233440047	1.721112117	2.233874	2.23271332	2.484014367	1.444847964	3.920537482	2.701389	1.339798	2.776017693	2.509628	2.577102	2.126606051	2.000683221	2.796137478	2.399742	1.269938023	2.454989	1.861949353
DLX1	0.008596774	0.181537245	0.1025182	0.005819417	0.5059089	0.053300764	0.1124485	0.09031706	0.04058318	0.1272488	0.018779018	0.046320675	0.028916919	0.005332278	4.804339	0.06095632	0.063109376	0.053813171	0.028577414	0.10373641	0.08150266	0.06037636	0.08896908	0.041815745	0.108293905	0.061298025	0.031922	0.06854802	0.023785741	0.029612011	0.059190909	0.125325317	0.4360147	0.09322161	4.190507654	0.513565111	3.563800756	1.57571	0.08438981	0.122892953	0.5534573	0.0359476	3.641866773	0.161436012	0.426810456	0.04585817	0.006740032	0.7778823	0.019606075
CA14	0.943735498	1.113918648	1.553676	1.181653	1.921797	1.584738218	1.699277	0.865215	1.435178	2.235296	1.148182672	3.076901229	1.638130543	3.134929	0.2296921	1.530558	1.752513569	1.502436005	1.820949775	1.623471977	2.105954	2.755278	1.768365	3.581083037	0.920092282	2.053293767	1.406931	3.717112	3.203737562	1.360795906	1.541121866	0.201028608	1.874463	0.860555175	1.00028276	1.525674331	0.746896058	2.415665	2.102859	0.622650765	1.60694	1.336693	0.835519331	1.354369248	0.766464226	2.135213	1.902258449	0.986887	2.407834262
BOP1	3.458161563	2.986205191	2.887593	2.737823	2.159887	3.043779502	3.42641	3.09467	2.907169	3.650967	3.056863103	2.538496362	2.734008041	2.587189	4.287782	2.763143	2.923012677	2.926420298	3.205157511	3.184732102	2.89264	2.46909	3.016624	3.041495354	3.44133169	3.580893838	2.816497	2.84796	2.461686245	2.905155713	2.782636179	2.882838177	2.984879	2.634267927	4.202512998	2.764371732	3.543464023	3.585401	3.114048	2.560448451	3.049677	3.075857	4.107274286	2.870099813	3.540647995	2.706851	3.132192174	2.170124	3.643431303
PLEKHA2	2.745677188	2.512635515	2.758248	3.247485	2.540007	2.742224575	3.150229	4.206639	2.60191	2.784405	2.628784737	3.644734095	3.209871692	3.121893	2.352877	3.878092	3.418121679	3.234750958	2.532923875	3.278705474	3.730911	3.591534	3.457226	3.786908124	3.067568138	2.487686216	3.744382	3.831247	3.536674855	3.062599333	3.009211083	3.039155333	3.108535	2.82898471	2.422595796	3.462578349	1.579945562	2.331885	3.384203	2.443266608	3.193086	2.423931	2.420230544	2.507920388	2.483594692	3.190422	3.123373775	3.11444	2.474608156
FNDC10	1.252986102	0.932118188	0.4422397	0.9788994	0.4671846	0.776304649	1.076345	1.462507	0.8230542	1.555931	1.10858145	0.617282988	0.83844053	0.3181509	0.7443549	1.059821	1.001343245	1.137196062	0.609941007	0.459169106	0.645639	0.6843801	0.5030805	0.489485368	1.127390366	1.008800969	0.8356167	0.9486367	0.313722259	0.856286627	0.68484711	1.024585004	0.8361812	0.684518519	1.519309957	0.71324233	1.887485831	1.562305	0.5387287	0.842968105	1.246938	0.5284736	2.934312434	1.204757786	1.599888104	0.5390913	1.00126658	0.6743331	1.23851762
KCTD14	2.948624433	1.803246782	1.817386	2.11091	2.701063	2.041446616	1.727107	1.803764	2.170942	2.044765	2.36242442	3.89431861	1.950628669	4.084724	1.81961	2.206009	2.175004194	2.168893232	2.056703302	1.615690172	1.867723	3.78388	1.902367	3.391906891	2.320198866	1.778787072	2.362132	4.19713	3.631857429	2.101304019	2.406440376	1.848416511	2.333407	1.84663972	1.477423084	1.962867595	0.305368198	1.67536	2.007776	2.718850135	2.049542	2.013742	1.730134433	2.376817422	2.4430096	2.257973	2.163024491	2.217638	1.720579957
RAB17	2.924510284	1.893121766	2.214211	1.470031	2.047305	1.556723808	1.290284	1.114091	1.88167	1.633531	1.455513123	2.87311455	1.453880674	3.286473	2.860521	1.599603	1.226862548	1.679713304	1.60295621	0.575391313	0.8559127	3.0101	0.614698	2.403206173	2.44178238	1.770603069	1.840899	3.474218	2.664722207	2.639968606	1.273397198	1.222675113	1.610705	1.726277818	2.84882916	2.055235352	2.693938946	1.794331	1.046574	1.661079156	1.600663	1.410625	2.509379578	1.451906613	2.176455041	1.673598	1.654265645	1.795521	1.109310829
PLBD1-AS1	1.258913163	1.273926194	2.540716	1.425444	1.146603	2.202123109	2.521163	2.180671	1.749572	0.2868425	1.352644472	2.263878354	1.344824609	1.982901	0.5128796	1.640565	1.59046938	2.046354062	0.690284753	1.130299991	1.850131	1.887634	1.165334	2.08650645	1.225832281	1.633840715	2.182966	2.364319	2.159337634	1.70999195	1.277793962	1.957817001	1.0388	1.666866902	0.542131827	1.360958397	0.230577942	0.4416823	1.369417	1.658525493	1.385956	1.277302	0.854573547	0.578060128	1.098615999	1.589513	2.207695468	1.596075	0.505548219
TRPM4	5.959317961	5.617450531	4.655849	4.70679	3.723772	4.880957223	3.850987	4.450024	5.252101	4.436012	5.254002043	2.317855042	4.593382012	2.877882	6.82122	3.687608	3.727693489	4.548695368	4.877737712	2.733704246	3.64516	2.201953	3.688126	2.602039518	5.346026638	4.35885341	4.530529	3.288545	2.609887437	4.905998712	4.302611556	5.063506132	4.538654	4.738930984	6.019086638	4.221350589	5.076196401	5.160382	4.074077	5.029660018	4.773253	5.241965	5.527027229	4.58804484	6.337204504	4.588399	4.108018797	4.609744	4.864942791
ID4	4.429935629	4.788357312	5.07736	4.863151	5.288766	5.629521799	4.785802	4.520418	4.757162	4.152108	4.614730484	6.167737783	3.790735389	5.367313	1.838402	4.684756	5.183040694	4.847198116	4.084120992	5.028413161	5.135919	4.892883	5.688351	5.383082848	5.255077205	4.452317156	4.81681	5.547393	4.871806375	4.139576698	4.18475529	4.657122396	4.504892	4.969421905	3.274086623	4.494216154	3.334118116	3.785081	4.441229	4.415235873	4.741208	4.364931	4.1853784	5.280615665	4.220852948	4.825449	5.027609412	5.095771	4.994290848
H2AW	3.741778854	4.160751504	3.97339	3.511179	4.73447	3.411365491	2.659957	2.891735	3.626222	2.863494	2.746040508	2.899990689	3.841137335	3.261767	5.724934	2.822181	2.866218542	3.860826891	3.386720308	1.589752722	1.770051	1.754584	1.788291	2.351769398	3.240164453	3.792273027	3.222655	1.911873	2.659771587	3.098201624	3.856421786	3.851020837	3.442031	4.449030203	4.044990934	3.17760997	6.378327309	4.068612	2.970355	3.680437644	3.18113	4.119931	4.765167958	3.023944736	4.17666097	2.352956	3.334301059	4.908237	3.085695955
PCDH7	2.777454872	2.30979188	2.466797	3.257636	1.322363	2.06472737	2.674489	3.447108	2.366103	2.235993	2.555574159	3.556156614	2.579106078	3.558841	1.572732	2.928343	2.852755841	2.609883611	2.374571695	2.444399119	2.926491	4.1574	3.316643	3.590743155	2.534301406	2.501107488	3.807807	3.990437	3.716585307	3.243101879	1.779964933	2.559302766	2.183667	2.395003366	2.490510392	1.960772846	0.662887263	2.578967	2.432593	1.543216541	2.72857	2.708166	1.829359652	1.856048746	2.265666353	2.270304	2.657591335	2.420176	2.298421056
SCARA3	4.200798466	3.395595917	3.721781	3.813294	3.569882	3.440710368	4.583614	4.249639	4.189507	4.920517	4.078889765	5.516292477	4.596444494	5.550053	3.154195	4.721455	5.083181803	4.48736082	3.885663456	5.691824424	5.64837	6.06358	5.262697	5.960402964	4.242941659	4.937846922	4.554318	5.579325	5.250574979	4.335947466	4.775540215	3.712698331	4.578628	3.927832672	4.602801911	4.494283228	2.82142042	4.375026	5.243169	2.921471837	5.098003	4.138941	3.846021714	3.702173813	3.499795676	4.438326	4.652439839	3.196509	4.678555382
PYCR1	5.573602514	4.714342224	4.507674	4.045201	4.516452	3.919956071	3.382233	3.626275	4.848535	4.270069	4.986891505	3.535445903	4.579758342	4.207743	6.375661	3.875783	3.786126912	4.763217422	4.922916492	2.492558701	3.068832	3.580559	3.351088	2.933118326	4.818765541	4.411311329	3.816456	4.398465	3.654143414	4.393818	4.716340781	4.621484085	5.128861	5.033736086	6.235634914	4.131401036	5.328549172	5.245858	3.756496	5.36572026	4.693295	4.92166	6.245970343	5.15551515	5.641737873	4.400004	3.711669564	4.772357	4.053607872
CTF1	3.373318588	3.157710468	3.401177	3.370473	3.067401	3.865709665	3.953959	3.245051	3.643213	3.926384	3.23055826	2.943141036	3.471011943	2.881711	2.476819	3.457831	3.557543012	3.512703494	3.69062307	4.203862342	3.747985	2.910089	4.12516	3.393559119	3.313297052	4.051585439	3.533377	2.894561	3.161901937	3.198774898	3.267979759	3.519580142	3.129742	3.216496177	2.757230568	3.514225086	2.40137019	3.567492	3.930435	3.278336265	3.288529	3.608515	2.905247397	3.257911822	2.932366686	3.50849	4.153071694	2.837658	4.01000594
COL4A6	2.221239799	2.275306832	2.425054	2.986165	1.707177	2.291543264	3.805294	3.872603	2.626707	2.850119	2.904009966	2.333329602	3.30409912	1.822252	0.5856444	2.597506	2.95991067	2.720744499	2.419461264	2.61520771	3.593053	2.94639	3.312017	3.207245328	3.622879548	2.215639937	3.099862	1.95704	2.800122555	2.466621388	3.168108257	3.306595007	3.268806	2.431781034	1.399758214	2.814847456	0.811344841	2.590833	3.421498	2.014562013	3.45743	3.571149	1.758765943	3.28650562	2.084572583	2.79661	2.963223057	1.804017	3.078313148
METTL7A	5.282885648	5.179431139	5.031736	5.815547	5.773608	4.951996672	5.259217	5.625716	5.949517	5.039721	5.733286437	5.435795222	5.434523552	5.296299	4.960092	5.541179	5.30294651	5.649560406	5.244205109	4.844063264	5.201183	6.060915	4.775484	5.347164408	4.938091715	4.779015157	5.615187	5.480877	5.335789637	5.157953818	5.377458274	5.486871749	5.233387	6.501338269	5.065869288	5.670845868	3.138205019	5.741308	5.098185	5.647010391	5.04549	6.105787	4.449313359	6.420975969	5.475649097	5.446337	5.519602317	6.32966	5.032628518
MYLK	5.368389993	5.970231013	5.694512	5.790384	6.995747	5.76297743	6.948147	5.349794	5.755298	7.164072	6.293125283	5.822020709	6.754305505	4.521752	4.731705	7.006328	7.320144023	6.530340023	6.906963564	8.508098659	7.960207	6.24251	8.198866	7.115243741	5.401741341	6.79029186	6.102455	5.149702	6.690170824	5.955334736	7.224153494	1.185435293	7.041933	5.594902238	6.419354805	7.396782903	5.570323073	6.66633	7.878706	4.789565367	7.165161	6.038271	5.972021681	6.178503469	5.664906057	7.327061	6.40919242	5.683533	7.378252938
CRYAB	3.955963682	4.955940202	3.864728	5.299547	5.230855	5.957744745	6.187954	4.166035	5.012184	5.433926	4.883257371	6.093905256	5.438362997	5.842865	4.132797	5.025586	5.820597483	5.405539333	6.790354043	7.535749054	5.441701	6.451355	7.322889	5.917168029	6.196558882	6.000077822	5.250787	5.238761	6.014818076	4.491016676	5.94608985	5.371843626	5.858767	5.164225907	4.381903008	5.646838829	5.462142994	5.135791	6.50384	4.145280171	5.502403	5.294929	4.443613088	5.366289118	5.631374982	5.824225	5.621927083	4.608135	5.899305065
AFAP1L2	2.695277632	2.747960934	3.549392	2.865844	2.886409	4.136349505	3.812951	3.164505	3.467061	3.034194	3.109636417	4.5735464	2.916298225	4.279866	1.629928	3.404754	3.056088068	3.18132847	2.82382529	2.941021528	3.122349	4.211407	2.863698	4.149711107	2.854509714	3.417447341	3.439407	4.567638	4.195829965	2.533939054	3.200792221	3.003793479	3.40749	2.750143907	1.832093404	2.900114821	0.964653819	2.601491	3.14931	2.723050697	2.649603	3.109212	2.437004795	2.7997645	2.485670654	2.942475	3.853892608	2.962525	2.23482827
ZNF204P	2.414133994	2.557623113	3.185877	3.011651	3.536197	3.364501569	2.549634	2.898046	2.84379	2.963036	3.22337241	3.761903288	3.125343806	2.880699	1.672013	2.796218	3.072308257	3.197437091	2.471588683	2.741045662	2.738414	2.995454	2.268951	2.783143101	2.877563364	2.665046117	2.88787	3.32554	2.901880968	2.825067915	3.246423534	2.927225526	2.664618	3.02829672	1.458873141	3.065551333	0.96199911	2.447065	2.800245	3.549385982	2.480862	3.333668	2.026906297	3.263595318	2.370786506	3.37778	3.363476989	3.256947	2.633064013
FRMD6	2.971046904	2.738773855	3.384417	3.76607	3.692838	2.429060742	3.933655	4.146001	3.142683	3.753294	3.623575676	2.770036012	2.957600267	2.024879	2.267105	4.279153	4.293221186	3.63988923	3.165377769	3.881304946	4.816707	2.90143	4.186082	3.719014433	3.167432581	2.876773883	3.829129	2.067999	3.359584522	3.547136112	4.045439776	2.743223185	3.990359	3.011217499	2.965416796	3.882329697	1.621482256	3.000075	4.391257	2.727761103	3.999898	3.079118	2.905723838	3.026843204	2.797760301	4.124191	3.605379331	3.227537	3.29401094
B3GNT9	3.608652161	2.870077989	2.986003	2.958475	2.341894	2.871096283	2.959762	2.999504	3.625214	3.858214	3.369889944	3.718744797	3.060659615	3.763102	1.861613	3.705996	3.651889746	3.58861997	2.683087668	2.558277049	3.642343	3.682936	2.505179	3.605783023	3.425471671	3.415071582	3.361218	3.682335	3.258548699	2.543660814	3.484513802	2.85092662	3.460413	3.100384312	2.624089381	3.808242521	2.009891044	3.366947	3.667659	3.307457802	3.462267	3.082205	2.925131706	2.699536849	2.822855612	3.124324	3.412620558	2.782671	3.086467457
COL17A1	3.459925983	4.074442099	4.473788	3.99315	3.306631	3.544726851	3.185628	5.00457	3.635878	4.067345	5.392312684	3.109800473	4.840434785	2.849277	3.144407	4.653421	4.501587444	4.593483544	4.423149754	1.888816207	4.246062	3.190771	2.642056	3.705317738	4.863844444	2.901565977	4.138851	3.213353	3.597730663	3.36464507	4.047141307	3.922573173	4.798402	3.919076718	1.923844077	3.72443321	0.034371496	3.517516	4.158824	4.516548099	3.944777	4.25013	3.909907577	2.819216297	3.814802521	3.433546	3.713344653	3.157208	3.377597054
CAV2	2.669048749	2.751330188	3.06431	3.609202	3.179938	2.963554754	3.926582	3.428988	2.539401	3.633586	2.710743414	2.587835538	3.076941918	1.473402	2.017581	3.478022	3.59899076	3.329207715	3.011658433	4.160291053	3.921495	2.736066	3.797139	2.680916705	2.955934347	3.152303467	3.889259	1.597723	2.687183196	3.407724435	3.515110537	2.987123797	3.215483	2.916759803	2.973876693	3.822548898	2.169019144	3.294343	3.657378	1.747370062	3.662863	2.839611	2.24901421	2.673925033	2.87735197	3.391436	3.076877597	3.246219	3.408782013
GSTM3	3.979618467	4.547323394	3.517119	4.386344	5.421097	3.286870453	3.843581	3.390255	4.654637	4.369536	4.816266792	6.275798793	4.368947792	7.48577	2.734736	3.833264	4.664000112	4.70794382	4.29342203	5.208170807	5.44979	5.677341	4.290584	5.841643617	3.063481343	4.239017099	4.6503	6.808954	7.314091106	3.078850132	5.163167799	3.916828698	4.936284	4.687245368	2.612987117	4.802965683	2.963959371	4.2322	5.197755	4.176430869	4.740068	4.997403	3.022073916	4.706513764	4.562103724	5.499108	4.092895789	4.920578	4.651383387
TP63	4.212905389	3.567312519	4.318731	4.34432	3.431006	3.159893968	3.520098	4.669982	3.571472	3.934417	4.26357288	3.117509716	3.716171803	3.087908	2.447721	3.534026	4.03634022	4.092550307	3.387704063	1.995913151	3.549885	4.000023	1.952019	3.355281411	3.994972417	3.286606425	4.303253	2.851463	3.360056507	4.400552229	3.677893598	4.315104467	3.535153	3.724632687	1.879549687	3.39017566	0.049132187	4.051367	3.42089	4.050948786	4.115149	4.473633	2.899624942	3.173155647	3.683603208	3.541088	4.169617106	3.183645	2.771333166
TMEM184A	2.815869973	2.196099431	2.73913	2.220825	0.9604252	2.716481255	2.131562	2.530777	2.764795	1.668487	2.115857475	1.956409518	1.716960056	2.413949	2.529712	1.533945	1.515750476	2.040131863	1.761126899	0.476251913	1.28611	1.84337	0.7108352	1.769102405	2.984741304	2.192247244	2.233135	2.653671	1.962252539	2.485478631	1.159723829	2.419954546	1.555297	2.332094746	3.114499077	1.880576496	2.16578427	1.974835	1.028571	1.789664878	1.863672	2.511284	2.508080211	1.80885792	1.900199255	1.569912	1.720011327	2.005391	1.430981705
NDRG2	5.185895651	4.393797045	5.157182	4.856424	5.205704	5.556311992	5.457643	5.092288	4.942794	4.296767	4.459002365	5.625589966	4.891331975	6.008101	3.496338	4.572046	4.814820671	4.906312903	4.402103788	4.874893371	4.703456	5.696396	4.766697	5.681309629	4.602160855	4.935340027	4.906285	6.210039	5.966047201	4.550952922	4.960380992	5.397727998	4.80111	5.101940853	3.382393005	4.560010676	1.782297353	4.580963	4.516127	4.434962113	4.516648	4.798278	4.287441253	4.592392626	4.400487735	5.140118	5.600284071	5.185307	4.253597792
PPP1R3C	3.130397335	2.993769696	4.397715	2.873584	4.104699	3.075620566	3.943687	3.047529	2.496687	2.929571	3.476095635	3.308710158	3.137624389	2.149936	3.51304	3.708396	4.32185719	3.646293651	4.049750456	5.363593052	4.81589	2.367383	5.987769	4.469697524	3.062548448	3.532136211	3.955924	2.065542	3.302934873	3.375807063	3.805526756	3.270858773	3.721177	3.216750922	3.648639269	3.428099616	2.414411557	3.482281	3.861056	2.920012532	3.559029	2.415298	3.645531747	3.364268323	3.414561954	4.598363	4.223667386	3.417538	4.177711298
DUS1L	4.293698635	4.231648254	3.706905	3.658387	3.586378	4.109162302	3.476891	3.807623	4.131622	4.25417	4.137726835	3.702688567	3.851421736	3.652426	4.815464	3.237419	3.411938201	3.831383698	4.197435706	2.807450049	3.076007	3.47527	2.843326	3.344186039	4.487081541	3.897290393	3.548869	4.302352	3.496080924	3.936067549	3.937242595	4.098237707	3.661192	3.991545817	6.145007807	3.3507786	4.579440302	4.507869	3.392748	4.223443958	3.636684	4.702225	4.39273748	4.527284162	4.516491973	3.805821	3.690632456	3.871031	4.324610986
TMEM35A	2.937926415	3.516190595	3.497996	3.635313	4.042917	3.874154867	4.337123	2.289563	3.461472	4.584806	3.620902952	3.542039846	4.107482491	2.297949	1.387566	3.991505	4.459717304	4.330267142	3.699450095	4.99707747	4.821377	3.760843	4.742693	4.607866039	2.716344808	4.246363358	4.094719	2.950991	4.388433158	3.548998671	4.161258421	0.36450109	4.474785	3.241787168	3.678472568	4.533365042	1.992637779	4.344467	5.016872	2.160712892	4.223336	3.481255	3.289467812	3.672375603	2.86223527	4.545147	3.968064106	3.169042	4.508387204
CAMKK2	4.351902552	5.426503444	3.838678	4.166048	3.453795	3.064417022	3.622556	3.039924	4.55216	4.764537	4.781181868	2.729807445	4.414911511	2.480343	5.567265	4.00768	3.829739247	4.15236156	4.200720287	3.594465913	4.104038	2.945691	4.245053	3.557788517	4.594111771	3.339007565	4.359607	2.734356	3.135792383	4.088945406	4.46306372	3.370058058	4.234066	4.571173607	4.28238093	4.189244042	5.48714204	4.181055	3.834757	5.360434981	4.271334	4.116042	4.415075353	4.684106524	5.325124908	4.717725	3.308828283	4.552698	4.56336489
MBNL2	3.832359637	3.90634549	3.835514	4.574946	4.088117	3.594167862	4.144527	4.281813	3.829441	4.220415	4.208095623	3.837003789	4.241349756	3.472608	3.689956	4.820216	4.4741043	4.74604062	4.096103773	4.768744791	5.061501	4.049462	4.985495	4.348054021	3.80329522	3.526172925	4.728407	3.094767	4.15143857	4.173548878	4.159191293	3.772230452	4.484469	4.287453208	3.871294885	4.775845596	2.59713579	3.725282	4.845192	3.981609104	4.4349	3.870798	3.594739571	3.963738869	3.590688477	4.555094	3.786416542	4.213475	4.241692176
ARHGEF38	2.444337416	1.839328033	1.875141	1.607494	1.312962	1.655987489	0.4896077	0.7992094	2.23223	1.478517	2.076909509	0.348022086	1.505879165	0.1722593	3.018941	1.942179	0.871245133	1.726812112	1.082054436	0.33768846	1.19105	0.2704221	0.3219532	0.102047745	2.004780036	1.326250368	1.735101	0.1871243	0.125495396	2.328503115	1.042459039	1.13222309	1.650124	1.733080693	1.947211011	1.801230818	3.351665268	0.9449976	1.076132	2.442389406	1.826209	1.341128	2.143595294	1.786511797	1.54866318	1.467253	0.904529936	1.493236	1.164052158
TMEM132A	2.203574565	1.316319818	1.992371	1.328865	0.9801764	1.102193361	1.265939	1.834409	1.180124	2.447879	1.995904952	1.19228099	1.652562268	0.4409332	4.115182	2.081792	1.945013855	1.676989821	0.800641305	1.180814552	1.501871	0.8999657	1.120313	0.844823641	1.831148244	1.471002077	1.454942	0.9057299	0.548451654	1.609372235	1.678790396	1.116219924	1.910426	1.09555111	1.621989816	1.821112905	3.291102312	2.034354	1.600059	1.677557887	2.103506	1.157403	3.747694747	1.252193276	2.203835567	1.520986	0.766948084	1.023421	1.448451532
SOX15	2.815665982	2.338825546	2.703434	2.780021	2.868823	3.386253734	3.29209	3.934766	2.839841	3.24722	2.527609298	1.974037696	1.995542253	2.117137	1.471004	2.352462	2.961526698	2.618111288	2.196449432	2.750770702	2.206926	2.57733	2.365389	2.807426538	2.939269933	3.218801739	2.88988	1.919252	2.177361793	2.991172782	2.861734305	3.552896671	2.095422	2.511313034	1.938044038	2.067781363	1.156293984	2.56119	2.861542	1.976054327	2.233435	2.279424	2.143898868	2.053150652	2.463148468	2.634698	3.893849183	2.69543	3.158906619
SLC16A5	3.884832842	3.406587854	3.449825	3.711816	3.113148	3.888383417	3.261514	4.089065	4.044649	2.539539	3.872923762	2.770774132	3.136271024	3.355928	1.875257	3.424025	3.337506616	3.736035444	3.45528642	1.903516501	2.737048	3.079087	2.06883	3.210230777	3.649743591	3.113416974	3.584299	2.696621	2.870993008	3.607043425	3.004546256	4.168780705	3.0895	3.870642421	1.519362505	3.520219607	0.537456908	3.211208	2.638076	3.50845577	2.808323	3.929014	2.158265725	3.294008472	2.598023213	3.428121	3.502185384	3.807986	2.628105144
PPP1R14B	3.935323669	3.475402608	3.904303	3.393566	3.672396	3.671235038	3.781336	4.071894	3.28459	4.068246	3.382059748	4.431495875	3.045147932	4.382161	5.560468	3.154185	3.642839737	3.43599484	3.164464429	4.015570362	3.165115	4.218547	3.178935	3.935764397	3.71907141	4.57584386	3.322655	4.455489	4.110044488	3.760445767	3.655173924	3.788857465	3.15783	3.478543453	5.648371776	3.143083563	5.437469392	3.790723	3.347947	3.284034267	3.358657	3.601196	5.168058899	3.517624157	4.584323026	3.623359	4.147041954	3.668201	4.077988635
CLU	6.030247486	6.114546786	6.028228	6.455993	6.483887	6.521352838	7.86858	7.152415	6.885831	7.257872	6.567975279	10.01320803	7.668715161	10.3288	5.457489	7.693476	7.79726014	6.891482568	7.205148996	8.685792091	8.490703	10.72656	8.630333	9.993496318	6.643133935	8.005867946	7.692193	10.33966	9.529683959	6.548385571	7.558041506	6.176520228	7.210998	6.79208281	7.43321313	7.446693293	5.599753256	7.14836	8.055347	4.975413857	7.602876	6.523387	6.776271948	6.652112914	6.395007027	7.117572	8.290225649	5.732548	7.431879827
PGAP4	2.815473412	2.853995745	3.31489	3.044484	2.531369	2.856945358	2.440521	3.058582	3.157303	2.312977	2.842752102	1.584751444	2.598580373	1.38649	1.032025	2.480574	2.624663605	3.006038641	2.454877738	2.796869421	2.483149	2.010024	2.900957	2.48847953	2.584726119	2.500719126	2.896501	1.119426	1.878873384	2.762775294	2.641530168	2.78646655	2.4587	2.837324878	1.598107295	2.364762226	0.318856221	2.492467	2.731627	2.931019938	2.559071	2.892916	2.09394004	2.822732845	2.792021915	2.713507	2.991317826	2.840406	2.513666067
RAB9B	1.201678322	1.694717194	1.507843	1.877004	2.958285	1.224244873	2.968371	1.776612	1.85576	2.670556	2.141527237	1.718768771	2.596417343	1.061577	0.634244	2.753603	3.069627856	2.393054555	2.213970723	4.003955468	3.673245	1.833438	3.914824	2.751156118	1.571410584	2.277564524	2.158874	1.024862	2.258110792	1.694523266	3.15793804	0.560540045	2.90436	1.993821165	1.952606065	3.032151481	1.506822512	2.418555	3.589092	1.498429031	2.816312	2.051458	1.758518355	2.093160056	1.876900227	3.037378	1.983815857	1.819639	2.747790864
PCAT1	1.673452945	0.449021856	0.7415682	0.1319154	0.2054848	0.501885735	0.07204683	0.1731707	0.225224	0.2945749	0.229496433	0.152695798	0.181788744	0.1820573	1.262707	0.125486	0.140126912	0.217740343	0.396099608	0.055537528	0.08888015	0.1479459	0.1574828	0.138327804	0.593446175	0.425172585	0.5661167	0.1673029	0.17793824	0.616695994	0.209559277	0.273183423	0.1653714	0.322345345	0.825835977	0.119105887	0.307965226	0.2867619	0.08563866	0.22938672	0.443607	0.1525931	0.630937023	0.155135829	1.135899487	0.1401389	0.122664688	0.641856	0.602746884
KITLG	2.958325576	3.021509222	3.228919	3.291004	3.46561	2.229755333	3.17481	2.841726	2.506403	3.09651	3.517567623	2.778705909	2.518624509	3.396466	1.931264	4.290391	3.92833458	3.903700519	3.201340387	4.065243596	4.470187	3.481111	4.158776	3.233431676	3.176866276	2.530152289	3.773835	2.496957	2.955777447	2.976647868	3.134278198	2.412030636	3.856323	3.029727858	4.042681606	3.559966038	2.398456028	2.693206	3.746953	2.868760603	3.462449	2.863881	2.447321049	2.90219716	2.895855272	3.852713	2.873130446	2.889406	2.862411598
GJA1	5.772946202	5.357331429	6.078754	6.367342	6.412638	5.59951157	6.428582	6.381624	5.444263	6.00209	5.79299231	5.290542361	5.62711404	4.563716	5.031267	6.271248	6.294866929	5.949300716	6.15313758	6.735465213	6.162766	5.665649	6.792439	6.535304516	5.867882111	5.28257221	6.585276	4.125065	5.797683478	6.947031514	5.628335672	5.875274912	5.92164	5.534030788	6.190308266	6.240782112	3.524008215	5.691869	6.490928	5.384301743	6.226124	5.575015	5.542948007	5.433117794	5.589105471	6.114914	6.495555799	5.583748	6.189433997
HOXC4	0.022953051	0.208005112	2.105862	0.0835884	0.03856567	0.436655376	0.3094832	0.05118426	0.09999362	0.06779051	0.033422625	0.44868472	0.08373551	0.5625986	2.803603	0.1413494	0.137485801	0.111199562	0.02875393	0.294806986	0.2891643	0.3572275	0.1878644	0.178262482	0.468301493	0.315658256	0.3104993	0.1853592	0.350579383	0.445402336	0.099651589	0.015881557	0.1176584	0.278213765	0.287501366	0.063492622	1.859191935	0.1328003	0.127456	0.083584124	0.2582755	0.02900743	1.296911651	0.240673717	0.35712379	0.144351	0.162687113	0.3804057	0.378330523
CYP4B1	3.422106515	2.689864896	4.0537	4.778692	2.990473	5.105392959	4.215817	5.614064	3.533233	3.003698	3.833682314	3.356095444	3.749598533	3.974474	1.479925	3.688395	3.324682256	4.034909316	2.083917994	1.877011526	2.770762	4.782735	1.292086	4.097384936	4.766338672	3.691506554	4.723472	3.318671	3.470976235	5.308230119	2.9490769	5.907446859	2.987539	4.01708241	3.041329192	3.328369613	0.028430078	3.582282	3.67017	2.844751491	3.37078	5.272128	3.096200565	2.884581737	4.711099375	2.9262	4.087206702	3.311664	3.148122757
ARL4D	2.857745087	2.286920533	2.771341	3.339289	3.287726	4.639086317	4.429066	6.630935	2.880748	3.200202	2.840123886	3.640390731	3.207518274	3.846654	2.339598	2.934505	3.952290328	2.605371407	3.235221663	4.813588591	3.750773	4.282805	4.442434	4.078648854	4.665964694	2.96570204	3.58873	2.872582	3.339702738	6.149159845	3.562080417	5.48012361	3.106515	2.824540813	2.667240068	2.870417864	1.762200841	3.167781	3.655707	2.101227294	3.432485	2.662897	2.413701383	3.257640602	3.294266582	3.895883	4.086086999	3.26679	3.718591303
ANO6	3.278439833	3.554651025	3.524343	3.812212	3.274182	2.776061386	4.136523	3.890145	3.424084	3.808734	3.927315678	4.346801026	4.21995329	4.685545	2.988632	4.578447	4.306907144	4.31257628	3.709202811	4.933528138	4.906711	4.017407	5.256868	4.643700728	3.560425235	3.27083772	4.28208	4.037045	4.609259817	3.421466835	3.765858828	2.443426907	4.154974	3.54520546	3.361724112	4.57364723	2.263172421	3.030129	4.918225	3.267640453	4.271651	3.764475	3.623708656	3.697492556	2.899660122	4.085879	3.3251935	3.2134	3.748530771
MYOF	4.635721644	4.342624822	4.767521	5.168552	3.52784	4.116325346	5.13159	5.877306	4.973678	4.178589	4.968238902	4.319660369	5.360615704	4.311089	4.049165	5.276525	4.723958439	4.97197304	4.676360093	4.356993757	5.211044	4.529098	4.763571	4.585831669	4.743480392	3.958675085	5.381722	3.454552	4.254572879	5.290771476	4.273814008	4.862606238	4.711833	4.695228522	3.985171592	5.294810478	1.603044649	4.048196	5.079773	4.383738078	5.147757	4.907381	3.470099748	4.215378805	3.955974666	4.291045	4.545437678	4.275055	3.596152721
ROR2	3.633837703	3.007766187	2.938121	3.492628	2.876193	2.999667336	3.651506	2.841438	3.534634	3.545685	3.810177632	2.506292984	3.660330445	1.911501	2.47047	3.598487	3.474907599	3.679737407	3.632182699	3.443862639	3.76047	2.855728	3.632721	3.653872982	3.051762655	3.37760681	3.611086	1.806627	2.888893596	3.117253906	3.222746048	2.891605794	3.588903	2.969345717	3.031838949	3.67789496	1.867195283	3.616112	3.745313	3.045009979	3.101759	3.061245	2.892468311	3.005574293	2.687807252	3.103705	3.655668433	2.920187	3.440841218
MIOS-DT	1.373745674	1.170411922	0.8303989	0.751319	0.8291746	1.309978292	0.9953609	0.8989238	1.086053	0.8314378	1.00431372	1.37707006	0.759689458	1.619979	1.191818	0.3373991	0.516500658	0.784787791	0.948691503	0.41804003	0.6478938	1.132373	0.6207794	0.862586923	1.70106407	0.83902507	1.106793	1.474585	1.038381456	1.562340508	0.969005199	0.598692845	0.6887243	0.891564017	1.516442333	0.887865812	0.981985753	0.8458671	0.6196404	1.151462798	0.5183597	1.154663	1.096986185	1.232271899	1.124170112	0.9960606	0.429066495	1.076476	0.784828274
SNCG	3.669313878	2.825136636	3.992977	3.467372	4.909622	4.517473565	6.171444	6.60177	4.036625	5.302449	3.372915863	5.555950469	5.390016053	5.544832	2.834834	4.850525	5.478404164	4.095317308	3.693326278	5.526684132	4.806751	5.866347	4.306519	6.22090658	3.954658442	6.145909958	5.025795	4.768207	5.788627922	4.221036861	5.580772059	5.110093018	4.36386	5.005775954	4.575576339	4.914759308	4.228014015	4.648796	5.054484	2.579365318	4.546164	3.934615	3.593784028	3.971864383	4.135187318	4.928939	5.162572275	4.505454	4.939477298
TLCD1	3.727952116	3.014199118	3.134468	2.536474	2.800986	3.399314444	1.909925	2.85711	2.67137	2.30535	2.337880402	2.468412108	2.343808628	2.654754	4.334455	2.09635	2.07058135	2.509341108	2.576608034	0.817478396	1.778705	2.088719	1.320748	1.576260385	2.708438386	3.397539022	2.334293	2.851018	1.789523853	2.961813108	2.625463323	2.621464823	2.219888	3.144270899	2.87594772	1.923684669	4.289416182	2.926221	1.844724	3.193601534	2.450535	2.773956	2.964035283	2.686214612	3.756959477	2.340815	2.64377948	2.870464	2.593765104
DRAIC	2.711457509	2.103734086	1.723737	1.398069	1.865946	1.970446864	1.145675	0.8780267	1.930557	1.283947	1.806444727	0.079184889	1.822299743	0.04098217	3.637421	1.023151	0.799917777	1.313658773	1.614801792	0.587634464	0.9512175	0.03943826	0.6350878	0.114550378	2.091562488	2.144867573	1.36327	0.08828923	0.100123121	1.649026607	1.907039138	1.603285404	1.253765	2.403418284	1.577499912	1.340904897	2.768424415	1.717798	1.06609	2.399772667	2.175468	1.671643	4.291232592	1.672719204	1.793966915	1.729324	1.373599764	2.475775	1.153429666
DBNDD1	2.471723475	1.974019777	2.225864	1.452321	1.331292	1.637345208	1.048291	1.553358	1.628875	2.233258	2.256768775	1.614669912	1.249811915	1.987003	3.198225	1.283575	1.095854125	1.618956729	2.640708271	0.744253608	0.9187141	1.366517	1.011321	1.465539914	2.037432984	1.967679869	1.8015	1.638241	1.410107938	1.698156251	1.417169613	1.807122359	1.52851	1.529987353	3.146367467	1.356722702	3.201578842	2.273651	1.461196	2.16514404	2.409554	1.705003	3.101033866	1.916497229	2.685963853	1.826013	1.478559078	1.679944	2.50352619
RHPN1	2.147432368	1.437748052	1.042866	1.694005	1.129032	2.154791821	1.871847	1.730115	2.033908	2.329779	1.692962413	2.75906297	1.683209217	2.656197	3.345234	1.383873	1.382556273	1.722200886	1.304589471	0.667060763	1.067919	2.302245	0.4933559	2.2559824	2.666984496	1.852815382	1.607324	2.852985	2.055331116	1.518671838	1.599173755	2.06915609	1.041449	1.582759918	1.347744123	1.504528673	2.70666589	1.707336	1.214683	1.17748192	1.362145	2.285349	2.4493615	1.659290601	1.605537337	1.473792	1.694088324	1.195805	2.050105015
ARHGEF38-IT1	0.740581581	0.530932774	0.4092907	0.5397107	0.9310305	1.651878812	0.1763008	0.332259	0.3628017	0.9896608	0.232749811	0.061568094	0.440536956	0.0422074	1.64166	0.3438301	0.110587209	0.231576688	0.642832765	0.213371941	0.2810346	0	0.02699647	0	1.718801167	0.791429178	0.5165281	0.1083945	0	1.386888363	0.631771555	0.515972911	0.1010324	0.486844162	0.645962953	0.418014224	1.238221353	0.1941479	0.1864899	0.602613852	0.5076795	0.2657761	0.214193241	0.775646223	0.570349834	0.7038639	0.459895989	0.7146242	1.017122948
FAM107A	3.137878916	4.531356591	3.216142	4.429102	3.639592	3.650669082	4.058475	4.798533	4.439788	5.172763	4.661037058	4.557602223	5.403946809	4.410387	1.628148	4.884553	4.886352484	4.455403375	5.327009705	4.741402708	4.714253	4.978672	4.924892	4.613119885	4.755556604	4.537156277	4.388265	4.289047	4.292688642	3.624535116	5.114775355	3.180558022	4.801833	4.002328279	3.308660218	5.612208427	3.329457657	5.505329	5.472393	3.405612445	5.262325	5.329691	3.194683698	4.481379996	4.020396479	4.798016	2.826578548	3.687467	5.309758652
STK26	2.843179153	3.2360574	3.511005	3.633549	4.33144	3.025465421	3.918385	3.218735	2.948812	3.981627	3.58112487	4.024635622	3.876045977	3.643791	2.005082	3.766885	4.010348434	3.94030291	3.707616939	5.350636443	4.724838	3.791647	4.542318	4.132236742	2.846314002	3.704456758	3.953833	3.752271	4.315986922	3.406512437	4.168202797	2.484274498	3.939686	3.35941471	4.322568009	4.412270411	3.342166804	3.557815	4.419076	2.961433049	3.997517	3.437577	3.447550453	2.606129521	3.416234363	4.066675	3.674773065	3.46955	3.898248376
GNAZ	2.08909703	2.521369197	2.33217	2.570723	2.107903	2.663460416	3.251018	1.743116	2.509876	3.502699	2.794433529	3.971624798	3.017448971	4.291768	1.317887	2.771903	3.279938549	2.905428519	3.010242387	4.382691118	3.664468	3.601803	4.313218	4.30686676	2.328430891	3.376969365	2.727598	3.994262	4.237125944	2.232836177	2.933745044	0.984004534	3.036641	2.255003067	2.849502626	3.137909322	1.662350493	3.268793	3.780793	1.412688903	3.007125	2.66172	2.552296599	2.506443224	2.204709938	3.121106	3.104595054	2.051347	3.849348685
PAQR8	1.720002279	1.59091153	1.80835	2.311027	1.80225	1.674948598	2.457588	2.891825	1.929883	2.613992	1.990666049	5.474507357	2.509088807	5.479866	1.063573	2.386654	2.480178716	2.390410744	1.910307211	2.620377927	2.743793	4.874002	2.634242	5.008865908	1.748230021	2.317645307	2.775863	4.661788	5.424102445	1.821186212	2.167688442	1.670414619	2.444854	2.047434306	1.861595027	2.158317114	0.812069799	2.619106	2.699013	1.563050179	2.593833	2.834381	1.855213676	2.104887356	1.753231738	2.226262	2.701489222	2.083076	2.382387258
IQANK1	2.999465777	2.928311375	3.040309	3.267	2.154579	2.95814478	2.452277	3.890538	3.125702	2.246982	3.077560352	1.954336494	2.715967717	1.805116	3.867901	2.545361	2.250271833	2.510070435	2.580943077	0.882929601	1.703821	1.87811	1.240666	1.866772241	2.874062012	2.612558436	2.958609	1.697058	1.517717143	3.077204205	2.501914882	3.294777041	2.126055	3.145761097	4.24885355	2.485194294	2.668576119	2.651676	1.91535	2.953299846	2.483579	3.049407	3.095060558	2.736367484	3.258511974	2.42559	2.867656504	2.520007	2.19492581
CCDC8	2.888737632	2.863308109	3.145557	2.940721	2.668645	2.470869203	3.476885	2.648081	3.031818	3.910376	3.643757295	2.955510041	2.98053299	2.729741	1.632785	3.720726	3.622034506	3.126749889	2.726191421	3.267571693	3.847952	3.256116	3.129733	3.490543903	3.691026287	2.523857794	3.393844	2.028063	2.68171868	2.252590808	3.378074832	2.911608684	3.491051	2.792662309	1.864213815	3.572207364	0.833703161	3.574331	3.603848	3.030279846	3.480592	3.39975	2.642181945	3.104723897	2.382301417	3.28644	3.297852533	2.281253	2.913390874
DUOXA1	2.052244833	2.100704934	3.061516	2.647518	2.316142	4.04290856	3.224479	4.076294	2.959776	2.01797	2.528954673	3.830250947	1.99847404	3.062891	0.9417119	1.72828	1.93230644	2.455820135	1.871261775	0.465611602	1.297694	2.823815	0.7608002	2.937395283	2.860991539	2.342749432	2.429668	3.480854	3.017839425	3.050105242	2.105409162	3.888790603	2.059762	2.255548196	0.931651364	1.814143752	0.052431826	1.833524	1.844603	2.671932789	1.667461	2.692328	1.573921772	2.69044359	2.236201809	2.013387	4.057266274	2.168615	1.829562294
NUP210	3.191751362	2.787189205	2.89154	2.559339	1.316493	1.872693926	1.598546	2.370536	2.816748	2.068039	2.512695526	1.581355532	2.244841872	1.593083	3.921132	3.269562	2.271221328	2.551908239	2.343783285	1.16586499	2.324621	1.868897	1.86109	1.536566561	2.795420684	2.03193743	2.8616	1.503417	1.54665239	2.804194844	2.085536183	2.4180765	2.748595	2.51459653	2.118280497	2.783505265	2.652454184	2.422035	2.051525	2.992790137	2.890844	2.477763	3.799828842	2.162410531	2.657432791	2.187868	1.651015503	2.392132	1.728175651
SMPDL3B	3.119803023	2.147831056	2.113634	1.733128	2.732526	1.631089707	1.27104	1.099383	2.440689	2.174487	2.108665994	1.52054591	1.961337012	0.840742	4.031635	1.881865	1.719243236	2.003912259	2.305883666	0.535227852	0.9984421	0.918011	1.006993	0.542387236	2.080881612	2.154791415	1.944519	0.787661	0.600224584	2.264544604	1.833902128	1.851849618	2.123471	2.499695828	2.919237293	1.767665503	2.771586192	2.978611	1.58933	2.221452287	1.623352	1.654817	3.757557457	1.657148894	3.33487763	1.923122	1.762006971	2.00389	1.983299919
LPCAT2	2.382671318	1.956604477	2.519393	2.596816	2.060662	1.918415474	2.040099	2.489137	1.721472	2.074675	2.360643806	4.476581078	2.119433905	4.13157	1.711751	2.816093	2.442074615	2.715611058	1.954532665	2.127924489	2.642131	4.350748	2.151679	3.769451567	2.1753474	1.898520209	3.259183	4.890201	4.496421532	2.457242107	1.969130748	2.31782797	2.354837	2.206879174	1.769756987	2.584472851	1.113711661	1.770016	2.449976	1.876410751	2.135054	1.971352	2.298814514	1.741658839	1.9866371	2.115464	2.822407835	2.090547	1.67556262
JPH4	2.122871689	1.958267976	2.598499	2.060559	2.526163	2.844215535	3.259655	2.443464	2.448638	4.42011	2.67952416	3.208166201	3.447348593	1.903905	1.059006	2.887927	3.643883408	2.723091101	3.330308033	3.873974633	4.224742	3.48716	4.247115	4.993007929	2.202134621	4.394225619	2.757973	2.836867	4.10760799	2.841476875	3.335376267	0.404869318	3.554061	1.657866847	2.785806545	4.235350317	2.508571483	4.199394	4.158932	1.226043793	3.735679	2.762958	2.342987766	2.363252474	1.895663763	3.150994	3.461186538	1.685743	4.182320844
MYOCD	2.067222655	2.105935721	2.336798	2.370872	2.246397	2.363387453	3.60379	1.991408	1.937128	3.407089	2.686331279	2.549523746	2.673800379	1.527995	1.063081	2.789569	3.267044543	2.882917934	2.954890222	3.126843941	3.536378	2.873654	3.899924	3.82051428	2.140179009	2.808940285	2.843363	1.935237	3.384522197	2.615432589	2.939916794	0.168708188	3.204515	1.987774987	2.575065017	3.317967757	1.292172442	3.344166	3.861097	1.376661776	3.262411	2.625188	2.028195322	2.264349	1.938995075	2.858985	2.467116156	1.745444	3.414261896
TRGC1	4.392747056	5.21026151	6.804336	4.41936	4.571012	5.506887761	4.487701	3.988617	3.197677	2.722774	4.854184651	0.14303713	3.217264842	0.571583	5.426202	2.520504	2.685401782	3.654464081	5.520451528	1.362780805	3.434467	0.3217375	4.570201	0.154105768	3.545065012	5.58291089	4.248381	1.148682	0.096307281	5.196628637	4.180361134	4.504326615	3.496684	5.311518818	5.386881799	3.503891037	7.449197699	5.199952	3.545433	4.717189254	4.53071	4.819888	4.640647934	5.162923277	6.486197022	4.529482	5.177588587	5.65092	5.159078952
TMEM238	2.701844154	2.58181279	2.375268	1.824422	2.951019	1.954494	2.470979	1.353287	2.592795	2.318809	2.451712835	1.384265046	1.402297804	1.637792	2.645751	1.506292	1.846987582	1.51895918	1.616472169	0.847615664	0.781721	1.679475	1.036198	1.335237186	3.205839781	1.976613122	2.281194	2.095394	1.356099735	1.368107541	2.056513692	2.684679408	0.9081071	2.653643584	2.086743339	1.581266986	1.506906453	2.076769	1.55332	1.911944754	1.933852	2.098883	2.252788261	1.303731068	2.425221255	1.798937	2.736990382	2.295664	1.69349643
GNAO1	1.162235944	1.280858977	1.279041	1.100612	1.247171	0.957750942	2.868671	1.338227	1.660702	2.63866	1.658791298	3.718995702	2.220748082	4.155073	0.6431815	2.281699	2.540125119	1.82728367	1.904872246	2.670457046	3.178462	3.60107	2.437436	3.920428182	1.428794273	2.404631141	1.708084	4.0454	3.906021712	1.292312147	2.170206277	0.420205556	2.292817	1.055667877	1.460018112	2.56890981	1.15915981	2.283626	3.00819	0.943392968	2.436719	1.519448	1.573816577	1.130565073	0.973558421	2.07182	2.271350208	0.9197703	2.517420373
CAV1	4.691091985	5.080503632	4.829076	5.54164	5.731762	5.003416043	6.968285	5.264051	4.879996	6.198435	5.10171088	4.765707133	6.005335456	3.753085	3.281253	5.871179	6.0207306	5.756526033	5.936305827	7.912850638	6.559632	5.054902	7.137067	5.920977737	4.715049712	6.338320496	6.04633	3.528352	5.273095146	5.163112935	6.688333559	4.081942495	5.81055	5.182727933	5.023474043	6.33541855	3.817508928	6.415358	6.521245	3.641798949	5.960717	5.301825	4.487399809	5.365300432	5.132876278	5.765162	5.745230487	4.984544	6.302611142
ST6GALNAC4	2.522048698	1.95590804	2.289921	2.350953	2.55274	2.449635721	3.013748	2.851827	2.369936	3.016616	2.250331598	4.715412283	2.322531978	4.964428	1.556442	2.928385	3.278318751	2.822846842	2.144268093	3.219041805	2.857166	4.494176	2.705237	4.805355726	2.742583789	2.796845944	2.9906	4.653587	4.706617573	2.681555077	2.680132115	2.403095901	2.587867	2.419407425	2.110546911	2.619514412	1.384171291	2.573236	2.862843	1.532757647	2.654808	2.242365	2.31116616	2.184136393	2.516245657	2.765126	3.434285417	2.415435	2.902967862
GPX2	3.186605465	2.1650151	3.796252	4.262864	3.906596	4.84036879	4.217927	6.971439	3.469982	3.25489	3.108772305	3.433148167	3.198046485	4.285099	1.660503	1.832397	4.192164997	3.152521544	2.009057891	2.186428174	2.779537	5.170436	0.7016055	4.274261716	4.303501596	3.994305266	4.441266	3.077471	3.076072377	5.003125931	3.234681985	5.950692634	2.448254	4.00895884	1.967612326	1.644578334	0.389650334	1.801895	3.249585	1.716736013	3.672049	3.382273	3.021188178	2.374955546	4.895451665	3.118661	5.465421702	3.993722	3.635076184
ZNF185	3.922471683	3.828026467	4.701412	4.079559	3.253436	4.61348285	5.057306	4.64563	3.997767	3.376801	4.038180274	6.050492578	3.989483512	6.017063	3.057418	4.287051	3.880573132	3.983396272	4.857692433	4.362078608	4.16479	6.621765	4.669027	6.940332328	3.395005258	4.88917899	4.569901	6.532405	6.542582794	4.801820105	3.500962803	3.980664848	4.015672	3.972181141	4.162656575	4.088338801	2.062406335	4.677582	4.196364	3.020015906	3.238415	3.865467	4.576348899	3.361536648	3.897029906	3.650076	4.425794255	3.482739	4.155436577
B3GAT1-DT	1.239110185	0.211239687	0.3713342	0.08766988	0.1377185	0.286909013	0.03074633	0.09000947	0.2503899	0.09805792	0.140793413	0.103880875	0.251072208	0.05113382	1.621691	0.1232641	0.07424419	0.110162028	0.154412339	0.034516251	0.1231372	0.0430428	0.06475803	0.009364784	1.328921877	0.361206473	0.2584501	0.03986317	0.024573312	0.879478006	0.210163486	0.15953342	0.1868108	0.208145129	1.074370624	0.147538817	0.87511852	0.3203806	0.0513124	0.1283974	0.1251254	0.1900353	1.034624577	0.294669473	0.408816543	0.1825201	0.029614261	0.2779474	0.221116128
MCC	2.921803674	2.371140487	2.486635	3.242219	1.762209	2.161527818	2.933752	3.680683	2.694736	2.683805	3.563307333	2.082022453	3.15635639	1.596693	1.555772	3.485387	3.308594249	3.116842798	2.378382944	2.493959404	3.758929	2.580152	2.810049	2.720572226	2.985219277	2.42677952	3.522001	1.631133	2.318795533	3.013009352	2.999076974	2.750979675	3.216102	2.646511781	1.781527269	3.510189366	1.697944437	2.377061	3.605896	2.601321983	3.285069	2.948159	2.086273778	2.578895023	1.972081642	2.938593	2.710924653	2.164677	2.330047942
RAC3	3.370731473	3.70172583	3.277796	2.791278	3.473081	2.792697606	2.291175	2.637	3.417168	3.620124	3.414342222	2.405055428	3.358739089	2.991069	3.849851	2.015226	2.2029798	3.008168966	3.582650296	1.184775147	1.746261	2.530706	1.631484	2.195106416	3.587850174	2.587108405	2.208243	3.54928	2.578969818	2.671149845	3.470155271	3.136299389	2.773581	2.952738291	5.53509127	2.334759357	3.443045349	3.732479	2.473385	3.656724128	2.74624	4.132521	3.312944726	3.941690354	3.720861673	3.22857	2.757617818	3.129797	3.184534678
ESRP2	3.914310305	3.740370906	3.824239	3.566292	2.325712	3.48549268	2.512437	3.899429	3.714645	2.358257	3.180323986	2.057575374	2.818450942	1.874662	3.929134	2.919226	2.394458809	3.222114011	2.619970218	0.929635048	2.275061	2.046744	1.656337	1.502266295	3.481239821	3.142438749	3.555114	1.604219	1.285974904	3.598514123	2.672936334	3.647328808	2.75805	3.72613766	2.971116589	2.764757192	3.443313075	2.956035	2.061989	3.480930995	3.304675	3.473078	3.062626719	2.982411419	3.540981298	2.941675	2.641065291	3.228274	2.59922975
PODXL2	5.490279025	4.990315408	5.464805	4.249066	4.074908	4.196535504	3.21957	3.641556	4.976528	5.166079	5.163508185	1.457442987	4.469627664	1.885157	5.937039	3.44791	3.745683759	4.359134366	5.141752838	1.652881707	2.73232	1.966845	2.948967	1.695061075	4.915814665	4.737845729	3.583283	2.560536	1.655377829	4.38495187	4.62759085	4.61584625	4.567154	4.683276685	5.924376798	4.090317237	4.894530955	5.550332	3.924465	5.388006011	3.755194	4.920491	6.738655137	4.477217865	5.850027118	4.203504	3.489061599	4.278268	4.033674519
CHRDL1	4.354286453	5.49406057	5.337204	5.301832	5.607879	4.896430242	6.295034	4.98385	5.588555	6.103246	5.186490421	5.230828189	6.616749403	4.119644	3.697911	6.744084	6.370575591	6.274919933	6.153669789	7.570783143	7.31968	5.540383	7.847159	6.985562945	4.996521779	5.274561025	5.927761	4.389546	6.121456049	4.750143857	6.56744791	0.78517524	6.903215	4.990261706	5.417793445	6.766195612	3.923718299	5.588555	7.105758	4.449983042	6.412897	5.128592	5.402708679	5.888927571	4.385584677	6.544904	5.263451299	4.938329	6.396598546
EPCAM	5.835990007	5.734196306	5.669048	5.44899	5.743255	5.14621423	4.457666	5.404561	5.568594	5.42826	6.01657856	6.124979974	5.404275502	6.093627	7.709041	5.045021	4.894457684	5.226070169	5.254212796	3.339875541	4.333967	5.820094	3.337575	5.243826184	5.290947947	5.686419836	5.637284	6.125063	5.779789235	5.50307493	5.673167562	5.786794344	5.268654	5.683553977	5.419118928	5.107442244	7.246157563	5.653525	4.54269	6.519847203	5.51754	5.690903	7.358834678	5.439689036	6.386425998	5.670781	5.360550118	6.110715	4.742893012
STX19	2.755977569	2.435275887	3.179579	2.008744	1.451059	3.184582962	2.067132	2.062975	2.159561	1.955626	1.1372178	0.49778987	2.037908587	0.3167293	3.811102	1.285838	1.079767348	1.485331361	1.617556475	0.461110698	1.051532	0.5711902	0.6735954	0.226781171	2.351014847	2.796447818	1.546612	0.2991804	0.097581569	3.106592781	1.565281594	2.853076707	0.8363639	1.845884762	3.832410002	1.023108316	4.867946075	2.616709	1.116552	2.058149601	2.009486	2.15092	3.05941158	1.094083569	2.781366919	1.488657	2.414620278	2.103481	1.907006327
ARHGAP23	3.197310327	2.625951736	3.107702	3.510143	1.468381	2.767493438	3.666989	4.840272	3.088728	3.112688	2.877427858	2.64845049	2.757113386	2.715196	2.302474	3.37382	3.491356684	3.461087324	2.619069249	3.257433364	3.399504	2.725926	3.519069	3.201726399	3.671756547	3.161427237	4.09127	2.171033	2.603285754	3.741855734	2.457861713	3.831393553	2.736785	2.852089239	2.452299103	3.244077754	1.264771032	2.427466	3.503114	2.067647621	3.185307	2.815818	2.535622796	2.484302467	2.434121414	2.754238	3.631347751	2.514217	3.283299536
VWA5A	2.828149896	2.526771701	2.297299	3.059857	2.530572	2.52820818	2.770324	3.090158	2.547506	2.99144	2.4185598	2.713930022	3.077646824	2.491582	1.790077	3.901814	3.268755095	3.292919799	2.341012716	3.376809878	3.573827	3.984979	2.706802	2.467536597	2.921351746	2.442586274	3.369218	2.38187	2.419652442	2.971585381	2.99452391	2.646070934	3.098146	2.996283459	2.532669414	3.308333559	0.803008359	1.929147	3.056815	2.423896724	2.875325	2.261383	2.111547352	2.376811216	2.201405789	3.027241	2.773332207	2.638621	2.074149354
FBXO17	1.977597234	2.463595857	2.073407	2.456732	2.848158	2.498827147	2.495847	2.218718	2.603717	2.958663	2.615413337	1.342095594	2.675873836	1.349118	1.207747	2.629639	2.944493621	2.72828199	2.604090309	2.860156015	2.754271	1.613636	2.344583	2.503702534	2.741663574	2.43952639	2.511798	1.238411	1.682425591	1.937351953	3.262862349	2.606452381	2.839062	2.590139843	1.660198499	2.566110365	1.024522086	2.545242	2.746065	2.38771514	2.03177	2.917158	2.042477683	2.855359721	1.740737606	2.544146	2.66362953	2.500702	2.680891639
TMEM252	1.434246513	2.205326157	2.379938	2.233631	1.620791	1.632217126	2.729799	2.029572	2.005765	3.113856	3.076945949	1.836328943	2.882323199	0.789553	0.6275725	2.984401	3.562057832	2.590274718	3.120351611	3.917770363	4.148842	2.322936	4.461046	3.135332653	2.148503524	2.273960783	2.66331	1.21966	2.61870228	2.152190626	2.5681864	0.472633059	3.056548	1.796875477	1.978933211	3.335836166	0.23848669	2.309464	3.953524	1.234505486	3.107829	2.238564	2.197771341	2.075909099	1.549044473	2.968756	2.433057939	1.378262	2.983845126
GATA3	3.813311073	2.765427329	4.034386	4.255668	2.840747	4.079323261	3.882108	4.578308	3.490623	3.236186	3.907680368	5.225722363	3.044297979	5.197974	2.199318	3.838562	3.449964973	3.805785731	2.33225761	2.070641487	3.086902	5.903608	1.3529	5.176611178	3.132261266	3.042493546	4.637071	5.132445	4.879189833	3.720941342	2.697277628	4.836742621	2.602682	3.415860864	3.043360095	2.539744596	0.356681597	3.324224	2.309098	2.713659327	3.03673	3.185608	2.963967569	2.457079309	3.616752957	3.026013	4.985860983	3.03862	2.543152155
SNORD88A	0	1.201865284	0.4100737	0.5725551	0	1.041556087	0.7236391	0.2824916	0.6536088	1.612632	0.610106538	0	0	0.2000859	1.694543	0	0.262561512	0.726286584	0	0	0	0	0.2501153	0	2.636843013	0.763427207	0.238509	0	0	1.414838368	0.205348756	0.733725571	0	0.740219831	1.747789579	0.589992437	0.812868789	0.6242116	0.2300414	0.572530185	0	0.4910366	0	1.520420569	0.805386783	0.2453323	0.64561101	0	0.938238169
LGR6	1.16324784	1.867266223	2.124917	2.094052	1.947735	2.240597147	1.742089	2.764173	2.232144	3.895892	3.606827113	1.371688049	2.323483491	0.7580602	0.1470864	2.160128	2.781095806	2.526035714	1.908034625	1.621802457	3.033855	1.101335	1.334744	0.405482738	3.685374175	1.946013298	2.249501	0.8601138	0.967026824	1.471169097	2.643488217	2.167200283	2.853045	1.782171439	0.611274062	2.924932089	0.938495128	1.144764	3.136709	2.545033801	2.613453	3.373925	1.943892034	2.895214462	2.63383822	2.756274	2.605936707	1.476102	3.009844805
DUOX1	2.197559498	2.300973525	2.926731	2.903381	1.558184	3.613087913	3.133505	4.008221	2.691689	2.455756	2.874014842	4.2916364	2.31439847	3.781384	1.050822	1.903142	2.270698851	2.528638843	2.194837478	0.766613705	1.70771	3.939119	0.8660698	3.574606787	3.220151558	2.332733842	2.779196	4.329177	3.727546401	3.16694151	1.921226784	3.930794959	2.45451	2.203109673	0.881364738	2.142789973	0.320652865	2.190054	2.046924	2.691612846	2.20863	2.752267	1.720966144	2.458576068	2.215989952	2.020479	3.562322871	1.704342	2.152313357
CRTAC1	0.713332786	0.711545802	1.225765	1.591187	1.635497	0.880005444	2.233724	3.846952	1.083533	1.391512	2.042197888	5.8846679	1.483255732	6.541021	0.2288046	1.388701	2.685814076	1.364817088	1.373093141	0.821417016	1.519913	5.189397	0.7965666	6.610502603	2.12551197	0.875926682	2.23748	4.236144	5.318661144	0.906805068	2.594129372	1.040502217	2.040614	1.416783625	0.471540943	1.922495594	0.158704766	1.817026	1.197136	2.169142767	2.567013	1.704271	0.798677305	1.367072985	0.874158504	1.981221	2.341082551	1.638503	1.029890384
SBSPON	1.414182249	2.336210807	1.129384	2.407443	3.417992	1.056541371	4.21499	2.679604	2.153041	3.277965	2.985094821	3.269198857	3.518144487	3.557836	0.7951768	3.255754	4.042171432	3.155696786	2.470712432	5.795508464	4.509124	3.736323	4.715444	3.350355103	2.944362522	2.15742356	2.416058	3.116267	3.536441996	0.918084697	3.58281397	0.48809246	3.257894	2.383388572	1.865586457	3.541469876	2.602775617	1.68112	4.66546	2.354154335	3.786403	3.174186	2.040505808	3.478217354	2.50979794	3.734192	2.816117972	1.744581	2.966697988
PRRG4	3.605753799	3.467722647	3.665703	3.746621	3.728801	3.022587332	2.487709	3.871404	2.719777	2.863741	3.309323056	3.627696937	3.23108141	3.130585	2.595898	3.257907	3.195208094	3.451415578	3.190750529	1.460156966	2.723341	3.442202	1.592382	2.951751566	2.935762359	2.805621557	3.577342	3.00122	3.302389486	3.208463941	3.060047026	4.27965486	3.367708	3.682011971	2.861255512	2.968245783	2.091678049	3.846062	2.481716	3.42557329	3.091476	3.075985	2.779857067	2.862057754	3.588100242	3.310659	3.052585569	3.825675	2.556989218
GPR87	3.283571246	1.973419855	3.307057	3.60884	3.926001	3.187710941	3.490493	4.766619	2.558553	3.29629	2.818779759	2.057050091	2.942419847	2.624419	1.747385	2.867514	3.027962787	2.964121256	2.565918603	1.575197333	2.312063	3.61084	0.6813481	2.312685961	3.102060679	2.793760509	3.567794	1.644724	2.217499237	3.749654089	3.260487582	4.340919896	2.303091	2.872569205	2.40758002	2.409870911	0	3.164943	2.284674	2.50854561	2.496679	2.820174	2.260356452	2.106004597	2.969258504	2.855727	3.92372707	3.78365	2.524301445
GOLM1	7.842991108	7.685284169	7.937287	6.163017	6.184268	6.954532076	5.57303	5.411432	7.043406	6.302216	6.807557001	2.785429955	6.33346995	2.498279	8.95431	5.722094	4.913647566	5.996176214	6.612150964	4.03883628	5.779757	3.813476	5.699646	2.573613037	6.873404527	7.0511471	6.359056	3.950241	2.195301906	6.673101889	6.237502044	6.228215418	6.040216	6.227128297	5.870408824	5.494634325	8.201964812	7.32721	5.225579	7.880397062	6.794303	5.671108	7.188302112	6.087752398	8.1404932	6.549453	6.084552391	6.380461	6.205321846
ANXA2	5.767583616	5.258266925	4.825626	5.756472	6.070805	5.499846043	5.901364	6.703341	5.723805	5.795923	4.992700949	5.76226358	5.958762768	6.183838	4.87176	5.876705	6.180973121	5.683114976	5.695937221	5.91622299	5.660537	5.926949	4.822134	5.614638933	5.717195579	5.641656218	6.039111	5.522427	5.5171071	5.761749223	6.160886282	5.940646885	5.406079	6.098207402	5.45099853	5.6736299	3.33866213	5.392566	5.51291	5.32525857	5.707048	5.951514	5.008349844	5.612061711	5.370696404	5.624841	5.686693073	6.193085	5.082224668
DNAH5	0.724677705	1.547394822	0.4488918	0.6643034	0.2979926	0.132309942	0.09539292	0.2052948	0.4071336	0.691538	1.200178627	0.104093789	0.77388141	0.06036459	0.4186387	0.8976271	0.39662712	0.241141662	1.023824509	0.279734213	0.6300743	0.1055066	0.4674828	0.073421259	0.893760381	0.107092114	0.7988958	0.1051267	0.091086715	1.27109456	0.647942182	0.25920153	0.762738	0.901792031	1.141621239	1.21064968	1.736042935	0.8119138	0.5224207	1.129862551	0.8709198	0.3922242	0.492292832	0.608381901	1.75597206	0.7474534	0.042834371	0.6156987	0.464190655
HOXD13	3.62468073	3.004691241	3.737751	3.908659	3.659264	4.20759487	3.116635	3.781342	3.669975	3.423875	3.050461311	2.25731449	3.522914536	1.074497	1.4228	3.896467	4.612795555	3.610989044	2.726005289	3.807728776	4.66265	1.071842	3.402524	3.362864652	3.441558426	3.45794637	4.218997	0.7304849	2.857872494	2.267537466	3.861413218	3.924683115	3.86284	3.659545637	1.492637931	3.364288605	2.400724296	2.897493	4.036327	1.860772556	3.656495	3.411984	2.939776223	3.41444267	3.148332795	4.097209	4.30308576	4.017491	3.21261653
RPL22L1	3.206201241	2.914751818	3.704724	2.9201	3.902335	3.239036815	2.895024	3.481736	2.78358	3.424211	2.842195149	2.751749449	3.215145335	2.815855	4.830643	2.637662	3.020446396	2.841945915	2.577327155	2.768125668	2.820563	2.452558	1.890219	2.174103125	3.253379446	3.294891461	2.910697	2.496367	2.353597339	3.466406702	3.68158944	3.16072783	2.701241	3.14338999	5.41780679	2.531937375	4.195817488	3.14118	2.618234	2.941666997	2.93227	3.004883	4.452294525	3.104929263	3.622850371	3.344736	3.420658607	4.155815	2.912796434
LINC00992	1.502641188	1.154767485	1.71155	0.6960076	1.861146	0.981306202	0.8012653	0.7257819	0.6506194	0.9631257	0.401638241	0.520517877	0.753468153	0.6489425	2.789924	0.2985045	0.577452547	0.940802445	0.795143227	0.131329361	0.7036804	0.409033	0.4609555	0.555738319	1.101622871	1.271935162	0.7782131	0.4411365	0.456156587	1.11404414	0.165656946	0.808544678	0	1.047254806	1.573415043	0.402193495	0.638562555	1.275658	0.07724798	1.146741965	0.8505712	0.9881848	2.201074264	0.148100205	1.261548223	0.253003	0.830409667	1.429138	0.385253941
CD40	3.749686937	3.086177532	3.211552	3.662898	3.662503	3.566409703	3.516713	3.764979	3.910629	3.3606	3.398776283	3.519022109	3.753169888	3.451944	2.388316	3.866298	3.75719286	3.8784151	3.320065193	3.257640622	3.344672	3.601947	2.766522	3.463903436	3.824278012	3.309907942	4.03516	3.292803	3.400012319	3.190049101	3.2833854	4.17258397	3.319007	3.215221601	2.914487421	3.56752974	1.172156444	3.314453	3.523017	3.056736921	3.1033	3.267401	2.778853722	3.766462199	3.377945062	3.511806	3.85821834	4.192161	3.344661209
ALDH1A2	1.815193928	2.18734769	2.52534	2.319507	2.113501	2.73600637	3.028334	2.112309	2.016326	2.657871	2.240027903	3.835883528	2.921769922	3.917965	1.45473	3.060452	2.924871343	2.334833702	2.983584907	3.145071675	3.200592	3.738207	3.684813	4.221865258	2.199787462	3.227553563	2.533319	3.955282	4.171787262	2.911151048	3.001503673	1.951192362	2.94567	1.550017309	2.917087814	3.084316824	0.80960364	3.108379	3.013878	2.131922806	2.531305	1.738341	1.975362554	2.052619869	2.268160637	2.914252	2.643404972	2.492057	2.517678082
FAM222A	1.418531155	1.195276887	0.7785127	0.86224	0.4319946	0.453847856	0.743429	0.3800955	0.6224192	0.7435334	0.942837864	0.747069669	1.12780427	0.5261739	1.830499	0.7183475	0.85608374	0.670805704	1.107354109	0.460394747	0.5642992	0.5518624	0.8669758	0.755721947	1.150574129	0.912675293	0.9564992	0.8272707	0.812763095	1.404384351	0.57885527	0.579514337	0.7785687	0.960963212	2.536380278	1.227942092	2.764550221	1.296289	0.8904494	0.804347587	0.8185214	0.6044839	1.998654558	0.501167197	2.437986233	0.8017844	0.407712373	0.7837291	1.015385078
B4GALNT4	2.152244911	1.256335105	1.68674	1.204412	0.7744893	1.203165968	1.402864	0.7077353	1.785525	2.446746	1.824947577	0.661275873	1.055543508	0.7269285	1.821547	1.333195	1.336946498	1.602736041	0.786104941	0.865002749	1.324055	1.170241	0.4136716	1.054361251	2.192697832	1.398932172	1.562195	1.550867	1.024470755	1.322146001	1.622937522	0.820411754	1.24613	1.127086108	1.893846067	1.689244558	3.051637102	1.622152	1.115677	1.380150323	1.3252	1.69454	2.765204454	1.231584518	1.050867963	1.307768	0.950965642	1.31973	1.574036261
SYNPO2	5.231573383	6.109326571	5.575842	5.614449	5.702736	4.755091569	7.382906	4.795943	5.538585	6.512694	6.495052921	5.798245146	6.032563825	5.245536	5.093883	6.786078	6.959711783	6.567032746	7.053599336	8.706168784	7.649562	6.197286	8.815623	7.223438474	4.919615827	6.19655375	6.219876	4.837152	6.666520832	5.55025457	6.108777566	1.638193303	6.388799	5.862190069	6.336890089	6.992126484	4.64863931	6.251591	7.765516	4.42998892	6.630591	5.672415	5.599266436	5.952713959	5.43083318	6.845487	6.362020834	5.484229	7.220851346
APOBEC3G	1.533560181	1.571092537	1.865481	2.170966	2.610829	2.522443496	2.454463	2.415283	1.862654	2.102032	1.890618903	4.067138382	1.604619533	2.298468	1.303298	2.56903	2.133253119	2.10587632	0.979855414	1.848816547	2.158466	2.108281	1.265411	3.850494075	1.968020091	1.740783718	2.388274	4.021151	4.280303456	1.95808939	2.279889381	2.54917451	1.757243	2.559230562	0.972895408	1.910498954	0.265447655	1.366094	2.237256	1.826475895	1.53033	1.790388	1.43698017	1.431834193	1.387018324	2.161322	2.617901836	3.038362	1.504593251
CNTFR	0.97278345	1.457192165	1.611128	1.885577	1.69208	1.13706995	3.152159	1.739976	2.124282	2.694653	1.615813687	1.601355733	1.868212553	1.958225	0.224949	2.935857	3.361165941	2.236988462	1.499612582	2.837125822	4.154581	1.410327	3.218353	2.404707357	2.379385228	2.166047728	2.714616	2.305694	2.176962491	1.015078203	3.070115571	1.455864111	3.445642	1.268376986	0.693119735	2.560815216	1.736516402	2.633236	3.804655	1.83263544	2.963942	1.88767	1.652403768	2.338323514	1.039461742	3.569891	2.239546076	1.839598	2.590651523
SLIT1	1.05169434	0.445860438	0.298719	0.6097115	0.2148458	0.218160425	0.2256367	0.3078302	0.3243269	0.1003177	0.258756998	1.210884046	0.201151443	0.02341001	0.6780677	0.2187195	0.121410697	0.401126083	0.207481977	0.094735092	0.100066	0.02941401	0.1637142	0.005668861	0.442541657	0.221080238	0.5227627	0.01123422	0.025459764	0.207489011	0.130676648	0.489802592	0.2341821	0.692956195	0.06863635	0.173705243	1.336935434	0.4213129	0.3677328	0.312503936	0.7829797	0.2092019	0.51576143	0.177304436	0.291851485	0.2362079	0.129660145	0.423521	0.260424517
CSRP1	6.512495273	6.959596069	6.800877	6.421985	7.815001	7.338432572	8.734599	6.211654	6.949591	8.078137	6.920434239	7.004698361	7.514546793	6.177957	6.164003	7.302388	7.843709183	7.226775037	8.464070533	9.446013325	8.38355	7.194537	8.876739	8.590812512	6.699510319	8.529892609	6.937975	6.578397	7.742269766	7.264945505	8.047483356	5.065793471	7.614398	6.780346308	7.635264035	7.589326178	6.306024816	7.793389	8.478032	5.885044177	7.772468	7.03288	7.312390521	7.239244122	7.055202065	7.828202	7.99242939	6.659404	8.664663136
MXRA7	3.15768568	4.213303137	3.912791	3.76092	4.804432	3.58383232	5.180349	3.496294	4.113165	4.360218	3.547891441	3.550540264	4.086105699	3.322326	3.482201	4.362673	5.493321008	4.409997643	4.268102062	5.900038349	5.06149	3.734608	4.987278	4.613030558	4.30102653	4.460503341	4.328511	3.231824	4.411615913	3.739360609	4.436021892	3.092857515	4.244455	4.265132701	4.5102447	4.376023071	3.213428921	4.136831	5.172041	3.571610024	4.299329	3.78996	3.969747034	4.199948394	4.248096336	4.837634	5.040944278	3.872223	4.651451569
GAL	0.589037393	0.318542569	0.03282413	0.1844751	0.2953204	0.059822995	4.085177	0.1052795	0.2021836	0.1941709	0.228908756	0.064717388	0.845693145	0.0588771	2.44606	0.2977853	0.371192924	0.242724555	0.563872649	0.323771935	0.2184094	0.08419471	0.1710607	0.019750784	0.233129259	0.525504235	0.1050137	0.05804586	0.108247662	0.60079551	0.317620939	0.112644974	0.3416134	0.459894253	0.985163125	0.346128442	1.987782363	1.429042	0.1802864	0.110449399	0.1782405	0.2951993	2.680802617	0.477611847	0.464055762	0.208776	0.109716576	0.2420852	0.157612305
ANO1	2.968320412	3.587026108	3.449232	4.107669	2.272166	3.426757404	3.817897	3.584203	3.258302	3.603412	3.830319416	6.833321676	3.447061251	7.120964	2.484074	3.283195	3.245843358	3.711369496	3.201111036	2.389622952	3.27118	7.183009	2.922013	6.931300305	3.720677866	3.547168636	4.883262	7.407016	7.122382777	4.185352137	2.766131626	3.196648788	3.133205	3.33689135	2.738180899	3.591801397	1.374370369	3.443775	3.400161	3.738939388	3.523348	3.510075	3.277772346	2.763952752	2.811986833	3.190642	4.475841248	2.986318	2.553020626
PAQR6	1.443654404	0.473151012	1.276703	0.7832294	0.2987108	1.93599909	1.694108	1.331797	1.220987	1.105559	0.66827708	0.847067405	0.809523913	0.4266766	0.7497824	0.4581424	0.998521761	0.940829178	0.730958669	1.025437202	0.6442512	0.6151539	0.4844535	0.512108895	2.865223216	1.087847764	0.6385033	0.5881277	0.839222104	1.861301548	0.800689719	1.355155772	0.3991329	1.178368755	0.589283803	0.428244523	2.409407393	0.8967052	0.5879254	0.447314268	0.7513741	2.311342	1.219483844	1.189273926	0.424060669	0.8105263	0.71877135	0.8189018	1.175009904
SERPINA5	0.442406855	1.211983425	0.2023532	0.8150857	2.029319	0.223631582	1.076938	1.620661	1.321314	1.913939	0.504597127	7.8981432	1.586839578	8.592953	0.3696737	3.040219	2.513658953	1.383487699	0.597833984	1.980343262	3.293786	7.880179	2.15893	7.614841783	1.207010113	1.644786307	3.389233	8.02808	8.135278779	0.530784055	1.881431495	0.100186882	2.560288	2.115460137	0.795177293	3.004939532	0.63816723	0.8058798	1.919784	0.949788356	1.45602	0.5881849	0.732239615	1.488521475	0.824106953	3.303023	3.922508834	0.5835143	0.98915066
PDZRN4	2.139698302	2.451891514	2.349573	2.681068	1.87415	1.91546892	3.891217	1.308255	2.360004	2.92203	2.191764579	3.093327675	2.89966716	1.953181	1.464958	2.743292	2.799294246	2.642897258	3.136028216	3.936940543	3.866198	2.946462	4.249518	3.331881498	1.50562689	3.008712195	2.948725	1.870781	3.396844187	2.343795453	2.835387833	0.39222821	2.634907	2.530046405	3.100154987	3.397009887	1.365467607	3.101669	3.523554	0.900511544	2.514902	2.210541	2.077635259	2.380471623	2.071879541	3.315631	2.699370318	2.308015	3.587879531
SPART	3.383410332	3.735016382	3.139613	4.051561	3.860349	3.290634129	3.954934	3.763352	3.5341	3.834781	3.762540503	3.606574864	3.913295767	3.216946	2.234105	4.267646	4.189478336	4.128704487	3.877924505	4.688495496	4.549374	3.686735	4.535465	3.51138259	3.625237327	3.387634128	4.204382	3.292237	3.773111765	3.525295953	3.882412716	3.198049956	4.084219	3.80813281	3.588356571	4.320138876	3.195992735	3.536763	4.412606	3.410213197	4.097028	3.68479	2.862195472	3.170264826	3.522557996	4.201566	3.641600182	3.783386	3.980670266
SNORD60	0.839780476	0	1.486562	0.439435	0	1.932920529	0.9650734	1.41142	0.2104938	1.089655	0	0.781236355	0.23677926	0.9845049	1.015645	0.276462	0	0	0.73197899	0.285612698	0.4790812	0.2488409	0.1424449	0.72045177	1.379832964	0.252400242	0.4794381	0.893259	1.150822909	1.499223766	0.740568917	0.788121471	0	0.451567284	0.601364728	0	0.697975853	0.2604466	0	0	0	0.7370823	0	0.456828475	0	0.2669152	0	0.5263123	0.850875513
S100A14	4.377131338	2.617370122	4.457291	4.37765	3.556384	4.968071884	4.763553	6.256695	3.360441	3.847012	3.628240403	4.91681382	3.141601846	5.264272	1.966765	3.653849	3.629858136	3.383367556	3.287356509	2.534889576	3.009445	5.254439	1.516819	4.766963329	4.552520744	3.846318664	4.586219	3.954435	4.929596401	5.133576587	2.87443021	6.090949353	2.276986	3.628836662	3.347140147	3.125782692	0.11221258	2.44268	3.400449	2.309556455	3.32716	3.42645	3.659520934	2.488634902	4.937714079	3.349603	5.272734065	4.442625	3.317679549
C19orf48	5.857027296	5.47885236	5.518187	4.648509	5.806246	5.335789778	4.122671	4.981305	5.476728	6.427291	5.621131386	2.719632586	5.37587535	2.79265	7.142947	4.036022	3.979837635	5.1998489	5.49726034	3.075192684	3.458085	2.678851	3.770554	2.715809614	5.760693823	5.32170893	4.533404	2.632642	2.437652966	5.202519812	5.748214541	5.426192045	5.636455	5.291093253	7.071120358	4.582847019	6.72435541	5.658832	4.983051	5.60088576	5.116368	6.094642	6.60572291	6.44823099	6.241192776	5.121822	4.863678369	5.355063	6.08464672
RAP1GAP	4.591395524	3.918679041	3.937485	3.833595	3.199988	3.440343232	2.334617	2.737064	3.90588	3.49658	3.871188462	1.873228023	3.471688778	0.5585834	5.595154	3.318221	2.87719775	4.159140045	3.659745974	1.590378225	2.731913	0.779692	2.191098	0.247107363	4.184065429	3.487128805	3.846302	0.4777744	0.112319137	3.472337116	3.141927323	4.314304661	3.612832	3.786125042	4.095745567	3.685231022	4.579385449	2.937865	2.883064	4.313374522	3.61175	3.931538	5.738346312	3.215664367	3.766347132	3.579702	3.075218921	3.371466	3.126508604
RGS10	5.113262824	5.08915769	5.403081	5.026098	5.75707	4.796144322	4.334389	4.10372	4.998196	4.932816	4.910568774	3.083949609	4.92967479	2.791914	6.764825	5.010151	5.124185229	5.101204862	4.577203925	4.800363962	4.843784	2.900069	4.253436	2.853211997	4.654761146	5.069255662	4.947529	2.426679	2.433295051	4.550929227	5.430497694	5.017561647	4.580933	5.378218861	5.399099649	4.395786529	6.919797836	5.067304	4.698558	5.036438473	4.712961	4.989439	6.25679274	4.707528938	4.842270462	5.360921	4.996276765	6.065208	5.027587994
MMP26	0.379282938	0.417950317	0.03262563	0.1098045	0.06371503	0.059464542	0.06393788	0	0.3438429	0.4261518	0.397670673	0	0.253873357	0	1.614423	0.07534457	0	0.145648238	0.11620198	0	0.1374635	0.01713182	0.1951852	0	0.431481678	0	0.3220926	0.01949013	0.022173648	0.557768409	0.26567595	0.032891553	0.03603121	0.081753917	0.444643489	0.129262474	1.641067701	0.3375946	0.1482718	0.603743214	0.1772146	0.1724068	0.063004747	0.145838651	0.893916005	0.3747486	0	0.6532308	0.829961575
WFDC2	6.914946042	4.83649021	5.075066	6.341396	6.098284	6.764853652	5.394334	6.133165	5.854719	6.722742	5.788915394	9.64643805	6.233504163	8.468567	4.601135	5.96723	6.338282083	5.974083358	5.405992978	5.786530159	5.757651	10.45907	4.823906	7.411850344	6.696998568	6.920660407	6.948985	7.492661	7.437752628	6.683540691	5.920703535	6.236361429	5.608772	6.341078566	6.203365844	5.725759291	3.453225592	6.031803	6.566902	5.279822669	5.732978	5.294422	4.899951167	5.295309417	6.537546142	5.812349	6.673639757	6.283813	6.123113192
PGM5	4.703804746	5.321183985	5.25262	5.145251	5.745202	5.233472899	6.642278	4.918662	5.212504	6.13872	5.696923807	4.829404658	6.13173307	3.461966	3.019386	5.893404	6.746683441	5.843299912	6.257439505	7.539946305	6.966071	4.950668	7.645404	6.087863419	5.138234517	5.645857259	5.456465	3.807498	5.455400829	5.142427482	6.025942373	2.821381147	6.073243	4.876904802	5.330614657	6.114150697	2.822934366	5.614112	7.091611	4.04444184	6.03448	5.564353	5.177335007	5.615953925	4.913291469	6.360068	5.950426694	4.85617	6.563919724
MEIS3P1	2.962905337	2.661993412	2.621207	2.492485	2.337284	1.746545416	2.674178	3.309876	2.516652	2.61861	2.8612897	2.806862266	2.605015178	2.796862	2.01627	3.48689	3.38175347	2.919934201	2.191962935	3.209598083	3.711128	2.990598	3.683692	3.185768103	2.900227928	1.981280943	3.04571	2.242643	2.607957916	2.801045621	2.930872994	2.106344745	3.275601	2.042823043	2.168262781	3.512777383	0.344311724	2.095592	3.532933	2.170330097	3.43492	1.973449	2.516887835	2.144414928	2.03181032	3.285562	1.934923894	2.429307	2.141270773
RRAS	5.77702926	6.142810016	5.754855	5.876709	7.017612	6.417723123	7.115527	5.660498	6.333899	7.149231	6.056572075	6.425568349	6.442349136	6.070533	4.981398	6.372749	7.142327245	6.597302006	6.943709525	8.029994062	6.953824	6.338595	7.221605	7.121149778	6.115476954	7.317605056	6.260968	6.277239	6.652730826	5.755054521	7.01768051	5.793448768	6.627624	6.174437718	6.247791708	6.424781587	5.959924099	6.63643	7.313024	5.77894096	6.661533	6.368371	5.949043789	6.612489038	6.26805663	6.828873	6.926278319	6.22141	7.373472336
SRD5A2	2.783608545	2.869193457	2.725213	3.02061	3.777149	2.731076299	2.825183	4.659772	3.253784	3.75953	2.512521877	2.515503347	3.45536005	1.177061	1.246189	4.319374	4.393992871	3.630049012	3.173991972	4.00461713	4.907284	2.886325	4.630943	3.64168667	3.378752062	3.591117721	3.94013	1.537188	3.328272582	3.905326975	4.180564441	2.57088977	4.23449	3.812204529	3.165054433	4.008520212	1.621896797	3.542077	4.420104	1.964390991	3.58408	2.457587	2.307644791	2.898387567	3.198248713	3.883081	3.008974669	4.067822	3.880614922
C12orf75	3.564616005	2.971270988	3.062496	3.876819	5.315561	4.064983921	4.626271	3.17628	3.655361	5.675663	3.994662053	4.931128263	4.497087437	4.374422	2.90933	4.174415	5.168559367	4.532881339	4.583999486	5.808888888	5.909978	4.999754	5.560637	5.476107083	3.475632849	5.607766113	4.250655	4.477575	5.518866957	3.878390869	5.495747456	1.65044965	4.554004	4.247434762	4.674422538	4.683611224	5.050840654	4.424692	4.561108	2.772432388	5.233144	3.953138	4.216802129	4.335645368	4.26459963	5.255517	4.888834888	3.528919	5.360354338
LAMB3	5.862001298	4.242243252	5.472719	5.506837	3.652454	5.247371267	5.790942	6.852408	5.115784	5.198473	5.805889284	4.53453971	5.167057493	6.233727	4.274093	3.940417	5.040683506	5.038883156	4.848901004	2.83664495	4.410098	5.149048	2.444292	5.277139208	6.145799307	4.576835922	5.592544	4.257909	4.728422639	5.964167811	4.670196518	6.311474666	5.002727	4.797292149	3.49246466	4.552457658	0.150772735	4.788655	4.743683	4.866978494	5.040766	5.583482	4.732385709	4.301906394	4.978483037	4.183814	6.005979349	4.391544	4.087360473
SNORA73B	0.280030758	0.582266858	1.804487	0.5917322	1.490296	1.563671157	1.175715	0.825274	1.016202	0.4512541	0.555429738	0.831602308	0.660418806	0.4835396	2.270457	0.515702	0.123057281	0.663395128	0.237891655	0.23651974	0.2144297	0.6895156	0.5081427	0.434417969	1.517383253	0.627148132	0.5667241	0.4317093	0.674320389	1.116393144	0.807831682	0.79850226	0.314087	1.085079203	0.506722769	3.176070001	1.332831821	0.7171932	1.301673	0.283682292	0.5048795	0.3463007	0.363132995	1.095409755	0.32206768	0.4992089	1.064187664	1.113881	1.305263224
TPM1	5.490230538	6.08045639	5.532081	5.882926	6.89459	5.693426316	8.02371	5.19742	6.105501	6.795682	6.053227553	5.831868844	6.68803703	5.129214	5.020328	6.475651	7.040684859	6.578398933	6.915868171	8.921542992	7.407929	6.22722	7.954128	7.447439525	5.57128481	6.792252066	6.11778	5.150434	6.573260542	6.09870828	7.165958035	3.487820568	6.555823	6.024545805	6.493930326	6.915657013	5.50843469	6.952646	7.664808	5.005709893	6.808716	6.275376	6.014053979	6.677335019	5.91245759	7.126037	6.645736538	6.069113	7.346984725
RPL7P16	4.916153693	3.841110161	6.119111	3.246376	3.590233	6.486622862	4.314747	4.564976	3.201214	2.280181	3.146247509	0.21615931	3.891512128	0.07728621	7.377236	1.660711	3.141899577	2.673383922	2.102767391	1.651734067	3.204266	0.2257387	1.90408	0.068413154	4.424057529	6.020240283	3.530013	0.9198579	0.114170484	4.511508696	3.337728877	4.502198883	2.033057	3.987285968	2.494049607	1.715586065	8.332673979	4.964276	1.873605	3.279409368	3.595743	4.242086	6.519896543	3.003167454	4.535658511	3.564878	5.728195387	4.166555	4.265557364
LGALS3	6.712767939	6.442441646	6.813511	6.945999	6.94817	6.517927046	6.522491	6.922205	6.830564	5.751283	6.105101108	6.190037989	6.610336441	6.481554	5.947714	6.373439	6.66918035	7.014261328	6.435635825	6.619322429	6.272726	5.954661	5.594035	6.184644821	6.492203286	6.619166974	6.723752	5.492953	6.071161389	7.037529849	6.685080117	7.135622686	5.651905	7.215578626	6.495464352	5.971540568	4.910704212	6.027696	5.959865	6.250210338	5.973483	6.496053	6.575035158	6.405102861	6.553645541	6.487674	6.468316789	7.75231	5.672311352
ARMCX1	4.189644607	5.032674436	4.233873	4.907978	5.236334	3.899221785	4.307258	3.725415	5.159531	4.085182	4.726964638	4.265169878	4.789476086	4.133719	4.126873	4.344573	4.637054763	4.677856551	4.483946113	4.489544674	4.473507	4.554564	4.420938	4.342264033	4.244993179	3.921858132	4.340224	4.09131	3.932543722	3.777453735	5.032434238	3.929441244	4.613316	5.518020138	3.42897765	4.569333844	2.357505336	4.642054	4.440465	5.01309203	4.230826	5.052	3.337518233	4.837828059	3.797132056	4.994783	3.942743155	4.984229	3.841313839
PPP1R14BP3	3.283952503	2.784124434	3.443946	2.604224	2.913899	3.437341056	2.787644	3.429618	2.721609	3.542007	2.946649701	4.032890264	2.652933744	3.882714	4.788876	2.67746	2.666124257	2.865791316	2.558215517	3.383025631	2.557076	2.467142	2.606567	3.277698205	3.06068648	4.15922661	2.711746	4.073086	3.592472511	3.053416876	2.978508239	3.147757862	2.336624	2.792760033	5.028481755	2.506848773	4.90383811	3.425217	2.928005	2.863097794	2.81775	2.279608	4.424158097	2.525939075	4.049268019	2.967745	3.585333364	3.18398	3.54123807
TINAGL1	3.299556688	3.529107652	2.816497	3.469019	3.728715	3.453614021	4.573055	4.948776	3.668424	4.354678	3.63698114	3.761181043	4.032493138	3.599061	3.328359	4.379111	4.432230369	4.40515256	3.555135406	5.667903014	4.60378	3.674322	5.012674	4.50783256	4.270388191	4.233632937	4.046397	2.898116	3.813346669	3.374438811	4.027820732	3.13175186	4.008585	3.898140944	3.431814461	4.606861584	2.649463788	3.338292	4.861569	2.572809369	4.241968	3.764833	3.42685238	3.782467599	2.995650273	4.247367	4.128295472	3.611107	4.645673057
UBE2C	1.299380771	0.395596	0.1885018	0.5456006	0.9486034	0.608132697	0.6207931	0.2981665	0.6204319	1.568553	0.430435304	0.354200582	0.666381344	0.1850438	3.966006	1.257319	1.081231855	0.957196842	0.361066948	0.52408964	0.7967454	0.3555242	0.4734928	0.3067112	0.949181791	0.704263228	1.100909	0.1150376	0.130297935	0.861520929	0.750108685	0.543370978	0.8145918	0.660976605	3.269749377	0.652626749	3.140398502	0.9785454	0.5981427	0.716723313	1.135149	0.1933982	2.556014168	0.365710085	0.661685687	0.6452636	0.340567761	1.2237	1.089541428
ACSF2	2.790307107	2.119289548	2.419666	2.571112	2.950338	3.120225505	2.919839	3.557457	2.588139	3.037563	2.779603524	3.853083839	2.720289776	4.37258	1.840252	2.703351	2.456018132	2.861174141	2.963005188	1.807921183	2.16056	4.000936	1.681636	3.84895765	3.056351346	2.395635283	2.677745	3.832107	3.595164706	2.833548679	2.584221541	3.115096738	2.526515	2.706030728	1.994213737	2.690187053	0.498535518	2.4373	2.57479	2.348689178	2.263195	2.661585	1.828129529	3.220410332	2.663107201	2.69776	3.200906362	2.459576	2.819205798
NT5E	1.585170976	2.101968858	2.637004	2.980279	2.62282	2.240170054	3.268835	2.992837	2.958572	2.585778	2.628735116	2.335768833	2.609854833	1.535759	2.198013	3.477249	3.154131632	3.276148809	2.352316756	3.815583625	3.813909	2.495584	3.475584	3.590849	2.48814342	2.961216177	4.271677	1.145816	2.921933411	2.042818058	2.968901935	3.047825927	2.969731	2.923104178	2.708469984	3.55349451	1.181694222	2.539658	3.576711	1.580956767	2.907954	2.213614	2.758584537	2.532287137	2.768870228	3.050053	2.806069172	2.757783	2.619696737
ME1	1.607997116	2.601680964	1.862266	2.288019	3.130456	1.466415789	3.262743	1.981346	2.240188	2.763232	2.373591519	4.650870272	2.768580081	4.315502	2.951866	2.928883	3.267054551	2.573384664	2.461423547	4.052624739	3.721866	4.477661	3.948258	4.408170125	2.097703983	2.482767117	2.782783	4.854414	4.684365326	2.181893263	3.097732099	1.491566068	2.948916	3.076965378	1.850422093	3.21323322	1.645944516	2.464842	3.595479	1.866924121	3.05468	2.38841	3.104245457	2.364681829	2.041975495	3.306992	2.497479494	2.494137	2.734185359
PNMT	0.256962345	0.23147791	0.4319556	0.9202968	1.37353	0.827333153	1.050512	0.7210975	0.9886567	1.722864	0.410076919	5.704778267	0.858249706	5.941141	0.04952642	1.09969	1.658447503	0.829068043	0.379842523	0.774735887	1.736994	5.831555	0.6042836	4.672403118	1.128732075	1.070400121	1.67332	5.968954	5.634170187	0.190603259	2.560977834	1.068478661	1.748947	1.033390191	0.537766536	2.153836443	0.959938711	0.514288	2.47692	0.314287619	1.617295	0.8153337	0.46540476	0.861570748	0.395263878	1.821895	2.38684059	0.7459982	0.911672031
MSRB3	3.723973757	4.558932888	3.940773	4.354875	4.861561	3.773858827	5.583119	3.55924	4.187719	5.121532	4.526969379	4.113320897	5.002685214	3.1369	3.683461	5.25904	5.554836147	5.134585568	5.232868344	6.903164638	5.972848	4.452311	6.437113	5.360749966	4.108822647	4.73419274	4.882829	3.165928	4.845244756	4.180763864	5.034607225	1.046257939	5.091638	4.493180783	4.715499655	5.268378515	3.398537131	4.716839	5.868204	3.207351415	5.132945	4.474801	4.296102314	4.690374387	4.160430791	5.513495	4.710347849	4.383551	5.526785713
RBP1	1.621026969	1.916437463	1.918759	2.040661	3.760973	2.392182109	3.312533	1.996009	2.433992	3.749598	1.902833975	4.167041681	2.855982722	3.678175	1.667289	3.459172	4.243081569	2.55575394	2.126559925	3.60775735	3.728532	3.844407	2.694778	2.891393282	2.615465699	3.59861245	2.550807	3.903376	2.824849141	2.188571724	4.237704851	1.499162862	3.194271	2.444890089	2.545092326	3.094094886	2.596377464	2.038324	4.13661	1.420230316	3.192628	2.1807	2.203890771	2.410133869	2.015959202	3.537183	3.422783283	2.616468	2.845454384
CFL2	3.106385637	3.65745347	3.481306	3.853553	5.147553	3.196743497	5.00729	2.947562	3.352366	4.618708	3.775812123	3.288449233	4.07390939	2.749966	3.001837	4.428286	4.787910747	4.280286725	4.290992255	6.60289628	5.456868	3.551599	5.817163	4.183748721	3.327782162	4.471629262	4.042021	2.655508	3.864720932	3.723217053	5.23903987	1.731782207	4.777423	4.068600647	4.146283277	4.618580828	3.699040696	4.111959	5.261072	3.073473053	4.762865	3.508	3.42867103	3.99989114	4.056689048	5.067027	3.952357491	4.05138	4.919178735
GJB5	3.511109903	1.641960743	3.092347	3.194932	2.386254	3.629172387	3.036162	4.765024	2.390491	2.08213	2.367250368	2.218307941	2.165164686	2.507355	1.194945	2.064473	2.675576497	2.737505108	2.137722592	1.497641016	1.637369	3.190547	0.472753	2.061416361	3.457278306	2.818572429	2.772182	1.868743	1.48239945	4.296340116	2.043684028	4.036009892	1.482486	2.721237586	1.069129341	1.449159711	0.018213639	2.010707	1.786442	1.518410708	2.346135	2.811015	1.863666253	1.588824083	3.073537034	2.026759	3.973329667	2.642717	2.160366974
ATP2B4	4.088190688	4.239878122	4.436921	4.47453	3.129941	4.025532606	5.476075	4.467959	4.182976	4.743087	4.531235205	4.39554351	4.625750935	3.257928	3.420451	4.952703	4.842481051	4.670623994	4.860170257	5.761436175	5.999299	4.761671	6.477934	5.677221739	3.858341921	5.100312865	5.130711	3.465135	5.097174357	4.53070996	4.162553369	2.930088663	4.717072	3.876102985	4.652914377	5.147739238	3.053668385	4.856964	5.689739	2.878479251	5.143277	4.31	4.05949918	4.012708536	3.467789927	4.405871	4.723009127	3.368183	4.863898583
ACTC1	2.306591722	1.068232061	3.710585	2.760246	4.450458	4.14392103	7.617977	2.915858	2.745917	3.218563	2.303764687	5.811722361	3.55940886	3.864628	0.7887868	2.836903	4.061553178	2.073513562	4.695068343	6.730521788	4.58564	6.188918	6.511587	7.61080363	2.399403225	5.855652511	3.029594	5.2228	6.358473038	3.698956986	5.172171304	0.362994032	4.82904	2.170421771	2.447224783	3.323705212	3.158697826	4.62289	5.307066	1.697061344	3.703477	3.824467	2.797706789	3.71044149	5.431481178	4.630509	5.629261435	1.875864	3.967182145
TSPAN18	2.20945497	2.48796877	2.31606	2.706471	1.970799	2.485598002	3.820812	2.576547	2.723593	3.949313	2.911027467	4.271787955	3.446184968	3.766192	1.693	3.729755	3.734836526	3.352813563	3.160601172	4.221423679	4.318178	3.961284	4.612361	4.565107535	2.73694474	3.833656421	3.702437	4.28536	4.499417184	2.805700421	3.128211922	0.757889982	3.703351	2.400905306	2.948852871	4.188541067	1.81386464	3.32448	4.162693	1.721529251	3.622903	2.468394	2.577153441	2.610805345	2.076748964	3.00396	3.536762651	1.989824	3.891430444
PLBD1	2.124667801	2.087076729	3.106584	2.78407	2.485303	3.13950849	3.675896	3.723264	2.786001	2.023399	1.927674342	3.497494215	2.838734495	3.571477	1.496196	2.954362	3.30927451	2.880673456	1.503005954	2.620298399	3.580834	3.118229	2.713086	3.761099814	2.402394183	2.947447234	3.433043	3.700219	3.744218774	2.82389789	2.637608837	3.190203911	2.441023	2.884267025	1.599121996	2.91212511	0.973394952	1.51663	2.816921	1.784297077	2.579998	2.188548	2.098679984	2.236089131	1.89451255	2.884159	3.60982218	3.198503	1.683793072
ANXA6	4.788147498	5.330185289	4.532216	5.2074	5.402037	4.706302867	6.279496	4.589174	5.450222	6.10626	5.423234934	5.841461261	5.972907768	5.48346	4.264183	6.346978	6.328121416	5.770856023	5.810845896	6.939375901	6.392973	5.690354	6.572381	6.0964657	5.267000841	5.718749067	5.681108	5.512895	5.685331819	4.632693657	6.074250983	3.663230978	6.24876	5.216411075	5.094384471	6.228089159	3.49984282	5.371934	6.472496	4.78009123	5.878511	5.469921	5.243410439	5.834588812	4.779937721	5.962101	5.581285664	4.969114	6.00640617
SYNM	5.580630157	5.993969398	5.826371	5.371169	5.61895	5.70814734	8.052484	5.295556	5.442189	6.909532	6.32130062	6.101262405	6.532443722	4.769816	4.685764	5.727	6.995183252	5.839536274	7.099213515	8.681922821	7.782271	6.570361	8.39359	7.78985958	5.159598441	6.935049917	5.882473	5.501136	6.865563462	6.121438857	6.44566656	1.390753164	6.538492	5.267140156	6.672869864	6.89548887	4.429207168	7.146985	7.541686	4.124580594	6.918637	5.907836	5.730754218	5.920076964	5.861009443	6.748157	6.692112377	5.246704	7.472388813
DAAM2	1.555809092	2.568468888	2.033556	2.828095	2.524523	1.417254497	2.756746	1.910762	2.687308	3.554177	2.631427465	3.260039418	3.684478003	3.708627	1.881212	3.73197	3.683975272	3.424482766	2.424740483	3.609430202	4.183177	3.422682	3.610327	3.249951103	2.750992986	2.282230447	3.518185	3.852133	3.672709243	2.430047938	3.33491388	0.587252317	3.679659	2.978462269	2.273791803	3.973051885	0.939585111	2.787575	3.89981	1.750093818	3.575137	2.31458	2.138068326	2.593483208	1.515811505	3.279049	2.559675842	2.156298	2.908540249
TUBA4A	4.233540469	3.791983229	3.934945	3.841125	4.11602	4.845947642	4.244547	4.95147	4.075838	3.522499	3.919415119	3.975396676	3.686498481	3.81385	2.183623	3.716081	3.966102528	3.989667872	4.207770663	4.0214593	3.36071	4.064223	4.037291	4.02107371	3.969731307	4.462734639	3.825266	4.20488	3.79476627	4.137141378	4.000144096	5.127498234	3.707845	4.242570051	3.120328732	3.385338985	2.328269823	3.932408	3.951036	3.721348514	3.730029	3.923119	3.064933104	4.09273601	4.263404769	3.779129	4.758767466	3.938146	4.193453339
MRPL41	5.130919116	5.220110051	5.14362	5.002908	5.555785	5.442962619	5.156929	4.573957	5.615891	5.310129	5.738189406	5.037317129	5.012794898	4.444843	5.537374	4.526453	4.987751554	5.24409149	5.686760018	4.312994704	4.019543	4.179752	4.186885	4.463211098	5.87914646	5.337890328	4.301485	4.871075	4.318927195	4.402094814	5.468275675	5.019256071	5.117725	5.546733539	5.852445493	4.828262987	5.436774997	5.558928	5.237826	5.112365908	4.928993	6.098485	5.663958671	5.47454538	5.444964924	4.796291	5.593270528	5.175361	6.073144041
MYH11	8.250864306	8.566751099	8.336054	8.157901	7.334878	8.37065805	10.305	7.96203	8.56201	9.723574	9.061213371	8.421778263	9.461671331	7.023811	7.33154	9.002053	9.83908472	8.74202146	9.874739634	10.546123209	10.16103	8.940428	10.99265	10.052434166	8.344101478	9.619995783	8.840521	7.929008	9.218994809	8.432513396	8.461974285	3.194730781	9.443069	7.70227157	9.215533871	9.64462472	7.586928577	9.618199	10.45431	6.761517803	10.20379	8.574831	8.75130575	8.605235537	8.020999152	9.153047	9.324685713	7.189326	10.157725088
FERMT2	2.856880656	3.600525473	3.091376	3.599744	4.040979	2.828917711	4.870939	3.265019	3.470624	4.373035	3.581607066	3.528415206	4.32027178	3.078366	2.697159	4.435629	4.427506656	4.241872681	4.073279144	5.688736788	5.152682	3.724142	5.401138	4.534122447	3.339497167	3.644236491	3.984159	2.71111	4.197868379	3.294230217	4.54869556	1.684147792	4.359276	3.71441662	3.779519179	4.785798814	2.903698087	3.741049	5.032791	2.926626335	4.561309	3.851399	3.255082492	3.974719679	3.102783177	4.50719	3.686104943	3.413113	4.456537733
GPX3	5.872154723	5.549674243	4.954716	5.094859	5.516242	5.457074221	5.663456	4.490242	6.119025	6.280553	5.347385596	6.082348155	5.856269436	5.796915	4.913888	5.836881	5.7606934	5.499397933	6.675856164	6.260940244	5.880259	5.397948	6.163473	5.260801548	5.334314012	5.654107204	5.340008	4.124833	5.047982623	5.342734133	5.939060808	4.703837884	6.059888	5.473703906	4.895543389	6.030115053	5.058708648	6.152389	6.579766	5.162212551	5.555054	5.313557	4.961983807	5.452091221	6.397901871	6.064392	5.156776058	5.764485	5.906549119
MYZAP	2.133305191	2.122088144	2.102393	2.022859	2.371326	2.479656792	4.277954	2.484387	1.9318	3.02329	2.01300231	2.127367223	2.984307193	1.624211	1.212889	2.199716	3.356381884	2.278599574	3.249564628	3.75660402	3.105623	2.013765	3.103926	2.950699121	1.798214861	3.273295801	2.122219	1.277427	2.281048762	2.078144725	2.838501243	1.60850441	2.313754	1.469267658	2.798164592	2.898589477	2.384434966	3.086749	3.58142	1.322001819	2.777695	2.193121	2.196963457	2.256674618	2.627646493	2.927206	2.964452277	1.962138	3.255335451
KRT5	7.52596	6.814386843	7.392093	7.120042	6.265569	7.652647848	7.34448	8.058271	6.812343	7.443341	7.468493192	6.443040245	7.054602814	5.482346	5.563335	6.327392	6.867726861	6.145419269	7.517623416	4.496106337	5.975409	6.817052	4.496415	6.113149654	8.034263018	6.64546889	7.226311	5.857415	5.799029987	8.305833281	6.564441878	8.321870672	6.249407	6.213105003	4.866033624	6.069651704	0.209673739	7.591942	6.779572	5.700748807	6.485246	7.924769	6.394027294	5.828683648	7.139397645	6.103251	7.222550271	6.132311	6.598458307
CAPG	4.837954039	5.037878928	5.433953	4.843007	5.843808	6.102928385	5.559296	6.046649	5.7311	5.403835	5.648860702	5.554616033	5.310406515	6.143396	3.795197	5.333162	5.149583626	4.997075335	4.707300002	4.572837832	4.901923	5.523901	3.570028	5.422274572	4.972267019	5.20818484	5.194472	5.26749	5.142261258	5.06129921	5.53292396	6.41905934	4.893983	5.798149108	4.18935451	4.491733587	2.025227621	4.686433	4.779564	5.346688158	4.448125	5.639475	4.222291418	5.067986946	4.482412594	5.420584	6.350557942	5.729446	4.467688707
CPAMD8	3.723753078	3.602093652	3.695557	3.972982	2.321102	4.369114801	3.298853	3.65164	3.938925	3.373682	3.843516379	4.175400741	3.654394875	3.566637	2.347072	2.887105	3.318223785	4.094200465	3.436514204	1.483312409	3.093741	4.032496	2.362432	4.040262494	3.999163407	3.206192043	3.859194	3.978399	4.506185954	3.290973996	3.076248575	3.658810516	3.604485	3.751594648	1.843860631	3.997649865	3.142169509	3.944633	3.105021	3.772452021	3.352	4.129587	2.741194982	3.659384727	2.919432535	3.167535	3.999554455	2.845821	3.096490067
EFEMP1	4.128906379	4.667807768	3.971448	5.032804	4.654998	3.714141093	4.689241	4.332079	5.023206	4.741122	4.694037061	4.598027286	5.804670232	5.336051	3.423149	5.91032	6.175462335	5.882400073	4.390564121	4.620926579	6.632418	4.263342	4.330872	5.808007415	4.803320233	4.472191383	5.600424	3.282298	4.764466984	4.295605768	5.556314669	3.362359177	5.365164	5.228315705	3.534139797	5.648026594	3.413407835	4.437343	5.68607	3.996972815	5.465523	4.796609	3.591292256	4.689789342	3.816483309	5.606517	4.99079406	5.140804	3.757544734
SORBS1	4.138285715	4.844400921	4.469836	4.838196	4.29921	4.124709965	6.01888	3.698411	4.530219	5.435632	4.871075096	4.411558771	5.145432009	3.894393	3.972805	5.484904	5.793220149	5.657204486	5.539564215	6.903727507	6.333103	4.621509	7.036152	5.791855122	4.185698281	4.782712484	5.309105	3.549434	5.229573797	4.495104121	5.247058952	1.022584208	5.314828	4.863761688	5.290479837	5.832321165	3.752365846	4.854482	6.179156	3.136144462	5.257966	4.514444	4.758800562	4.876905181	4.126076185	5.580414	5.125684542	4.446799	5.7288338
MAL	0.819539961	0.649404806	0.8320831	1.334176	1.695822	1.232956685	3.091865	2.075587	1.794848	2.030343	1.277754004	2.293542645	2.735388285	2.648075	0.2464293	3.396397	3.765958286	2.238543945	1.769601874	3.734372897	3.750981	3.190428	2.693378	1.63372364	2.237709827	2.563634395	1.663126	2.048948	2.343121236	1.38166277	2.629400394	2.212024384	2.250167	1.543840338	1.562764781	2.655664825	1.053247606	2.596769	3.374578	0.935641338	2.791879	1.510261	0.86514331	2.393648785	1.305010567	3.023554	1.53196681	1.641167	1.800517221
PCA3	6.236361748	4.838303616	2.102742	1.245772	0.9286797	2.508602025	0.5543381	0.8178839	0.7382822	0.5396814	0.44606824	0.057351136	0.202865528	0.09164337	7.051645	0.2751143	0.311306585	1.0375197	1.216658853	0.815434446	1.834789	0.07284794	1.702849	0.089452167	4.815453531	4.306093604	2.651883	0.7985692	0.036787495	1.794460805	1.111416207	1.18935898	0.1933047	4.063413138	0.219294894	0.076841311	0.452810164	4.71711	0.3882943	2.19745339	4.726396	0.7502173	3.754663722	0.62663967	4.762409762	1.506298	0.210570919	1.971145	2.757206143
C2orf72	3.441889913	3.019159306	2.351001	2.262681	1.494353	1.102287475	0.8967882	0.8982242	2.610909	1.928327	2.512433917	0.188263485	1.728650099	0.1898128	1.800817	1.983501	1.299943915	2.191185889	2.650765558	1.335758208	1.273584	0.3697517	1.531044	0.471155455	3.058572365	1.3501332	3.625545	0.1930903	0.429966441	3.417304443	1.931974976	2.6764305	2.350931	2.718195603	0.5829009	2.592220217	3.24149276	2.335353	1.67703	2.905387764	2.544285	2.011631	2.635907029	3.650948838	3.751935344	2.364035	1.28184552	2.77303	1.954226144
TGFBR3	2.309887895	2.826575545	2.677088	3.362304	2.365676	2.120311201	3.308984	3.295129	2.775209	3.484895	3.093365507	4.894583392	3.496371062	4.877084	2.064177	4.091281	3.845945968	3.594776444	3.20632719	3.567882424	4.36949	4.839157	3.963792	4.747689751	2.938830299	2.638379686	4.171895	4.462042	4.935145266	2.344771586	3.271860419	1.917330004	3.965526	2.961531326	2.714149225	4.207656246	1.697147074	2.598737	4.196447	2.572417277	3.814749	2.834109	2.655474814	2.958887844	2.548299585	3.195339	2.874750435	2.726961	3.061088024
KCNMB1	2.894840625	3.386873979	3.295572	3.507769	4.033413	3.891324829	4.926483	2.724194	3.609054	4.86527	3.55010955	3.421341256	4.192228978	2.275463	2.731596	4.146915	4.806882951	3.938085027	4.506490462	5.92559334	5.105683	3.681867	5.438125	4.87711897	3.64080218	5.179312216	3.890676	2.829376	4.215626892	3.443542258	4.48340327	0.731121458	4.458086	3.326601641	4.120645085	4.527122457	3.611157958	4.380446	5.115378	2.153536558	4.310981	3.664218	3.782669201	4.023142214	3.57768914	4.614556	4.511906249	2.896596	5.352072859
PHGR1	0.380581946	0.384492112	0.1314275	0.1090499	0.1298053	0.020943111	0	0.08780286	0.1695391	1.133679	0.365637748	0.144881042	0	0.08072086	2.998897	0	0.207174141	0.059615346	0.133772721	0.054668795	0.02484422	0.1586371	0.1019544	0.180532785	0.425723566	0.224824271	0.4117687	0	0.030730064	0.257819943	0.042063164	0.132462718	0.02513694	0.155049971	1.097860395	0.155756184	1.528228508	0.864099	0.07059829	0.066410467	0.3982707	0	0.581487869	0	0.194839755	0.2596462	0.125608837	1.165172	0.235360473
TDRD1	0.104109224	0.063541594	0.1181981	0.06347998	0.02809456	0.098532667	0.05323668	0.02145022	0.02483614	0.0604064	0.12180566	0.203268875	0.028167227	0.06892929	2.590888	0.657219	0.10107706	0.042941466	0.092342727	0.105756187	0.185017	0.04226299	0.1396034	0.162632737	0.14382543	0.055540916	0.1081064	0.2948763	0.075822298	0.141477348	0.041428093	0.012365894	0.06653856	0.053423429	0.53250611	0.06979706	3.300101394	0.8225966	0.1398112	0.043938593	0.9764615	0.1026023	2.843841855	0.078453088	0.332137426	0.08975138	0.027923458	0.07332758	0.101606018
GMDS	4.231042987	2.846001072	2.182056	2.877395	2.815834	2.650354648	2.551222	2.687512	2.909376	3.095151	2.947588517	2.301880634	3.167227178	2.418712	3.98781	2.756937	2.718848059	2.565801794	2.917500868	2.266746225	2.424191	2.159294	2.007856	1.708893377	3.098675763	2.910443116	2.768812	2.47809	1.890056664	3.14590984	2.957145583	2.766123374	3.118615	3.202225894	4.567527828	2.90795534	3.220870554	3.131019	2.574381	3.336954867	3.121127	2.669513	3.613064985	2.867232065	3.832503443	2.893639	2.332680499	2.955665	2.661530354
PTP4A3	4.146392383	3.804051771	2.976992	3.683625	3.02118	3.003780841	3.578524	2.851766	3.589156	3.783686	3.353842028	1.925517292	3.438070578	1.292369	5.185549	3.816506	3.962031042	3.86980097	3.567488206	5.444202311	3.751111	1.891441	4.723755	2.058012259	4.657447956	4.14354275	4.375713	2.165938	1.735857624	3.863970465	3.174980719	3.092156501	3.802403	3.839149093	7.575214099	3.910904206	4.711007632	3.37942	4.247112	2.698302715	3.645333	3.465722	5.037046457	3.593289407	3.878670879	4.023413	3.335237522	3.755985	4.006222095
TCEAL2	2.542635735	3.845355827	4.306201	3.440197	4.375998	5.183856632	4.777898	3.308598	4.651185	4.30222	4.121634621	3.082434113	4.557248912	3.002282	1.94514	3.7584	4.55748195	4.309230558	4.279251823	5.42891565	4.638609	2.860958	4.65392	3.987767746	3.749917119	5.085201717	3.903362	2.778732	3.421683667	3.594307917	4.651333724	2.456827885	4.003622	3.843702309	3.531495682	3.634127659	2.438976385	4.172538	4.671528	3.085032236	3.880151	4.361453	3.200410851	4.47994126	2.944317985	4.595514	4.353507567	4.334876	4.544086558
LDB3	2.340579514	3.0224635	2.538126	2.759258	2.876829	2.33039267	3.724932	2.51085	2.967843	4.036987	3.412495893	2.37989349	3.981795149	1.302242	1.205355	3.697042	4.071541395	3.639447557	3.410469243	5.835759125	4.713414	2.722624	6.146415	3.861594406	2.72638204	4.065038957	3.019054	2.06963	3.071653141	2.65578792	3.799414999	0.296506668	4.586177	2.492799429	2.890354655	4.27435185	2.136210803	3.629817	5.096963	1.698903068	4.221336	3.285223	2.377367425	3.418978876	3.531079404	4.180593	3.457920479	2.242704	4.153763467
SLC43A1	3.767035899	3.449132973	2.724048	3.003665	3.091658	2.495655339	2.544253	2.079492	3.623105	2.782522	3.568385274	1.387087036	3.014955263	0.8671624	5.231512	2.766047	2.957518313	3.264482798	3.873013837	2.291168154	2.511401	1.87308	2.593539	1.84093341	3.314863282	2.824409666	2.907462	1.618319	1.459121301	3.726664787	2.609677068	3.030215115	3.035973	3.483182213	6.636303265	3.144159138	3.016436264	3.886547	2.652311	3.321149989	2.99892	3.619701	4.802210682	3.69723418	4.24574797	3.069188	2.310378915	3.492155	3.258312193
LMOD1	5.864006481	6.479280913	5.921595	6.345458	6.780592	5.989697109	7.901912	6.07836	6.555286	7.6714	6.660183311	6.120204093	7.382926442	4.902705	5.365425	7.263937	7.863929123	7.037526327	7.215644603	9.048839608	8.24909	6.309351	8.885306	7.654995231	6.617008117	7.45790389	6.815466	5.166622	6.754714965	6.049259145	7.328235789	2.129733442	7.254146	6.249998509	6.930211276	7.696697263	5.472748841	6.942481	8.282138	4.970339227	7.487829	6.388571	6.514900481	6.785336124	5.927033468	7.566468	7.270372267	5.792074	8.002024268
TNS1	5.412901938	5.680743108	5.578184	5.691869	4.642122	5.02728411	6.892368	5.301691	5.581927	6.258418	5.965296926	5.302824388	6.108360006	4.08345	5.104689	6.272257	6.787477854	6.231672316	6.312495171	7.383291061	6.951951	5.691983	7.778032	6.873523855	5.651871035	5.839707381	6.405175	4.393496	5.859462339	5.569469034	5.642776384	3.886038387	6.309912	5.343901674	5.757362115	6.69125331	3.671887107	5.975072	7.048136	4.31392457	6.398463	5.474454	5.680335246	5.29920724	4.727077773	6.318476	6.141090346	4.865696	6.281924753
PDLIM5	5.863227765	5.637892381	5.334116	4.898718	4.38583	4.834259086	4.807782	4.474344	4.554422	3.89875	4.737245478	3.447131325	4.933614634	3.06619	7.162234	4.751495	4.197722304	4.553608569	5.708635004	4.357425133	4.740892	4.013347	5.369336	3.819069368	4.897788472	5.450335069	5.197994	3.226908	3.729734047	6.086954394	4.382356632	4.356021072	4.896943	5.439613737	7.160924097	4.538927514	8.72098064	5.37112	4.344513	5.04364219	5.573006	4.688708	5.042101266	4.577055561	6.556952818	4.85066	4.443117812	5.158717	4.951078816
EFEMP2	3.412498772	3.417507153	3.31261	3.456812	3.822564	3.69000351	4.563509	3.135853	3.808779	4.54994	3.778648271	3.837042205	3.67128301	3.511569	2.887301	4.158836	4.402350928	4.031663914	4.061212476	4.774843793	4.439425	3.43643	4.320746	4.491996895	4.028021226	4.360841783	4.107019	3.406747	3.789744919	3.659432059	4.213047083	3.351189433	4.086155	3.517376552	3.600098093	4.112664926	2.376095864	3.687941	4.36715	2.972214892	3.764591	3.67341	3.661253653	3.861144719	3.468836729	4.246719	4.340661788	3.365886	4.368277924
PALLD	4.71382682	5.305413958	4.820859	5.350563	5.785287	4.303583131	6.585213	4.860317	4.935721	6.051184	5.357559275	5.047572518	5.863774415	3.994992	4.467572	6.170599	6.555876766	5.873102102	5.964743723	8.04654232	7.030204	5.523927	7.687605	6.049861663	5.150112981	5.291151741	5.652891	3.918997	5.540121925	5.055503113	5.97388539	3.355405905	6.041732	5.205267332	5.725144653	6.674584358	4.36060393	5.583679	7.04894	4.325291133	6.364337	5.220182	5.507006658	5.581911501	5.214459138	6.464997	5.57644413	4.949525	6.403971414
RBFOX3	1.522222766	1.625499597	1.770614	1.384305	1.693455	1.880270647	3.584762	1.458581	1.939822	3.15793	2.236673553	1.434880641	2.451482948	0.7414746	0.4444376	2.141135	2.795839677	1.75461683	2.397525545	3.860713636	3.310577	1.202192	3.714018	2.964975411	1.681357323	3.344801878	1.829873	1.163319	2.168141429	1.754445005	2.2960249	0.158459349	2.557426	1.087225066	2.072810972	2.864343386	1.53806837	2.620078	3.522576	0.789821306	2.838634	1.752457	1.747041353	1.522435423	1.507561148	2.473769	2.438311492	1.002145	3.04654498
RASL12	3.693656847	4.323109752	3.903553	4.365856	5.27616	4.171568566	5.392163	4.380121	4.704883	5.611696	4.330398532	3.868085111	5.738333192	3.130822	3.545773	5.490762	5.920032515	5.21445246	5.461096764	6.983340406	6.462367	4.003047	6.382413	5.706000165	4.484557266	5.538069588	4.680882	3.141134	4.82055968	4.096536463	6.109032267	1.294700092	5.397577	4.532540289	5.057998251	5.680359344	4.3132403	4.529484	6.507196	3.179170192	5.732605	4.789642	4.627235791	5.18014407	4.352200347	5.879635	5.314417766	4.092519	5.951362895
CHST2	3.865119911	2.738613452	3.222063	3.479277	2.141619	3.735344603	3.598868	2.278939	3.18152	3.370136	2.776986853	2.450180016	2.951049547	1.805953	1.036561	3.388672	3.031271623	2.689232117	2.647938429	3.547403953	3.256135	2.474007	3.520565	2.957864391	2.693621356	3.759564687	3.618508	1.689195	2.709285913	2.394945214	3.134744888	2.674659076	2.372935	3.184096212	2.748598662	2.927744329	1.210998999	2.981022	3.129084	1.444703849	2.662354	2.533865	2.462312762	1.914582683	2.878702661	2.524244	3.6014836	3.013208	3.146214013
ATP1A2	3.277669451	3.518891243	3.180433	3.763507	3.383868	3.482992943	4.329698	3.226027	3.778775	4.668083	3.964659651	2.998601761	4.662943834	1.503707	1.269784	4.527688	4.665263729	4.164123536	4.037358148	4.948696546	5.325823	3.163711	5.934841	4.37181252	3.957996004	3.608475118	3.892148	2.451963	3.771300916	3.713778089	4.202049179	0.524288326	4.776537	2.770179657	3.403296847	5.214653928	1.783942434	4.51742	4.993906	2.284277631	4.635345	3.974733	2.969072963	3.981566408	3.007267328	4.645753	3.553052384	2.667921	4.80913999
APOC1	0.475608727	0.669480929	1.283245	3.53002	3.142808	1.004319637	0.8109312	1.805011	1.034601	3.778108	1.861161313	2.07517775	2.812486779	0.5906063	3.299557	2.886443	3.402779516	1.859297784	0.884934674	1.367061219	3.988337	0.6863953	2.628713	0.871644859	2.820831885	1.668364651	2.138192	0.9874908	0.813137091	1.766377939	1.639021803	2.499673377	2.789037	2.819420829	2.458927854	3.505655841	1.487488326	1.485888	2.63252	1.402980751	2.289384	1.106983	2.497811307	2.092625203	1.016088191	1.711355	2.698991708	3.873255	1.869844587
PARM1	5.71320113	6.54673172	6.059975	6.269619	6.170486	5.623398483	5.838513	6.141859	6.332672	6.231952	6.735124546	4.818815383	7.035423036	3.932049	4.259886	6.118197	6.552212872	6.18005772	6.527286368	5.973377088	6.635805	4.990522	6.822139	5.687248275	5.845321395	6.107684912	6.159421	4.334295	5.186283124	5.927335494	6.56158418	5.629834582	6.658135	6.309975276	5.668500671	6.545648224	4.335436028	6.591947	6.665894	6.460234888	6.622096	6.692034	4.980810752	6.539242317	6.364849201	6.480136	5.872942669	6.322448	6.245081086
BMERB1	2.836727474	3.113505363	2.895463	3.592965	3.409884	3.514507764	4.441064	3.336215	3.304589	4.059314	3.437219309	2.94399645	3.982932742	1.847556	2.512231	4.214114	4.304522972	3.606292335	3.927870537	5.536449012	4.68738	2.89608	5.30149	3.887456136	3.363699295	4.217428637	3.680989	2.128251	3.278971589	3.288255653	3.85015963	2.65437558	3.829461	3.3013784	3.636562627	3.98506561	2.394256081	3.865106	4.656945	2.506827688	4.543824	3.401117	3.415933761	3.558964553	3.256928144	4.180591	3.870331091	3.123214	4.733091128
CLCA2	1.147305202	0.719589792	1.304829	2.884165	1.642248	2.409304441	2.585171	5.660964	2.343229	0.5727713	1.205940431	0.303770765	1.626461219	0.1523906	0.09987548	2.286828	2.164320087	1.675456784	0.079891205	1.137735372	2.356878	0.957398	0.5305262	0.309340517	2.406529352	1.859756041	3.410764	0.5527882	0.429704539	3.940441548	1.637611454	4.312188	0.6942256	2.931451549	0.449926065	1.152980571	0.027358961	0.5533763	1.226556	0.773904714	2.450953	1.721511	1.320030486	0.237323331	2.168469547	0.906259	2.538374319	3.243152	0.553167948
CACNA1D	0.944637533	0.644431393	1.860116	0.7890757	0.4642773	1.030866318	0.8620229	1.113411	1.035409	0.6678739	0.547404618	0.455489407	0.75972572	0.4921112	2.702353	1.517954	0.874577382	1.001486282	0.434817811	0.403005466	1.402811	0.4902225	0.3383268	0.590844948	1.11857426	1.251159492	0.8637256	0.2754116	0.557231256	1.151611264	0.73425018	0.73809033	0.8975439	1.008528392	0.706953855	1.625368959	4.049138942	0.9697105	0.9909738	0.961253266	1.125025	0.6849182	1.806111432	0.7274379	0.644665245	0.892441	0.698939959	0.8716521	0.509972748
SNHG18	3.86310365	3.263639952	4.080373	3.636551	4.028366	4.421671425	3.777065	3.178021	3.711024	3.864345	3.428046736	2.65744942	3.241901369	3.095842	1.925796	3.21768	3.553849222	4.065150714	2.610676048	3.297100136	3.137454	3.011433	2.839683	3.390660819	3.207691698	4.748074854	3.277292	3.299396	3.227943452	2.728835336	3.843599583	3.805188811	3.077773	3.611902532	2.133603413	3.110245628	1.238079343	3.245542	3.250143	3.675486191	2.675559	3.550084	2.720040871	2.945544757	2.932470646	4.005515	4.344399276	4.048325	3.064753487
DNAJB4	2.231624373	2.835901139	2.77153	3.075453	2.850731	2.565010779	3.639064	3.597302	2.733833	2.925873	2.653670139	2.566657501	2.691305578	2.279213	2.291712	3.464982	3.763414238	3.471866367	4.130622671	4.403894548	3.771376	2.71356	4.26191	2.381585803	3.856997853	2.400153217	3.838576	2.152861	2.613430744	3.548695978	2.946330041	4.370042184	3.523207	2.689520674	2.536878774	4.23179261	2.572043511	2.547057	3.995042	1.959923204	4.074228	2.602092	2.733129806	2.687813098	2.667821928	3.328088	3.128166235	2.493522	3.646890955
TP53INP1	4.372532332	4.252053647	5.066964	4.327536	4.197376	3.81642576	2.933853	3.427821	4.100949	3.557442	4.193548322	2.909778943	3.260536112	2.419648	4.571334	4.298229	3.635874715	4.115019333	3.539904592	2.737608147	3.860261	3.075031	3.181583	2.473143638	4.038675582	3.911282182	4.18959	2.329868	2.51922647	4.256886517	3.908848074	4.049389122	3.882994	4.481473071	3.380248147	4.384463717	5.58810137	3.75193	2.904597	4.393641273	4.007709	3.547194	4.820563982	3.891855307	4.242005014	4.424861	3.166387334	4.57692	3.374944978
NUDT10	2.236545681	3.396509205	2.652396	3.293634	4.375823	2.40437946	3.568011	3.517861	3.141858	4.812919	3.703265572	3.460536926	5.126774705	3.614795	2.262641	3.32874	3.910192888	4.000706393	2.790779173	3.66822786	4.671165	3.700034	3.80298	3.528435463	3.245241446	3.66988621	3.392563	4.294389	4.528783246	2.065210567	5.547972629	2.045417994	4.464716	3.103739771	3.716054524	4.308701809	3.572348721	4.283047	4.525704	3.566619403	4.428742	4.381927	3.010221947	3.461777552	2.81994476	4.504963	2.59916853	3.033346	3.494340038
DMD	1.720973012	2.043538343	2.139196	2.06378	1.423868	1.64255108	2.924192	1.422365	1.609901	2.209701	2.146119914	3.048563624	2.283193965	2.518988	1.286654	2.545643	2.800420388	2.163265028	2.790981556	3.116744834	3.279568	3.320232	4.239479	3.52613233	1.484388056	1.947875763	2.565312	2.794572	3.506293754	2.082635245	1.533563416	0.394203952	2.386383	1.738323085	2.48545235	2.572481255	1.158772098	2.246548	3.31271	0.999798396	2.596304	1.82655	1.821551166	1.946959695	1.736084815	2.421164	1.976775125	1.680663	2.699829458
POPDC2	2.679598226	3.236982245	2.726012	3.060599	3.701043	3.14762303	5.586587	2.461557	3.017489	4.281344	3.079136913	3.587135745	3.142210951	3.42782	2.118969	3.193052	3.528812462	3.548436108	4.810330718	5.078823252	4.223063	3.879132	4.732027	4.923420423	3.26454822	4.790835608	3.208396	3.262015	4.583546727	3.460348374	4.732239034	0.972517782	3.21934	3.007711783	3.594262862	3.860627678	2.650916157	4.251481	4.769576	1.80568404	4.206524	3.626215	2.982125497	4.074818366	3.055039744	3.832511	4.218574705	2.846923	5.002599869
CALD1	6.114085853	7.095235752	6.325313	6.799945	6.515929	5.88742169	7.632437	5.550173	6.519834	7.304932	6.855265208	6.688030783	6.974468887	5.530342	6.614002	7.304774	7.467280704	7.228124707	7.446682767	9.030281938	8.243284	7.016291	8.499774	7.851013568	5.756111447	7.267233261	7.268151	5.71535	7.032892129	6.928432044	7.466621365	3.777773806	7.172222	6.903288047	7.041838859	7.751151205	5.213217226	7.216003	7.759559	5.9497074	7.51505	6.28359	6.521007726	6.54444789	6.119144742	7.184726	6.992949005	6.763633	7.222490166
JAZF1	2.56404861	3.335080831	2.901974	3.61233	3.883149	3.055647531	3.881831	2.67929	3.127915	4.416159	3.360945842	2.855274907	3.843638953	1.781631	1.998474	4.409273	4.308511605	4.133077836	3.76549222	4.742512023	4.941577	3.022279	4.843386	3.897130711	3.261179487	3.551526197	3.928937	1.755518	3.410814989	2.995565801	4.138630405	1.632696578	4.493503	3.136991907	3.301406661	4.586782974	2.979290153	3.612297	4.768376	2.646141204	4.024329	3.211071	3.192913015	3.653425411	2.929247536	4.370434	3.589606076	3.189279	4.441424184
KLK15	0.746534172	0.959999877	0.5690823	0.5379393	1.150006	0.742663988	0.3322134	0.3985219	0.7804674	0.7547076	0.511465392	0.049271683	0.601591397	0.008507361	1.132935	0.2151666	0.261092538	0.475317175	0.859820066	0.067129871	0.09950633	0.02924546	0.3458822	0.011250288	0.825329501	1.100214851	0.7597969	0.1690961	0.025313674	0.648749057	0.486825343	0.845780364	0.4677532	0.894965581	3.888284425	0.280065625	2.309148264	1.760848	0.2371767	0.689976003	0.5248404	0.7801376	1.306316845	0.883022508	1.154465776	0.7016723	0.265367152	0.8206831	0.601421958
PRKCB	1.05190071	1.38133227	1.016037	1.677205	1.440319	0.455771621	2.032268	1.42887	1.835159	2.394035	2.147730986	1.794962776	2.29095441	0.9369507	0.6331262	3.422733	3.084303098	2.400421129	2.560421993	3.110107124	4.016778	1.751135	3.626727	2.37132689	1.886539732	1.390728622	2.333108	0.8867586	1.760336936	1.342305171	2.319431671	0.825652973	3.000294	1.64077429	1.432536226	2.897470385	0.659669226	1.750948	3.701056	0.969666907	2.889583	1.616325	1.51752012	2.146357978	1.534163402	2.547667	1.86140445	1.564922	2.568625204
SVIL	4.577574287	4.544319502	4.437089	4.647105	3.968167	4.096855118	6.126837	4.755275	4.711612	5.491767	5.075075051	4.517407862	5.634192096	3.533744	4.044168	5.392659	5.937341672	5.143287859	5.39471262	6.508449395	6.348722	4.806202	6.957877	5.619348422	4.58355908	4.796237128	5.096384	3.593938	4.963922547	4.616030938	5.167587798	2.785198249	5.643722	4.200520046	4.932631873	6.085847478	3.44290809	5.369029	6.389037	3.52090571	5.875272	4.83442	4.445603432	4.707735654	4.313049731	5.41598	4.958057482	3.921052	5.503789629
SLITRK6	2.452420037	2.176178786	3.397848	3.282443	2.526898	2.049218306	1.993958	2.96534	2.683232	2.005203	2.283264324	0.595577059	1.258173935	1.258234	0.8832795	3.39907	3.486647668	3.079218349	1.456641772	3.938184354	3.41569	1.230266	3.826312	1.172036825	3.279147146	2.267423251	3.88772	0.6494468	1.828745409	2.687746493	1.740014918	3.359341267	2.288044	2.577703661	2.069551503	1.879576101	0.905433017	1.395886	2.708752	2.201621067	2.676781	2.542951	1.735161502	2.040836355	3.24795383	3.338821	2.69497954	1.975331	2.405451907
CHP2	2.045462172	1.26188443	2.058309	3.106323	1.555907	2.599384848	2.252682	3.934225	2.325418	0.3417893	1.753977675	1.767142258	1.579545296	1.087671	0.3127936	0.8079419	2.67093821	0.793530219	1.30229258	0.908639035	1.66997	2.855623	0.4025275	1.729907471	2.741389516	1.894541388	3.020616	0.7481596	1.464939472	2.481136295	0.939203326	3.680424652	0.3378261	2.406785131	0.548448682	0.262374553	0.030945235	1.893842	1.35906	0.348170267	1.995444	1.867395	1.166069098	0.922689693	2.667945334	1.444041	2.835513277	2.61438	1.050354345
KRT23	4.763672062	2.941393804	3.605839	3.568806	4.292147	4.005733856	4.322539	5.4723	4.53988	5.335586	4.284810449	3.077258729	2.168112794	3.056472	2.541531	4.13907	4.612692081	4.040732065	3.948176775	2.904380543	3.739559	4.216466	1.709533	3.004873226	4.930485395	3.511704741	3.348902	1.464365	2.601261889	4.071225526	4.597584114	3.409362342	4.593636	3.543339193	3.330132977	4.806911558	0.042168723	2.537103	4.793081	3.332492902	3.967066	3.399807	3.165514407	2.92304657	3.714369231	4.654906	3.220053662	4.107402	3.690556613
AKR1B1	2.924285414	3.251216186	2.962093	3.434426	4.001384	2.969894491	3.81445	3.475215	3.298894	3.899531	3.427449286	8.054504102	3.649824863	9.271318	2.426236	3.894506	4.118330004	3.705448748	3.416466968	4.140525041	3.838774	8.535172	3.95125	8.434738959	3.424040758	3.385074769	4.453193	8.979062	8.860458449	3.314528768	3.970196294	3.27411033	3.795296	4.009565322	2.685683188	3.648493569	1.611383164	3.261851	3.712347	3.107395161	3.489935	3.844724	2.848345257	3.531051716	3.421828368	3.990565	5.191619227	3.639953	3.792042965
TRGV9	1.536892301	2.124815304	1.771471	1.597913	0.9907269	0.823162607	0.2553051	0.7195225	1.26167	0.5068961	1.681961204	0.016437829	1.293086116	0.09791381	3.783239	0.5306688	0.493956913	1.189883752	1.716764757	0.170794779	0.6112312	0.05105585	0.8671783	0.029497621	2.361602994	0.689559507	1.860245	0.07213197	0	2.223626111	0.990463219	1.154228247	1.000675	1.29824595	0.587885719	1.189547566	4.842115596	2.010332	0.6601806	2.038629338	2.591	1.711694	1.373011968	1.729755965	1.147680115	1.645792	0.340760077	1.396268	1.428403284
SNORA26	1.570525463	0.636223803	1.566447	0.7880505	0.1648204	1.487776944	0.8557734	1.385894	1.121384	0.8217652	0.335423555	1.914699286	0.789149964	1.529277	0.9805579	0.193708	0.674051945	0.573471127	0	0.376162997	0.6190862	1.189496	0.0984201	0.526716821	1.738130467	0.722772142	0.8516446	1.969548	1.219364299	1.425881361	0.542394231	0.694299618	0	0.585034728	1.267433371	0.461380292	1.42936096	0.1821869	0.4717898	0.68309847	0.2328545	1.143861	0.78063443	1.333778346	0	0.976622	0.506894528	0.8063439	0.184822404
KCNMA1	2.274115283	2.988186718	2.381426	3.246671	2.428474	2.055247231	3.257427	2.138541	2.843365	3.206905	3.026736181	2.911466578	3.519874799	2.256076	2.410896	3.645319	3.795377015	3.47596897	3.211328738	4.816408716	4.555467	3.105932	5.219311	4.020261835	2.961670063	2.787888943	3.478614	2.299964	3.275015267	2.722351252	3.262177769	0.513015831	3.607357	2.672943081	3.10457396	3.696788046	1.43163679	2.48504	4.317394	2.14979923	3.650703	2.781418	2.84320569	3.290837538	2.795445223	3.611185	2.525265303	2.597772	3.409810547
PDLIM1	5.687680343	5.117339365	5.929951	5.730616	5.745357	6.085732852	6.360916	7.219792	5.535239	6.225006	5.665447929	6.231593417	6.030464265	6.115529	5.07486	5.942936	6.134416797	5.840773512	5.497418072	5.341548605	5.417343	6.865847	4.926459	6.110468495	6.306437455	5.80747879	6.200729	5.542265	5.716532536	6.577042695	5.888667367	6.485376459	5.602701	5.553189139	5.207570288	5.979953293	4.015912452	5.361978	5.879695	4.858390669	5.7551	5.474807	5.516503431	4.713893541	5.907458623	5.405941	6.584936845	5.603276	5.552140667
FOXA1	6.778840935	6.976730266	6.934152	6.472629	5.913068	6.520642801	5.308579	5.86416	6.567515	5.593851	6.669817949	0.262688375	6.192106821	0.7915595	6.629635	5.926131	5.467848869	6.137770542	6.107432711	3.250217857	5.387163	0.3050171	4.637543	0.804901724	5.948351896	6.18568842	6.177068	1.000551	0.211279933	6.148446094	6.044749191	6.451984517	6.030214	6.591728788	7.34394884	6.075540069	7.646510701	6.577864	5.259458	7.056923831	6.315229	6.567976	6.190963587	6.139043035	6.751399561	6.234774	5.461627588	6.488044	5.525361979
ITGB6	2.508892361	1.413965011	1.954352	3.047273	2.277589	2.510748534	2.734092	4.700038	2.274219	1.971801	2.271356349	2.576867564	1.954566661	2.276804	2.076523	3.774907	2.871373318	2.767177718	1.490191146	1.568808735	2.306486	2.889996	1.436803	2.397969534	2.868555966	1.543302623	3.764666	1.996984	2.028033279	3.488127693	1.963966252	3.255184289	2.145317	2.979287141	2.01702354	2.67377096	0.030921155	1.109214	2.060035	1.355962011	2.480722	2.141688	2.235231393	1.570387394	2.251497539	2.473372	2.667649005	3.170585	0.947518388
FHL1	4.623968193	6.000613879	4.969732	6.103487	5.950148	5.231115196	7.240706	4.580077	5.555901	6.193354	5.552345759	5.040117603	6.390103469	4.467162	4.653076	6.378693	6.655419469	6.467445978	6.513290487	8.660432525	7.21252	5.076172	8.549367	6.37601674	5.825681617	6.689921708	5.906614	3.732312	5.782589743	4.982680273	7.022615745	1.688464713	6.618709	6.133423704	5.729652459	6.294843301	5.064270887	5.400303	7.383825	4.24317365	6.319657	5.827501	5.433094736	6.578759024	6.155923882	6.915024	6.287186	5.761076	7.090391947
SPTBN2	4.260066191	4.853193404	4.487134	4.143961	2.412173	2.792312761	2.949113	3.422186	4.553628	2.985124	4.462821036	1.905353547	3.761955743	2.046908	4.12589	3.578491	3.262439735	3.600682583	4.00029785	1.348929514	3.156654	2.164048	2.749914	1.753224434	4.103703872	3.063251697	3.628906	1.669352	1.704582315	3.656060226	3.35632474	3.548750349	3.887048	4.082365157	3.962667272	3.883356308	2.885370734	3.735541	3.247137	4.378571653	4.025365	4.252362	3.497989279	3.561325087	3.869171452	3.427687	2.410626634	3.520014	2.805188615
CYP3A5	1.373321482	1.239535005	1.919271	2.322551	2.531043	2.286269364	1.891133	3.684548	4.725002	2.563406	2.004526151	1.694189526	2.600007306	0.8580192	0.3895199	2.660182	3.3973674	2.125899824	2.706696757	0.760261198	1.381349	2.52051	0.377885	1.251998156	3.019775281	1.514871988	2.775609	1.233028	2.056671156	3.207683558	3.433003392	3.934156832	1.136916	2.494719923	0.840561588	1.387679164	0.23759964	2.034201	2.046742	1.45346048	1.042901	5.09102	1.388351928	2.757582927	1.236901698	1.842477	1.774585068	2.210715	2.02480011
EFS	4.103251668	4.633992201	4.094338	4.682752	4.09376	4.467144098	4.269056	4.705669	5.003897	4.73096	4.91815404	3.019023218	4.925217026	2.964294	2.43619	4.32225	4.393029908	4.525976161	4.342756311	3.481054743	4.336497	3.112826	3.81348	3.769018184	4.945939824	4.305289725	4.35419	2.612759	3.631156395	4.405971146	4.686857741	4.664895646	4.639964	4.51613352	3.285012546	4.53929241	1.90669803	4.65265	4.604765	5.100721716	4.604659	5.27043	3.323346597	4.842753685	3.898540361	4.7124	4.346355934	4.212285	3.917854394
NDP	1.3299389	2.330621949	2.45636	2.034103	3.038697	2.006369512	2.721187	0.9597275	1.503417	2.658346	1.71465848	2.08510414	1.908431913	1.251631	0.3638594	2.748342	2.255663855	1.851905486	2.000961275	4.119082941	2.674894	2.499331	3.942881	3.427146962	2.307194277	1.992064041	1.765872	1.255743	2.850269218	1.706240333	2.466243166	0.488683192	2.476556	1.551126666	1.727043381	1.803870178	0.489380866	1.99071	3.401777	1.367373094	2.191364	2.335116	2.412553296	2.537895895	2.17527013	3.010486	2.158703117	1.836557	3.762550963
RPS2P5	4.810997202	5.019883159	5.147437	1.816263	4.93059	4.503393073	2.157521	5.212328	5.164778	5.854156	5.418197924	4.215235931	4.223710312	4.055921	6.59102	5.076777	5.329152573	4.233966647	5.249002723	4.81257374	4.691698	3.48814	3.964416	2.272812279	5.702560364	5.359009591	4.525804	3.903533	4.219657459	4.503763789	5.276234337	5.741535149	4.202011	5.114586445	5.017883118	4.714038413	5.084144261	4.742142	4.208275	4.995364271	5.110572	4.961591	5.556617358	4.679358978	5.346455473	5.039766	5.958758789	5.265868	5.453984348
PTGS1	1.947402438	1.267399898	1.66923	2.353758	2.920127	1.291176247	6.944965	4.262822	3.115602	4.008642	3.526108524	2.026161495	5.324552897	2.482784	1.225766	5.062219	5.822971453	2.8156822	1.619040505	5.985546525	5.559357	1.915126	6.211074	2.044701477	3.176780469	3.080213058	2.429727	2.519763	1.457310171	1.754386429	3.935428414	1.341535243	4.621292	1.85536848	1.995519537	4.807819413	2.112387018	2.257202	5.631255	2.458560045	4.591856	2.059042	2.549814176	2.835073473	1.707005989	4.482327	3.353248602	1.65772	3.662613346
GSTM5	1.322385252	1.817465501	1.436446	2.102835	2.472524	2.195022669	2.395516	1.643585	2.10366	3.202276	1.892883273	1.31683157	2.681747561	1.16239	0.4447447	3.013658	3.257163607	2.531059939	1.864968949	3.204249162	3.685412	2.009806	3.296915	2.601514749	2.157025753	2.780147017	2.738243	1.4985	2.013989982	1.627352257	2.894892787	0.819660786	3.189426	2.139662697	1.590082262	3.116740465	1.81650296	1.881497	3.491538	1.360539516	2.742708	2.113978	2.071900339	2.68309278	1.519471364	3.379369	2.482030314	2.015964	3.194227154
DNAJB5	2.352197287	2.93361942	2.684541	2.347299	2.949008	2.777300673	4.748	2.246539	2.918374	3.566113	2.794030129	2.813014691	3.644931924	2.449641	2.161991	3.16839	3.417502493	3.016616886	3.938371723	5.525505306	4.333708	2.735541	4.895352	4.016043369	2.402257249	4.352779627	2.861498	2.123717	3.179645938	2.886453042	3.990349594	0.863332094	3.397042	2.522505248	3.142071055	3.710314127	2.436319512	3.535147	4.464827	1.832262412	3.74049	2.96149	2.690137553	3.154932242	2.812598947	3.662178	3.627288251	2.295049	4.459036378
PENK	0.410194044	0.44061	2.50042	1.830923	3.69238	2.902203238	2.25526	0.9770745	2.390005	3.282052	0.968356593	2.126413531	0.83866435	1.472486	0.4208851	1.363451	2.737133882	3.107357694	2.23896318	1.710187542	3.196199	0.7116355	1.687619	3.487020752	1.414813368	4.590554646	2.036118	0.1746993	2.508650971	0.613334873	4.624905819	1.473328627	3.461335	2.264640659	1.340416405	3.041722699	1.929865806	0.9952097	3.494069	1.110367311	3.826443	1.869382	1.326703097	1.762941391	1.048406736	3.947856	3.096213115	2.142759	1.949329467
CCDC69	3.44554888	3.768930005	2.985577	3.619494	4.032329	2.58340957	5.130207	3.811912	3.699716	4.329392	3.504376386	3.153156489	4.505574342	1.971897	2.598927	4.408846	5.127938765	4.141852045	4.315800693	5.90986948	4.986098	3.126421	5.32641	4.225852011	3.575906393	3.834471755	4.00262	2.511782	3.145859692	3.80356693	4.379824946	2.220610777	4.348008	3.895075716	3.5035881	4.397599673	2.317789336	3.894585	5.212481	2.988561358	4.407506	3.277624	3.223987661	3.836848443	3.348188754	4.792134	3.491258715	3.814221	4.420546093
TRGJP2	2.323637663	3.105537035	3.803625	1.891078	1.890237	3.019565575	2.792275	1.569623	1.061084	0	3.167246715	0	1.15940342	0	2.73422	1.971549	1.493863096	1.729340287	3.581496266	0.683202645	1.24006	0	2.055956	0	0.963462171	2.977530671	3.015968	0	0	2.798468963	2.371822378	2.32819373	1.550695	3.414106298	2.035635601	1.605688934	5.123338055	1.401713	1.748314	1.685464221	2.072239	2.407237	2.552296599	2.680520382	2.910698006	2.787411	2.863423336	3.297271	0.63767512
SLC39A2	2.104959285	0.717203501	4.757112	1.82862	1.4212	5.184474231	4.929162	3.226581	2.342787	0.1620966	0.756470191	5.806997712	0.884349193	6.166093	0.5383588	0.4035941	1.615593838	1.75245893	0.595339916	0.816765005	2.379345	5.410663	0.121015	5.462646627	1.353980407	4.149348115	3.037117	6.410807	6.021044223	1.794422885	0.492157821	4.321786621	0.768566	2.368521801	0.669464516	0.49434607	0.015683286	0.7009555	0.2385219	0.178038329	1.88222	1.071099	2.552296599	0.436548857	1.150736824	1.290338	5.104478534	1.928735	0.158928353
TENT5B	2.772250171	2.784410005	2.394392	2.397356	2.70034	2.444987137	5.469323	2.398446	2.731955	4.265315	2.740724896	2.542903942	3.105712538	2.485982	2.259792	2.912617	3.122515526	2.707601109	3.782850601	6.027753681	4.06383	3.470185	4.846552	3.917017741	3.101350721	4.284568136	3.007152	1.912542	3.413976643	3.572835012	4.092505105	1.412667065	2.978145	2.268887561	3.337937132	3.85480645	1.933834358	4.358565	4.616092	1.250376043	3.76721	3.143615	2.357243524	2.14861621	2.632303048	3.571022	3.337647997	1.810446	4.522115537
NCS1	3.709741998	4.100984194	4.099097	3.743195	3.178559	4.053939965	5.782568	3.057243	3.971284	4.601841	4.017100097	4.233438827	4.223728015	3.959445	3.579568	4.073041	4.582261701	4.081300938	5.273661668	6.193831837	5.141727	4.53575	5.884468	5.593481505	4.101427526	5.179328998	4.138565	3.769125	4.595818835	4.06024077	4.14988373	1.944353683	4.151173	3.816544272	4.547047605	4.426509527	2.944577497	4.592263	4.968873	2.635331376	4.586996	4.12454	4.278405317	4.09269499	3.785795941	4.580242	4.883021818	3.416719	5.227678112
VCL	4.558610675	4.991790851	4.660538	5.033237	4.203833	4.345643492	5.703098	5.11474	5.034604	5.980886	5.575379342	4.552133378	5.960262938	3.823035	4.402817	6.026185	5.611256203	5.365524118	5.899679372	6.535752674	7.066507	4.992279	7.468084	5.744075089	4.865970778	5.461879179	5.58684	3.628776	4.932368869	4.828003154	5.339943947	2.994627331	6.190253	4.541590787	5.384738433	6.451275978	4.321171277	5.315372	7.026104	3.849722404	6.423537	4.98877	4.998271799	5.244919597	4.643116162	5.416953	5.338462452	3.645669	5.980884539
ACTG2	8.125021456	8.710722568	8.273281	8.130498	9.611954	8.846899879	10.73956	7.648554	8.630946	10.2723	8.627374282	8.841403482	9.487652358	8.199846	8.056877	9.078044	9.68487967	8.830397613	10.308147733	11.920106987	10.32375	9.208694	11.12869	10.4848522	7.985954133	11.175558732	8.441275	8.183302	9.764693312	9.100434164	10.215956641	3.212716006	9.518632	8.453838744	9.813304068	9.873820875	8.618503002	10.11534	10.51842	7.114907344	9.774142	8.687892	8.944426726	9.186151367	8.943620928	9.408777	9.965426922	7.785324	10.829911119
MEIS2	3.255744032	2.698998738	3.429557	3.553189	2.52879	3.289251703	3.928129	3.682889	3.239899	3.544563	3.658240869	1.23241798	2.945878554	0.684195	1.998412	3.443102	3.385964988	3.1872143	2.944688395	3.650290465	3.835746	1.541052	3.570394	2.397343001	3.258638512	3.261044221	3.746338	1.015418	1.880843021	3.822115811	3.259491511	3.543279004	3.191381	2.943447977	2.388877457	3.241040464	1.053899386	2.571087	3.838634	2.648735774	3.243986	3.31133	2.737298872	2.845562586	3.103541912	3.302135	4.141019957	2.491649	3.251824429
TRIM29	4.859714661	3.752313131	4.714546	4.718783	3.512402	5.033928649	4.909302	6.381917	4.450205	4.778963	4.971486453	2.704011344	4.328566762	2.932642	3.292984	4.061091	4.538783964	4.314938928	4.560598038	2.412756179	3.688722	3.463526	2.047861	2.966894318	5.31067469	4.226367123	4.6992	2.420737	2.574015266	5.703118543	4.050580573	5.91674709	3.935983	3.988652	3.149300938	3.595380936	0.171664857	3.956083	4.049644	4.088170126	4.280283	4.556117	4.046878579	3.802464491	4.550056446	3.949208	5.745930102	3.726534	4.223284137
TGM3	1.659137372	1.086538232	0.7368568	0.6862356	0.1642998	0.462681519	0.1601265	0.08198143	1.128393	1.36274	0.500827816	0.041986449	0.429021344	0.1048806	2.41335	0.3037617	0.313616227	0.305519374	0.978900718	0.130225761	0.4984778	0.4857786	0.8578931	0.083911011	1.492206288	0.49219525	0.9527158	0.4117599	0.074038359	1.97081309	0.307741965	0.545201973	0.1671416	0.334029635	1.963801526	0.110593791	3.877027077	1.764029	0.3232924	0.651351642	0.4655934	0.2364753	1.482403174	0.420832354	2.92118129	1.067747	0.297323475	0.4857081	2.231592964
RND3	3.324267233	3.959556161	4.328191	4.165417	4.506711	3.617210287	5.049429	4.052393	4.005928	4.257324	4.011403344	3.126556699	3.421802176	3.49274	3.229877	5.213223	4.593499527	4.647826697	4.703605798	5.668790957	4.965474	4.108605	4.815343	3.962918036	4.543471024	3.446133753	5.081693	1.941599	3.431777142	5.132865792	4.315861778	3.750488864	4.248481	4.010845355	4.25983801	4.981657354	2.749308436	3.538943	4.87658	3.657494517	5.025309	3.832728	2.92752764	3.683770947	3.32480242	4.917278	4.141870684	3.909328	4.713653857
ASB2	2.297157542	2.472890478	2.178199	2.375668	2.683182	2.604897848	4.2801	1.981306	2.88399	3.832641	2.593852559	2.482254723	3.061608913	1.751217	1.833696	3.39656	3.660855755	3.146825991	3.1511669	4.920594896	4.121027	2.514849	4.588622	3.974502355	2.701299454	3.783498485	2.835518	1.774615	3.160711496	2.433838992	3.555506753	0.461570689	3.329689	2.391169984	2.798242303	3.55075081	1.926320294	3.305747	4.129447	1.291784984	3.294961	2.739245	2.510377446	2.759757229	2.304974883	3.410839	3.235852811	2.06945	3.83994229
SNHG8	6.415689106	5.865163998	7.312386	6.251984	7.111848	6.512243174	6.756405	5.937462	6.248869	6.243603	5.847589738	5.034364941	6.054290884	4.841817	6.388679	5.580111	5.632514094	6.238296471	5.402095922	5.239364814	5.52958	4.51013	4.721509	4.655921986	6.453195095	6.388258362	5.906547	4.651435	4.693094855	5.575307197	6.679841662	6.159994638	5.853082	6.140285875	4.842254983	5.398991838	5.88230613	6.261204	5.184479	6.350020373	5.431613	6.448647	5.94342629	5.985830655	6.884142723	6.033296	7.077343192	6.463574	6.249461623
RHOB	7.192499405	7.946637004	6.616407	8.663623	7.927924	8.963595254	9.025432	8.318585	8.854669	7.671636	7.062716964	7.99486652	8.212535235	8.872621	8.091696	8.580871	8.783430867	8.397894809	8.682296829	9.368091425	8.157805	7.98255	8.848484	8.397804553	9.437774932	8.837632985	8.223498	8.666564	8.924066969	8.684325826	8.229694562	7.79555742	7.363683	8.297247254	7.907065448	8.591080835	8.751434802	8.314076	8.763693	6.180313585	9.033291	7.872123	7.004683594	8.340793154	7.639819915	8.401105	7.777595341	7.882361	8.717388152
SMOC1	2.722775236	3.393247545	3.00828	4.230902	3.62152	3.499679366	2.91092	3.190169	4.126793	5.172882	3.35801001	2.680460154	4.618400272	1.526494	1.218944	4.886071	4.906428762	4.655194915	3.853970746	3.650065666	6.128773	3.656759	5.080168	3.720451777	3.939839386	5.420326231	4.693228	2.775541	3.693774791	3.268211068	5.235639614	1.481075014	5.441718	3.74792795	3.666132873	5.754963899	3.745853346	4.60265	5.401321	2.677571776	4.970587	3.868802	3.183007477	4.074276451	2.740643142	5.261314	3.471225162	3.437135	5.082189191
PGM5-AS1	3.673252874	4.576900381	5.621846	3.887372	5.475377	6.156343444	5.970227	3.389966	4.742748	6.247483	4.602234314	4.933511132	5.316425772	2.693521	0.8141272	4.460374	5.584190926	4.73693901	5.053600513	6.727848833	5.660388	4.711301	6.307237	6.551552723	4.474636087	5.331894078	4.259041	4.398337	5.291661891	4.806720638	4.928505794	1.962166913	4.488053	3.773634822	4.233714891	4.803291964	2.792507155	5.29774	5.703928	2.528691525	3.841781	4.586745	3.7925406	5.0009755	3.776088159	5.543302	5.373225506	5.318301	6.254877027
S100A16	4.936504198	3.887924219	4.838579	4.955679	5.090149	5.573199812	5.300963	7.100071	4.688643	5.660801	5.119116729	4.115048866	4.876358998	3.993724	3.86014	5.221481	5.335657914	4.929625899	4.949305098	4.928960507	4.498939	4.333526	4.285215	4.291554412	5.316444526	5.078578166	5.313886	3.064016	3.625061929	5.572979778	5.324053045	6.282685404	5.041384	4.735774015	4.629582985	5.054321604	2.743694874	4.367787	4.959393	4.890761003	4.767845	4.338357	4.400774372	5.366752234	5.605109753	5.093457	5.769364769	5.683277	5.356703896
CCND2	2.867579428	3.300873209	3.410181	3.475769	2.572208	4.317952925	4.220759	2.840021	3.02361	4.78482	3.687014748	4.644873073	3.392078837	3.448052	2.515672	4.333444	4.401298303	4.078480441	3.693083823	4.697234114	4.973399	4.548123	5.075738	4.878138184	3.770229519	4.410426792	3.888566	5.259024	4.687185907	3.436036503	3.526567315	2.337526836	3.948475	3.169949606	3.551809541	4.662648547	3.053978284	3.632409	4.450153	2.846747007	4.143931	3.463983	3.322883932	3.509141406	3.17206759	3.734189	4.5344769	2.699571	4.537705175
ITGA2	2.931633929	2.669016155	3.29682	3.50028	2.39242	1.564128869	2.621853	4.444113	2.888872	2.62331	3.600291834	3.021137948	2.96230011	2.824973	2.201087	3.579861	3.316536078	3.425461391	2.143708625	1.615981518	3.340159	4.242161	1.726644	2.961535955	3.255297323	1.837488666	3.847558	2.568038	2.936673378	3.394574499	2.964732877	3.355016767	3.489406	2.562980101	1.706131068	3.094686157	0.610395241	1.674597	2.845791	3.732459678	3.750268	3.223087	2.240006772	2.358334432	2.676435943	3.034769	2.588528911	2.628862	1.398262401
PPP1R12B	3.961977363	4.519577554	4.14066	4.242536	3.785031	3.610200194	5.155503	3.691618	4.175815	4.930083	4.717941049	4.084613427	4.857815574	3.644781	4.112742	5.073111	5.302050215	4.870259307	5.320821534	6.497780047	5.868889	4.396749	6.722498	5.126279144	4.13101496	4.423414879	4.650792	3.747845	4.727322221	4.474308853	4.760220572	1.806683648	4.984155	4.101493521	4.58703838	5.109241428	2.712677892	4.489504	5.840996	3.128076504	5.006084	4.23787	4.177809585	4.697693138	3.699855896	4.952028	4.470572399	3.960586	5.329758693
AHNAK2	1.829419979	1.843287795	2.112565	1.585506	0.6531918	2.026829582	3.487355	1.805972	1.793462	2.277181	2.404311712	2.53844165	2.562232706	1.069784	1.466695	2.181707	2.884353018	2.009876716	2.676000846	3.75180769	3.902535	2.523267	3.972146	3.51529242	1.46687976	3.048959254	2.662852	1.591673	2.799239421	2.152090442	1.776686613	0.300292848	2.570125	1.350228009	2.106535873	2.578454649	0.428408336	2.578348	3.246579	0.424842218	2.688447	1.730928	2.051018838	1.275912029	1.155589026	2.159866	2.856409017	1.124745	2.800685353
APOF	0.642097475	1.91826442	0.9832165	0.8831532	1.325765	0.665114765	0.6025663	0.3767315	1.342367	0.2188523	0.79534171	0.04932111	1.103027707	0.05584635	2.562089	0.6341351	0.530907582	0.417537234	1.10534053	0.074473517	0.4659481	0.05164072	0.4130221	0	0.898498795	0.8069232	0.6441321	0.02962502	0.03368776	0.750233534	0.588059749	0.910267609	0.8560591	2.264957477	0.058959016	0.523936934	2.684928459	1.548249	0.3402842	1.26567137	1.282691	1.038564	1.325682545	0.689725546	1.88655573	1.200578	0.137275496	1.732216	0.473955116
TSPAN2	2.913785999	2.842372646	2.930503	2.988747	3.845522	2.704885978	4.269027	2.395002	2.692364	3.417969	3.133005203	2.618786449	3.049691125	1.769688	2.550847	3.732541	3.633418993	3.066110463	3.468627889	4.931237291	3.940713	3.046597	4.287422	3.570208627	2.527032442	3.518678583	3.444608	1.769902	2.963920979	3.487734429	3.700125447	1.80323256	3.176591	3.269253676	3.489758209	3.60772308	1.949507816	3.30734	3.681254	2.019671885	3.286068	2.831621	2.842515912	2.854738227	2.776236602	3.812947	3.240259316	3.41415	3.351586447
PRAC1	6.851962577	6.675389802	7.354744	6.905292	8.313201	7.257719465	6.523668	6.018843	6.985484	6.8627	7.010090286	0.072457206	6.757979408	0.3567924	8.551079	5.819038	5.67703858	6.694016769	6.51611979	4.191924319	4.939394	0.1123106	4.984571	0.245733893	5.664317298	6.998490323	6.063095	0.9074226	0.144003917	6.662268352	7.029473051	6.653510919	5.754963	6.858284402	6.57550104	5.903054983	9.029870106	7.200156	5.507901	6.9740445	5.202355	6.708296	6.878976826	7.472359711	7.232822004	6.517815	7.440167304	7.738227	7.036574789
TNS4	4.034786458	3.213002344	3.942516	4.386824	2.71491	5.239762861	4.481489	6.273656	3.944016	4.014897	4.439203012	4.334850386	3.73427686	3.933904	3.465127	3.396027	4.052538973	4.120438623	4.327241313	1.612662182	3.31711	4.897703	1.824217	4.601059761	5.89928636	3.914660159	4.40486	3.875373	4.013569641	5.96319654	3.103187082	5.536839154	3.459611	3.571403798	3.141674654	3.58079207	0.045394101	4.278243	3.983295	3.624622679	4.208638	4.302306	3.227913217	3.081252751	3.711009718	3.057574	4.808058201	2.674154	3.414142607
ATP1B1	5.993647377	4.544613578	5.095887	5.541741	5.418809	5.718308285	5.579906	5.768172	4.824058	5.103454	4.718629395	6.342273973	4.564714434	6.327701	3.985267	6.141567	5.649978284	5.767035872	4.037463387	5.325625214	5.462261	6.522919	5.025398	5.767991971	5.243243328	5.237646314	6.487843	6.379151	5.717297693	5.363839043	5.080251239	6.009599733	4.98615	5.333431589	5.791329792	5.456258851	5.437818914	4.412189	5.246771	3.705148633	5.163445	4.851266	5.191655492	4.243671266	5.618550942	5.125932	6.259847315	5.099697	4.853551301
SNAI2	2.328137879	4.771505966	2.69305	5.30909	3.59961	3.132955339	4.046461	5.401912	4.523707	4.694445	4.196762876	1.92472007	5.08417369	1.887233	1.701408	5.423424	4.201639597	5.406115721	3.261498064	4.328742327	4.288119	3.111246	3.392869	2.973670658	4.016712039	3.889875522	3.629586	1.827525	3.328591334	3.75759424	5.441242247	3.982824027	3.949716	4.45198134	2.249643372	4.28158333	2.362202267	4.175457	4.833502	3.765599772	4.525113	5.013194	2.562226436	4.022935328	3.164702801	4.42611	2.893254867	3.891679	3.510693154
HES4	3.127557299	2.476747688	2.617706	2.253068	2.903916	2.82122186	3.002849	2.899397	3.009963	2.867644	2.40174585	0.904091061	2.044377858	0.8079756	3.861278	2.392193	2.772454543	2.649166551	1.459446283	2.662440117	2.035417	0.7645066	1.575297	1.344099615	4.719104967	2.647512153	3.098468	1.300982	1.303202622	2.728704573	2.86050061	2.774225804	1.699832	3.276535158	1.794918635	2.816649196	3.287096292	2.374667	2.633701	1.614381696	2.751495	3.219793	3.009067321	1.923431755	2.309001815	2.572607	2.946205389	3.396056	2.057245631
CNN1	7.304773734	7.86004905	7.424457	7.482207	8.588862	8.073731745	10.04021	6.76121	7.911667	9.010199	7.635408162	7.657448756	8.474461394	7.106319	7.159812	8.194531	8.85640114	8.14021486	9.348548453	10.810416815	9.331788	8.050261	9.915327	9.548069962	7.504768794	10.062575276	7.899399	6.807359	8.489578117	8.051185544	8.943822394	3.386174991	8.486864	7.693365171	8.754240843	8.642807096	7.710679639	9.102101	9.674246	6.171252455	8.867761	7.89064	8.056386305	8.195353353	7.899284999	8.758231	9.091611448	7.369918	9.697699512
G0S2	2.984305624	2.205174098	2.231552	3.106071	3.433455	3.523885316	4.491294	4.220111	3.139757	4.02208	2.552726445	6.779592229	3.656169186	6.412992	2.966454	4.064332	4.675902744	3.579678245	2.469798119	4.573385643	4.810727	5.08593	4.864794	6.319380248	4.778061079	3.625565899	3.830202	7.48965	5.259745033	3.916020983	4.252993133	3.304770741	3.882731	2.8479058	2.089086931	3.428776095	3.325520017	2.54952	4.064455	2.660734264	3.955069	2.001329	2.841807852	3.252952287	3.050751265	4.044813	5.444384206	3.824217	4.208150262
S100A6	7.677671356	7.002980829	7.603989	8.164671	9.123502	8.696716755	9.049774	10.12938	8.068924	8.733897	7.304702385	8.212670845	8.383580197	7.797378	6.475841	8.698534	9.35984659	8.425149093	7.558168839	9.640951714	8.941053	8.584885	8.077372	8.143759454	8.589245779	9.057009008	8.814257	7.147923	7.875669762	8.510305538	9.19565139	8.828101251	7.969762	8.328191768	8.114455528	8.236458358	7.364409428	7.100763	8.898132	6.42660948	8.429895	7.841292	7.460900241	7.790195292	8.273691615	8.855929	9.098448744	9.021883	8.189519496
STAC	1.619515151	1.911141436	1.222718	1.973737	3.496285	1.02355667	2.706666	2.742178	2.489261	3.81289	3.002440174	0.973290825	3.929925626	0.2632409	0.6901953	3.480456	4.585128866	2.968492086	3.181024294	4.866005752	4.564736	1.156917	4.679809	1.141825212	2.14504276	2.297660723	1.80768	0.4650997	1.430771152	1.637606286	3.446463065	0.100366677	3.551695	1.605771598	1.829838375	3.372549514	1.688993067	2.459784	4.897745	1.711758125	4.076922	2.561108	1.735958402	2.556984869	2.171634286	4.122935	2.586025295	1.295502	4.073829675
AQP2	0.014571293	0.022484471	0	0.9436215	0.1854753	0	0.1145126	0.08951016	0.2988591	0.1489484	0.062821116	7.98741851	0.224656	7.765585	0.005673143	0.1767239	0.301076146	0.157392203	0	0.047911423	0.3443391	7.808143	0.03422847	6.965176092	0.025246551	0.010596745	3.253803	9.441568	7.737695652	0.028749031	0.564177428	0.015083358	0.3908789	2.260305538	0.028486051	0.673114425	0.126937221	0.005492718	0.7067869	0.062978955	0.3083182	0.006169158	0.090072325	0.015459407	0.022620964	0.2294713	4.680343515	0.07166255	0.027672917
DKK3	4.088766055	4.926099842	4.565861	4.580535	4.87392	4.12760637	5.482372	5.252497	5.203036	5.181416	5.224565773	3.796797411	5.84261572	3.538989	3.617325	5.689048	5.845572877	5.477155251	4.979359724	5.811736373	5.90679	4.307199	5.00277	4.766158994	5.313036588	5.111927041	5.22029	3.196213	4.116225961	4.401589669	6.000518682	3.396123427	5.613733	4.962641031	4.000322945	5.761557917	2.908741214	4.694702	5.628878	4.688994696	5.234643	6.043453	4.788109089	5.327501435	4.451842789	5.478523	4.970954218	4.572816	4.833994263
CLIC6	3.87542493	2.01725162	2.12298	3.244239	2.398553	2.702890712	2.41697	4.06136	2.747408	3.813682	2.480013435	2.068112747	2.665031025	1.819132	1.416749	3.117725	2.482360546	3.161893929	2.396000785	2.342554955	2.981475	2.041554	2.061879	2.199503772	3.086869456	3.639884969	3.837879	1.491237	2.589151236	2.172304795	2.7506504	3.75978078	3.045867	2.552890648	2.267293065	3.903016649	1.511382146	2.803539	3.225671	0.985485736	2.871185	2.606436	2.199289285	2.094964044	2.263820453	2.355174	3.411136832	2.959384	3.214973578
AVPI1	4.748713002	2.986715592	3.800723	4.127708	3.633534	5.74219873	4.540154	5.43934	4.705515	3.420207	3.67710288	3.260471035	4.673973299	3.635591	3.263519	3.614754	4.287306108	4.255922302	4.259068226	3.932384604	3.362992	3.083154	3.864066	3.731910988	5.769676511	4.928882722	4.65708	3.786216	3.31735387	5.194655315	3.593688342	5.73730025	3.213396	4.660888029	3.444774792	3.61528518	2.38351813	3.770385	4.158169	2.80185832	3.56185	3.86777	3.756293317	4.498452818	4.542751648	3.3213	5.190196137	4.486554	4.41527398
PKIB	1.727316052	1.432609814	2.317202	1.682036	1.572755	1.432921755	1.223781	1.259194	1.184374	1.231368	1.331500192	0.675068195	1.480310193	0.3826474	3.351559	1.950729	1.864338167	1.50841593	1.112020362	1.000487692	2.05077	0.6789359	0.6688241	0.370047183	1.181263089	2.068663148	1.410782	0.743194	0.366522754	1.256154515	1.881664546	1.650799811	1.610205	1.890050357	4.059998177	1.543840967	1.604790912	1.289844	1.041818	1.369829754	1.575321	1.290405	2.311500844	1.252717361	1.812530511	1.724709	1.089076498	2.077478	1.308596249
GPR160	3.484775941	4.297784442	4.175163	3.773172	4.151025	3.218143543	2.344073	2.79276	3.674539	2.494121	3.725854898	2.066498024	3.254629263	1.913212	5.276468	3.12231	2.915268422	3.259359211	3.184698676	1.310109953	2.685642	3.028046	2.100444	1.532695807	3.014187999	3.222332097	3.442949	1.892838	1.62141623	3.332618465	3.427704528	3.455914057	3.5429	4.217708879	4.99421553	3.12510043	4.194981573	3.360593	2.55933	4.308403022	3.261513	3.491369	5.697743995	3.625251473	4.049827493	3.797307	2.636684143	4.772054	2.48559767
FLRT3	3.792177974	3.605125868	3.999877	3.81646	3.340884	2.630190962	2.553095	3.541213	3.449621	2.630587	3.656894684	3.001145875	3.441795659	3.661874	2.729962	3.615718	3.37373083	3.901522331	3.815377547	1.923690756	2.595044	3.209297	1.934688	3.296481626	3.225018778	1.901680931	4.022349	2.319033	2.732972835	4.003243979	2.634252409	3.837679634	2.939205	3.426778005	2.43145065	2.835740226	0.18816256	3.533643	2.879529	2.833270668	3.28593	3.445243	2.469734825	1.897450313	3.307999687	3.33588	2.829680751	3.0161	2.373817299
KCNJ3	0.576864888	0.251163357	0.752652	1.192889	2.415767	0.999517166	2.422054	2.017682	1.660572	2.917119	2.723045769	1.916113817	2.366658791	0.5322499	0.4020276	3.343613	3.340633586	2.271211786	0.693399606	2.96335122	3.954184	1.501666	2.060725	2.548962143	1.475656933	1.651734808	1.368497	1.178854	2.255280749	0.368160567	3.105947931	0.119444742	3.443237	1.382614907	0.465926107	3.689494526	1.399213634	1.191175	3.004073	1.057901398	3.147489	2.057934	1.15337759	1.705235851	0.525791456	2.715783	1.878128592	0.7089406	2.281972932
SNAP25	0.610911974	0.564027035	0.9528767	1.024629	1.051856	1.411442698	2.717953	0.6223806	0.8542627	1.111317	1.033065171	4.414509531	1.666323514	5.184229	0.4260875	2.074412	1.686364745	1.03320921	0.891549658	1.583687327	2.389798	4.327246	1.444467	3.968839902	1.302095127	2.440739696	2.000681	5.070266	5.14215629	1.141867147	2.059331023	0.374634026	1.312065	1.531102631	1.741640018	1.949504371	0.582482185	1.585306	1.560418	0.586678635	1.263291	0.8498659	0.868816558	1.00283354	0.676128761	1.515601	2.02867782	0.9852303	1.112569682
SAPCD2	3.023624759	3.032591297	3.208057	2.394724	1.963793	2.633759809	1.751457	1.837084	2.819298	2.242777	2.809903474	0.325578558	1.845178572	0.2207661	4.394676	1.704764	1.79835141	2.665407612	2.221481308	0.594545813	1.212118	0.1762423	1.11516	0.194544787	2.501067983	2.526829368	1.860608	0.2781878	0.300590722	1.998135557	2.040750572	2.908063374	2.133215	2.591191736	4.052621252	2.212955396	2.246262245	2.679644	1.476338	2.82817144	2.265914	2.754519	3.359449831	2.082071859	2.659303549	2.20954	2.131367402	2.344398	1.830521548
ACTA2	8.058449093	8.88882588	8.533657	8.553824	9.388818	9.131733177	10.31935	7.82152	9.069774	10.20205	8.771694559	8.494800384	9.683745204	7.74592	8.187906	9.63435	9.928640579	9.346310609	9.951245147	11.350597916	10.33593	8.991619	10.90526	10.302638746	8.616105988	10.526024878	9.108402	7.782189	9.484109311	8.789823626	9.819355688	4.565275915	9.683853	8.685425955	9.78399808	9.972783645	8.565624725	9.784333	10.55487	7.331008569	9.79386	8.98577	9.418030783	9.535603042	8.808154347	9.644922	9.960683431	8.28516	10.751311714
CRABP2	5.871996007	3.755907663	5.836974	5.368574	4.876571	7.682349877	6.57272	7.502043	4.959116	5.832856	4.276207972	7.121509527	4.371734406	7.077597	3.247382	5.335062	5.200338943	5.495110709	3.203479866	4.360511369	4.805004	6.471298	2.447685	6.348870933	5.680325877	6.900629147	6.61793	7.454723	6.636808063	6.862443558	4.366458121	6.968925404	4.208402	5.727823679	4.842585929	4.856793877	2.07857257	3.524786	5.049628	4.071299012	4.843095	3.886142	5.756670987	3.758767479	6.212090014	5.095271	7.385750221	6.011528	4.730229834
SNORA33	2.17941524	0.475199767	2.705549	1.552073	0.9325375	3.660257071	2.067493	2.879516	1.381103	2.059861	0.796531881	1.965594399	1.310561463	1.624211	1.564208	1.312329	0.76436614	1.247434307	0.507890376	0.764588167	1.649581	0.971982	0.995547	0.974458697	2.949154383	2.294577524	1.253536	2.231101	1.804624197	3.129000811	1.495840377	2.435220573	0	1.63777512	1.864512414	1.123593806	2.388885637	0.590029	0.9767772	0.933050009	0.5783461	2.092176	0.836726669	2.667077105	1.03327143	1.621101	1.507775475	1.499276	2.072673027
CAVIN2	3.343256004	5.139096503	3.783156	5.208466	3.553516	3.276323123	5.417582	4.671291	4.757434	5.20634	4.009546714	3.577132807	5.066111528	3.284763	2.416567	5.820562	4.843784569	5.463652577	4.685995436	6.013115238	5.198777	4.498006	5.82431	4.486092483	4.236667288	4.495028049	4.780678	3.142264	5.297248341	4.07228559	5.139018177	2.298275903	5.214366	4.421193668	3.449047683	5.437032552	3.947353063	4.487739	5.800251	3.205993826	5.287606	4.299254	3.18529493	4.392866233	3.96794863	5.024716	3.626006596	3.854628	5.380640811
CYP4F22	0.189655355	0.811018897	0.7279326	1.711354	1.510176	0.802561598	1.842173	3.78859	0.7403989	0.5533681	1.824702373	3.250886519	2.338934505	4.098334	0.06337441	1.424479	1.367423665	1.40277983	0.752459884	0.294893	0.7747735	3.627397	0.1641856	4.460986642	0.834524818	1.145577763	2.315699	3.286972	3.974436629	0.36831689	1.266438722	2.886410175	0.9074721	1.634850875	1.376498553	1.504593169	0.623313305	3.346735	0.4404024	0.571636235	1.658983	1.489101	0.345418666	1.46465029	0.395288094	1.386313	1.667045651	0.4428861	0.203336405
CAPN6	1.196713496	1.719463607	2.73545	2.514269	1.931306	3.248454102	3.452948	1.022601	2.488394	3.442045	2.017009581	4.713178533	2.383934375	3.289808	0.8919676	1.920655	1.925990531	2.860789573	1.707157264	1.226137901	2.31773	4.560506	1.587872	4.95668726	0.993097537	4.498335233	3.39925	3.618652	5.419178083	2.4260681	3.466958097	0.823176483	2.843793	2.406099487	1.857013713	2.561989841	0.793581612	2.493149	2.295933	1.930533636	2.100317	3.458029	3.482144484	1.106039906	1.135197724	2.143425	3.420465715	1.122821	2.571538429
KCNAB1	1.198307956	2.588136459	2.422702	2.860949	2.906721	2.75517093	1.777309	1.060618	1.862105	3.667215	2.847202126	1.660676376	3.186168906	0.870136	0.7320111	3.225148	2.780136158	3.595651198	2.743045467	3.429616735	3.833484	2.586797	2.748902	2.178028436	2.812018545	2.215029295	2.817621	1.642119	2.903211775	1.897288036	2.286928259	0.524073059	3.103292	1.484693527	1.816582226	3.772775561	1.678459886	2.548023	3.647012	1.668143306	3.205389	2.914524	1.693638942	3.226748623	2.366042174	3.164133	2.686362249	2.404054	4.544875283
BIK	4.73642034	4.142124017	4.459514	3.858534	5.017463	4.712810706	2.904782	3.752178	4.479941	4.083866	3.743945873	1.545618007	2.881448951	1.249704	4.788914	3.355406	3.335088156	4.012764042	4.287972478	1.666146173	2.910238	1.363995	1.816236	1.223448231	4.66463357	3.861695658	3.626067	2.166995	1.029724484	3.992983849	3.980170688	4.541153411	2.826109	4.332090952	5.086172337	3.26839162	5.183929681	4.304874	2.561336	4.298916091	3.556197	5.139318	5.330627666	3.891168793	4.215626535	4.242625	4.138910977	4.900708	3.341047957
NTN4	4.979175867	4.873982803	5.170821	5.351554	5.177119	4.619951968	4.319771	5.573856	4.660257	4.696193	5.977542814	5.163214049	5.017699773	5.181907	4.418329	5.360176	5.138067825	5.503303054	4.40353424	3.635494259	5.010179	5.268128	3.260985	5.569407719	5.065072659	4.253534695	5.566452	3.359301	5.016819422	5.237761214	5.069857229	5.197931815	4.70481	5.45847215	4.122105531	5.232506538	4.208169779	4.372732	5.114246	4.615845403	4.892602	5.244998	4.414054151	4.295441392	4.360899285	5.103678	5.072534284	5.014809	3.692827098
ABCC4	4.974700612	6.260193389	5.199729	4.882342	5.303791	3.955732864	3.266653	4.021229	5.570034	3.824932	5.1599209	1.308772772	5.351342848	1.259286	6.453638	4.313163	3.435276905	5.126438122	4.502963064	2.723134105	4.093313	2.227407	3.237822	1.798977713	4.664074775	4.494476679	4.726003	1.10825	1.007536264	4.32688049	4.916974921	4.707150725	5.22829	5.854739745	6.061277876	4.74637786	5.546652029	4.452664	4.176405	6.402722771	5.442968	5.397473	6.418260555	5.11978642	4.882219069	5.590397	2.881554158	5.463899	3.023112677
BNIPL	1.694402987	2.03493535	2.138609	3.162804	1.959673	3.352090086	2.661921	3.848083	3.738575	1.016647	2.62342143	2.973423713	3.25063098	2.299471	0.8461192	1.522639	2.494483624	2.107095565	2.241965672	0.513245618	1.834274	1.851821	0.5178842	1.928622336	3.297151109	1.599416752	2.545109	2.68247	3.048111473	3.383221028	1.553317456	3.883838619	1.577482	3.098092357	0.926321778	0.835355416	0.362582477	3.259146	1.077009	2.156731269	1.737666	3.056021	1.258866485	3.030075073	2.275119445	1.855551	2.708198909	3.539278	1.408589697
ADM2	3.150507235	3.062354773	2.025531	2.336343	1.910344	1.376338245	0.7398279	1.439539	2.829933	2.090406	3.154598329	0.763350481	2.429332316	1.422847	3.34304	2.197691	1.685907489	2.54408201	2.886165093	0.53226819	1.280728	0.697059	1.629891	0.313899924	3.298984598	1.929518879	1.987332	2.051494	0.5733656	2.456387419	2.354662317	2.274236554	3.052901	2.381007654	2.604711428	2.170456512	1.998305613	2.457661	1.57317	3.213000303	2.539178	2.90971	2.361042606	3.217394464	3.056373166	2.331035	0.983257085	2.747791	2.352265991
NEXN	3.132226283	4.136872979	3.540444	4.05801	3.868251	3.314527961	5.035261	3.315912	3.74829	5.219488	4.210009043	3.43916529	4.582952668	2.914565	3.345057	4.927282	4.652057014	4.759290176	4.367763121	5.992047797	5.759106	3.863325	6.030477	4.700498093	3.681429685	4.402374105	4.276242	2.653011	4.474531582	3.503060888	4.674958775	0.507493132	4.859301	3.838569998	4.18901234	5.4531444	3.590776799	4.443858	5.555726	2.634515137	5.026847	3.961289	3.817603199	4.565847956	3.675642503	4.721497	4.495350188	3.180836	5.463685383
EDNRA	3.192367306	3.548205721	4.230189	4.232935	3.799315	3.683411262	4.730506	2.91974	3.703985	4.276132	3.638440444	4.248296994	3.956786125	3.044611	2.867047	4.510202	4.705923436	4.148125702	4.135242345	4.883897131	5.429376	4.585103	5.464261	6.065541269	3.064512002	4.375399251	4.887707	3.493068	5.188996626	3.927631719	4.266205816	1.304351752	4.638729	3.814687337	4.25033001	4.728994091	2.041099043	4.355509	5.23676	2.594940185	4.373683	3.415819	4.080920322	3.364858628	3.075972387	4.320614	4.614879848	3.303353	4.406256717
FOXI1	0.843080954	0.891789574	4.348426	0.8725441	2.14088	3.39293605	2.168367	1.286139	1.074023	1.026361	1.296992269	1.145669128	0.769207489	2.061309	0.03140859	1.51106	1.96021121	3.196086224	0.161737123	0.170887667	2.411304	2.959484	0.05276997	0.871312206	1.933090536	3.564462646	1.626379	1.505411	0.65838973	0.694546407	2.375844325	3.105348893	0.7542479	1.788304949	0.347432812	0.229399004	0	0.3037982	0.1926812	1.394917087	1.51956	2.368825	2.407588756	1.332208977	1.745916886	0.8674574	4.776027905	1.59974	1.012153672
GJB1	4.771800429	4.061963954	4.625209	3.106015	3.161479	3.206527288	3.048814	2.766286	4.193034	3.313412	4.432682978	3.410582905	3.10610486	3.988813	6.43261	3.18383	2.568807646	3.642957605	3.852196034	1.068724273	2.237291	3.915224	2.445538	3.259871845	4.061888411	3.603374788	3.489647	4.040029	3.625205856	3.661609494	4.056477327	3.066171894	3.805274	4.074334493	5.866735303	3.377707177	5.000798773	4.302216	2.619446	4.846034618	3.610614	4.361364	5.901431917	4.021327411	5.209853136	4.310753	2.563178723	4.06206	2.883400555
RBPMS	3.520586888	3.569996211	3.303558	3.69444	3.451023	3.89275903	4.943033	3.323284	3.809613	4.74686	3.769536769	3.693858414	4.265909508	2.99151	3.027575	4.211436	4.424016222	4.223266281	4.369566241	5.498369311	4.905327	3.908536	5.306445	4.680846973	3.902823591	4.883413593	4.262363	2.893383	4.080021997	3.713037569	3.960818486	2.783821497	4.22771	3.552978078	4.398132292	4.732848715	3.83950789	4.382024	5.192645	2.433212084	4.202927	3.684221	3.883959308	4.055652953	3.351598532	4.367437	4.534984266	3.181144	5.256028818
DES	9.168134417	9.921861691	9.363538	9.459064	10.19596	10.251574696	12.08918	8.86894	9.800542	11.22209	9.860250912	9.372265709	10.218408887	8.596772	9.268855	10.13633	11.235178712	10.200636357	11.228881641	12.960539809	11.49773	9.36043	12.06073	11.596904669	9.56619174	11.784546426	9.74899	8.773708	10.147812007	9.696275829	10.793132579	5.500339991	10.41097	9.729747159	10.628316963	10.640333448	9.876705877	10.6785	11.82978	7.955234317	10.70875	9.731671	10.004566313	9.941342694	9.980840156	10.91343	11.281088258	9.386917	11.818648973
GAS1	3.928796953	4.010497609	2.974057	4.482042	3.350156	4.458945509	4.822644	2.129866	5.571885	2.526899	2.827764696	2.69721349	3.513590497	2.604274	1.790771	4.10729	3.475057051	4.36039556	3.48295159	4.022620741	3.822496	3.120875	4.189412	3.108610533	3.163082746	4.839365941	2.864826	2.795063	2.717050093	3.09809705	3.638986232	3.173704358	2.959899	3.936734226	2.737357509	3.25044923	1.21500539	3.522396	3.247487	2.033611691	3.739734	2.941543	2.138388803	3.073964469	3.449028156	3.422233	2.696136143	3.405601	3.322052493
CDC42EP3	3.746121089	4.099128647	4.197501	4.043511	4.322593	3.727172678	4.448123	3.416152	3.918914	4.997466	4.323259764	3.137954618	4.058212665	2.267359	3.282013	4.877557	4.772500575	4.647050246	4.38750526	5.819500608	5.608451	3.099921	5.738914	4.715024726	3.803206643	4.445260264	4.600278	2.331421	3.783379675	3.937915785	4.548477317	2.495137225	4.716731	3.751872666	4.140085766	5.083466924	3.350692413	4.011872	5.349883	3.536949607	4.726632	4.002396	4.008917364	4.178374213	3.430369315	4.679654	4.558526393	3.419828	5.085280046
SNORD104	3.283952503	1.771873306	4.307772	2.993913	1.903854	3.383399649	3.862741	3.546574	2.799133	3.644403	1.610156939	3.293458516	1.310561463	3.491857	3.047786	1.809199	0.332838224	2.541159199	1.500054452	2.290951504	2.24367	1.478043	1.075476	1.932039927	5.446704886	2.407944416	3.002007	3.880097	2.936673378	3.943891215	2.918805967	2.722846384	0.7730056	3.545548759	1.015775131	1.21015257	3.02359397	1.26757	1.699237	0.883118424	1.337069	3.390617	0.70096033	3.329830702	0.789874372	3.200562	2.97233864	2.911697	3.108135291
SNHG19	5.453075408	5.237484097	6.271996	5.281445	6.150295	6.378455124	6.050507	5.056868	5.180448	6.71791	5.500111644	5.273140173	4.71583915	5.952333	7.847583	4.473926	5.557685232	5.27304588	4.656499461	4.613777363	4.483056	5.478496	4.163843	5.277164989	5.715747304	6.56215828	5.119813	5.928973	5.577043041	4.952299531	5.993687547	5.574585053	4.597711	5.132262946	6.34858814	4.642367942	7.790325767	6.146969	5.121344	5.150606049	4.261727	5.605398	6.32429227	4.223006047	6.285117253	5.453251	6.994910077	5.921678	6.324292356
SMIM10	2.28373296	2.698631391	2.842816	3.122009	3.339499	3.004184022	3.718995	2.605794	2.775771	3.80462	2.725362292	1.986986664	3.578775429	1.187755	1.631412	3.454715	4.195709015	3.464798628	3.107502276	4.463974173	3.92557	1.96692	3.790915	2.678423266	3.113828968	3.56778493	3.480352	1.518407	2.290081022	2.732956516	3.919173446	2.05715192	3.084675	3.136675893	3.061696356	3.3866393	1.861478185	3.060873	3.798529	1.621951675	3.133721	3.026139	2.869904844	3.353240798	2.852610409	3.853287	3.607689838	3.166919	3.983517818
MYL9	8.492644082	9.151001828	8.715745	8.591906	9.879114	9.240541051	10.81218	8.178084	9.111895	10.42732	9.107631929	8.694265288	9.750925634	7.576117	7.583253	9.531868	10.425286121	9.399208884	10.454180641	11.574048034	10.43791	9.229865	11.19457	10.542277965	9.064914519	10.766538463	9.005125	8.235924	9.512429989	9.007888988	9.849653296	5.062610045	9.639861	8.75042145	9.564938003	9.803966909	8.829052927	10.11306	10.86829	7.61273057	9.944691	9.143259	9.277627465	9.720165599	9.020529559	10.28852	10.160343762	8.620692	11.260946389
KCNJ8	2.284058702	2.575600434	2.587409	2.761779	3.960061	3.059990575	3.219057	2.048873	2.908524	4.011197	2.699497252	2.282682426	3.608597376	1.930622	2.361226	3.760823	4.023357862	3.704239997	3.270449079	4.067320455	3.888021	2.569935	4.023293	3.838212113	2.440598428	3.135426643	3.294533	1.912468	3.024359655	2.770900289	4.176351186	1.238796777	3.867531	2.837207336	2.885153115	3.953513594	2.172087217	3.126769	4.098988	1.906213832	3.462342	2.676235	2.628306842	2.924267436	2.457254129	3.825186	2.990468694	2.784806	3.806940973
GCNT1	2.920105975	2.953395955	3.398459	2.556178	2.101677	2.559914762	1.401416	1.111242	2.663074	2.101626	2.063326352	1.483616696	1.413018358	1.731566	4.849364	2.574968	1.281277224	1.82496403	2.288222162	0.821752267	2.311202	1.84368	1.362473	0.976477393	1.855721564	2.566293437	2.237515	0.9774135	0.867415635	2.016736449	1.577065007	1.470484674	1.626767	2.319230068	2.444432271	1.725634217	5.341228583	2.213657	1.414063	3.173904474	2.464628	1.589532	3.78415069	1.12858534	3.436145129	2.161527	1.5077548	2.700683	2.01868785
MAP3K20	3.005521498	3.437939391	3.091736	3.791088	3.508736	2.854046318	4.379329	3.039204	3.176581	3.93238	3.677675207	3.076537876	3.899778948	2.057952	2.469116	4.293609	4.517606876	4.100712317	3.983691237	5.219009299	4.927603	3.503396	5.53104	4.286563934	3.033397473	3.081033781	3.924466	2.214387	3.679157684	3.100028835	3.740531949	1.698182031	4.320715	3.13500262	3.435108596	4.353982841	2.986893042	3.564602	4.909886	2.913444659	4.204073	3.307996	3.367892109	3.371457587	3.313935938	4.344602	3.347815065	3.348893	4.060264385
FLNC	5.261979109	5.785384242	5.175746	5.237488	4.271883	5.111105224	7.851636	5.242543	5.676342	6.675725	6.334015156	5.359603787	6.527139937	4.570929	5.015386	6.057673	6.781833912	5.952165824	7.162979443	7.783770544	7.636421	5.745685	8.525117	7.276994198	5.671413305	6.558341	6.113245	4.461537	6.127791957	5.440262584	5.716602045	1.158260354	6.812904	5.037272955	5.758444299	7.022541032	3.420553266	6.435539	8.078621	3.911709186	7.097242	5.781899	5.785755502	5.660089405	4.954149255	5.882003	6.405810045	3.990022	7.201397225
ID3	6.137379331	4.692310468	6.145787	5.943621	6.275908	8.169941966	6.267722	6.429869	6.388608	4.783733	4.178937627	6.888153169	5.406146193	6.986098	5.02396	5.301879	6.92239063	6.670281969	4.851531265	5.539890377	6.032973	6.047326	5.751875	7.235433596	6.886912259	6.470947944	6.703959	5.637421	6.557987445	5.695482886	5.63988811	6.873300501	5.169642	6.982295931	4.87856054	5.845510417	5.163572612	5.581334	5.390951	4.305424017	5.755866	5.185767	6.198989516	5.387354059	4.976642378	6.318713	7.167935788	6.7364	5.075456328
KANK2	4.369309811	4.792193024	4.340487	4.903667	4.583124	4.197014238	6.124279	4.223257	5.06665	5.703291	4.813151414	4.403436101	5.280299803	3.413376	4.154154	5.850965	6.232711332	5.482650386	5.140567461	7.058508052	6.468072	4.575067	6.676358	5.727646995	5.080455676	5.359948972	5.690878	3.621278	4.853138639	4.54164313	5.580652801	2.459948975	5.543563	4.880673755	5.189004605	5.874318284	3.832704224	5.155876	6.275911	3.521969474	5.596004	4.511613	4.954487445	4.72289205	4.175214868	5.942797	5.309305024	4.752384	5.798814072
JPH2	2.87188615	3.348353419	3.178598	3.048393	2.520522	3.137541861	5.025439	2.529189	3.102773	4.145095	3.456560011	3.197340742	3.722003062	2.281959	2.897297	3.715772	3.835314197	3.495746119	4.25787805	5.720821043	4.812571	3.428926	5.651189	4.83695974	3.474469517	4.385460707	3.405813	2.422644	4.008481055	3.205803953	3.542847647	0.332102244	3.808718	2.776951598	3.863372984	4.121946815	2.034408617	3.964804	4.981935	1.667001323	4.151984	3.390019	3.171458322	3.851319784	3.067583904	3.931668	3.832152874	2.346429	4.881861303
CLIP3	2.888861952	3.302276704	3.190537	3.355807	3.551583	3.644060308	5.209254	3.20372	3.821529	4.996305	4.176312859	3.219908502	4.43901071	1.912092	2.645419	4.908327	5.511619243	4.281669632	4.443128749	5.488966756	5.341152	3.653763	5.804991	4.743962113	3.837717136	5.142247412	4.086671	2.725207	3.856599664	3.203548761	3.821828984	1.628126765	4.805839	3.239236626	3.939056439	5.028141967	4.074706789	4.253016	5.986855	2.947543547	4.810587	3.453874	4.026917634	3.748795892	2.970072307	4.60362	4.92695829	2.781422	5.54071309
TMEM200B	2.391647303	2.643005603	3.273858	2.924212	3.139246	2.602467448	3.791518	2.039192	3.225643	3.988043	2.979144923	2.559952926	2.835303974	2.129437	2.354326	4.035525	4.106858455	3.781258643	2.815983475	4.724016951	4.685099	2.708391	4.68465	4.308096799	2.825956535	3.449906119	3.774996	1.907068	3.172237949	2.607221898	3.561664692	0.768020922	3.818117	3.07002039	3.129780837	4.059530001	2.030517671	2.838785	4.14103	1.621664593	3.506497	2.517437	3.335341179	3.133193892	2.099943098	3.739371	3.825364397	2.771729	4.163072212
BEND4	2.611879727	2.9083007	3.041936	2.032794	1.055281	1.366966906	0.709875	0.7641618	1.936496	0.7931937	2.028059911	0.013030639	1.200891277	0.01330811	1.72963	0.9531321	0.254266563	1.406486182	1.467230167	0.158460397	1.129534	0.0076949	1.117294	0.017589481	1.681086596	1.403646091	1.131449	0.05459068	0.009969069	1.990714675	1.158580258	1.693828517	1.094881	1.581329803	0.512026813	0.57490487	3.511418063	1.781345	0.6727099	2.507564863	1.877551	1.643255	1.184183205	1.65941343	2.243488068	1.357663	1.071508492	1.809617	1.200028242
GGT6	3.6401458	2.255692977	3.580101	3.281427	2.310649	3.732578414	3.399246	4.299131	3.082315	3.108585	3.170892494	2.447055464	2.325835194	2.881361	2.417139	2.905837	2.695163441	2.970547443	2.070018979	1.60713667	2.400935	3.438502	1.033047	2.721434393	3.005842795	3.279453101	3.949499	1.848067	1.971768317	3.669620837	2.151736955	3.981427033	2.243626	3.326634514	1.884866815	3.144797191	0.258286936	2.248175	2.481157	1.324929065	2.194147	2.809675	2.995949139	1.949005691	3.266813035	2.493641	3.954085446	3.344157	2.236851406
CAVIN1	6.685507536	7.382452256	6.881321	6.958895	6.522204	6.735718849	8.415349	6.390791	7.262781	8.032708	7.65720421	6.281385723	7.37133566	5.213788	6.38961	7.653076	7.887656722	7.476747581	8.196857304	9.194299071	8.013079	6.537868	8.960683	7.890440643	7.145491261	7.95375502	7.359048	5.415426	6.797499697	6.713315426	7.387638281	6.001011912	7.687255	6.99413678	7.097473429	7.745756903	5.691728696	7.69959	8.341697	6.711076808	7.595413	7.334538	7.118511339	7.473458829	7.098490932	7.491206	7.845562458	6.6202	8.476957768
FOLH1	6.666534816	5.93068724	6.348634	4.345205	6.205305	5.890555009	5.417743	4.739866	5.696827	2.267618	5.494930216	0.333372095	4.583524744	0.2651874	5.670759	4.316511	2.238570856	4.133240902	5.816061314	1.947049521	3.725148	0.3210586	3.533234	0.309165762	5.186489295	6.560745233	4.372487	1.304584	0.186173917	4.995403333	5.29222428	4.408998452	4.020866	5.913085192	2.434987029	2.86078204	9.165722317	5.674941	4.312807	5.829812103	5.49762	5.253688	4.007357378	4.652811949	6.530537319	5.164361	5.035837764	5.188637	4.679658734
ASPN	0.639066276	1.471243779	0.8952641	1.676094	1.094768	0.66948204	2.253233	0.2811407	1.321411	0.9392085	0.445722603	0.752042947	0.565085778	0.7944682	2.945305	1.48322	1.155818275	1.874999356	1.633405083	2.910353114	1.311678	0.6384699	0.9879574	1.087131474	0.791403019	1.331237838	2.033172	0.2476444	1.312982377	1.293625801	1.061888066	0.286659898	0.773813	1.234089601	2.523555195	1.497831117	2.597643573	1.072882	0.9674094	0.377528639	0.6114015	0.5341949	2.36584257	0.907855467	0.358759426	0.9978868	1.439367016	2.152802	1.116296213
ACSM1	1.53739166	3.302686206	0.9698702	1.021053	1.268525	2.756173211	2.303441	1.490522	3.707261	2.137072	3.166800078	0.4727931	3.019803362	1.026713	4.917769	1.326692	0.632669006	2.446906492	2.598596111	0.54171236	0.8637898	1.099557	0.3950728	0.419049711	3.362436258	1.122533616	2.812071	0.4495328	0.99123521	2.045243574	2.582321297	1.176795414	0.7679246	3.951031496	5.267772654	1.193123987	0.639363786	3.545118	0.733783	1.799387126	3.213622	3.391046	1.019366101	2.947626779	4.297703931	2.775267	0.996999655	4.277788	0.89497315
CYP27A1	6.760602395	5.16559037	5.005403	4.865531	5.662812	6.019640543	4.798282	4.279653	5.712823	5.732479	4.941481263	5.150455595	5.052815356	5.3954	3.381568	4.875051	4.759816622	4.777351534	5.93866456	4.349310205	5.094752	4.672613	4.236065	5.068641727	5.301312083	5.762818273	4.865711	5.847637	5.060677311	4.915243176	5.211861075	5.040787153	4.700451	5.101701432	3.357211126	4.540184134	1.575050741	5.370073	5.143074	4.954579636	4.945907	5.468943	4.597495783	5.28055182	5.126197354	5.264554	4.876509855	5.68577	5.743578771
GDF15	6.402968873	6.191130536	5.266774	5.004395	5.379584	7.274113833	3.945663	6.714332	6.162266	5.253693	5.294714527	3.312614741	3.610531645	2.664157	7.252393	5.379913	4.930556318	4.036306768	6.299046151	3.770006125	5.923485	2.950584	4.801147	3.262268185	8.282263658	5.89208545	6.268766	3.922101	2.413964475	7.134795337	4.380076064	5.490522532	3.636409	5.889729006	4.605067721	6.279321845	7.864758893	6.128119	4.94997	5.452608092	5.87045	2.95976	5.466089926	3.30799938	8.059831655	5.988738	5.985712577	5.399681	6.187999466
KIAA1210	1.743604296	2.09755743	2.92158	1.951221	2.048404	1.809143229	2.310211	0.9226424	0.9768649	3.732472	2.443227901	2.762025774	1.563857754	2.793873	0.5940386	1.611047	1.749916307	2.577720606	2.229666159	0.673151548	2.490842	2.840543	1.699057	3.824947206	0.92116615	3.739166931	2.533114	1.24002	3.440618086	2.504584255	2.749195704	0.535189779	2.050813	1.549905686	2.510446027	2.700068027	1.013446046	3.817951	2.497878	0.920902156	1.896485	2.072702	2.073462426	0.947617091	0.566007965	1.52066	2.656291879	1.579921	2.689189065
SERPINB1	3.711229294	2.817286558	3.41669	4.234878	3.712803	3.531347851	4.143482	6.090701	3.62672	3.270535	2.769994725	3.968161662	3.365441415	3.898602	2.731444	4.447056	4.319230524	4.216046083	3.706017413	4.27317663	4.24621	3.824313	3.43545	3.575001149	4.401192634	3.267035534	4.689487	3.692138	3.660887469	5.49228224	3.809416858	4.034629519	3.262391	3.638252507	3.620278057	3.867097416	1.4402642	2.673972	3.877479	2.081749328	3.718378	2.854171	2.809524958	2.688481898	3.364740635	3.974049	3.857016288	5.421977	3.217164638
TAGLN	7.926706923	8.732405979	8.155424	8.205298	10.02624	8.806106037	10.45935	7.797041	8.665193	9.908456	8.409374217	8.450738975	9.526724128	7.730918	8.288309	9.19815	9.832974231	9.121469674	10.096926852	11.764917347	10.15283	8.853308	10.70259	10.221165667	8.449303849	10.329982757	8.797983	7.645366	9.338044834	8.777910801	10.024073177	4.320904021	9.316832	8.521381994	9.695284542	9.700481886	8.480696812	9.572414	10.3486	7.208907243	9.701244	8.774464	9.375710842	9.389544223	8.872233962	9.790611	9.770656748	8.478662	10.561741544
TWIST1	0.689416687	1.394941412	0.4363449	1.151289	1.307047	0.763094918	2.572073	1.08615	0.7647165	1.425381	0.220240967	0.424681442	0.777040368	0.2466542	2.313659	1.250805	1.478680246	1.194587823	1.379054751	1.624129122	1.198127	0.477126	1.217909	0.66152099	1.598366585	1.462698004	1.719562	0.2000818	0.908363153	0.786219064	1.707672899	0.462930165	1.182135	1.025259309	1.570746468	1.462810654	2.964967315	1.30928	1.344733	0.614077398	0.8638376	0.4467585	1.288764736	1.486575137	1.501907749	1.468485	0.581927219	1.662574	1.457866866
PRDM8	3.916200387	5.707118427	3.713179	5.055976	4.112996	3.278482591	3.848985	2.798853	6.039156	2.121479	4.808172618	2.189667441	5.315058086	1.253308	1.423389	3.326153	2.999934216	4.770829195	4.212263519	3.260404281	3.361833	2.134873	3.329489	3.81361424	2.95883343	3.400519293	3.31932	1.057864	2.962658627	3.085053033	4.20090216	4.510168694	3.683618	5.761552329	2.647104868	3.358416205	0.766939081	4.459623	3.463237	3.620349007	2.677667	5.506391	2.241472211	4.654212314	2.830463382	3.708221	3.456552233	4.356471	3.886796378
EPHA2	2.771136519	1.9028688	3.128804	3.699887	2.11084	4.279083735	3.75626	7.40436	3.630992	2.825434	2.877703243	2.550113891	2.205659816	2.010943	2.639825	3.80778	3.644301073	2.99854015	3.261666163	2.118475079	2.802727	2.405417	2.13429	2.536009936	6.377604058	2.580870267	5.020064	1.787032	1.223218346	5.80442767	2.268682769	5.865028064	2.890347	3.064814021	2.366189933	4.0352361	1.475011149	2.275549	3.505893	1.910946016	3.451827	2.358863	2.88923785	2.471467336	3.248241449	2.696775	3.499209642	3.864462	2.958225616
ERVH48-1	0.177220429	0.192518534	0.1983336	0.1829306	0.1426191	0.249532868	0.06855181	0.1959004	0.1976182	0.06506168	0.252191702	0.078561189	0.163248302	0.08668197	4.264186	0.06949498	0.181698356	0.339597448	0.149750327	0	0.3646417	0.09217269	0.08901631	0.062311088	0.423256815	0.085994844	0.08074322	0.09607001	0.040560499	0.319290525	0.141244164	0.186467467	0.1513032	0.293256651	0.042933647	0.068371988	0.866945802	0.7250265	0.1586462	0.189514205	0.5667875	0.2249946	1.354035707	0.430971278	0.933314841	0.3815084	0.140658082	0.3375086	0.152477977
TSPAN1	8.310193321	8.064419207	8.337091	7.497185	8.318352	7.941123274	6.635941	7.464318	8.048257	7.68146	8.229238094	4.830052199	7.52205259	5.573012	8.237959	7.084916	7.064346936	7.455603795	7.927875449	4.744842627	6.03196	6.302075	5.923782	5.224664416	7.699080832	7.607161491	7.145638	4.379415	4.320695619	7.81147796	7.945254727	8.062347139	7.463646	8.334785398	7.93956309	7.050392294	6.951912569	8.000851	6.720177	8.88086032	7.625745	7.813568	7.360949425	7.563477572	9.525051437	7.85861	7.074050406	8.389764	7.55788996
FASN	6.489524991	7.420603012	6.169354	5.772564	3.573392	4.985687544	5.239202	5.254494	6.551348	5.176271	6.190035928	4.679184525	6.943267414	4.399539	7.613579	4.439378	4.430245359	5.177040774	6.571134774	3.224635741	4.937816	4.915891	5.3121	4.514073706	6.112857513	5.46371527	5.319126	5.373192	4.377464974	6.256988669	4.994636421	5.261992946	5.854416	5.797588671	7.919239113	6.104126011	5.768660824	6.469437	5.22128	6.260994839	6.682806	7.227187	8.174006897	5.30026025	5.390444653	5.131896	4.392268606	4.480014	4.246275772
SPOCK3	3.083811275	3.766869957	3.440782	3.947129	5.761719	3.354084658	3.370289	3.250223	4.152803	5.208923	4.494983497	2.569750895	4.873136445	2.144764	2.486893	5.949269	5.579568467	5.070941726	4.143544148	5.400936707	6.402391	3.043383	5.676873	3.4920094	3.864027903	3.786854155	4.354863	1.303715	3.712997453	3.530502192	5.648654834	2.005391264	5.744941	4.103910855	4.224323837	5.787586923	3.710099851	4.061119	5.929171	3.571995624	5.241505	4.133116	3.713898516	3.99914591	3.532126791	5.801154	3.882382146	3.931587	5.054548675
PLA2G4A	2.251594676	2.285364749	2.410991	2.66922	2.614819	2.130578386	3.532235	3.637701	2.208962	2.274091	1.963097463	5.586298257	2.744184487	6.219524	1.998957	3.498937	2.965468412	2.937813156	1.775347648	3.611755874	3.442974	6.043079	2.806905	5.264579405	2.238980137	2.322399115	3.343385	5.600979	5.66669146	3.139689954	3.085776852	2.530795584	2.773803	2.574102715	2.063528558	3.21305905	1.241974682	2.100982	3.158409	2.331865983	2.861129	2.086403	2.022036072	2.062799544	1.758776195	3.131317	2.66753053	2.230248	1.950517334
LRIG1	5.506007812	5.347870826	4.836982	5.074851	3.825139	3.660222719	3.793118	3.823566	5.211007	4.304749	4.953924834	1.885334891	5.334966245	1.478483	5.175415	4.545225	4.126143819	4.873831686	4.676542415	3.80978383	4.624498	2.201508	4.405107	2.542624396	5.029962197	4.178150036	4.943612	1.319144	2.186561104	4.987951717	4.783513542	4.503132131	4.858127	4.605539797	5.64206732	4.764305708	5.521664584	5.050506	4.448786	5.607507162	5.144557	5.132525	4.173312128	4.908897945	4.960664126	4.771606	3.148716615	4.110156	4.267074925
DPYSL3	5.120660605	5.597750039	5.079579	5.48526	5.489504	5.003455067	6.434159	4.935119	5.662062	6.411992	5.723686752	4.697905567	6.34944729	3.733562	5.025808	6.447359	6.726394304	6.159216108	6.434373434	7.505379017	7.166269	5.095819	7.39174	6.092253406	5.319697364	6.244161843	5.922943	4.033126	5.277244224	5.270976246	6.552722102	3.418501978	6.520274	5.520788409	5.728810448	6.71834898	4.418654497	6.099076	7.102623	4.810066741	6.551056	5.514252	5.576430807	6.026737594	5.215689576	6.392548	5.765255049	5.249059	6.687581722
BCAM	6.790405394	7.370265768	7.102229	6.498634	6.666338	6.4434684	5.695136	6.184632	6.989089	7.183046	7.705722469	5.109943476	6.585035145	5.080974	8.444894	6.451871	6.37879246	6.717226402	7.384067825	4.613136623	5.324096	5.289374	5.507942	5.542308753	7.342423678	6.678589692	6.464868	5.272217	5.241683003	5.945227459	6.697392488	7.263449961	6.93617	6.958416083	6.958473211	6.388808624	8.242676619	7.892679	6.518518	7.414751679	6.713027	7.400989	7.845267843	6.757459715	7.339300358	6.468112	6.608167814	6.57506	7.093153831
CPED1	2.259648112	3.103605057	2.610184	3.667719	3.839221	2.126406742	3.428564	2.57677	2.958594	3.084359	2.891380656	2.49422391	3.735055279	1.479561	1.874177	4.183271	4.442184181	4.193488015	3.236822624	4.336229484	4.783913	2.70306	4.491504	3.511332421	2.606346394	2.745204949	4.232899	1.556707	2.844808206	2.633178274	3.868079948	0.958625101	3.773744	3.682748305	2.904619762	4.061734627	1.800023801	2.805064	4.439518	2.063374665	4.05965	2.677346	2.494137532	2.817915338	2.10806954	4.242442	2.528707186	3.501035	2.972991487
PCAT14	5.961217532	1.805547332	6.849547	1.131952	2.876537	4.765234851	2.460967	1.501619	1.828353	1.45566	1.250055884	1.777787179	1.290967218	1.222931	4.99416	0.8704206	0.950145175	1.955229799	0.740022415	0.461954306	2.121527	0.9738169	0.8948338	0.899008693	4.713485912	5.307082895	2.491507	0.9412032	1.151242655	2.314468031	0.89878642	0.671474683	1.406114	2.992198893	5.161923922	2.456152761	5.383829358	4.536653	0.7722344	1.267908703	2.686865	0.8238167	6.27902356	1.346247996	3.310549358	1.557824	1.370817485	0.6938187	2.185279259
GLYATL1	2.888017127	1.747856562	3.449015	1.602778	2.310345	2.879976512	1.671921	1.274001	1.57631	0.5163638	1.325199457	0.106680459	0.535070014	0.107213	4.176609	1.159812	0.401133371	1.207838812	1.290040069	0.299218714	1.190908	0.02465069	0.9302891	0.065043838	2.295195682	2.761608061	1.685414	0.06458495	0.026616163	1.50065537	1.531541577	1.604286246	1.699013	2.400125769	4.962333931	2.18754888	1.432608601	2.531458	0.8854014	2.723839489	1.935216	1.970791	4.544625599	1.936453186	3.497689447	1.842398	2.120520076	2.393741	0.678771429
SERPINB5	2.423757241	1.989073437	3.428562	3.700961	3.090758	3.91200192	3.749998	6.283219	3.377178	2.058874	2.63523463	0.560174027	2.636095952	0.4698108	0.9993001	3.00338	3.402971633	2.747268374	2.024477856	1.178867566	2.535272	1.710584	1.089712	0.848537458	4.379540879	2.698428102	3.256335	0.3813978	0.820749947	4.93365182	2.965270906	4.758635729	2.354699	3.215110435	1.573375024	2.142759585	0.031186161	1.97175	2.887884	2.372650282	2.98889	3.012932	2.426670395	2.197623579	3.265817424	2.896268	3.458409232	4.498865	1.401894715
FLNA	7.858355324	8.201841409	7.850602	8.044763	6.524597	7.954993371	9.967331	7.672457	8.35162	9.230889	8.649788421	7.901057038	8.847630473	6.642532	7.425723	8.883152	9.294985204	8.429225077	9.418036841	9.982104834	9.977973	8.329505	10.76458	9.656136627	8.484669355	9.100628714	8.894869	7.002194	8.607429609	8.058466793	7.953726705	4.619866123	9.189994	7.591650356	8.545377095	9.676251193	5.784465711	8.955478	10.22032	6.547787088	9.409436	8.098013	8.475679942	8.04533934	7.208844592	8.104579	8.797218067	6.792084	9.664490178
FFAR2	2.659408354	1.564974327	1.580496	1.027375	1.026788	1.225400594	0.3822732	0.6984968	1.454823	1.756685	1.421765742	0.052423924	1.65817102	0.04474081	3.195556	1.002466	1.01027014	1.59147448	1.344877742	0.335851959	0.8710864	0.06160302	0.7836199	0.137586345	2.542822503	1.338292929	1.63276	0.0353921	0.066447777	2.581243075	0.418807404	1.032578301	1.096968	1.29152547	0.154692657	0.829713804	3.463278664	1.834926	0.6783007	0.942133444	1.60335	0.2391234	2.651807564	0.615742606	1.953435634	1.132974	0.956098808	1.269797	1.174404039
EHD2	4.829136041	4.83337668	4.412283	4.943572	3.687728	5.075583665	6.142143	4.936966	5.078498	5.885094	5.160022289	4.502732704	5.214890247	3.429793	4.079548	5.732405	5.887898161	5.397492137	5.626724443	6.468989095	6.279926	4.864889	6.699114	5.985712369	5.398034739	6.097839591	5.741511	3.727782	4.783365389	5.039618806	4.679275441	4.550888563	5.84121	4.561930305	5.091463542	6.122954181	4.035082258	5.583197	6.410011	3.614354284	5.729515	4.659351	5.05862038	4.628266332	4.41768943	5.132069	6.02088874	3.859484	6.275807535
NSG1	1.74118569	2.291964546	4.534477	3.056991	2.420425	4.474163807	6.110152	4.197757	2.042482	2.614989	2.940407614	3.359344967	3.221599135	2.425092	1.376779	2.006899	2.285329353	2.201850926	2.102987127	0.955164507	1.869273	3.491441	0.7521605	2.321788451	2.778945579	2.477487205	2.15451	1.410628	2.247737944	2.771792245	3.063682845	3.447288638	2.459525	2.281840558	1.650206089	2.295633146	1.780308658	2.601186	1.917533	2.261021684	2.434651	2.963275	2.067259469	2.221398709	2.510519803	2.58507	6.210096947	1.240888	1.857087438
OR51E2	5.562699543	6.718780988	2.651048	5.154701	4.473613	1.120219007	2.11652	2.034814	6.098045	3.942283	6.945980083	0.187070321	5.623605998	0.7311131	8.158466	4.572106	2.177214464	3.128890334	6.33573252	1.673160983	4.226684	0.4368314	5.161198	0.66016831	4.971087452	2.975978029	5.511528	1.170741	0.3506116	5.279206401	4.382129026	2.569535093	3.513924	5.673629778	1.635670122	4.867987349	6.523591397	5.586688	3.769962	7.505295779	5.388389	4.271041	3.076514195	4.662503744	8.33343815	5.781197	2.556334749	6.567777	5.942459936
HSPB6	4.870157175	5.354237828	4.993436	5.366196	5.849072	6.244429563	8.103041	4.483039	5.803808	7.190578	5.433184962	5.114035521	5.790719676	3.689584	4.29908	6.823541	7.558877763	5.9350386	6.624391182	7.980999435	7.16043	6.344097	8.365071	7.345639504	5.421224755	7.861967958	6.220513	5.052319	6.196081631	5.735702254	5.969311473	3.128003426	7.337741	5.510572921	6.590373136	6.962309712	6.77962839	6.965239	7.809606	4.067213493	6.881091	5.240312	5.994627086	5.407086604	6.390221506	6.671096	7.130610131	4.999605	7.289785196
ZNF750	3.802461742	1.588715606	3.124138	3.560376	2.093828	4.564228388	3.564197	4.244879	3.440036	1.30324	2.59450691	2.642026814	1.852597405	2.854214	2.033059	2.346019	2.875801156	2.456955731	1.41921061	1.426743318	2.476377	2.885183	1.11559	2.177317791	4.418967069	3.140245773	3.704061	3.297265	2.581816608	4.545369284	2.15470459	3.763360113	1.514751	2.974536487	1.683417142	2.324190561	0.164202373	1.849989	1.935803	2.204609667	2.889736	1.750616	2.502454231	1.489041391	2.870312685	2.058834	3.569545422	2.408826	1.380308569
CRACR2B	4.808168574	2.568913948	4.331195	2.693369	1.871936	4.76819392	3.568124	4.201166	4.075831	3.56337	2.757349378	3.013022292	1.715926291	3.122946	5.047771	3.062146	2.112261098	3.182815354	2.80351719	2.037969503	2.383739	2.670546	1.43377	2.922343088	4.764526694	4.026511544	3.849606	4.001533	3.187895821	4.242866914	2.264938446	3.900436706	1.630624	3.095947563	3.637472755	3.27546281	3.478903781	2.480975	2.501676	2.653163648	2.324362	2.74008	4.188886303	2.017938794	3.754044368	2.532323	4.086731254	3.316139	3.762448155
RNY3P8	3.877737221	4.162274228	3.290576	2.803471	4.583047	4.914453842	2.952818	2.339569	3.991005	4.485695	2.631217416	0.961053542	2.966144336	0.9759851	4.477016	2.371316	2.156995144	3.296009331	3.212871072	2.630339505	2.290327	1.163546	1.576481	1.09609657	4.136439103	4.461536229	2.774548	0.6459539	0.215098953	2.993266365	4.281645011	4.018038011	2.815196	4.165669951	4.019371027	2.325916542	5.460656684	4.067798	3.127744	4.296180652	2.758368	3.795397	4.927220237	4.144583718	3.54397671	3.598323	2.774545203	4.412788	3.896804547
UNC5B	3.264711723	2.332787482	3.745809	3.64861	1.339289	4.054353039	4.316343	4.524752	3.388219	3.138804	2.786648399	5.566741149	2.99930659	5.843305	1.992881	3.415355	3.804052386	3.121126137	1.822357445	1.564433515	4.004933	5.466713	1.744992	5.774677173	3.909073318	2.998019482	4.175489	5.483366	5.743997208	3.794076511	3.216568348	3.549657355	3.035167	3.05341497	2.085388114	3.806451289	1.12280053	1.995001	3.376659	1.819385492	3.566267	3.32216	2.798114901	1.983999883	2.322739424	2.974936	4.307386232	2.272745	2.014177
EMX2	0.138129719	0.473709601	0.0646845	0.6556421	0.2065168	0.235316427	0.3681848	0.1408795	0.3286107	0.4084545	0.134739605	6.386539268	0.918003773	6.144942	0	0.2022404	0.61258902	0.850579153	0.271910569	0.428004842	0.4863114	6.353138	0.3106702	5.729144049	0.591426383	0.533612539	2.240691	6.629909	6.123874402	0.037821747	0.441961723	0.065205888	0.7738615	1.26747599	0.386298122	0.793206389	0.102838044	0.03586445	0.4906638	0.013011434	0.6804943	0.2399788	0.087663987	0.086255277	0.459863263	0.7639256	2.614099594	0.3113148	0.340063287
SPON1	2.506152614	2.744657126	2.278713	3.316742	3.145442	2.709780142	3.703105	4.668776	3.861588	4.554953	3.61181571	1.670022032	4.61196213	0.819003	2.100306	5.184617	5.448895842	4.031734432	3.30413962	4.002357215	5.349439	1.619797	3.924192	2.79842872	3.311262977	3.454460305	3.623163	0.6396122	1.803084454	3.214336287	4.189262755	2.470001867	4.657362	3.490050853	3.563405388	5.587068885	2.825857705	3.425734	5.400828	2.49634991	5.141036	3.659453	2.995522845	3.19679303	2.791579864	4.205046	4.37510632	2.717114	3.871363517
LUZP2	0.892694926	1.40609042	2.120884	1.609687	0.6815738	0.930801358	0.1898307	0.6357289	1.042031	0.4477914	1.532230264	0.012904593	0.559084259	0.002204944	1.132245	0.6566235	0.211661477	0.648356458	0.932816255	0.091795494	0.7732597	0.01015152	0.5795223	0.023179708	0.40972425	1.426998768	2.294933	0.02301381	0.022931697	1.014757472	1.29093652	0.564435015	0.7629869	1.749553792	1.869607266	0.443769684	3.793681377	1.475663	0.7291025	1.28829982	1.113506	0.8432762	1.549870269	0.365354192	1.576816138	1.29745	0.455627333	1.300713	0.866531518
TRIB1	6.030645395	3.874725419	4.024069	4.281821	3.18697	5.714186618	4.301682	5.742705	5.233855	3.086627	3.327211274	4.047294624	2.713580653	2.804669	5.783648	3.873717	4.979846306	3.455210724	5.864102732	3.965182575	4.352613	3.081522	4.723519	2.11586266	6.76315195	4.044093706	4.924955	3.741283	2.96079835	6.971493211	3.469657325	5.193382148	3.638212	3.627173139	5.005978223	5.111432411	5.628621204	4.22093	3.851866	3.742413276	5.128888	2.895719	3.228728384	4.100203488	4.50057063	4.034615	2.771773301	4.408362	3.835276649
ITGB4	5.08569562	3.973794814	4.774176	5.088795	2.568857	4.825208608	5.05211	6.273103	4.823542	4.944114	4.843755531	4.045667494	4.612308081	4.073173	4.361493	4.729172	4.449083792	4.937505974	4.664620591	3.247663132	3.853119	4.707647	3.380178	4.212618293	5.311748742	4.388885157	5.361612	3.60213	3.826822468	5.084768838	3.445565875	5.424290351	4.325294	4.261906067	3.64917427	4.479461066	0.82082053	4.570513	4.273291	3.456969233	4.357198	4.84179	4.198027725	3.902781935	4.008209761	3.72549	4.745281136	3.66624	4.119038838
PDK4	3.060033119	4.792308976	2.812367	5.961592	3.102674	6.64189521	5.797765	6.152625	6.140916	4.165634	4.337005244	9.22321425	6.779198273	9.248612	3.119503	4.529906	4.93468957	5.660920414	5.554670474	4.673340767	3.180435	7.415313	4.058626	9.074007957	4.870125446	6.314474327	4.648109	9.578717	10.173406626	6.332040435	4.821188873	5.331546956	4.683133	5.550954579	5.236692071	5.796774322	6.947219289	5.817957	6.211322	2.262888892	6.365828	5.430071	3.470893183	4.673859355	5.027306041	3.59128	5.296934419	3.619643	5.701610187
OR51C1P	0.405711759	0.461380326	0	0.2296564	0.1903862	0	0.02994593	0	0.8165925	0.2129481	1.059895588	0	0.210579533	0.02058585	1.793634	0.2002357	0.107192931	0.059553349	0.279201529	0.027564317	0.2728792	0	0.2862257	0	1.573671092	0.047805231	0.8882758	0.05348879	0	1.585260473	0.122555125	0.067680841	0	0.332349624	0.021748052	0.333775283	1.105221066	0.3549277	0.09328767	1.911018361	0.4225287	0.1347733	0.065554831	0.219233565	0.572886641	0.620311	0.0765904	0.7306876	0.830949723
ADCY5	2.403219575	2.613357056	2.441937	2.889817	2.077799	2.405632921	3.560917	2.548225	3.192037	4.075906	2.937646381	1.878758802	3.603873001	1.283438	1.809892	3.626557	3.921615141	3.368561298	3.253972632	4.097182504	4.422358	2.219009	4.253898	3.515653984	3.17880028	3.624259146	3.690053	1.576737	2.750288771	2.457983063	3.454203233	0.845725524	3.639865	2.548232645	2.702292118	4.529803202	1.777816456	3.254436	4.421152	1.536937762	3.748882	3.029033	2.746700856	3.036109953	1.922554084	3.375989	3.215523598	2.014798	3.801407561
SH3RF1	3.817326649	4.052611877	4.253246	3.70391	3.345948	3.904023186	2.895189	3.380991	3.629448	3.099752	3.669930095	2.370556905	3.458732961	2.345543	5.242316	3.734097	3.147510846	3.769645513	3.420670552	2.40522946	3.502686	2.404681	2.543975	2.450793044	3.52819409	3.363769814	3.671961	2.296603	2.526593963	3.381186189	3.281644375	3.546094134	3.508949	3.66516647	3.476114618	3.976585602	5.479090184	3.704086	3.21187	3.831801689	4.166543	3.326801	4.932714703	2.860897124	3.841957339	3.730129	3.522697933	3.65952	2.577531006
ARLNC1	0.755953748	0.815015544	1.393235	0.2814617	1.074065	1.987527929	0.9632701	0.7372091	0.32391	0.4990068	0.896752402	0.077016391	1.080027753	0.2141509	4.05763	0.1866917	0.330728638	0.443352387	0.290829412	0.202074304	0.6944354	0.04373919	0.3882756	0.069597356	2.526356407	3.122537886	0.7786112	0.2069073	0.045343214	0.856648682	0.239997406	0.919414851	0.4557015	3.088473025	0.377162405	0.637412832	2.006614697	0.9690842	0.1765299	0.481192079	2.254604	0.7820811	1.455581073	0.83161945	4.024962859	0.9977935	0.778231646	0.8472323	1.707808212
IRAG1	2.922330154	4.077202975	3.357122	4.033662	3.506453	3.239051371	4.409045	3.170069	3.837133	4.719562	3.944957488	2.805338935	4.450722826	1.865626	2.972449	4.914949	5.015631315	4.902207092	4.365967604	5.699368977	5.50937	3.276662	5.564113	4.363260943	3.809511931	4.535507474	4.732271	2.236607	3.578013918	3.454393401	4.578551173	0.823545271	4.599627	3.978110226	4.01259568	5.274296088	2.577185436	4.051665	5.379446	2.578705449	4.767937	3.839338	3.741697174	4.252450508	3.342965786	4.755891	4.078152463	3.645575	4.883941238
CLDN3	7.937901693	6.809350245	6.896798	5.905586	6.017173	8.548621859	7.395838	5.55296	7.001874	5.296822	6.345348754	5.675949259	5.668822253	6.339365	7.547685	4.983925	5.221651533	6.051556369	5.816557748	4.328987314	4.551635	5.45336	4.780771	5.898541523	7.342284077	8.152683337	6.107833	6.014862	5.267832982	6.672157951	5.221810149	7.087970585	5.273785	7.252488926	8.565074837	5.017787701	7.97717435	6.957419	5.574773	4.691087496	5.698327	5.818426	7.689465631	4.762897219	6.867238056	5.409236	7.869228006	6.173961	6.055157988
FXYD6	1.716929757	2.440178424	2.203438	2.651963	3.774625	2.21799399	5.200406	2.95661	3.286206	4.582546	2.9271552	2.008174861	4.198515762	1.134504	1.360226	4.547299	5.149406907	3.597318627	3.21640038	5.464608429	5.045555	3.014758	5.299788	3.318197854	3.202047446	3.450247821	3.398371	1.909003	3.210902886	1.995248759	4.48471743	1.682460775	4.61887	2.645465579	2.883286168	4.607135698	2.909917725	2.709313	5.431824	2.690036999	4.271031	3.25438	3.656620782	3.906978695	2.609321078	4.732607	3.286390831	2.748063	4.792408676
GLYATL1P4	1.770514907	0.864717851	1.108168	0.8860664	0.7523044	1.166952455	0.5222017	0.685533	0.6022342	0.6776047	0.612301405	0	0.460285482	0	3.421779	0.5116762	0.137823497	1.005619471	0.265226756	0.056739723	0.8859023	0	0.296505	0.028256329	1.161749565	1.242551287	1.212965	0.08257793	0.031904176	0.390471469	0.36951306	0.282621007	0.6965986	1.054796042	2.575019351	1.14921174	1.573427468	1.249458	0.293631	1.656648458	1.787843	0.492873	3.189064779	0.735938744	1.344473868	0.818323	0.338624446	0.8851508	0.265978079
APOE	1.359373722	1.656561279	2.146405	5.203989	4.343451	1.278338018	4.0918	3.386751	2.658549	5.413175	3.362343918	4.263232956	4.176925144	2.281478	4.407436	5.270796	5.355837961	3.418685849	1.365877016	3.752040991	6.353371	2.423423	3.49922	2.84461371	4.673756794	3.477631273	4.650599	2.484338	2.46987335	2.294332124	4.142772155	4.236923695	4.833274	4.426808201	4.373961991	5.505379458	4.370857863	3.073826	6.191658	3.242420873	4.478404	2.785338	4.083167222	2.783389481	2.506131959	3.722767	4.096953003	4.912589	2.734351781
PYGM	2.056055219	2.443384827	2.21963	2.082924	1.888871	2.801662745	4.092928	1.345458	2.466166	3.247569	2.30344726	2.575640769	2.657882797	1.337683	1.02035	2.809733	2.995690144	2.525596359	3.621376075	5.013805661	3.470402	2.696032	5.792028	4.117552452	2.153236223	3.690969852	2.605838	1.836564	3.10937188	2.83165544	2.035339745	0.440722239	3.874835	1.787740588	2.840836201	2.8123728	1.28963362	3.605998	3.947653	1.118876085	2.757381	2.277435	2.298110348	2.357508217	3.047839689	3.339125	2.875388602	1.67842	3.862739235
H3C10	1.332916684	1.79071925	0.9939107	1.456331	2.229073	2.167611153	0.8468749	1.272703	1.596306	1.042523	1.154593174	0.837975012	1.367209351	0.21929	4.495411	0.7728342	1.242218225	1.747954237	1.659090004	0.304549897	0.7317667	0.5900051	0.5107026	0.158196083	1.724179635	1.000435186	1.25618	0.5881956	0.218809725	0.992338386	1.655031598	2.169645488	1.581207	1.686797087	5.212418689	0.96641349	4.400779765	1.789072	0.8891192	1.703831535	1.086022	1.440989	1.68637215	1.817431529	1.696519474	1.644911	0.997463033	2.468398	1.373299985
CST2	0.464412118	0.18345472	0.5260185	0.2600907	0.9905782	0.884552082	0.2765668	0.1443795	0.1205541	0.6561583	0.971264607	2.263288806	0.963456961	0.1487282	1.930502	1.625714	0.313637162	0.68736717	0.227888271	0.256216426	0.5230926	0.7019198	0.3520363	0.163220093	0.204646355	1.727874594	0.9234921	0.03391124	0.463804471	1.020107879	0.355174998	0.288994401	0.7905001	0.472409257	2.792797504	1.366046924	1.223329357	0.3373647	0.3246604	0.109718163	0.1926267	0.1357362	6.16942548	1.18992783	0.373617571	1.089199	0.474145385	0.3433256	0.757927486
DPT	2.374105201	3.93206247	2.407327	4.711152	4.931006	1.793006465	6.627119	3.861285	4.793151	5.116559	2.540670109	2.921984524	3.475166684	1.592763	0.7104475	5.106551	5.506351804	5.15685357	4.361408314	6.177756793	5.7329	3.894838	6.078556	2.844098563	4.163064407	4.352089596	5.243257	2.457441	3.243863104	3.147210014	6.072416607	2.481630087	5.276315	4.89417839	1.736056496	5.156866734	3.285706729	2.997812	5.253022	3.674093122	5.232681	2.845443	1.996868222	4.711841619	4.080878746	5.478565	3.94375638	5.474286	4.665451386
DLK2	4.256826411	2.947391773	3.705044	3.229561	3.309556	4.262321454	3.098225	2.793477	3.543367	3.777652	3.736048008	2.620156431	2.963367239	3.015019	2.735316	2.816603	2.957338892	3.30280269	3.691878901	1.383530527	2.014688	2.203436	1.303133	3.282055848	3.745707233	3.489754755	3.128953	2.110294	2.89565928	3.978134927	2.7244351	3.739488106	2.513938	3.331336426	1.844601515	1.720757909	0.607419439	3.844621	2.492945	2.730513428	2.320423	3.406484	3.057384756	2.617551895	3.428517346	2.647471	3.74373632	2.993056	3.463375823
FLJ20021	5.616802915	5.347508797	5.104359	4.893898	5.733399	6.560600524	4.991477	5.143947	5.066625	5.130097	5.507293634	3.116982065	4.39193997	2.806891	7.355911	4.339144	4.662561467	4.988865716	5.299247057	3.619838732	3.70961	3.181036	3.324329	3.10414133	6.273954285	5.698775031	4.500793	2.518305	2.995512704	5.438883999	5.106130637	6.301767351	5.039367	5.243204112	5.477007552	4.018739369	6.896913778	5.807397	4.18623	4.720431315	4.900239	5.249311	4.199170098	4.945037421	5.630150993	5.2011	4.515142219	6.059678	5.057183509
H4C5	1.496143534	0.624634727	1.104765	0.5122377	1.508761	2.031090315	0.5293457	1.400662	0.6259712	1.714159	0.979897965	0.819396246	0.513018537	0.1765409	3.919815	0.3572152	0.30202596	0.398458867	0.717802881	0.232318449	0.2744721	0.3223889	0.3201486	0.080568645	2.0798079	0.687355107	0.5576831	0.2278165	0	0.502406635	0.392101528	2.194417473	1.431	0.620812543	2.952556573	1.306620001	3.569211187	1.275658	0.4360979	1.410120228	0.6303397	1.238763	1.874507014	1.255442011	0.772878873	0.7679473	1.599450316	1.194261	1.048853131
TGFB1I1	3.292195231	3.676858839	3.417416	3.325194	3.782629	3.657997517	5.668658	2.894023	3.817944	5.101496	3.875714956	3.48733355	4.117246351	2.439595	2.995605	4.30222	5.0179181	4.027236377	4.428217815	6.221730946	5.256435	3.914903	5.75972	5.172455438	3.902410534	5.322466911	4.206207	2.919456	4.218417279	3.520311524	4.376651589	1.228131821	4.578218	3.27718498	4.236369796	4.649386622	3.017711302	4.79453	5.55305	2.49385051	4.629829	3.601444	4.197495771	3.577582232	3.401430594	4.567019	4.657828459	2.933801	5.447634332
SCGB3A1	4.426765303	3.020342601	4.144948	3.863379	3.827257	4.431265404	2.949706	7.16633	5.334873	3.795377	2.442325378	1.549439509	1.65641687	0.7416508	0.8006088	4.746372	4.257106471	4.08559897	0.964221563	3.662541933	2.640578	3.151589	0.4068595	3.337438863	6.12261721	3.918780165	6.725304	0.4409412	0.878236373	3.604522905	3.764162393	6.182114226	2.125187	6.109368077	2.033849191	4.670943752	2.103155197	2.003123	5.717502	2.06309452	4.51407	1.897548	3.974327169	1.649861047	7.342668307	2.914555	4.986363624	7.41386	1.522278327
ADRB1	3.476715414	4.199972103	2.847442	3.818039	2.627727	1.543348141	0.7293455	1.696956	3.208539	2.188395	2.904245624	0.068712135	2.155677311	0.07989514	4.24811	2.286118	2.312217236	2.828147382	2.537761084	1.702505632	2.638052	0.1920593	2.283139	0.113237442	3.406408962	1.822239515	2.565558	0.1534708	0.11797451	2.555396349	3.577578942	2.819262963	1.980008	3.419234271	4.28060044	2.324038426	5.547256137	3.20737	2.065921	3.116097824	2.330464	3.129781	2.605417751	2.247854585	2.982481339	3.544981	1.184065926	2.576028	2.992931505
COLEC12	2.732746346	3.828195459	3.17202	3.336824	2.970388	2.649234428	2.44611	1.696792	3.453431	2.004833	3.536886559	0.50021112	3.263325705	0.5324075	2.049808	2.888668	2.180738196	2.681215444	3.762936619	2.137181654	1.956626	1.480403	2.436225	0.54736946	2.592033227	3.036246674	2.682166	1.011176	0.634136779	3.233887683	2.845221909	1.918397479	3.550498	3.234761172	3.572474325	3.149870753	3.767695976	4.05412	2.785296	3.61391384	2.798987	3.190339	2.233565799	3.587584934	4.208508219	3.049314	2.216595236	2.667118	2.631215559
TPM2	6.892843973	7.832977543	7.01681	7.224466	8.473664	7.745517752	9.784575	6.699359	7.65352	9.175183	7.538415642	7.493788637	8.325192466	6.738271	6.86193	8.07436	8.790023327	8.021760222	8.9813946	10.780752609	9.203064	7.796245	9.834975	9.214501447	7.60789627	9.550236737	7.586573	6.719659	8.332602132	7.56678015	8.874198167	3.508726252	8.278115	7.306636249	8.578462738	8.603324173	8.29708071	8.736684	9.394103	6.167079461	8.744204	7.647899	7.879478296	8.287729659	8.075335923	8.819874	8.861364315	7.201293	9.520928251
LGALS3BP	7.08816235	6.778933881	6.469716	6.693878	6.581642	7.309008734	6.781456	6.931015	7.585213	7.554301	7.470165691	7.15795267	7.004291166	6.898458	6.197165	7.128511	7.231042247	6.934548598	7.222839389	6.320304881	6.999305	7.329731	6.619302	7.135167652	7.098013604	7.430443597	7.00138	7.30836	6.798798328	6.552265247	7.089518274	7.598015091	7.710229	6.867748675	5.918742297	7.275605317	5.334785167	7.443045	7.353714	6.504744682	7.071507	7.089428	6.984759245	6.985322848	6.94128756	6.79572	7.4019917	6.484486	7.31485905
FEV	1.458851598	2.056532263	2.300872	1.236232	2.338287	1.536277557	0.4401768	1.21165	1.925909	1.938669	2.387161192	0.027728617	2.43101708	0.08333339	3.646533	0.8918892	1.45753564	1.601384662	2.742767588	0.246387278	0.3462141	0.03263253	1.179698	0.02501619	2.159620859	1.882585208	1.060622	0.03709736	0	1.298028418	1.573810492	2.873814474	2.231715	1.478456989	1.841430537	1.140259084	3.370529626	2.762646	1.151021	2.164506247	1.210431	2.826878	1.895828903	2.118498972	2.677053451	1.593091	1.139584431	2.017734	2.280176644
ECRG4	2.982364996	3.547266191	3.697879	3.080771	3.940136	4.005747308	4.956007	2.714193	3.983024	4.226312	3.587782099	4.604666794	4.538256824	1.90192	1.377289	4.448517	4.418627459	4.174414878	4.428472976	4.233098887	3.766433	3.129963	5.504842	4.804057361	3.090703387	3.971188859	4.741275	2.235515	3.512789516	2.724963499	4.54218947	0.759589647	4.256011	4.010074438	3.729174201	4.57816201	1.639706828	3.472736	5.007776	2.685227903	4.14409	3.726694	4.533018059	4.775608665	3.076282336	4.690034	4.484649833	3.729825	4.989286448
ABCG2	1.72186753	2.686985032	1.39119	2.55954	2.557091	0.747035283	1.523396	2.69711	1.957167	2.599497	1.896728293	4.991796388	2.689446434	6.544907	0.6891047	3.677626	3.227506651	3.48266013	1.622097419	2.363296933	3.011971	6.055358	2.975775	4.813320817	2.104290149	1.528757082	3.304737	6.616212	5.545194855	1.856230855	3.06679724	1.127798451	3.569157	2.878749084	0.93726858	2.971014289	1.008642899	2.213482	3.697135	1.936763696	3.615091	1.92627	1.344026482	2.698491982	1.467109086	3.216449	2.755450876	2.179881	2.362086574
SDK1	0.648009633	1.105695799	1.147512	0.8636097	0.3986449	0.631061394	1.39854	0.6770518	1.091284	1.384131	1.509899526	1.872610158	1.075212922	1.969744	2.500867	1.631691	0.918377954	0.970406378	1.194436314	0.85996862	1.471161	2.736823	1.99969	2.449255043	1.268898685	1.296515359	1.223156	2.292682	1.907314447	0.720203213	0.948707009	0.680472153	1.501774	0.712435508	2.093947042	1.776319776	2.423031341	1.6781	1.592139	1.032927307	1.521467	0.9231531	3.418978886	1.27506792	1.064463235	0.7178177	0.722520006	0.6641797	1.169730284
FOXQ1	3.747929502	1.962721188	3.927604	4.56023	2.246444	4.715074715	4.423586	6.843462	3.132507	2.263134	2.669604687	1.609705102	2.171390767	0.8458058	1.644516	3.319827	3.840357727	2.989936692	1.502770973	1.441719928	2.923274	0.8420813	1.53277	0.948556465	4.550532609	2.685130729	4.788309	0.3678798	1.452311879	3.8812763	2.02145306	5.615666553	1.968074	3.92035119	1.727243699	2.588134571	1.607733204	1.334831	2.505392	2.988374715	3.096073	1.908344	2.759308475	2.189246776	3.530075896	3.134232	4.65465759	3.842813	1.976834692
SPARCL1	6.16083099	7.555394628	6.918065	7.804798	7.75181	6.625553214	8.421543	7.127025	7.481564	8.195758	7.105301362	6.921281349	8.274251479	6.354755	6.805679	8.580492	8.377463243	8.236797139	7.970845572	9.385682412	9.091647	7.41702	9.403988	8.484361035	7.644383523	7.687902638	8.272295	5.829415	7.960603381	7.023674253	8.611833703	6.101423276	8.426528	7.639286502	7.450418661	8.698261688	6.184114337	7.324277	8.998951	6.479086322	8.401708	7.828331	7.776350057	8.650409402	7.032293073	8.563396	7.730238996	7.294354	8.532331811
CPA6	2.020177018	1.741306867	2.637227	3.138321	3.059421	3.34289513	2.53429	4.350731	3.092347	2.61401	2.947350392	0.221597245	2.96219017	0.04020872	0.8425457	2.387071	2.82581214	2.619824004	2.070038896	1.7186541	2.198419	0.1174446	0.9841928	0.191764768	3.17950917	2.720735495	3.732823	0.07313045	0.128354558	3.105431927	2.617730263	3.995427434	2.064728	3.018056054	0.804678126	1.021648314	2.638208789	2.437131	2.436665	1.397776324	2.513756	3.441918	2.25663899	1.993562766	3.159053837	2.399219	3.889942429	3.128104	2.106707018
TMSB15A	5.746754359	4.525939313	3.861845	4.501987	5.120055	5.418918659	3.464319	2.658959	4.30919	3.945678	3.958357404	0.158460452	4.913232174	0.352402	7.15246	2.911934	3.490005216	4.423437427	3.83459805	1.930496715	3.045066	0.2693814	2.463125	0.957366552	4.237446698	4.479780027	3.008138	0.1082421	0.235664183	3.943785336	4.157531073	4.668959325	3.265998	4.83169431	6.460733204	2.820304003	5.509626907	4.882833	2.958784	5.175502744	3.601336	4.116656	4.52168592	3.708662982	5.389534347	3.90328	4.558797375	5.582419	3.631369814
MIR205HG	4.676434653	3.409373864	4.59431	4.991218	4.707975	5.016160644	4.389536	4.607019	3.900253	4.578762	4.105317409	3.990672178	4.030922168	4.135051	3.113786	3.392757	4.230892387	4.096172503	3.99487373	2.419285123	3.97101	4.687361	1.79814	3.980201027	5.444493033	3.04494666	4.329334	3.667535	3.22939573	6.207522728	3.820937251	5.676879743	2.911777	4.097559441	2.775767619	2.275688142	0.021025064	4.026081	3.134313	3.720337874	3.204528	4.531657	3.263863583	3.885667707	3.82865251	3.819046	4.723952862	4.742224	3.81770443
NPPC	1.584670982	1.116381503	0.9837989	2.002824	2.341129	3.680303597	2.703949	3.046014	1.975942	3.952267	2.391992878	0.512941978	1.994811905	0.602412	0.1099456	2.393958	2.466844495	2.066179826	0.512812076	0.832245301	1.026997	0.7780955	0.8449341	0.60282025	3.282164419	3.104487459	1.422356	0.9855355	0.249939313	2.082748739	4.420774234	2.083660711	2.408318	1.731752524	0.356759071	2.157988766	0.487324718	0.963946	1.427145	3.239333305	2.808537	2.660514	1.154868457	2.933570958	3.040141307	3.459598	2.789632514	1.810508	3.264500423
SPDEF	8.313003608	8.58479187	8.214057	7.756591	8.179536	7.836756932	6.247606	6.790844	8.176322	8.371804	8.410464194	0.221811876	7.961650632	0.9138973	8.182467	6.55973	6.795288389	8.081593353	8.339692178	4.455076375	6.104448	1.014667	6.044883	0.599253279	8.485947808	7.868240605	6.870501	1.610778	0.199352523	7.160746582	8.073041861	8.379891455	7.982176	8.074146151	7.615057105	7.095421058	7.761108472	8.637087	6.968332	8.776120578	7.725804	8.709859	8.413863222	8.271261447	8.342956124	7.950786	6.842799392	7.581485	7.79670319
NEAT1	4.615237265	2.894546927	3.633402	3.897822	2.123922	6.586894335	4.888557	5.694101	4.890133	2.13477	2.838740625	4.652225194	3.209169166	3.973864	4.652827	2.923796	2.955911962	3.930607492	3.564536012	3.022916821	3.774224	2.811793	2.230565	2.992238139	7.236405802	3.836124655	4.200321	4.559278	3.904460589	6.350439264	3.243794918	5.032448393	1.776987	4.359741253	4.534207442	4.575878814	5.915116339	3.055138	2.641598	1.896830076	3.22798	5.089713	3.105870044	3.154341731	2.407429941	3.778669	3.7710359	3.850069	3.212043614
INMT	2.922643018	3.9270284	3.128457	3.594358	4.052022	3.407443971	4.472676	2.631034	3.037432	4.990712	3.632582091	3.282947575	3.73001682	2.073136	2.916795	4.339124	4.227155734	4.413322652	4.050185574	6.09963461	4.974026	3.44132	5.35565	4.737966548	3.435712171	4.872419785	4.192196	2.362316	4.39812467	3.711295205	4.179463017	1.533132549	4.364999	3.595902562	3.98219083	4.824397905	2.411164664	3.979343	5.143872	2.487699097	4.336603	3.4673	3.335264599	4.204600733	3.537294617	4.93284	3.940769173	3.635083	5.121983371
PLIN4	2.725389601	2.408216522	2.92787	2.602474	1.441553	3.140519762	4.696183	3.186604	2.724016	3.36013	3.044714018	2.842053352	2.881893488	1.63264	1.630953	2.892449	3.547272083	2.616028567	3.410657887	3.903172041	3.985938	3.210197	4.646003	4.501796398	3.351585515	4.402952528	3.070258	2.659795	3.634789638	3.063228967	2.329414282	1.564351725	3.458438	1.909398697	3.260190872	3.356458676	1.488198481	4.034129	4.175184	1.338372389	3.584524	2.931759	2.611279281	2.783548034	2.390485756	2.840698	3.435935833	1.679949	4.401756421
DAPL1	0.787374666	1.394350238	1.416712	1.816963	3.140648	2.672634567	1.357389	3.255977	1.678266	3.830688	2.945779486	0.467901086	1.885643791	0.6885595	0.07909078	1.476255	2.341227245	2.486185883	0.313819954	1.044387751	1.339894	2.321083	0.3107702	0.115495649	2.311518283	3.579553584	0.9194076	0.01695386	0.297292495	3.035032381	3.94666222	2.324350054	2.318811	1.796097915	0.296504372	2.141217427	0.080238136	0.7733502	1.689919	4.16243473	2.331267	3.451696	0.462849751	3.226748161	1.952516606	3.588425	2.137925093	1.709336	1.319460784
TUBB2A	2.375153631	4.316943856	2.820281	2.989012	2.798901	2.597262025	4.679815	2.383196	3.100927	3.443532	4.033415639	2.143747949	2.842340046	1.629	2.805541	2.712106	3.213735391	2.683687982	3.804281046	3.969682515	3.301394	3.12091	3.61783	3.066512129	3.714103508	3.29856143	3.086256	1.427293	2.442057593	3.357624376	3.806623557	1.24552932	3.498854	3.48322415	2.324765132	3.420653576	4.011818825	3.398723	3.471531	3.974195786	3.16886	3.105298	4.07160317	3.620243723	5.090055321	3.64342	2.680917336	3.17634	3.596204106
ITPR1	2.858515821	3.234966617	2.870416	3.217961	2.586978	2.344049145	3.796311	2.805196	3.252713	3.252464	3.703532021	4.362030956	3.633325419	4.137432	3.162349	4.301159	3.933632524	3.627079157	4.156500869	4.792725918	4.940638	4.23637	5.898505	4.514184477	3.099362956	2.221408832	3.829789	3.611564	4.358319138	2.907745216	3.475793926	1.077189785	3.941118	2.833042909	3.1422653	4.687516039	2.799257013	2.56391	4.767372	2.63387908	4.2934	3.159364	3.049206851	3.382893256	2.570038933	3.769401	2.853872739	2.755692	3.630012101
MAOB	4.305007912	5.146875794	4.645498	5.005088	5.324668	5.170370459	6.227496	4.168308	5.139462	6.187377	5.007692193	4.901932315	5.864031827	3.997778	3.546476	5.764101	5.838300918	5.315170085	6.308948998	7.380141648	6.633913	5.199536	7.233904	6.579785454	5.006511172	6.197692441	5.401526	3.964866	5.739962534	4.985138622	6.030240821	2.435134937	5.964072	4.67931582	5.635148857	6.216604168	6.640535814	5.662027	6.719262	2.935379	6.037152	5.256805	5.399027685	5.56274909	5.161132287	5.776165	5.886956136	4.542774	6.87414422
FABP5	1.130130936	2.027351911	1.85658	1.101281	1.566603	1.921840191	2.182258	3.597707	1.177433	1.733974	0.896064572	0.447570326	0.776314085	0.3927146	0.6219876	0.7660253	1.170305374	0.953497863	0.660879263	1.065975523	1.082344	0.8698804	1.205577	0.673835252	2.940690585	2.054977771	1.355879	0.4523981	0.682337815	1.926111891	1.201737941	1.246332403	0.6465104	1.411216714	5.976927013	0.869014939	2.381420062	0.9857833	0.6697217	0.98678511	0.5387316	0.7365264	0.669341072	0.943331058	5.368547255	1.486954	2.335480008	1.870466	2.56395529
HSF4	1.864397125	1.256404077	1.76909	1.562962	1.10909	3.326951004	1.959837	2.331638	2.288564	2.676917	1.539628925	1.688729774	1.578340819	1.03198	1.969485	1.128636	1.339877266	2.185681084	1.394160036	0.988302553	1.687159	0.5642851	0.5958417	1.07770027	4.141511989	1.703652117	1.562721	2.094218	1.633368833	2.677210555	2.102882524	1.751616973	0.9462983	1.572402841	0.949331968	1.640685621	1.672257282	1.32272	1.263568	1.526472562	0.9664523	3.347395	1.132538846	3.064916929	0.898669451	1.945647	1.340691081	1.463181	2.342169371
RCAN2	2.37605571	3.65161414	3.562639	3.784778	3.265393	3.171605737	4.536742	3.192916	3.414485	3.729601	2.65419792	2.86868155	3.982200061	3.181242	2.262209	4.458986	4.819740944	4.506970128	3.239272216	4.808968502	4.881688	3.462359	4.951719	3.709644334	4.274615955	3.668267862	4.041688	1.965084	2.435566053	2.595720288	4.189510231	2.190043521	4.282414	3.405777871	2.914767296	4.05114818	2.128151662	2.178187	4.980967	2.454764927	4.089747	3.254475	3.757938851	4.212726297	3.296435263	4.604677	4.224355803	3.536273	3.688240147
C1QTNF1	2.69161878	2.863784459	2.069958	3.271723	3.112751	2.537265493	3.355521	3.001253	3.399746	5.335938	3.115620542	4.817657524	4.390268226	5.847643	2.101568	4.133015	4.899197744	4.158008955	3.544992025	3.580718076	5.018536	5.478381	3.493129	4.836419867	3.902104363	4.913359967	4.048799	6.207692	5.148862091	2.435397804	4.466384038	1.394016263	4.667146	2.913158635	3.581485859	5.219743664	3.464705079	3.602158	5.086838	1.882829322	4.740497	3.28638	3.172684872	3.171541394	2.288622041	3.870119	4.207612918	2.597218	4.706234873
PTGDS	5.789809377	6.093498308	6.016433	7.522278	7.429478	6.978817895	7.379623	5.829591	7.019607	7.935896	5.857423308	6.605928703	7.011909384	5.038655	4.101837	7.929115	8.361987259	8.302648759	6.395073318	6.353608625	8.048696	7.148934	5.147393	8.284921238	7.488734664	8.660353178	8.826694	6.193356	7.581253168	6.065333071	8.047437644	7.090340056	8.046754	7.759597846	6.138679962	8.037598219	6.666401373	7.829219	7.843495	5.558596978	7.637555	6.98298	6.479204067	5.823493836	5.015951757	7.547973	7.396184834	7.39677	7.946745134
CKM	1.820430022	2.342161564	2.135626	2.804042	3.78524	2.055035309	3.03385	2.16363	1.967655	3.080625	2.688014517	1.056483724	2.936572958	0.05776252	0.2564004	3.953715	3.398896949	2.491580293	3.80730076	8.178725732	3.956069	1.353826	8.604076	1.553752322	1.844540812	4.259106067	2.145965	2.266473	1.953505291	2.113389251	4.243647145	0.504549964	6.944075	1.409720659	2.044671678	2.676303962	2.925460207	3.228707	5.905599	1.241458194	3.651686	3.640098	2.429491145	2.738243506	6.555158804	5.569307	2.150744305	0.482266	4.747507293
WFDC1	1.86747133	2.888305411	2.216362	2.549953	3.330678	2.559403274	3.590607	2.216461	3.088847	4.03419	2.883498835	2.401026654	3.707316071	1.496449	2.060838	3.858401	3.978465197	3.617883979	3.535623307	5.217203477	4.413449	2.166014	4.328218	3.757489655	2.71568634	4.073480051	2.966358	1.408437	3.06763864	2.226943229	3.881274623	0.535841255	3.373828	3.174140069	3.454298516	3.622337098	3.165363766	3.058859	4.38269	1.485285853	3.493155	3.068992	3.284404091	3.53769472	2.677556813	3.687254	3.83208777	2.398833	4.477019358
SLC2A5	1.664944126	3.919004357	2.735264	4.297723	3.822545	2.860799215	3.519492	3.67624	4.309002	3.392322	3.341859937	0.651067862	2.970667937	0.2338548	0.6877443	1.353829	2.648561331	3.914103361	3.872203771	1.650471759	2.857851	0.5412479	1.333329	1.461359784	1.355279876	3.019769206	1.943021	0.4338817	0.71518415	2.638899296	1.690381519	1.428817084	4.246592	3.470687224	1.517006166	3.316802649	0.347825275	4.085336	2.40887	3.954018141	3.083092	4.855318	2.231644377	3.913302038	2.382197675	4.135943	2.563454442	3.580459	2.423536066
ANXA1	5.896781502	6.39328331	4.718009	6.699342	6.488881	5.260302748	5.379784	6.546984	7.012778	5.030689	6.488279121	5.54507034	6.312554706	4.907267	5.698409	6.013346	5.884910971	5.913046719	5.921024954	5.400617649	5.417472	5.518854	4.397541	4.828619212	6.324368986	5.124195072	5.770284	4.109148	4.935863433	6.557462359	6.812906181	6.18377788	5.724073	6.792411851	3.909643792	5.693153724	3.211930213	6.047816	5.640281	6.758657211	5.256937	6.562286	4.258990745	6.153196978	5.805332102	6.493534	4.72291085	7.274295	5.250340134
COMP	0.638450379	1.078668542	0.6676572	2.144519	0.3518135	0.861119871	1.532204	0.3481535	2.525927	1.303115	0.471098479	1.657268196	0.410772864	0.2640179	4.023331	4.676373	2.265255905	2.363962677	0.291686749	1.668944158	1.353273	1.980984	0.305788	1.366014822	2.759494284	3.159763237	2.934918	0.2980472	0.470349374	0.327651663	0.204916629	1.681680268	2.417243	2.698008154	5.721982661	4.458079295	0.432680907	0.3267518	0.9359279	0.589849543	0.4921854	0.2940366	5.495110878	0.524778359	0.434053626	1.662193	2.884033908	1.504978	0.773815943
VSTM2L	4.182272825	3.861892858	3.541531	3.111234	2.927908	2.746404197	1.88472	2.203825	3.803033	4.274693	3.7046647	5.454770181	3.114802231	5.374174	6.538566	3.143954	2.818592353	3.022027225	3.762659281	2.47120598	1.85261	6.307072	3.195408	5.329977521	3.456795922	3.416825222	3.300403	5.964081	5.059518585	3.621987091	3.025223916	3.417497665	3.495028	3.2411275	6.002167186	3.668924681	6.199975697	4.355634	3.281065	4.051662114	3.039359	3.179681	4.693336744	3.554386271	4.931641625	3.015529	2.799121813	4.007242	4.481496594
LIMS2	2.87521771	3.61298314	2.956588	3.003353	3.349668	3.976256361	5.295939	2.860482	3.383336	4.512897	3.630722594	3.18379962	3.817626686	1.961423	2.498661	3.746314	4.528566763	3.905903104	4.736173626	5.719623795	4.637875	3.455567	5.217868	4.931743858	3.822186598	4.904571771	3.682166	2.598583	4.042733293	3.376657879	3.733149023	1.294702329	4.069459	3.05686138	3.748499785	4.099581376	2.6021266	4.486721	5.17006	2.223194092	4.077592	3.488623	3.879374791	3.67159807	3.247487006	4.307698	4.512559457	2.781921	5.35139374
WIF1	2.510140166	2.341742279	2.006999	2.289158	4.781038	2.142971727	0.7942927	3.532668	2.239396	4.695633	4.70948921	0.572364639	4.380164609	0.6043027	0.8149833	2.580751	4.224088795	3.246607555	2.123998654	0.669811177	3.30703	1.62222	0.7517397	0.193810738	3.998186229	1.527595501	1.866297	0.3020529	0.289758134	1.648925843	5.338251792	0.844879975	4.786437	2.995593806	0.740435657	4.362552517	0.081555906	3.854723	2.707915	4.86905225	3.619324	4.656555	2.209327801	4.256765794	3.116188244	4.702989	1.69654604	2.006019	2.589928331
TRGC2	1.987885912	3.074367123	4.316489	2.887737	4.432787	2.409844228	1.938572	3.343752	2.886459	1.242881	2.395316551	0.116830812	2.095008858	0.7612692	4.933031	1.512004	1.296620566	1.943529077	2.377683686	1.222633189	1.515254	0.1192619	1.34396	0.305310707	1.921851904	2.417507903	1.656098	0.3722473	0.118959424	5.137030489	2.33835026	3.317723964	2.223403	4.742424749	2.673181375	2.056599894	5.151646279	3.037553	1.307425	4.376618761	1.970613	3.541599	1.694073835	3.586477709	2.723966752	1.906184	1.94385053	4.016587	3.585914786
PCP4	5.27112992	6.200473677	5.732029	5.354806	7.120329	6.390722561	8.852398	4.426356	5.410029	6.163522	5.472348055	6.674551286	6.098043308	6.229618	5.488405	5.266927	6.148001615	5.671419523	7.512779619	9.048049067	6.332389	6.853546	7.773212	7.810424205	4.661516174	8.223247151	5.246552	5.728025	7.368502383	6.89724325	7.447452209	1.567355149	5.490256	5.683041992	6.999689199	5.033239801	5.758598986	6.553992	7.043275	3.83186186	6.631566	5.817057	6.146035345	6.851318935	6.292748364	6.763692	7.206355312	5.608503	7.796023392
CSTA	3.520007039	3.072450297	3.331176	3.609265	4.656997	4.211632896	3.357936	4.413695	3.069938	4.399605	3.571038754	2.43735268	3.739445417	2.243955	1.726914	2.966883	3.071859468	3.306119461	3.057413838	1.834912917	2.713574	3.001831	1.299643	2.033227018	3.598362129	3.809968085	2.898777	1.935343	2.330023898	3.314056118	3.707581987	4.609270283	2.896205	3.140868303	1.88306662	2.441312997	0.365556655	3.366963	2.847689	3.919391286	3.533994	3.785702	2.357555726	3.529868679	3.082318465	3.420309	3.935662477	3.91187	3.244424777
MFSD2A	0.322899557	0.1986935	0.1913801	0.6757477	0.1983614	1.076670853	0.9573699	3.688422	0.5056272	0.6509719	0.394832129	6.788857753	1.304747814	7.888664	0.2464152	1.304546	0.643493165	0.712837316	0.487048636	0.342047397	0.4809621	6.529062	0.8407932	6.289456082	1.539100133	0.873138463	2.022195	7.084605	7.165249274	1.506270046	0.470510984	1.359379043	0.8909621	1.365051004	0.386348867	0.819619374	0.471613833	0.7903386	0.7067014	0.335506582	1.039791	0.9208065	0.537760306	0.438239998	0.593932512	0.4722723	2.914813912	1.166558	0.757694901
CES1	4.385007613	3.573768205	4.669404	3.605206	4.748496	3.586693246	4.614174	3.809547	2.314146	5.291732	3.869684265	2.937525814	4.94316483	0.9699353	3.552898	5.587679	5.384359888	4.774232071	4.370593703	5.354447785	5.837739	2.572314	5.677368	5.159263536	4.343672421	4.906263927	4.932803	1.707277	3.441456719	3.625253119	4.855423831	4.771731003	4.642928	2.223904152	3.854500545	5.805307173	2.946976086	4.714558	5.802302	4.316644863	4.498848	3.687533	4.073354051	4.646136309	3.458815028	5.147896	5.253577527	4.63698	5.256729771
SMTN	4.371263423	4.603607358	4.425046	4.207619	4.752878	4.995778397	7.200397	3.985664	4.912513	5.352556	4.794971143	4.167643217	5.323276804	3.308912	4.110864	4.842062	5.792563589	4.90076492	5.510431372	7.49957554	6.072758	4.562569	6.766273	6.29682979	4.833622342	6.303543825	4.803667	3.496307	4.834001119	4.449612716	5.011938623	2.111705092	5.139325	4.2806728	5.387122109	5.225951908	4.17662975	5.776705	6.355372	3.153384886	5.6468	4.678747	5.029437564	4.640630448	4.253185294	5.471931	5.724889514	3.882103	6.298754546
ANGPTL1	1.015020962	1.245533368	0.9167938	1.736321	3.488312	0.260782383	2.981373	1.705543	1.70169	3.490845	2.122581666	1.292128379	2.886516243	0.5861659	0.7551866	3.179902	3.516757697	2.54340869	2.05641019	3.453984482	3.924899	0.9501527	3.224969	0.668821429	1.650015874	2.035963173	1.842512	0.4332434	0.556112958	1.341468651	3.372237561	0.128384463	3.148718	1.201498237	2.270850892	3.877282295	1.7076676	2.104574	3.625209	1.17026646	3.345089	1.743023	0.910224913	1.836451408	1.35860826	3.313568	1.25612361	1.149729	2.788552944
PLA2G7	2.9322139	3.579611794	4.212756	3.977084	4.301241	3.50035075	3.201847	2.656365	3.877193	2.234778	3.568010214	1.84030073	3.413110897	0.9822726	6.274185	3.69392	3.622289516	3.121131361	3.729600301	1.028847348	2.985869	2.7155	2.457774	1.223775046	2.716000459	3.875333574	3.272642	0.9491906	0.748424471	2.279306791	3.408552595	3.463956531	3.987102	4.149781073	3.095823392	3.141047347	5.729354566	3.668151	2.645384	4.26826646	3.675993	3.469889	4.24501501	3.898267962	3.735027329	3.28178	3.686230036	3.939917	2.283401344
THBS4	4.255293689	3.916142966	1.524816	2.83889	2.467429	1.267448815	1.94924	0.5601641	2.949925	0.2960207	2.015865728	0.464590823	2.979282614	0.2307541	4.862973	1.497517	0.702363411	1.336786718	2.813034142	1.691288763	1.137306	1.205591	1.93591	0.691384496	1.545243949	3.881562229	1.357893	0.6839512	0.372676171	3.430861012	1.967507857	3.158482088	1.212951	2.089433487	5.638582502	0.942506504	1.419412777	1.860653	1.01292	2.737653817	1.06705	2.525886	3.186192849	1.271040807	2.003653244	2.159918	0.908725492	2.6261	1.002170063
VTCN1	2.573354653	1.478761898	2.536863	2.436454	1.978687	2.718549849	1.669042	3.718741	2.420781	1.137711	1.400779328	1.71329889	1.19912604	2.350819	0.9019207	2.184119	1.632387228	3.333718679	0.31923709	2.088688822	2.308189	4.007458	0.3058822	1.025729467	2.568886696	2.012679897	4.064107	0.7245387	0.892711424	3.664770823	1.08232668	3.227338315	1.212136	3.117537485	2.381705991	2.204732383	0.016316975	0.3523918	2.369584	0.544841138	2.754133	2.643256	1.516719742	1.293051219	3.583137473	1.879872	2.693583663	2.663473	0.717656705
SNTG2-AS1	0.496435797	1.318154196	0.1537643	1.222351	0.5576027	0.208124905	0.2457264	0.8882618	1.817325	0.9375776	0.506067779	0.291869633	1.274507248	0.2049941	0.968277	0.4462457	0.184690375	1.205317816	0.840387952	0.348513742	0.1672228	0	0.4222294	0.047794573	2.940816588	0.503443638	0.6638105	0.3420134	0	3.179850033	1.173718086	0.842994006	0.6121267	1.428417619	3.369099728	0.629792191	2.278196767	0.9456261	0.4692662	0.61138347	0.3115107	2.648674	0.440095423	2.724317458	0.922327043	0.6220158	0	1.513229	1.306339154
ARFGEF3	4.053581886	4.599434729	4.803242	4.59522	2.676085	3.501166655	2.61782	3.452229	4.269138	2.41362	4.003735412	1.675517331	3.55028769	1.523797	4.928587	3.603747	2.810831236	3.736855532	3.27847038	1.333104116	3.393258	1.757885	2.503477	1.257747154	3.386580887	3.306357945	4.13535	1.761483	1.65419563	3.687064721	3.026690319	4.003879762	3.615453	4.181325829	3.137617422	3.634863993	4.978825836	3.552565	2.727087	4.447845359	4.288431	3.803583	4.531419791	3.415970968	3.701031625	3.350505	2.97765977	3.937747	2.218095252
PLN	3.059719578	4.129920338	3.090898	4.379447	5.267605	2.936669666	5.192402	2.766277	3.108258	5.31522	3.899553621	3.194909042	4.156907127	2.197147	3.831088	5.232839	4.99178668	4.506158536	4.56229961	6.424704021	5.496403	3.903202	6.105234	3.74353602	3.844896591	4.402647763	4.023592	2.71688	3.726861603	4.247733172	5.248503245	0.421335459	5.358892	3.717826961	4.748306015	5.480536965	3.476969936	4.194388	5.651359	2.842654932	5.073761	3.687498	3.711734496	4.019713204	4.19756812	5.246607	3.527596823	3.783827	5.307394688
FAM110C	2.02013204	1.019152355	1.808633	2.703011	1.431255	2.564911999	2.084556	5.005682	1.925805	1.686327	1.773291908	4.861627365	1.782384105	4.53776	1.888151	2.023687	2.406812524	2.096447147	2.071316206	0.938005299	1.502354	4.361125	0.6831296	3.942896162	3.337995353	1.601961077	3.065502	5.867607	3.760155071	3.860197942	1.663552064	3.484623928	1.362553	2.462745601	1.530791574	1.847725653	0.571342742	1.42458	1.908932	1.033090553	1.859203	1.886182	2.150419824	1.555936907	1.723238872	1.365777	2.843673136	2.905378	1.300058813
MAP1B	2.589493161	3.97849354	2.719785	3.861758	2.637966	2.738289713	4.589951	3.645058	3.313208	4.919622	3.819506083	3.499402458	4.138133685	2.202776	2.943886	4.705775	5.012072797	4.467537591	4.438674899	4.902328538	5.980974	3.678738	5.946781	4.339885022	3.527170396	4.023517125	4.373262	2.682938	4.146413835	3.274268147	4.446353898	2.072512365	4.545085	3.271282364	4.092863425	5.942548591	4.165954164	3.463495	5.501511	2.394024998	5.0466	3.535148	3.768340893	3.547449056	2.974995908	4.260914	3.990079794	2.900641	4.377476268
DDIT4	4.287419563	5.512097014	4.500206	6.799752	5.182991	5.175057166	6.816089	7.958751	5.310455	6.477076	5.158284798	4.948600354	5.94207438	6.816383	7.121115	6.756058	5.240843284	6.633606631	4.054834373	5.560043149	4.119748	6.454319	3.363348	6.211359992	5.757885018	5.912858944	5.234406	5.791809	6.844280758	3.717201068	6.560519813	6.318733006	4.646939	5.801964346	5.477329061	5.902077906	5.605502021	6.234955	6.242867	3.992104633	5.926459	6.600799	6.805376972	3.896963671	5.745802923	5.795007	7.008922821	4.633349	5.125831294
BEX1	1.226735068	3.042525737	2.581616	2.256943	4.644468	2.150543998	3.852598	2.120616	3.200694	3.32445	3.281327718	2.381554875	2.967047844	1.624775	0.5375785	2.211657	3.281654962	1.909526995	2.942550792	3.168622621	2.187943	1.775392	2.232204	1.17961292	2.168792303	2.290916932	1.588347	1.311811	2.21237562	2.13246796	4.938293661	1.519916993	3.299233	2.044254627	1.217106933	2.817344299	0.377257803	3.206293	2.797794	3.348211886	2.133699	3.100974	1.333722978	4.552974802	2.883246245	3.24385	1.392225289	3.629533	2.944269731
DSC3	3.472686547	3.136446048	3.923118	4.437366	2.535105	3.714100946	4.020809	5.098773	3.006213	3.187688	3.634658881	1.132160061	3.121682047	0.6488438	1.559328	2.663216	3.530395601	3.395779769	2.049926598	1.414780072	3.007982	1.527197	1.360981	0.652066228	3.468322346	3.208263932	4.066051	0.7620355	1.003528159	4.306132949	2.694310881	4.747189908	3.069586	3.348938612	1.610755204	2.883453039	0.11821568	2.809711	3.017273	3.821998775	3.900843	3.449878	2.503656935	2.503652127	3.105580884	2.931535	4.068743953	2.503627	2.022432234
DEFB1	4.42486481	3.441885219	4.225901	4.300355	4.303781	4.55171543	4.553691	5.402612	2.738429	4.467195	3.721600198	4.216745683	3.376290664	4.289149	4.40055	3.198313	4.65571144	2.820236759	3.374648979	1.697269027	2.176974	5.431879	1.660984	3.63622803	5.963730492	4.711336442	3.033361	3.039201	3.929832875	6.553074409	3.775760389	4.741251749	2.797298	3.825605967	3.288401434	2.793156727	0.100344048	3.706914	3.305348	3.436992042	3.339127	2.652474	2.448505487	2.678335244	4.640778584	3.856041	5.125899985	4.227662	3.974629278
ID1	6.553804076	4.313179047	6.660476	6.359098	6.356696	9.194093011	7.159903	8.543496	6.395529	5.100581	4.0273483	7.363932138	5.087182569	7.942693	4.900879	4.654525	7.096669421	6.219275205	5.429691348	4.604607539	5.498562	6.754443	5.245908	7.748608643	8.097418213	6.983512765	7.254229	6.603024	7.166239359	7.702084531	5.159364902	8.363835516	4.720584	6.832427217	5.645981325	5.857404976	4.067201558	5.639569	5.691427	4.039784285	5.995663	4.981731	5.755243864	5.095975879	6.405516897	5.638837	7.80211248	6.737934	5.19726704
FABP3	3.773109881	4.615406707	4.165194	4.422048	4.59684	4.347115908	5.192476	2.827919	4.157873	4.372559	3.566415284	4.290105757	3.94888942	4.045878	3.720737	4.153529	4.960328907	4.519717653	6.047824389	6.468020608	4.830295	4.301324	6.126998	5.640059116	3.264681245	6.098913046	4.489392	4.109736	5.195361332	4.864582358	4.279774829	1.355094593	4.51061	4.295847043	5.247805935	3.650925526	3.401065439	4.394975	5.722689	1.977451941	4.384774	4.202049	3.877813957	4.695280305	5.411395143	5.256332	5.213706548	4.57355	5.645728332
NUDT8	4.038795689	3.495747413	3.281171	2.149353	2.745429	3.543827979	1.975802	2.116383	2.459224	3.225719	2.721686289	3.304888197	2.151375667	3.338268	3.251149	1.639531	1.760883327	1.763574507	2.516821012	1.691444117	1.511259	2.471049	1.738031	2.802661375	3.64418569	3.061420663	2.240802	4.075581	3.184241426	2.982296389	2.280897036	2.393285717	1.625565	3.051385647	3.8991598	1.325721609	2.485023453	3.590261	2.036872	2.518132914	2.434091	2.81834	5.017080784	2.190164778	5.817198344	2.377695	2.65369033	2.868831	3.597093246
HSPB7	2.29298219	3.404558872	1.985884	3.257026	3.216098	2.361347136	4.63666	2.303502	3.194756	3.848221	2.956489961	2.288283184	3.678655937	1.395482	3.061559	3.697276	4.101923885	3.62361239	3.655107002	6.536967755	4.681899	2.486343	5.974199	3.195721485	3.559785411	4.031852022	3.53372	1.416752	2.77056176	2.530659173	4.079491511	0.640891476	4.587412	3.327996381	2.557081535	4.13101751	2.214471855	3.126307	4.862081	1.894204183	4.042441	3.382248	2.984404181	3.783147132	3.819161056	4.294875	3.855276262	2.56681	4.277481493
HOXB13	7.758803924	7.352454856	7.350102	7.131333	7.411861	7.339550086	6.200208	5.9817	7.56977	6.424906	7.592250782	0.214826957	6.808354709	0.4715209	7.507131	6.330923	5.999196772	7.216701058	7.22687899	3.96606153	5.521177	0.3142496	5.695365	0.194996846	6.365473064	6.759122406	6.321646	0.6967884	0.065911967	6.68788484	6.927010631	7.264745702	6.94972	7.534052803	6.433257932	6.608603272	7.401417241	7.281566	5.900204	7.84104569	6.249426	7.386703	6.938868407	7.808494265	7.633283775	6.834717	7.248914532	7.375908	6.763052508
TBX1	2.303808059	2.241274568	2.397839	1.803066	1.301905	1.247088487	1.106275	1.509272	1.232687	2.129287	1.993610071	0.429642744	0.522209754	0.1585578	3.385618	1.403168	1.794088738	0.936678584	0.323147849	1.634617015	1.150732	0.2803979	1.622649	0.134075494	1.306146166	1.72105012	1.38131	0.08551349	0.202468591	0.472240186	1.535676193	1.416571169	1.63031	1.663710456	0.193131028	1.508711274	2.006666242	2.061888	1.096552	1.336745715	0.8485864	1.624985	2.729562593	1.173686459	1.240140139	1.875087	2.106190069	0.711558	0.955770724
PRR16	3.247049629	1.9796022	0.6099792	2.067172	1.208892	0.922606717	0.9612777	0.7664676	1.704429	2.43243	1.187698655	0.188890021	2.071396836	0.0995503	3.557157	2.544445	1.951443454	2.981082646	1.347031099	2.970871762	1.798998	0.2455202	1.484995	0.249901001	1.275233818	1.686650185	2.71392	0.07691977	0.258210993	1.882174267	2.25790324	1.098107777	2.703343	1.783012207	4.652756878	2.79441219	4.60432135	3.020253	1.878601	2.189305047	2.394222	0.9984529	1.477422422	1.323343083	1.720797256	2.244466	1.074994336	2.562909	1.651294402
TMEM178A	5.203761546	1.540765879	1.948013	2.741889	1.247867	3.452779766	1.497616	1.853492	1.743708	1.823798	0.361123246	0.411441786	1.712599517	0.3116876	4.385984	1.427206	1.392437751	1.951930616	1.231027287	1.681226671	2.133602	0.3399206	1.17782	0.476916111	2.750750505	2.838887654	2.30668	0.2907545	0.435822984	3.240966523	1.366227108	1.63814168	1.415391	1.289807226	2.442855923	1.532281922	6.404851465	2.367899	1.391798	0.919425011	1.98822	0.8944671	2.758706266	1.062853279	2.530777191	1.44774	1.74402905	0.9936169	1.340529731
CENPN	3.273757323	2.173376143	3.273482	2.216828	2.571724	4.00083798	3.386514	3.041256	2.433826	1.509781	2.407325586	0.813778596	3.960832171	0.8933572	3.625048	1.770839	2.117564876	2.509775441	2.197667363	1.308537816	2.153641	0.7586534	2.285973	0.890481419	2.34453496	3.369497498	2.264705	1.05103	0.978869083	3.203394994	1.94115973	2.939238079	3.420432	3.315506959	2.357928541	2.791438756	3.83571187	2.352017	1.922521	2.111480442	3.229404	2.473831	2.286394982	2.967153092	2.998739174	2.475653	2.965087607	3.3471	1.941636498
KRT16	1.137946079	0.774285654	0.6152754	1.851646	1.433087	2.994875753	5.360138	4.691312	1.480822	0.9826994	0.757257011	3.945885491	0.522696065	2.402812	2.003102	0.7362469	2.065282348	0.700933598	1.115903178	1.144960399	0.9787774	5.031134	1.093907	4.801692789	4.329636689	3.054700431	1.768069	1.104393	3.673820774	5.375231709	1.458968042	3.725056159	0.5925147	1.32758545	1.165367721	1.401040896	0.33039184	1.142453	1.753082	0.422557795	1.635386	0.6543835	1.139566535	0.786238886	1.320830162	1.03533	3.255457919	2.152938	1.263839697
MIR3189	1.763231976	0.549072862	4.218944	2.276818	1.272528	4.023941139	1.662293	4.38904	2.013013	0	1.065988423	1.998491594	0	1.079084	3.967023	1.864615	2.517948767	1.061871255	1.70237245	0	2.330638	0.8923211	0.5577373	2.300883058	5.83182538	0.902659595	3.783846	1.560534	1.255551415	4.404507491	0.251788686	2.928108016	0	1.627305598	1.3606357	3.809027982	0.771854955	1.364385	0.517011	1.008682286	2.714105	1.178602	0.999852681	1.041858953	1.395570467	2.430386	1.524156299	1.808489	1.715538302
SLC14A1	4.082272773	4.630158099	5.714892	5.454968	6.30571	5.45267387	5.691864	6.619651	5.068328	5.104739	6.234987667	0.971141781	5.465728657	1.225053	2.077792	5.096555	5.531145863	5.753588774	4.235570528	3.267890701	5.135924	0.222359	2.233928	0.527316504	5.493597953	5.031866597	5.179134	0.3613206	0.883755804	3.798242818	6.235445138	6.200016949	5.078551	5.662458598	2.922094067	4.33630044	0.338676765	2.950436	4.812373	5.756022604	5.093523	6.667206	4.803854205	5.139879537	4.687215162	5.771729	6.365255498	5.387741	4.250347265
MASP1	1.897676677	3.274682301	2.225865	3.268005	2.853299	1.825681268	2.411147	2.226204	3.50718	4.013181	3.152264474	1.104059171	3.767352651	1.383372	2.128559	4.063594	3.509321105	4.270901989	3.157386313	4.301423376	4.5337	1.129877	4.317867	2.342685678	2.469946203	3.253829365	4.022858	0.5535621	1.983282332	1.52959164	3.732954557	0.518047904	3.702543	3.665337319	3.043086308	4.645048512	1.767850863	1.970288	4.595743	1.561902192	3.589108	3.178163	2.776456314	2.99613996	1.632277574	3.282756	3.576152928	2.211056	3.833016002
SEMG1	0	1.371130487	0.07587631	6.058192	1.083647	0.271397754	3.113648	3.831902	6.06672	4.157591	2.847281391	16.41415318	0.07511272	16.95032	0.01464918	2.226931	0.348491034	3.023257807	0.121699867	0.135402173	0.02810103	16.10803	0.361808	15.88185979	0.437639255	1.854440026	10.08409	16.34401	16.442230885	0.018682059	0.093563871	0.294969845	0.01428591	9.346092563	0.25022654	0.102684105	0.195362245	0.5696348	1.445013	0.530602606	0.3003415	0.7459679	1.847880549	3.354368851	0.304946168	0.4599849	11.902320759	0.6522591	1.072869755
PDE5A	3.176052794	3.907832481	3.385976	3.842672	3.412665	3.108567227	3.830133	2.961583	3.160947	4.171495	3.771947515	3.733243686	3.913829885	1.851135	3.124916	5.19281	4.789731633	4.109126912	4.273485071	5.763548959	5.281339	3.100152	6.236559	4.079373244	4.022910062	3.451321226	4.23909	2.2756	3.512250474	3.49544404	3.296199245	1.287499341	4.447246	2.964041414	4.170598566	4.312780407	2.208162452	3.276303	5.534311	2.522694157	4.302364	3.559903	3.809423958	4.162813652	3.561778839	4.735978	3.501171894	3.498302	4.817430269
FADS2	4.672542394	6.215639794	4.275669	4.500729	3.92817	4.305080246	4.589629	2.717366	5.692781	3.30999	5.284303411	6.658983752	5.604044356	7.466501	6.452716	3.188299	3.80425655	3.949075567	5.824013784	2.954859587	3.70685	6.017809	3.72524	6.408413934	4.385492817	4.726175189	3.888531	6.907219	6.689445453	4.018906314	4.540693041	3.929310633	5.007936	5.283994475	4.828072365	3.969121288	2.233229952	5.106896	3.57895	5.423281775	3.835895	6.24473	4.754721034	3.715524189	3.898283012	4.107647	4.203797973	4.442435	2.805960469
PPP1R14A	2.791777443	3.934698597	3.055667	3.502971	5.015269	3.413180983	6.284473	2.728031	4.399756	5.203502	3.38045612	3.295934394	4.471507818	2.501544	3.380352	4.369378	4.821535284	4.23263379	4.263954294	6.966914269	5.457006	3.738322	5.582629	5.248278836	4.584938989	5.678846066	4.105815	2.527231	4.028470936	3.169143333	4.754575953	1.087695829	4.0752	3.685776235	4.584462763	4.732642336	4.269150421	4.884232	5.050189	2.292290953	4.721591	4.160861	3.905384801	4.056126015	4.161477527	4.933385	4.608419185	4.335067	5.880197504
CREB3L4	6.4745784	6.82455849	6.595353	6.114106	7.079537	6.187616496	4.809617	5.205362	6.556844	5.455316	6.649945455	2.78689329	6.414062055	3.063664	6.735558	5.31468	5.173025257	6.36170181	6.509249505	3.453551837	4.60999	2.773537	4.205467	2.618279283	6.234783328	5.891540307	5.223555	2.971391	2.668500228	5.900498086	6.777963895	6.172501274	6.033167	6.543666986	6.402760395	5.532320662	6.370537098	6.277139	5.295403	7.181096605	5.855767	7.069501	5.954005766	6.964944498	6.86581154	6.415763	4.942148251	6.889476	5.835822953
IER3	4.689264036	2.955486153	3.653375	4.828188	4.752692	6.643381571	5.513259	8.535931	4.964845	3.533532	3.415096435	6.862254129	3.180761397	6.834462	5.382105	4.091237	5.957375386	4.169519247	5.484075482	4.774633373	4.880643	5.698518	4.632313	5.981325936	7.367470903	4.465944802	6.258051	7.827386	6.591516638	7.079597172	3.678652831	6.765919922	3.726144	4.872273468	4.271830438	5.625643695	5.383341847	3.497448	4.805337	2.572213835	5.105381	3.807997	3.148778221	3.788124054	4.656520051	4.519244	5.247651476	5.688728	4.884051413
H2AC8	4.148558706	4.613888355	4.026875	4.254435	5.689511	3.893832387	2.452679	3.550632	4.39037	4.506586	4.457055761	1.734256226	3.8972168	1.664564	7.459553	2.65729	3.702329053	4.147138163	4.592409619	1.362916774	1.698609	1.689948	2.122093	1.652170529	4.147913195	3.553426968	3.141733	1.8582	1.128045959	2.727303581	4.209233084	4.820008984	4.302149	4.633970422	4.933679626	3.105056948	5.150458566	4.328818	2.856863	4.288072107	2.722595	4.497822	3.899992736	5.036680256	4.024772438	4.152381	4.056501103	4.651205	4.094286133
PLAC9	1.54632953	2.099473308	1.305505	2.727879	4.070491	1.407840092	4.439453	2.622644	2.60621	3.826352	1.582954252	1.690924486	2.398898068	1.094524	0.6168109	3.68027	4.662012107	3.215976828	2.303706628	4.39150035	4.680849	1.820791	3.905888	1.975857184	3.651723547	3.446923481	3.366568	1.131462	2.168726669	1.448613817	4.212139743	2.497256831	3.968883	3.021805833	1.467490019	3.785750825	2.919658713	1.069827	4.370804	2.336727477	3.881167	1.936114	1.881260493	3.637507571	2.191006879	4.56955	2.404318089	3.35381	2.951788407
EDNRB	1.557593461	2.180578184	3.327603	2.890059	3.008963	3.91648595	3.836649	2.932474	2.612924	2.921781	2.858811483	1.392712398	3.833269195	0.5766663	1.332813	4.515855	4.183612938	3.385927449	2.6238549	5.921188171	4.754057	1.666824	5.967537	1.515227594	3.343042653	2.786444773	2.971211	1.162404	1.819386258	1.706564378	2.777153545	1.498656829	3.604762	2.494650513	2.987565296	4.122658325	2.823853352	2.845334	5.238712	2.199246139	4.104656	2.670873	3.572856712	3.664778341	2.969340939	3.660338	3.607536193	1.814705	4.769188726
PTGIS	3.180804253	3.97537355	3.131703	3.447063	3.199414	2.386756507	5.294248	3.210865	3.474362	4.889399	3.794196098	1.376565406	4.369117022	1.093021	2.810814	4.47545	4.468373096	4.11643781	4.20961004	5.121753744	5.5471	2.466204	5.480134	2.26103418	3.54216126	4.567546228	4.108594	1.701016	2.039832653	3.359556305	4.338905282	0.77480863	4.897418	3.088224349	4.246238834	5.164397173	2.869300712	3.937887	5.296865	2.544387229	4.663434	3.452412	3.397731055	3.922726471	3.053360483	4.459725	3.626562965	2.837957	4.760609456
KCNK3	1.514729311	4.895678962	3.365576	4.940339	2.712478	3.534140934	3.057361	2.619656	4.622278	3.650743	4.677657122	1.832786273	4.054621382	1.418414	1.332399	3.506094	4.21571238	3.523615906	3.031815777	2.503847662	4.242112	3.437619	2.93844	2.048189246	2.600544683	3.666100015	3.488124	2.553004	1.560724858	1.926157063	4.031341508	2.64984955	3.658523	5.055374055	1.677180556	4.102256763	3.540253208	3.506907	4.000043	4.326234056	3.452602	4.788795	2.077443301	3.446233501	2.558159132	3.853556	3.874284038	3.355627	3.561178197
CNTN1	1.744466756	3.374447612	2.624597	3.425662	2.434225	2.077720292	3.580453	1.496015	2.937663	3.471418	3.256173896	1.883944841	3.343776315	1.186321	1.775048	4.228918	4.033302658	4.145831114	3.185560825	4.364202046	5.157032	2.340486	5.019792	3.659500676	2.700567077	2.257874831	3.841038	0.9041731	2.457180059	2.380422613	2.49361867	0.697796734	4.393281	3.379830953	2.521530418	4.087862952	1.696142247	2.673297	4.223227	2.970460806	3.452693	2.495473	3.106380675	3.167297613	2.032803211	4.302998	2.895204294	2.949209	3.539744813
LFNG	4.79394761	3.805067397	5.014612	3.491368	2.894638	4.120402372	2.722728	2.755484	4.378059	4.347191	3.955917381	1.302055107	2.401490774	1.603965	4.968837	3.493567	2.880980968	3.595283397	3.718077804	1.912442979	2.80667	0.8948498	2.505144	2.05887316	4.031497709	3.678251198	3.298682	1.46428	1.606365984	3.764769809	2.940135475	3.219925562	3.014226	3.721495461	5.703990838	2.958010409	2.22081805	3.83829	2.566713	4.561041414	3.519266	3.352376	5.595781217	3.655524496	4.269934681	3.407176	3.314809805	3.7105	4.024106912
PTGS2	5.283212869	2.951874067	2.81699	3.118891	2.51436	6.280400594	4.619537	4.129284	3.84196	2.38677	1.582041906	8.179206398	1.507465064	8.454297	7.074053	3.537788	4.713029316	3.005327796	2.795918724	3.410824961	4.223818	7.565364	3.362256	7.28749519	4.949049456	4.406562164	4.856711	8.603494	8.391778569	5.803897117	2.297249069	3.480058732	3.045125	3.573074328	3.948177793	4.990404127	2.337600572	2.410484	3.5206	2.434474797	4.747762	2.152263	2.780391883	2.22449092	3.866887612	3.518817	4.032308266	4.396861	2.092860342
GALNT7	5.711068818	5.0804214	5.210647	4.436666	3.819875	4.261182672	3.598697	3.911856	4.175068	3.400826	4.057879793	2.160101262	3.927023216	0.8389918	6.28462	4.182167	3.486109001	4.391902052	3.740018878	2.780485923	3.938805	1.623065	2.960968	1.260932113	4.440475908	4.933009952	4.576388	0.7696675	1.208049658	4.615168857	3.884575616	4.342756555	4.277208	4.837757328	4.749982076	4.186461781	5.478739559	4.372963	3.407107	5.14338402	5.151854	3.920082	6.090878171	3.780707016	4.809018193	4.291195	3.329142439	4.664287	2.803733865
SPON2	6.507799376	7.831405369	5.057871	6.790012	6.436305	2.054270858	3.723194	3.223504	5.615593	5.257805	5.977517393	0.732294319	4.942764473	0.8635547	3.864217	3.557772	3.721596177	6.564504643	5.775404372	3.533546001	4.016766	1.2093	4.337028	1.555854283	7.331266499	3.978933638	5.78349	1.80616	1.163401327	3.694224544	5.858872057	7.520162692	6.198699	7.899654588	3.247493476	5.523020124	3.442095219	5.946286	3.941613	7.398709855	6.109548	7.37525	3.578742001	7.034801236	7.023811208	5.854721	3.139584703	5.145351	4.601043365
ADGRA2	3.988161629	4.120389893	4.082649	4.286181	2.890541	3.607332232	5.210448	3.522239	4.649417	5.614728	4.445733384	3.616527301	4.842755034	2.575301	3.553983	5.220301	5.283707896	4.925408341	4.950251086	4.911092862	6.058001	4.198999	5.875093	5.745298666	4.08284127	5.325589882	5.559736	3.233062	4.347511654	4.516672955	4.36673248	1.515124683	5.180651	3.902676145	4.780732939	5.681688114	2.299477716	5.225284	5.826105	2.552236863	5.275937	3.981932	4.106518342	3.670523764	3.131097372	4.611892	4.587139211	3.536158	5.411511592
ENTPD5	5.161123435	5.288004246	5.511041	4.707191	3.468295	3.815545178	2.747298	4.181075	4.354796	3.245318	4.324939611	1.348140485	4.914142895	1.082581	5.246051	3.890001	3.396331397	4.514714177	3.630670437	2.335133815	4.366016	1.32159	2.933067	1.132926469	4.320583671	4.638688054	4.856702	1.53138	1.106730424	4.269327252	3.549888689	4.878487544	3.941791	5.029566564	3.434803256	3.146090117	4.03624321	3.835372	3.211539	5.176563849	5.205907	4.195727	5.154726511	3.64786371	5.0499361	3.764027	3.96786773	4.321972	3.01179949
ALDH1A3	5.79631996	6.426435137	4.733868	5.601299	5.336724	4.064270616	3.723903	5.239575	5.818089	5.30587	5.748240965	2.232457107	5.964728024	1.640582	4.714191	5.50624	5.336615112	5.546933068	5.947959285	3.847209924	5.698089	2.643605	5.191674	3.374723811	5.63385483	4.428543299	5.439733	1.877876	2.760684267	5.621431747	5.398427506	4.919673553	5.998047	5.804361709	5.756343962	6.329597797	6.890645848	5.817291	5.4533	6.220701674	5.708583	5.515879	4.293549987	5.38681083	6.129392273	5.7655	4.148735761	5.553752	5.085239532
SCGB2A1	3.293857597	2.290901839	4.05473	3.501321	3.098762	5.228785702	2.781971	3.134619	4.036974	1.857649	3.562922687	4.776457136	3.281425782	3.954121	0.7234551	1.494194	2.813831359	2.909747265	2.068255441	1.321765696	1.360993	6.155165	0.9330197	3.585720471	2.335687848	4.3804569	3.166002	2.270354	3.802035456	2.75225538	2.765046186	3.868419078	1.056125	4.246017965	1.448966147	2.041966248	1.838865622	2.518001	2.03913	1.960829251	1.738942	3.247654	2.469574538	2.20792584	2.551923559	2.372005	4.669481415	4.540261	2.672841229
H2BC8	3.504651622	4.164445033	3.303748	3.646701	4.561147	3.296028164	2.322474	3.044662	3.629292	3.594771	3.541565634	1.29783698	2.900970431	0.7014595	6.147793	2.474459	2.587800856	3.758777939	2.983984638	0.880054947	2.326124	0.4317639	1.645827	0.801638181	3.868472362	2.269515245	3.482288	0.8205608	0.29416367	2.23164278	3.175786641	4.243668099	3.181389	4.623205464	2.638229686	2.672967472	4.400899518	3.24974	1.436203	4.009543426	2.32816	3.486683	3.56099115	3.698558952	3.099001075	3.697319	3.037118422	3.936138	2.628978847
SERPINF1	5.266776551	5.131649741	4.287689	5.335789	5.766765	4.710104006	5.837977	4.495403	5.345609	7.250019	5.253663488	4.334976793	6.020874579	3.714863	4.750366	6.717693	6.787982307	5.961480697	5.826390097	6.282557967	7.207829	4.888139	6.58755	5.777327943	6.000930396	6.476292255	5.924551	4.155142	4.409983139	4.774882846	7.29189174	4.520524558	6.998426	5.439367903	5.976761245	7.053197878	4.230808753	6.158069	6.4648	4.283115722	6.410114	5.450656	5.477150428	5.706524726	5.065046135	6.574749	4.582939739	5.38223	6.017856173
PI16	1.326852438	3.524048744	2.12045	5.467112	2.275981	0.797057796	6.748148	2.18693	4.366257	1.350504	1.837691818	2.492960583	1.810445404	1.706657	0.214148	3.835551	4.643306036	4.999989581	3.12878198	5.85872335	6.551074	2.957399	6.606677	2.716128829	4.969971111	3.785133863	6.113019	0.7009384	3.249980631	0.503861325	4.395341167	2.345064119	4.614524	5.19813131	0.706597123	3.383661673	1.474604855	0.763105	3.934276	1.517463702	4.074134	2.168838	2.126834038	4.631458695	2.555641716	5.178403	3.913942231	4.551745	3.945602103
TMC5	4.540668106	3.606124172	3.195536	4.055512	2.525509	3.75473202	2.604978	2.846283	3.463874	2.403758	3.370611325	0.103849013	3.596792241	0.1589414	4.572832	3.203687	2.843363168	3.475325059	3.039997593	1.650890312	2.872885	0.8473635	1.766478	0.156944603	3.372353014	3.313721222	3.825639	0.2158671	0.058241109	3.728915422	2.566326903	3.398465851	2.54288	3.902960909	4.500354597	3.730519046	3.21039942	2.887744	2.720956	3.439119942	3.171347	3.110765	3.403356224	2.953602806	3.096879757	3.072398	2.875003161	3.512	1.950045886
KRT13	4.993980632	4.215070301	6.067974	7.497198	3.780073	6.824165912	7.715845	10.21515	5.095418	1.317075	1.399918321	3.1499259	2.212138199	0.3808167	0.9969009	1.151675	5.970558929	3.379930088	1.197294842	2.319692321	2.815063	1.901328	0.6809486	0.702625903	6.581110354	5.603213219	7.1214	1.057263	0.725725093	8.427925543	2.182972077	8.852625653	0.6276663	5.657479615	3.728971623	1.708201924	0.235470907	1.301999	3.526039	1.263044171	5.908349	3.461077	4.296156328	2.050262485	6.864208231	4.322292	6.678468212	5.399821	2.474167167
MS4A8	2.648506699	1.475158151	1.125238	1.344213	0.4558182	0.838673897	0.3334995	0.4088905	1.087882	0.6533425	0.73776779	3.437862367	0.76486574	4.331653	4.204359	0.6129672	1.019134982	0.809902702	0.79595587	0.357713993	0.6149878	3.467242	0.322037	3.088550134	1.855437996	1.03599738	1.63647	0.7618262	3.846811195	1.334635952	0.78869958	1.096643124	0.1820129	1.085374433	0.615196506	0.177001124	6.024169102	1.863294	0.4364101	2.019627119	1.185262	0.5145303	1.948414367	0.357610387	1.877107929	0.4837364	0.811959811	2.088709	1.884383142
SCGB1A1	4.601529233	6.819827735	8.198398	6.619789	5.594391	7.204449534	7.209708	8.58738	7.581084	6.140381	5.678965953	0.048459963	4.768186775	0.3017138	0.8607962	4.720454	6.075662261	5.416535548	2.44926325	4.464316955	6.568543	2.563888	1.426067	0.043750115	7.416900066	6.782174663	8.537227	0.0434392	0	7.321952265	5.913292826	9.457050387	3.85217	8.090951288	2.433099122	2.195736531	6.714646424	4.477327	5.485022	4.652183062	5.983493	5.919546	6.365664517	4.581976685	9.34721426	4.232335	7.996894211	8.375977	6.063851941
PRAC2	4.423153358	4.205168256	4.508796	3.875283	5.299579	5.110668514	3.953708	3.198284	3.032769	4.450658	4.489217682	0.043009598	3.099445997	0.08653422	4.477255	3.505048	3.220609772	4.148733494	4.233596837	1.791406425	2.78579	0.03390886	2.074486	0	3.504994578	4.460293027	3.078116	0.2504126	0.043813703	3.238871018	4.788267043	4.131572208	3.67313	4.289010225	2.455800335	3.670532381	4.60096529	3.730356	3.349705	4.63980472	3.127809	4.228525	4.031432224	3.43459854	5.287432819	3.983158	4.614970352	4.823128	4.259018834
CD38	3.550074275	5.768864241	3.112774	5.805952	4.442726	1.914574776	0.2993324	2.687308	5.244128	3.353834	5.764026763	5.321507115	4.365644376	5.378631	0.8865248	4.856148	2.967264982	4.167843423	4.816528135	1.237069765	3.259523	2.818896	2.86318	5.07634379	3.200536425	3.391403075	4.008709	4.693363	5.877458242	3.923852163	5.000424387	4.375664847	5.109667	5.6710378	0.609733876	3.633016548	0.111514204	4.556292	3.69146	5.680270294	2.670847	5.420889	1.746361531	5.031199936	4.283887798	4.56982	2.124857511	5.001164	3.265774419
RAB3B	3.47449793	5.021479057	3.775747	4.614311	2.815085	1.849733483	1.970711	2.33548	4.079953	2.368225	4.487365504	0.184237181	4.119401152	0.251903	3.605542	2.994224	2.802207626	3.566299276	3.9831746	0.715713375	2.777454	0.2682841	2.780973	0.154465606	3.446351418	2.198592705	3.3221	0.1389627	0.265308749	3.41693737	3.314180481	3.777001062	3.951395	4.360306461	1.945937312	3.476117168	4.605108537	3.872667	2.65386	4.571529526	3.474948	4.441745	3.800925752	4.062950678	3.464867728	3.264358	1.86415217	3.935325	2.844951396
LINC00844	3.050241558	4.339410011	5.159705	4.955069	6.85754	6.162798439	5.215668	4.407295	4.836899	4.997273	5.890202103	2.273384069	5.874390238	2.120673	0.9709361	2.850262	3.889773285	4.26814185	5.308911114	2.857478416	3.022791	3.513063	3.014068	2.015411268	5.209756432	4.806316355	3.162973	2.060113	2.64764123	3.263893191	6.365394814	5.454237947	4.851875	4.339794572	2.629757291	4.651278536	0.954822521	5.410019	4.263371	5.78849118	3.69615	5.469771	3.530768935	6.265604394	5.421590674	5.191409	5.407846794	5.778498	4.587173819
TRPM8	6.488305548	5.526676759	7.070836	4.725494	5.027156	6.660239472	5.593345	4.500344	5.006033	4.386693	5.102046489	0.074271269	3.722883488	0.19395	5.946867	3.355729	2.676793631	4.664069303	4.641999003	2.261160717	4.099839	0.08850364	3.061415	0.098002956	5.104248096	5.636512259	5.436044	0.4342093	0.057990514	3.995912258	3.637306863	5.401944551	5.173767	5.347119572	4.332632135	4.702391829	4.120315552	4.861568	2.945991	5.908336432	5.531902	3.421622	6.014171607	3.376528744	6.472070462	5.587905	5.039764763	4.319302	3.768927034
KRT4	2.773717939	2.504712017	3.891247	3.447495	2.022445	4.0624915	3.351991	5.560525	3.651871	0.6149921	1.849299728	0.01721734	1.302218036	0.01758342	0.6587506	2.941128	3.10731641	2.298521783	1.247753147	1.424561851	2.267483	1.357016	0.4724796	0.046090249	4.348961349	1.577038626	4.427824	0.655122	0.008797747	5.467344987	0.91915152	5.494678154	0.7983193	4.128167459	1.24979758	1.994435236	0.801802982	0.4404092	2.959369	0.416415301	3.312682	1.695629	2.507153499	1.112548695	4.637469473	2.151509	3.733630742	3.500936	1.004983264
PCAT18	2.00092085	2.081988734	1.353073	1.130114	1.471548	0.368820765	0.03254455	0.8136154	1.137119	0.8248485	1.289390266	0.106382628	1.733287954	0.05892151	4.638577	0.4904477	1.945824276	1.049376949	2.290467125	0.134771908	1.075384	0.06779521	1.284243	0.019765885	3.347390402	0.417854288	1.342806	0.009845495	0.055180488	2.117472871	1.440700943	1.15372282	0.8497078	2.237626347	3.266690551	0.540247832	1.354545016	2.210437	0.8278576	2.615927393	2.144605	3.361894	3.442520193	2.380470904	3.546480905	1.108168	0.127311794	2.381944	1.094931401
GSTM1	3.623561189	0.112040042	4.008029	4.056737	4.109212	3.726507098	4.384816	4.446986	4.242391	3.357902	5.112374095	7.237918096	0.234865518	7.640648	2.186422	0.09732809	0.22195433	5.166324368	3.764792842	0.266088596	4.820862	6.139878	3.807931	0.409414093	0.125337387	0.211544781	4.053448	7.473297	0.455207345	0.125049682	0.100355067	4.394703735	5.089119	3.982124676	0.125826667	3.573179651	0.086345962	0.2504516	0.3511123	0.066341564	0.09498585	5.05995	2.505328616	4.156400097	4.471124433	5.113634	0.095119124	3.857149	4.122318019
ACTA1	1.282345911	0.747132463	0.6602182	2.334191	2.090588	2.402997723	4.677006	2.569768	2.422376	0.5739302	0.733059801	2.121425844	2.768205025	0.8011918	0.6690103	4.914203	2.477260359	0.876929349	5.43530594	9.157834223	3.97014	0.393464	9.042925	0.655669075	1.343559328	3.48411672	1.482642	1.146519	3.412551526	1.535123042	2.317614218	0.598831722	7.661008	1.140032395	0.654644432	0.831141897	2.807215633	4.531216	6.081793	0.617039249	3.964239	4.230317	2.256595912	1.562878999	7.014781925	5.782276	2.883338739	0.4888092	3.711674614
UPK1A	3.991704158	3.375811444	4.770984	4.15029	2.937045	2.524687258	3.897201	6.607076	5.99708	2.839163	3.930585219	0.267550198	3.046319431	0.1874476	1.264927	4.035701	2.847310643	3.999641234	4.243158869	1.441485101	2.709307	0.0486761	1.81905	1.497458183	2.803405732	4.552554362	4.945815	0.03709736	0.358152197	3.677877185	3.246170818	5.136314216	1.961167	4.492893086	1.782619791	2.01049841	0.218882689	4.995281	2.382641	4.091926995	2.630801	5.218048	3.005644357	1.755598499	4.427568571	3.057062	4.335436295	4.036315	1.833272619
SCNN1A	5.634384494	4.299491255	5.725637	4.228784	2.805919	5.651806965	4.597764	4.516445	4.679596	3.8364	4.312619074	5.507781294	3.764397208	5.863041	3.974707	4.271279	3.495493248	4.517479538	4.511269533	2.087505044	3.404787	5.7855	2.2882	5.297253274	4.495524133	5.123489662	4.98274	5.988465	5.312963647	5.10192575	2.630565993	5.478045485	4.009327	4.688531191	4.842006587	4.981925799	1.977644421	3.751361	3.788786	2.710364299	3.911555	3.712525	4.875137824	2.519985124	4.427558058	3.924769	5.194730047	3.774283	3.267899052
LRRC26	5.511110553	5.237179186	4.512543	3.123073	5.04054	3.097118874	5.070481	1.796841	5.225658	5.343782	5.187694492	2.191704006	2.93755157	2.43013	3.985818	3.405919	3.588293065	3.142641371	2.515711723	2.012932038	2.501875	1.313966	2.496981	2.521804265	5.57227891	4.555200707	3.739207	3.938507	2.457007884	2.202058791	4.608538754	3.463289828	2.963294	4.711826278	6.158393388	3.451300154	1.33546784	4.928244	4.515544	4.125209415	4.567579	4.605632	4.035085262	1.37761818	3.928157895	3.844613	4.036217613	4.063175	3.140794553
KRT15	6.257068113	5.067183168	6.144291	6.752613	4.415351	6.751386891	6.694129	7.73834	5.321248	6.117022	5.333068798	0.772934969	6.348663454	0.590323	3.712883	4.831939	5.598332594	4.911497855	5.643624805	4.441187041	4.980258	0.6469442	3.463401	0.603755315	6.198655132	5.304789526	5.609098	0.5112837	0.637819575	7.478176587	5.141369891	7.079434685	3.331797	5.111022374	4.381669821	4.453397326	0.253852116	6.23622	4.88949	5.135242766	5.59567	6.794553	4.893118125	5.548618814	5.550696417	4.980593	7.069077191	5.341119	6.198768178
SFRP4	1.852654063	2.104446152	3.031453	1.898867	1.643909	1.856571733	4.290052	0.6026858	2.222265	2.239983	1.524757495	2.456258	1.734533953	2.642625	4.504838	5.194438	2.280513869	3.09537249	3.187972782	3.874904076	3.03367	2.423138	3.489328	4.525712001	1.948980622	3.639133494	2.747653	1.272577	3.42741447	2.653592815	1.603205594	0.953712062	2.795815	2.170626888	5.149098803	3.956272719	1.605618073	2.482944	2.695828	1.129829757	1.324932	1.321338	4.805895798	1.565231052	2.193840311	1.889002	3.496143431	2.058875	2.885680228
KLK2	9.601112551	10.003644778	9.55045	9.089685	10.3744	9.197399492	8.101349	8.678949	9.986275	8.914734	10.050314902	1.104651443	9.518842334	1.555528	8.697763	8.158879	8.498476174	9.592381463	10.013024738	5.866992948	7.597275	0.8667274	7.570989	0.837961484	9.971096708	8.618096408	8.200371	2.883064	0.507309234	8.808998377	9.956132696	9.545988025	9.761999	9.985110271	8.765811915	8.827937222	9.568158913	9.653423	8.410183	10.059666953	9.264505	10.21692	8.455879506	10.60535913	9.977046435	9.535509	7.964426368	9.656115	8.788951217
PMEPA1	7.327951281	8.232115488	6.896751	7.256015	5.982298	5.868377155	5.234273	5.247699	7.448894	6.522988	7.174563084	2.864712704	6.755013863	2.353391	6.063432	6.341741	5.868185727	6.820577451	7.1142128	4.177965964	6.151506	2.784417	6.005411	2.909842952	6.807252662	6.000184823	6.454592	3.350598	2.685566359	6.136787223	7.292128754	6.662067101	6.874878	7.553661845	7.703749726	7.013081585	7.561432208	7.368176	5.853452	7.739604772	6.484313	7.515645	6.245774759	7.287544953	7.220437057	6.694499	5.159100786	7.127952	6.426301199
MSLN	3.534331964	0.393444485	3.330382	1.978922	0.6353154	5.436996022	1.017574	3.529709	2.790133	0.7967942	0.967061113	3.409339427	0.311433425	3.866304	0.1156481	1.247062	1.157468231	1.850805885	0.213108958	0.433776837	1.979961	4.042388	0.09553643	2.659367991	4.206948611	1.280653666	3.112224	6.170462	2.977857139	3.910815912	0.748167529	5.029904976	0.3510018	3.176610312	2.250471054	0.135682916	0.099867004	0.2986297	2.198618	0.123646717	1.470581	0.9580322	2.813065327	0.844628594	4.621362389	1.14606	2.27192927	2.537569	1.380221901
STEAP1	6.228740612	6.49164228	6.623945	5.949524	6.669642	6.122507515	5.150465	5.382319	6.090422	4.355176	5.784232533	0.794170996	6.163777734	1.148164	6.287564	4.906868	5.084027717	5.97427707	5.397090992	3.609344094	4.751182	0.5187266	4.137589	0.903940874	5.719159372	5.667668187	5.647843	0.882048	1.13541871	5.910898873	6.587495861	5.948445717	5.656925	7.023530077	5.29228627	5.511850202	7.369955222	6.170361	4.218686	6.820404649	5.997697	6.466976	4.988596437	6.661978059	6.686605295	6.54241	4.437670382	7.054611	3.971213199
LY6D	3.67700716	0.39580021	1.345453	3.364055	0.6247381	3.596088711	2.705177	7.647378	3.29624	0.9384994	0.232389909	0.018352017	0.456031561	0.188369	0.3106724	1.303067	2.24217276	1.087297104	0.160587272	0.926716847	0.7963784	1.511593	0.2013169	0.016551554	3.418118174	3.662060796	1.683536	0.01643283	0	4.076669528	0.838959667	3.729589641	0.4115852	1.229896411	1.129930325	0.990473521	0	0.1450129	0.7986313	0.067051157	1.562629	1.993364	3.585744839	0.582781838	2.724071255	1.053329	3.811607245	1.352136	1.431061198
STAC2	1.409967517	1.391826807	1.49328	1.240343	0.4576502	2.09150262	0.9822382	0.4027175	0.7203953	1.775366	1.252173585	6.65285294	1.465352528	6.868542	2.228986	1.710854	1.413627784	1.429996018	1.008359205	0.249953449	0.8102888	7.315802	0.466475	5.200247897	1.243434534	2.409812822	2.77996	7.576671	6.744547953	0.900416004	0.786227673	0.569955331	1.078474	1.301789541	3.523429679	3.059898247	0.521290206	3.121475	1.27367	0.45331919	0.9706865	1.034263	0.83661875	0.568349401	1.223771912	1.449419	2.993894318	0.4364059	1.475365937
KRT7	6.107448238	3.711649725	5.162442	4.540527	2.740218	6.561238036	5.765981	7.416013	4.612771	3.399122	3.947997018	6.947218467	3.470381169	7.02959	4.283214	5.151898	3.974568113	4.603884119	3.75965066	2.09638852	3.27585	7.233399	0.9023523	6.327422466	5.822302446	5.238406359	5.500728	6.120232	6.033603036	6.269000506	3.012038823	5.466809557	1.945927	4.752459929	6.104752164	1.975196275	1.060140776	4.507513	4.092354	1.764314612	4.413065	3.747494	3.904282676	1.646291272	5.753959195	4.231055	6.181254514	4.037969	3.068689807
KRT19	7.962047022	6.519483076	7.58919	8.089256	6.545199	8.599191616	8.258685	9.753899	7.43309	6.567113	6.14077936	7.449562316	6.596086907	7.826429	7.359064	7.087991	7.619288004	7.256962151	6.390640298	5.828520518	6.229364	8.142019	4.159969	7.159013296	8.619394695	6.899937889	8.233755	6.905192	6.406458623	8.559412607	6.400795284	9.190904809	5.371293	7.723461638	7.511996048	6.714138155	5.556167857	6.44321	6.788928	4.537770808	7.229428	7.100193	7.294902179	5.566172628	7.540520097	6.859709	8.26828706	7.807525	6.119919753
MME	4.401140635	6.543476569	4.126267	6.525225	4.980883	3.612973868	3.47095	4.724551	5.52284	3.888778	6.84896687	3.02838167	6.393265077	2.727262	4.044882	4.814496	5.676391527	5.828319059	5.428788499	2.951539298	5.401399	3.147764	4.361564	4.899040854	5.115127462	3.159083744	5.418149	2.784902	3.786118237	4.523892776	6.079620471	5.671886413	6.258935	7.065228324	3.842233327	5.499941745	2.073942155	5.484008	4.829984	7.351984677	5.010421	6.724252	3.062317622	6.205079158	4.208466867	4.941325	3.861203122	6.209279	4.327097306
DNASE2B	2.809491213	3.146791467	2.610631	0.5265775	0.6042465	2.377141275	2.544055	1.393357	3.050935	1.775496	1.0874757	0.23279182	1.456892353	0.0519814	1.675791	1.708682	1.092333731	2.211319117	0.260886865	0.198785531	0.6459475	0.1031309	0.6199944	0.085021292	0.783125498	3.327921487	2.184831	0.0512458	0.077108559	0.346539778	2.120326606	3.361466016	1.006113	2.511406357	4.314888024	1.245240206	2.585811666	2.543136	0.6752213	1.221236784	2.607908	2.217119	3.235119167	0.861536501	3.101357142	2.226489	2.85604633	1.910855	0.831474852
CCK	2.655995568	5.260341324	3.677446	4.226921	5.453841	2.707153801	2.684757	2.404704	4.624962	3.138462	4.246455914	0.013691529	4.060412623	0.07305721	0.2573073	2.425546	2.944748707	3.870191797	4.595157452	1.660539783	2.343821	0.0107712	2.697338	0.036726493	4.67572197	2.397711429	2.555898	0.01225765	0.041452213	1.761098064	5.13895401	4.232765223	4.255051	5.11326547	1.279384183	2.793223939	0.604226973	4.850086	3.358614	5.68176995	2.848131	6.355127	0.660910687	5.957141879	3.21662527	2.62898	2.302502259	4.988995	3.297065204
CXCL13	0.242734025	0.752894099	0	1.030663	5.207438	0.921621585	0.7454766	2.737008	1.756168	5.358343	1.604950069	1.338148239	2.671088381	1.068603	0.6055345	5.671294	4.17674366	3.172716581	0.283597348	2.057218649	5.84991	0.7458575	3.668922	0.955450156	2.466633927	3.827419017	0.7037785	1.049047	1.786248384	1.084187557	6.791968953	0.396352725	5.313428	0.675251476	3.262839823	4.370473017	4.689628528	0.7058938	4.985572	4.056002697	5.117029	3.174981	2.112829035	2.901344307	1.780955949	5.436504	1.150758964	3.757533	3.556653421
GPC5-AS1	0.361081686	0.286903669	0.09071115	0.4357325	0.04548312	0.200678465	0.06054225	0.0603182	0.2261284	0.05745183	0.142615001	0.060914227	0	0	0.2436318	0.2511369	0.259433764	0.175264882	0.110134718	0.161242135	0.05026563	0.04808763	0.05292732	0	0.766076796	0.270866202	0.3200874	0	0	0.098262353	0.084594514	0.44346327	0	0.136526996	0	0	2.969694041	0.3211781	0.04840881	0.253766315	0	0.1635672	0.325743895	0.342873217	1.52687209	0.1018938	0.199811455	0.5220011	0.483235832
AOC1	0.625583348	5.441940392	1.862541	7.331755	4.012203	2.591390134	0.520046	2.139933	5.078349	1.286829	6.406768031	1.299213322	4.403645323	2.088635	0.2356371	4.302166	3.840352985	5.299783308	2.768625743	0.95316173	2.00636	2.448331	2.528727	0.325443227	1.522627089	3.810883369	5.13377	0.2742356	0.403992761	2.044076529	3.19208488	6.744881726	3.081538	8.306133733	1.057498743	2.303224243	0.194160409	4.586019	3.778616	4.929016567	1.764403	5.439653	1.221695822	3.869089271	2.217729787	3.717777	2.056856533	6.813819	3.956508934
HBB	1.322609274	2.751742199	2.84627	4.531175	5.382026	1.035882126	5.833849	4.197355	2.981946	2.791851	3.54491746	4.650416308	3.466959472	6.166847	1.742024	2.484068	5.474988198	4.370235956	2.804579927	4.405312369	3.457028	7.125394	2.779546	4.525027574	5.560773898	3.033384099	3.227584	5.005821	3.563801545	2.623595434	3.574000982	2.278089234	2.740157	3.800810169	1.193059646	5.784006139	0.715856389	1.804537	3.299568	1.519742279	2.275745	3.848973	1.320821105	3.194713022	2.432938661	3.602335	3.480866898	3.711779	3.243616974
C19orf33	3.902379217	2.13665023	4.217296	4.362259	3.725587	5.536212488	4.088383	6.256954	3.815601	3.0399	2.802767373	4.118449958	2.41109434	4.510183	1.561627	3.298175	3.92783105	3.725185455	2.468398204	2.586548337	2.44639	3.63178	0.7873606	3.884252843	4.38917303	3.640460884	4.713784	3.313018	4.138660839	4.69442641	2.509082757	6.082256811	1.226692	4.349120668	3.354645684	1.227308953	0.962464547	1.434756	2.684965	1.256416629	2.573539	3.48489	3.429050251	2.25048241	5.61772977	2.821568	5.143693801	5.018698	3.014466667
CA3	0.317230628	0.169165103	0.6386659	1.385177	2.316766	0.42812559	2.825729	1.166083	0.9111066	1.744684	0.49344784	0.763104116	1.99043873	0.3106668	0.1884188	5.407275	3.741663994	1.194667746	3.076023968	8.162535822	3.971708	0.282676	7.368264	0.208078228	1.576385419	0.497913733	0.7843865	0.2446861	0.443150896	0.394123565	2.958491214	0.378873808	6.290505	0.754189033	0.319334573	3.971041068	1.281462713	0.05038938	5.50919	1.497252059	3.347205	0.4086414	0.496450706	1.582247384	5.182971883	4.960198	0.588776568	0.7553954	3.023578234
OGN	2.87111813	3.550914814	3.947788	4.689904	4.996282	3.073923123	3.948486	2.802019	3.496953	5.537557	4.292521667	1.859213375	4.282040011	1.183862	2.024888	5.858422	5.146251905	5.096254442	3.930165261	6.4487682	6.284131	2.665563	5.377963	2.223170142	3.580335108	4.90040136	4.975111	1.209421	2.266821777	3.284466379	4.941574976	0.851045382	6.043124	4.25131311	4.154344739	5.770958901	3.686587531	5.433238	5.376026	3.037800433	4.742919	3.267907	3.417244473	3.920506199	3.176422355	5.45747	3.096306499	4.924664	5.27191472
TGFB3	3.204342498	4.327118096	2.524754	4.921602	5.801889	2.34317462	3.878365	3.876427	5.575904	4.749	5.20620406	2.143638575	6.127793595	1.212172	2.880697	5.013091	5.593602104	5.236398114	4.839027572	4.655261925	5.498741	2.441607	4.567271	3.236303338	5.244616326	3.495942984	4.444738	1.498074	2.414922969	4.696213547	5.625755803	3.026438562	5.893431	4.653968161	3.190048063	6.074908716	2.9300059	6.031648	5.108578	5.632666931	4.845644	4.798443	2.894157089	7.086290511	4.325304213	4.746755	3.335800858	4.083536	5.458642673
HSD17B13	1.587591124	2.127991716	4.895102	5.294717	3.135222	3.936486065	3.090379	4.662329	4.649077	0.9716221	0.940527161	0.125964341	1.308044723	0.1761943	0.2522474	2.196542	5.51943843	4.633195775	0.375744147	2.194750368	3.660696	0.073338	0.4042504	0.123944711	3.483554684	4.564832755	5.88193	0.1618888	0.139365233	2.513065949	2.929826718	6.844414237	0.8033915	2.85642333	2.267305577	0.565132844	0.502380179	1.277972	0.7449953	0.37394887	3.12881	4.126825	3.204938744	1.773401683	4.686078066	1.430808	6.353295398	3.592112	3.036833343
COL9A2	4.636137288	4.506826508	3.592501	3.704028	2.773382	3.906424917	2.424754	3.076381	3.723425	3.494858	3.474087845	5.14697903	3.098914125	4.69253	5.005986	2.249325	2.657165078	3.688985803	3.311011822	1.250302511	2.188907	4.787246	1.834611	3.955057496	4.085271024	4.015837603	3.781288	4.433083	4.194249073	3.281353723	3.170643293	4.523290804	3.277682	3.660807495	1.29344167	2.714547867	8.033187656	5.159385	2.637426	3.843218474	3.164958	3.598208	4.848776469	3.026261902	4.012186206	3.24502	3.589870147	2.801709	2.804330628
LSAMP	2.092149474	4.408373917	2.838788	4.926047	3.928365	1.671678902	1.092391	3.029663	4.739373	2.808337	5.070894715	0.92800866	5.002543343	0.5211472	0.6030038	4.490279	4.035006459	4.133251147	4.167955987	2.101967922	4.300663	1.141121	3.631958	1.596656842	3.003361328	2.384004025	3.447241	0.739794	1.220121064	2.930819141	4.314224583	3.66877849	4.782182	4.181161374	1.740185054	3.659791572	1.895843728	4.553544	3.809296	4.942309172	3.496647	4.415449	1.571747883	4.590671649	3.365175371	4.224168	1.488764922	4.857247	3.352220551
SGK1	2.076891351	4.888206186	1.858293	6.836912	2.146746	4.526685008	5.985066	5.821247	5.831632	3.452743	2.542055043	2.94958663	5.29841246	4.86314	2.184659	5.024667	4.196548863	5.779268196	1.962321965	4.040214593	2.749606	4.540354	2.844806	3.386588334	3.708678837	5.40207044	3.298821	3.116958	4.614272743	4.223041938	5.685009481	4.793737292	1.829465	4.781316466	3.73198609	4.353374359	4.525574399	5.009557	3.955358	1.243607072	5.664211	5.499674	1.683363191	2.449054253	3.813787497	3.370261	2.475355249	3.385368	2.948333274
KRT14	2.678693634	5.63899947	4.269264	3.726563	6.795485	6.130362449	3.958195	5.875127	4.299884	7.49088	6.486052435	1.628473267	5.529110087	1.456751	4.227691	5.352568	5.43340276	4.265347115	6.924170588	1.259479316	5.498879	1.630456	3.678953	2.568907017	6.95741745	4.707529898	2.625506	0.8506676	2.358931323	5.243555926	6.476593426	1.602384146	6.209209	5.221953716	3.105793342	6.389499061	1.995902136	7.095312	5.973802	5.936829022	3.981182	7.043658	3.920546887	6.08695191	5.441770206	4.931047	4.030456764	4.236767	6.023037221
H4C8	4.478980072	4.318222939	3.203808	3.546295	4.599617	2.599384848	2.966807	2.586751	3.40905	2.962227	3.694300502	1.767142258	3.38324297	1.064335	5.3345	2.799406	2.870662229	4.133356991	4.375680333	1.814507031	2.466978	1.071769	2.036505	0.893451626	3.214040259	3.149635766	3.337258	1.527123	0.861139546	2.481136295	3.590325558	4.054280107	4.592257	3.646814756	5.002990735	3.038936437	5.341512217	4.263046	2.287835	4.131391006	2.824245	3.019657	3.359747974	3.94197764	3.495957334	4.312178	1.658186149	4.104267	2.817258381
TFF3	4.13391345	5.968718549	3.771154	3.685623	5.736345	3.410962062	3.861206	2.732335	5.39003	7.482412	5.66597941	1.051279784	4.606388121	1.038956	4.634914	3.843847	3.666161952	4.665044722	6.30967179	2.84010442	3.742513	1.388838	4.162051	1.269918057	5.320452103	3.614624537	4.84531	1.226737	0.760256667	5.121413266	5.718391893	3.462048751	3.095496	4.047850415	3.576145045	3.533027405	5.358112038	5.038827	4.67541	6.385174151	5.304227	4.758996	4.56805395	5.533151521	9.482290656	4.667155	3.336630035	5.669111	6.611021713
NKAIN1	0.985673493	0.988953979	2.112759	1.245101	1.054925	1.600029334	1.036819	1.166978	2.189593	1.059853	1.096642003	0.197149662	1.240571681	0.8606065	4.807445	0.5495881	1.028474496	1.016759954	0.864176052	0.263937035	0.7330228	0.9376611	0.5810865	0.577184952	0.874414057	1.651201802	0.7335259	1.131712	0.573690049	0.822703727	1.011430537	1.618296782	1.044828	1.02613675	0.900719616	0.437251613	1.902098056	1.998637	0.605384	1.148560965	0.7419923	2.000581	4.600591017	0.816246473	1.249729279	0.7513053	1.306269374	1.006641	0.851090694
SPINK2	0.260780196	0.121134287	0.301602	1.66998	0.3422855	0.477282387	1.016994	0.140102	0.8699034	0.3412558	0.319832617	9.471061533	0.157115495	9.005125	0.3376057	0.5845755	0.332067982	0.174480814	0.033772796	0.220036477	0.1725307	9.142766	0.2505614	8.046883257	0.427127404	0.364876642	4.630878	8.466179	8.014084551	0.693594023	0.518777278	0.413711008	0.08986664	3.693000591	0.052509044	0.261251406	0.367247008	0.8375727	0.513912	0.131854367	0.3834794	0.09988737	0.179328087	0.263340097	0.387847001	0.2324162	4.926280028	0.7739773	0.539614093
KRT17	6.32882955	6.133229071	6.022012	5.980013	6.745762	7.957119278	6.947098	9.60743	7.010197	6.29065	6.391646506	5.514361237	5.179220659	5.559254	7.815596	6.645797	6.682949552	6.145308477	7.808137212	4.1205787	5.726831	6.754602	4.277315	6.565538192	9.100176839	6.870702384	6.918358	4.759849	5.726406842	8.253899806	5.822513051	7.812146512	5.626021	6.005660822	6.722143866	6.549923156	2.869983018	6.368229	6.237945	3.953888363	5.657311	5.954747	6.046634832	4.524973231	6.125927655	5.105903	6.626660602	6.774938	6.619123331
SMS	5.990213853	7.112520597	6.983121	6.63573	7.407712	6.132096821	5.943107	5.846322	6.540037	6.333115	6.929849363	4.608111393	6.664283698	4.384082	6.453769	5.437188	5.553789205	6.652562757	6.903817408	5.27287352	5.646175	4.801941	5.532173	4.416191783	6.804274049	6.318300078	5.993808	4.327936	4.169509682	5.917307361	6.717328701	7.364782273	6.672921	7.064171822	7.876310636	6.087457334	6.263363391	6.987873	5.468181	7.860587093	6.489773	7.232951	5.737139756	6.980648999	7.965495778	7.414379	5.849575406	7.076518	6.014730755
KLK4	9.083473036	9.12136851	7.936011	8.084524	8.356689	7.567883568	6.21908	6.935006	8.436192	7.69965	8.887812555	2.563465377	8.376770804	1.010392	7.301189	6.844852	7.405780958	7.827499188	9.21735163	4.445661494	6.629393	1.60547	7.127682	0.852549712	8.478255507	8.052837174	7.215265	4.508566	1.982741474	8.017931913	8.284861679	8.589008	8.562052	8.841390843	7.68772732	7.474710296	9.243631677	9.341547	7.344127	9.303736457	7.648582	9.124938	7.067253772	9.125448237	9.103243984	7.931609	7.298613751	8.232658	8.753410523
SLC26A3	0.353679639	1.220076531	0.5719393	1.161254	1.024817	0.242552952	0.5703459	0.2534507	0.9363355	0.2886653	1.218233759	7.421490384	1.096316391	8.119045	0.0286561	0.2341903	0.22218176	0.600729437	0.964637373	0.053264307	0.2432448	7.796269	0.4800093	7.312807557	0.942107319	0.304047142	3.186992	8.204642	7.381679003	0.428542009	0.729910865	0.65149958	0.3982135	1.376559656	0.871208941	0.704766083	0.029079204	0.701653	0.2741878	1.702413676	1.061283	1.637384	0.113708128	1.033365554	1.261876199	0.838388	2.677226304	1.192644	0.109542877
BMP5	0.281704325	0.982054784	0.01088005	1.561607	3.675823	0.024899283	0.5606533	2.505037	2.191029	3.727963	1.565336712	0.00723958	3.098743319	0	0.2753742	4.967605	4.315001067	3.462068338	0.210779271	3.892289725	4.866184	0	3.080339	0.019492653	2.455623296	1.078776198	1.07399	0.006479878	0.007376646	0.311706311	4.313692053	0.171122882	4.150648	1.814066032	0.031003325	4.740182089	2.244112712	0.0355274	4.509787	2.570251341	4.079632	2.233205	1.09849735	3.07863759	0.660836974	4.130438	1.275547085	1.144846	2.866941074
DUSP2	2.782637529	1.017022302	2.948674	3.116284	3.728015	8.500367216	4.809341	7.975328	3.889552	1.521516	1.103488771	6.656792387	2.600475044	6.877813	3.724765	3.028487	4.348206765	2.948451681	4.321579886	1.748773068	2.979397	4.140439	3.02697	6.431042132	6.482038333	5.289797628	4.098512	6.216141	6.839457801	5.032559178	2.471519381	5.38580702	2.10295	4.438016892	2.125054467	3.720750273	3.600403867	1.482046	2.830846	0.904496448	3.456378	1.628155	3.480524034	2.194351921	2.938134379	2.645254	6.395739604	3.785056	2.171233205
RPL23AP61	2.986995766	2.725476803	0.9665688	2.228766	3.840436	1.698650666	1.53131	0.6359148	2.540751	2.521968	2.854170063	0.103802015	3.169773382	0.03618568	2.810373	2.631548	0.308657208	1.082175403	3.697434861	0.423222624	1.093996	0.1216058	1.405074	0	3.288222946	2.310250774	2.169602	0.09322968	0.053818764	1.711900154	3.375128021	0.886644584	1.969701	4.032696336	0.31219569	1.910859032	1.23666114	1.740508	1.341835	2.176577147	2.973758	5.083893	0.468230215	5.03898156	2.571945312	3.540234	0.628584341	2.45691	1.304725968
TBX4	0.976622678	0.967963227	0.1041572	1.395501	1.93051	0.034361902	2.052942	2.043636	2.078475	2.983388	2.2689855	0	3.793893258	0.009742247	0.4974741	3.634586	3.778059748	2.708971772	1.651465596	3.721515953	4.307371	0.02238992	4.031328	0.025649098	2.359468211	1.383108887	1.471276	0.006408686	0.036114701	0.279917212	2.932149204	0.139996915	3.184544	1.332921008	1.99111105	3.644955095	1.907983293	0.07508529	4.027668	1.252756627	3.345664	1.878789	2.10997563	2.722900643	1.539445689	3.200619	1.783275775	0.6646903	3.577868747
NEFH	7.571839228	9.346566068	8.757984	10.0044	8.831809	7.596481185	5.996253	8.753692	9.587797	6.251001	9.306119941	0.75121341	9.225550869	0.4028011	2.524255	8.152166	7.391800482	9.029052412	7.315111143	5.764607056	6.939191	0.9906945	7.130719	0.70067856	7.098995592	8.478422884	8.066619	0.9246459	0.598459802	7.688147548	8.520401044	9.039175491	8.8683	9.104624511	5.823533763	8.383608705	3.748607559	10.19428	7.173768	9.258267012	6.874504	9.110211	5.623679523	9.000453261	6.643482605	8.090596	8.239698306	8.031145	7.659964603
SLC4A4	5.857604785	5.730293095	6.635146	4.834966	4.079468	5.491476815	4.487384	4.080128	4.35437	3.638436	3.479194248	0.916052074	3.17578883	1.129917	4.317444	4.306198	3.195329127	4.572477429	3.230338432	2.737250059	5.076842	0.8935741	2.182913	0.961484612	4.833619917	5.64781111	5.265416	1.434147	1.068753463	4.331228774	3.38055373	4.792936445	3.728423	4.898601351	4.304550791	5.279543848	2.632005254	4.298527	3.159034	5.036112289	5.863881	3.550773	4.255043529	2.622639332	5.483299254	4.383241	3.676738129	4.396565	2.361273197
CXCL17	5.312490454	2.400405508	3.532027	4.883137	2.467969	5.513546387	4.053388	6.621128	4.885825	2.830178	2.341663662	0.79554008	3.026209507	0.4602005	2.172927	3.199006	3.689376379	4.142478466	1.290190168	3.103573378	3.499545	2.099399	0.5495441	0.413124083	4.72897245	3.997685598	5.489234	0.08385988	0.247833987	6.399561474	2.253900568	5.964752903	1.401307	5.013458083	3.842492628	1.12818196	0.100833119	1.402466	3.887466	1.040075108	3.769204	3.099575	3.482512699	1.495853668	5.718865243	3.269011	4.878178557	5.382126	2.875558308
SEMG2	0.01528859	0.701689968	0.02089164	4.365879	0.4662871	0.181645255	1.809247	2.650341	4.637079	2.769083	1.881959919	15.137544013	0.020677416	15.65903	0.04695255	1.309614	0.050223174	1.957549142	0.025497551	0.08680699	0.04527123	14.38847	0.197845	14.415706033	0.139993012	1.253940389	8.135526	14.85126	15.386961696	0.007598553	0.05758345	0.141362332	0	7.947714893	0.068783935	0.021400831	0.21347223	0.39205	0.6055472	0.238921849	0.1015594	0.3446486	1.153240022	2.239880002	0.147703233	0.1249482	10.981066806	0.1922273	0.525085819
CD177	7.232555735	6.557594751	6.000878	7.030011	6.421139	8.282530864	5.503766	7.15913	8.718692	5.058973	7.555492146	0.088948744	8.753573266	0.09810726	7.349719	5.458206	0.284376002	6.100716864	6.55366945	3.406671029	4.778667	0.07892023	0.0773835	0.080411979	3.663200455	7.36317796	3.994571	0.04047615	0.266044384	5.627176735	5.283025987	6.658976874	6.01931	7.458396954	2.20651106	4.956266119	3.108794706	7.72168	5.778686	6.272684754	3.800749	4.427173	5.426239865	6.255509677	6.303578601	0.8117973	7.345771554	7.638091	5.299742131
C7	3.098956039	3.346608517	2.473435	3.688951	5.538369	2.196251814	5.774769	3.825617	4.909006	6.225024	3.403763629	3.570801009	5.261833843	2.573043	2.423501	7.132345	6.50266291	5.023102386	2.675347553	6.427311992	7.250551	4.74428	5.930133	4.38680149	5.280930706	4.685434878	4.057033	2.883569	3.90300263	4.425748956	6.171544808	0.146445238	6.28984	3.319835537	4.140254289	7.171752383	3.693183249	3.981202	6.893276	4.238768033	5.751596	3.99912	4.232002666	4.461603846	2.638429892	5.790964	3.761708684	3.466858	5.262934057
MESP1	3.967809526	4.391947348	3.818466	2.319649	4.562222	4.192164375	3.135786	2.193026	3.37164	4.299326	4.020167524	0.408494023	2.624778563	0.6573379	3.6618	1.864696	1.881120661	3.04837594	4.113482133	1.140282382	1.412938	0.4040129	2.25079	0.524790747	4.853898679	3.929235242	2.627417	0.4200073	0.530752817	3.374690378	4.213887735	3.23318693	3.584473	4.29374375	4.521811839	2.513387423	3.073710681	3.13039	3.309086	4.907664903	3.421551	3.920463	3.128496488	4.567411621	4.718988383	3.669859	3.878642573	4.178975	4.035057421
SLPI	6.396763598	3.67158705	5.323809	6.623702	5.05122	6.47846976	5.086793	7.086114	5.691098	5.439318	3.77874167	13.163609278	4.332748031	11.43702	4.291617	6.103135	5.934547929	6.417736161	2.877897427	4.691977416	4.855271	12.31327	1.865789	11.752565034	6.149859298	5.248263522	8.667783	9.043238	9.898836652	7.368145821	4.475954715	7.091758164	3.288233	7.143564109	7.04966714	5.75204788	3.851112185	3.377891	4.968124	2.906044646	5.134773	4.126573	5.079753557	3.494650579	7.01652837	4.91145	9.076120926	6.413953	4.046798414
ST8SIA6-AS1	1.151288615	1.4447992	0.2537981	0.1309383	0.5745895	0.122295844	0.3599315	0.1340143	0.2629021	0.3112977	1.03578393	0.01411604	0.964788804	0.03812844	4.123095	1.077105	1.203249406	0.361414161	0.564904219	0.063410796	0.2655445	0.148198	0.1236067	0	1.599145933	0.842087708	0.06838738	0.06211066	0	0.317768562	0.868767308	0.18174838	0.1981596	0.221505611	0.145535674	0.348072578	0.485581095	0.3051196	0.1592405	2.91883541	0.5193439	1.152235	0.382060904	0.72236599	1.34444222	1.110758	0.724174919	0.4922165	1.382990586
PATE1	0	0.010349698	0	1.488629	0.01803143	0.00842984	0.07105878	0.1600923	1.148	0.1423396	0.029135192	9.862367261	0	8.57025	0.01038458	0.02138448	0	0.024188431	0	0.011121936	0	9.192649	0	8.26220256	0.011627101	0.019369785	5.287459	9.638706	7.802130107	0	0.008527581	0.009237045	0	2.337259982	0.043299922	0	0	0.03980561	0.02870958	0.009050612	0.01307064	0.01129092	0.026658954	0.135879646	0.031015587	0	4.126911023	0	0
SFTPA2	3.368229601	3.608881172	4.324946	2.696336	3.565456	3.703506065	1.916143	1.361068	4.049472	2.423989	4.127960817	0.062712487	3.420793804	0.05004053	5.670859	2.388894	0.910317477	3.385136092	3.836597294	2.659772634	1.803144	0.3422014	2.495348	0.458112138	2.226397386	3.8166826	3.25432	0.3163264	0.021608068	3.687484149	2.844959558	3.89961159	2.798383	3.232897251	2.243514754	2.249677624	2.654417606	3.597003	2.686394	4.622726005	2.401032	2.785586	3.895244413	2.398424417	5.628905525	3.358115	2.373734139	3.785808	5.118028443
KLK3	11.507499951	12.328339962	11.26189	11.40542	12.27932	10.985439851	10.03439	10.66935	11.94572	11.32918	12.114457566	3.161191674	11.854624753	2.90219	10.92687	10.54904	10.581235145	11.2807564	12.34871919	8.128620885	9.275321	2.606276	10.11384	2.141064533	11.798624324	11.669374991	10.51077	6.155181	2.666672725	10.819828464	12.341179695	12.277855164	11.77858	12.423380731	10.648376315	10.862764555	11.558342082	12.44816	10.36055	12.513571886	11.77095	12.66732	11.110398663	12.642625401	12.697681183	11.63381	10.193525188	12.03896	11.572693208
OLFM4	9.091310486	6.611869368	7.336574	9.826151	4.626131	8.924667825	7.631151	9.876677	7.530671	4.124335	3.613273188	0.185555463	5.005408259	0.9096042	4.021533	5.368608	7.618100711	7.166576589	2.224496753	5.214708857	6.099488	3.643107	3.355807	0.078159296	7.810342007	7.041416874	10.19849	0.2439479	0.179978527	9.227584825	2.59233466	10.379178295	2.792033	8.062126429	4.853468554	3.085011427	0.595542821	3.198427	7.131353	2.657562266	6.306828	3.95893	6.58381162	3.272972549	8.825667622	5.751563	8.55400376	6.843476	3.51614757
NKX3-1	8.660459652	9.158595173	9.107116	8.682799	8.670249	8.787063129	6.664424	7.012851	9.109679	8.11794	8.935099806	1.045206269	7.999286711	1.43129	8.609689	8.031875	7.25182327	8.331761913	8.232870716	4.94189993	7.113075	1.259921	6.535508	1.303456079	7.447904048	7.929737281	7.209832	1.741631	0.966274619	7.718672803	8.358369594	8.170214204	8.35494	8.932874903	8.097798956	8.154028954	8.003484937	8.978248	6.964303	9.554763582	7.915589	8.394301	8.115647404	8.726557058	8.994511844	8.638232	7.497884489	9.063544	7.94997439
CDO1	1.447251072	1.833459702	1.323858	2.213679	2.866566	1.553878132	2.634096	1.393685	2.368305	3.005915	3.586641514	6.9248736	2.517832173	6.925889	0.7367271	2.838101	2.663477069	3.270628893	2.19909504	3.00259296	3.080558	6.352163	2.768844	6.255408483	2.112464107	2.22954276	2.967765	7.608799	6.663855631	2.189819508	3.64937592	0.382000841	3.780184	2.454236361	1.397289228	3.157906078	1.415343033	2.545642	2.890925	3.566525763	2.729604	2.240324	3.971194689	2.513650504	2.22261111	3.629235	3.763005661	1.51242	2.528202198
PLA2G2A	6.911300582	5.076650849	7.37267	9.922279	7.054735	9.921744844	8.782208	5.699139	7.403193	5.711674	7.672282043	1.286574009	7.230297446	1.054219	11.33509	6.258843	9.078736945	7.245770093	5.307032041	5.427832228	5.878321	4.152511	4.401567	0.376039694	7.72648585	6.907116417	6.008301	4.270316	0.338573429	8.312749306	6.463976653	9.723215364	5.525549	6.864647139	4.025413832	6.243428352	9.54465848	5.782661	7.307293	6.737840372	7.345923	4.40151	7.879562133	4.462518203	8.717805035	7.015238	10.755256394	7.360882	7.399550804
LTF	12.322300563	5.197249973	1.628595	10.32039	7.197428	6.960092249	3.874581	3.39178	5.043092	8.653949	4.926502494	9.213465634	11.023857872	8.380575	8.020032	8.158605	7.035189013	10.063359697	1.421766745	6.820666011	8.293219	9.593206	4.903057	6.642013788	7.542864428	4.509430551	9.478098	10.76299	8.260833357	5.209928113	6.90182045	5.563211607	7.539497	6.69573173	7.515511584	6.216356384	1.077681912	3.193901	7.640963	5.942845673	8.641701	2.497709	6.701353319	4.421207716	6.425341936	7.181469	6.013801068	6.744284	5.229497411
COL2A1	0.105935385	0.096528942	0.8022615	0.2212985	0.1588576	0.06473642	0.03837749	0.07139016	0.53869	0.3315732	0.307106506	0.059629581	0.124029559	0.3388664	1.97605	0.1353265	0.084859012	0.194650285	0.140871406	0.050763691	0.1589405	0.3367885	0.1518529	0.023326989	0.08864457	1.885370052	0.7004464	0.02316005	0.086005565	0.067114624	0.283762097	0.362677187	0.3599082	0.381746781	0.006245364	0.103465273	4.586754286	1.193539	0.02726659	0.378716641	0.1674988	0.174606	0.783617139	0.192788953	0.285908952	0.2776993	0.101213212	0.08910094	0.568368207
ERG	0.87131466	1.308624892	0.7263731	1.465931	0.9103734	0.375614133	1.373454	1.921616	1.471563	1.424012	0.753576172	0.836757338	1.544872792	0.5879573	4.811433	2.237297	2.007549005	2.043825511	1.326834343	1.965239484	1.496889	0.8765815	1.561332	1.190511219	1.426337778	0.825116406	2.152249	0.6505101	1.059323362	1.084398628	1.537209664	0.585794432	1.824355	1.584964342	0.874545283	2.117895983	5.317551464	3.048906	1.797153	0.83888264	2.033861	0.8920358	3.925156165	1.560603278	1.178992076	1.564857	0.686324778	1.632067	1.338827791
SRARP	1.710195368	1.040469871	0.907764	0.1015654	0.3852552	0.294414409	0.2957755	0.06396808	0.1855965	0.0946285	1.526518439	0.046435671	0.184465283	0.406201	0.5546777	0.2859511	0.107957592	0.242307924	1.058691096	0.364017747	0.5695471	0.306271	0.4314745	0.090666678	0.459554391	0.415958217	0.500293	0.1521528	0.065798009	1.542930714	0.132495611	0.049266654	0.7810568	0.486980125	0.148329924	0.375773556	0.154834018	0.501899	0.3844995	0.48408788	0.3811304	0.1176773	1.080213905	0.350160282	0.630845169	0.5245629	0.146702614	0.6069473	0.445868041
OR51E1	2.568907193	2.90364271	3.227899	4.104675	4.821468	1.823549891	0.9522143	0.425581	4.72569	5.249351	5.005811168	0.062135021	2.354063715	0.09413694	5.835308	3.348757	1.2613786	4.004417212	4.132142696	0.716839504	1.063481	0.06702994	0.5669873	0.103498898	1.112266922	3.513426902	2.672004	0.05572459	0.039879727	2.371485643	3.034719085	3.487456222	2.266691	3.865186119	2.973250955	3.958407083	7.834638022	3.574078	2.180937	5.74581211	4.598126	3.292089	3.485757144	3.895829521	4.586329662	4.62816	2.392112555	4.664585	4.08637015
TMEFF2	1.486563291	7.210539801	1.229133	5.274185	5.1823	1.432546992	1.821797	1.632841	5.971534	3.552964	6.716092275	1.248526418	3.806685844	0.4791966	4.181793	3.800577	3.219165781	4.075511631	3.617850223	3.152775394	3.053976	1.072176	3.777785	2.063589283	3.73508722	2.606848683	4.134555	1.07027	1.729207902	1.180982648	6.494259108	2.193001577	5.971611	7.357761386	2.505187958	5.448720164	7.140201594	3.982047	3.873375	7.111585335	4.156174	6.657522	2.213580464	6.703063456	4.43680192	6.52898	2.222081433	6.119322	4.064733199
PIP	4.68099194	2.993529139	1.188076	3.268866	0.970198	4.70059857	3.725298	1.844272	3.100579	1.189408	0.316887445	12.446983846	2.364607891	13.39486	0.3345151	0.5940302	1.22351349	1.501949098	0.247978461	1.223822137	1.024169	11.50071	0.1606466	12.100084184	2.17236995	5.273427064	7.001749	12.79436	13.226704099	2.013057131	0.892666264	3.693362519	0.3592093	5.880994785	5.135172293	0.815353713	0.041841902	1.123653	0.516268	0.17158194	0.4872959	1.29315	2.26084754	0.863326629	3.340448443	0.683048	7.871509163	2.128603	0.296344279
HMGN2P46	4.423912889	5.767555601	5.053564	5.505318	6.328709	4.521585022	2.340634	4.21331	5.73411	4.923347	6.907922273	0.199042574	4.300643987	0.3465812	2.111018	5.283326	4.458442644	5.657427182	4.598772495	1.929794959	3.527106	0.1455528	4.59599	0.224192768	5.320199565	4.134352801	4.172446	1.248276	0.177703536	4.420040453	6.207591066	5.587200715	5.997468	6.298424398	2.090422052	6.21617568	2.984984662	4.800721	4.888609	6.76087768	4.549248	6.408455	2.742119034	7.19341249	6.350313369	5.690502	3.437862578	6.64239	5.12691504
PAEP	0	0	0	1.698676	0.01457655	0.11792206	0.0763582	0	0.1357145	0.09004565	0.015756121	7.607839124	0.014614432	8.500975	0.01673269	0.1328512	0.017911336	0.019561832	0	0	0.01612745	8.819614	0	4.305242742	0	0.031151573	3.596188	10.54064	6.310588727	0.042358938	0	0	0	2.374472946	0	0	0.09901009	0	0.0155249	0	0	0	0.056801109	0.045299605	0	0	4.241007213	0.01801509	0.064706778
PSCA	7.691756227	3.034125958	9.756104	6.620774	2.638315	10.763042313	8.328825	8.633316	5.25321	4.357843	2.504151433	2.716077366	5.721797308	3.265384	7.187154	5.664771	6.517998555	6.388451347	5.335619494	4.414483618	6.667825	3.212396	3.998118	4.281563651	6.855838779	9.999966891	4.469067	2.851206	4.104536547	6.160912762	6.011310915	5.68474625	4.293705	5.149456235	7.479754557	2.699087691	2.633319647	3.458708	2.468016	4.595904463	3.341872	4.064151	9.01733229	1.222110886	6.733182387	6.366318	8.654702093	4.314858	4.376905017
NPY	7.884634873	9.74943395	8.095898	7.634689	9.100528	5.799491616	7.498856	5.183792	9.060773	7.50975	9.236218198	1.025852072	6.92103716	2.33406	8.673841	7.481798	2.893257434	7.800248383	8.905375409	4.635356738	4.571036	1.493275	7.660441	1.354191406	8.057100039	8.37616012	6.709354	3.31375	0.611563953	6.780785263	8.65840805	8.84044303	8.335168	10.077949162	3.952215386	6.502878121	14.299660572	9.878983	2.665884	8.979122749	5.539865	9.281394	5.169716854	9.983643554	9.382897125	8.42237	4.430224571	8.451932	7.663506371
SERPINB11	1.645377615	2.081913146	6.576712	1.295908	4.828082	6.575318504	6.004648	4.602173	5.604285	0.5914184	3.24358748	0	2.735429378	0	0.2542914	3.928393	4.642593892	1.792881017	1.501063454	1.988959015	3.308392	0	0.1769658	0.0139221	3.986052982	3.780166014	1.177263	0.006927625	0	4.425770311	4.584514962	5.420805403	0.4078081	2.178979158	1.777040411	0.041279038	0.274527209	0.1403731	2.183069	0.073097362	1.423568	2.838827	3.525233103	0.586823422	3.948210455	1.079702	6.110149153	5.07062	0.130590958
MUC6	0.12873415	0.197139028	0.4938641	0.8134731	0.1024309	0.014063555	0.1779538	0.09454215	0.5454291	0.2469118	0.508395576	9.159613196	0.002531875	8.11247	0.028747	0.3381979	0.015463472	0.030260559	0.201259955	0.006207609	0.09474677	10.41768	0.4552063	8.476549445	0.041672745	0.124825895	3.89008	10.61043	8.889893973	0.185875678	0.016583764	0.017959315	0.002828399	1.102564243	0.945025248	0.227655761	0.023384139	0.1056639	0.09886123	1.420127693	0.003653333	0.07086333	4.995172273	0.092255408	0.068235332	0.02291696	6.165228689	0.04313306	0.12566421
TGM4	7.092491001	0.433978434	9.102687	3.489587	3.279947	12.312113012	12.16161	7.39902	5.764516	1.298029	0.163846862	0.154754309	0.228168072	0.5776957	3.126748	0.9516324	1.114148465	2.799599993	1.715633164	5.541207132	6.736002	0.4301226	0.3237837	0.051322816	4.921607886	11.438884777	4.680813	0.03723866	0.031863595	2.220143411	1.384684904	7.720821396	1.791311	2.410168548	2.705498844	1.827072099	0.701529764	2.133592	0.8622808	0.053815028	5.082375	0.2507227	9.129349604	2.758858311	7.143828336	5.16037	10.938862205	2.646896	0.8103358
[truncated: 502 more columns]
