# Supplementary material for: Oncogenic role and potential regulatory mechanism of fatty acid binding protein 5 based on a pan-cancer analysis
Source: Sci Rep. 2023 Mar 11;13:4060. doi: 10.1038/s41598-023-30695-9 (PMC10008585; doi:10.1038/s41598-023-30695-9)
Supplement: Supplementary file 1 — Supplementary Information. [file 41598_2023_30695_MOESM1_ESM.zip › Supplementary Data/╩2╛▌/15 miRNA╧α╣╪╨╘/PRAD/miRNAmatrix.txt]

id	TCGA-HC-7740-11A-01R-2117-13	TCGA-EJ-7784-11A-01R-2117-13	TCGA-EJ-7330-11A-01R-2117-13	TCGA-G9-6351-11A-01R-1964-13	TCGA-G9-6384-11A-01R-2186-13	TCGA-CH-5769-11A-01R-1579-13	TCGA-CH-5767-11B-01R-1788-13	TCGA-G9-6362-11A-01R-1788-13	TCGA-HC-7211-11A-01R-2117-13	TCGA-CH-5761-11A-01R-1579-13	TCGA-EJ-A8FO-11A-11R-A36B-13	TCGA-CH-5768-11A-01R-1579-13	TCGA-EJ-7797-11A-01R-2262-13	TCGA-EJ-7328-11A-01R-2117-13	TCGA-EJ-7783-11A-01R-2117-13	TCGA-EJ-7793-11A-01R-2262-13	TCGA-EJ-7314-11A-01R-2117-13	TCGA-G9-6499-11A-02R-1964-13	TCGA-EJ-7123-11A-01R-1964-13	TCGA-HC-8258-11A-01R-2262-13	TCGA-HC-7752-11A-01R-2117-13	TCGA-HC-7819-11A-01R-2117-13	TCGA-EJ-7115-11A-01R-2117-13	TCGA-G9-6342-11A-02R-1964-13	TCGA-G9-6496-11A-01R-1788-13	TCGA-EJ-7782-11A-01R-2117-13	TCGA-EJ-7125-11A-01R-1964-13	TCGA-HC-7742-11A-01R-2117-13	TCGA-EJ-7794-11A-01R-2117-13	TCGA-G9-6333-11A-01R-1964-13	TCGA-HC-7737-11A-02R-2117-13	TCGA-G9-6356-11A-01R-1788-13	TCGA-HC-8259-11A-01R-2262-13	TCGA-HC-7745-11A-01R-2117-13	TCGA-EJ-7317-11A-01R-2117-13	TCGA-EJ-7327-11A-01R-2117-13	TCGA-EJ-7315-11A-01R-2117-13	TCGA-EJ-7792-11A-01R-2117-13	TCGA-HC-7747-11A-01R-2117-13	TCGA-HC-8260-11A-01R-2262-13	TCGA-HC-8262-11A-01R-2262-13	TCGA-EJ-7321-11A-01R-2262-13	TCGA-HC-7738-11A-01R-2117-13	TCGA-G9-6348-11A-01R-1788-13	TCGA-EJ-7781-11A-01R-2117-13	TCGA-J4-A83J-11A-11R-A36B-13	TCGA-EJ-7789-11A-01R-2117-13	TCGA-EJ-7785-11A-01R-2117-13	TCGA-G9-6363-11A-01R-1788-13
hsa-miR-541-5p	0	0	0	0	0	0	0.184361	0	1.978288	0	0	0	0	0	0	0	0	0.232245	0.103364	3.553997	0	0	0	0.16375	0	0.138958	0	0.178959	0	0.131121	0	0	0	0.662471	0	0	0	0	0.351312	0	0	0	1.475227	0	0	0	0.249631	0.21012	0
hsa-miR-6736-3p	0	0	0	0	0	0	0	0	0	0	0	0	0	0	0	0	0	0	0	0	0	0	0	0.16375	0	0	0	0	0	0	0	0	0	0	0	0	0	0	0	0	0	0	0	0	0	0	0	0	0
hsa-miR-511-3p	0	0.162237	0.285784	0.434764	0.288991	0	0.368723	0	0	0	0.088452	0	0	0.22417	0	0.305417	0.544024	0.696734	0.103364	0	0.384584	0	0.741636	0.49125	0	0.416875	0.3234	0.178959	0	0.131121	0.560322	0.302625	0.239623	0.220824	0.472814	0	0	0.495794	0	0	0	0	0.210747	0.203422	0	0.117309	0.748893	0	0
hsa-miR-744-3p	9.51066	2.109081	2.857843	7.173601	9.2477	5.46438	2.581058	3.820893	10.386013	2.23683	1.857494	1.484082	4.494428	5.604259	3.979152	8.857085	3.808168	3.715913	2.377376	6.138722	9.230023	4.950562	3.708176	4.421248	2.397134	1.806459	4.689287	1.073754	4.551494	4.458099	7.284186	1.210499	7.907555	5.078943	6.61939	12.442651	4.084607	1.735276	9.836741	8.663228	2.742705	6.812434	5.057921	3.254756	4.768639	3.871184	2.496311	5.252993	2.932611
hsa-miR-4761-3p	0	0	0	0	0	0	0	0	0	0	0	0	0	0	0	0	0	0	0	0	0	0	0	0	0	0	0	0	0	0	0	0	0	0	0	0	0	0	0	0	0	0	0	0	0	0	0	0	0
hsa-miR-5572	0	0	0	0	0	0	0	0	0	0	0	0	0	0	0	0	0	0	0	0	0	0	0	0	0	0	0	0	0	0	0	0	0	0	0	0	0	0	0	0	0	0	0	0	0	0	0	0	0
hsa-miR-6765-5p	0	0	0	0	0.288991	0	0	0	0	0	0	0	0	0	0	0	0	0	0	0	0	0	0	0	0	0	0	0	0	0	0	0	0	0	0	0	0	0	0	0	0	0	0	0	0	0	0	0	0
hsa-miR-574-5p	0	0	0	0	0	0	0	0	0	0	0	0	0	0	0	0	0	0	0	0	0	0	0	0	0	0	0	0	0	0	0	0	0	0	0	0	0	0	0	0	0	0	0	0	0	0	0	0	0
hsa-miR-1284	0	0	0	0	0	0	0	0	0	0.093201	0.088452	0	0	0	0	0	0	0	0	0	0	0	0	0	0	0	0	0.178959	0	0.131121	0	0.302625	0.239623	0	0.236407	0	0	0	0	0	0	0	0	0	0	0	0	0	0.073315
hsa-miR-6876-3p	0	0	0	0	0	0	0	0	0	0	0	0	0	0	0	0	0	0	0	0	0	0	0	0	0	0	0	0	0	0	0	0	0	0	0	0	0	0	0	0	0	0	0	0	0	0	0	0	0
hsa-miR-7114-3p	0	0	0	0	0	0	0	0	0	0	0	0	0	0	0	0	0	0	0	0	0	0	0	0	0	0	0	0	0	0	0	0	0	0	0	0	0	0	0	0	0	0	0	0	0	0	0	0	0
hsa-miR-6879-5p	0	0	0	0	0	0	0	0	0	0	0	0	0	0	0	0	0	0	0	0	0	0	0	0	0	0	0	0	0	0	0	0	0	0	0	0	0	0	0	0	0	0	0	0	0	0	0	0	0
hsa-miR-196b-5p	339.789918	391.640122	282.354933	676.274946	530.586766	253.652981	174.037094	310.708087	359.553895	137.378756	126.132863	196.241345	389.51711	340.290762	217.084843	521.346338	426.152411	261.275065	224.61037	412.102136	590.336933	375.460957	430.889992	388.906074	160.950362	332.805475	536.680643	292.598021	318.88916	498.389184	317.982751	270.546477	504.645687	306.944702	413.711878	1038.428243	331.057526	493.810144	364.662066	721.437785	255.071604	521.637748	283.032864	210.745497	332.612554	216.434321	380.93707	461.422865	202.863535
hsa-miR-520e-3p	0	0	0	0	0	0	0	0	0	0	0	0	0	0	0	0	0	0	0	0	0	0	0	0	0	0	0	0	0	0	0	0	0	0	0	0	0	0	0	0	0	0	0	0	0	0	0	0	0
hsa-miR-7856-5p	0	0	0	0	0	0	0	0	0	0	0	0	0	0	0	0	0	0	0	0	0	0	0	0	0	0	0	0	0	0	0	0	0	0	0	0	0	0	0	0	0	0	0	0	0	0	0	0	0
hsa-miR-605-3p	0	0	0	0	0	0	0	0	0	0	0	0	0	0	0	0	0	0	0	0	0	0	0	0	0	0	0	0	0	0	0	0	0	0	0	0	0	0	0	0	0	0	0	0	0	0	0	0	0
hsa-miR-875-5p	0	0	0	0	0	0	0	0	0	0	0	0	0.21402	0	0	0	0	0	0.103364	0.32309	0	0	0	0	0	0	0	0	0	0	0	0	0	0.220824	0	0	0	0	0	0	0	0	0	0	0	0	0	0	0
hsa-miR-26b-3p	34.151914	5.516058	8.001961	19.99913	27.165117	9.342326	8.664983	4.862955	47.478919	4.473664	3.538088	6.278809	10.058958	9.8635	6.742452	20.462921	12.149877	8.128559	6.511943	25.524162	15.383373	8.858899	8.899622	11.462495	3.5957	2.918128	10.672168	3.758139	3.982558	11.276367	24.654169	7.262992	15.575485	17.224235	12.293152	27.373837	8.169216	5.453727	36.88778	17.027724	8.228116	12.894962	22.339154	8.950581	7.39139	11.496241	4.742991	11.556584	6.378433
hsa-miR-340-3p	7.781449	3.24474	2.572058	3.260728	2.889907	4.406757	2.027974	3.473539	4.451148	2.423235	3.449636	2.397363	2.354225	3.138386	2.321172	1.221667	5.077561	2.322447	2.584103	5.007905	4.999596	2.605559	2.966541	4.093748	3.424476	2.223334	3.71909	2.505426	2.275746	3.278014	5.883381	3.026247	1.67736	6.183059	1.418441	5.688069	3.063456	2.97476	5.972307	5.078444	2.742705	1.946409	5.268668	3.661601	2.38432	4.926961	2.496311	3.361916	1.319676
hsa-miR-20b-5p	71.329945	58.243084	29.721572	211.295161	132.06871	67.335261	43.324911	14.067834	46.984347	30.570035	33.52339	24.087796	47.512527	32.056376	11.937456	150.570442	34.092192	268.706891	29.252064	50.725233	154.602897	99.011217	90.479484	119.373697	23.286434	36.268153	108.015269	88.405762	36.696432	55.857353	52.390109	23.907351	127.479349	40.189884	56.737629	305.022745	42.479929	45.860883	56.561264	115.310553	14.056365	84.668814	51.00071	48.007662	32.188312	120.123982	46.181755	59.043637	17.522364
hsa-miR-6817-3p	0	0	0	0	0	0	0	0	0	0	0	0	0	0	0	0	0	0	0	0	0	0	0	0	0	0	0	0	0	0	0	0	0	0	0	0	0	0	0.351312	0	0	0	0	0	0	0.117309	0	0	0
hsa-miR-4725-3p	0	0.162237	0	0	0	0	0	0	0	0	0	0.11416	0	0	0	0	0	0	0	0.161545	0	0	0	0	0	0	0.1617	0	0	0.131121	0	0	0.239623	0	0.236407	0	0	0	0	0	0	0	0.210747	0	0	0	0	0	0.073315
hsa-miR-6894-3p	0	0	0	0	0	0	0	0	0	0	0	0	0	0	0	0	0	0	0	0.161545	0	0	0	0	0	0	0	0	0	0	0	0	0	0	0	0	0	0	0	0	0	0	0	0	0	0	0	0	0
hsa-miR-6799-3p	0	0	0	0	0	0	0	0	0	0	0	0	0	0	0	0	0	0	0	0	0	0	0	0	0	0	0	0	0	0	0	0	0	0	0	0	0	0	0	0	0	0	0	0	0	0	0	0	0
hsa-miR-138-1-3p	0	0	0	0.217382	0	0	0	0	0.494572	0	0	0	0	0	0.221064	0	0	0.232245	0	0.161545	0	0	0	0.16375	0	0	0	0	0	0.262241	0	0	0	0	0	0	0.20423	0	0.351312	0	0	0	0.210747	0	0	0	0	0	0
hsa-miR-6888-5p	0	0	0	0	0	0	0	0	0	0	0	0	0	0	0	0	0	0	0	0	0	0	0	0	0	0	0	0	0	0	0	0	0	0	0	0	0	0	0	0	0	0	0	0	0	0	0	0	0
hsa-miR-6780a-3p	0	0	0	0	0	0	0	0	0	0	0	0	0	0	0	0	0.181341	0	0	0	0	0	0	0	0	0	0.1617	0	0	0	0	0	0.239623	0	0	0	0	0	0	0	0	0	0	0	0	0	0	0	0
hsa-miR-1250-5p	0	0.162237	0	0	0	0	0	0	0	0	0	0	0	0	0	0.305417	0.362682	0	0	0	0	0	0	0	0	0	0	0	0	0	0	0	0	0	0	0	0	0	0	0	0	0.243301	0	0.203422	0	0.234617	0	0	0
hsa-miR-6824-3p	0	0	0	0	0	0	0	0	0	0	0	0	0	0.22417	0	0	0	0	0	0.161545	0	0	0	0	0	0	0	0	0	0	0	0	0	0	0	0	0	0	0	0	0	0.243301	0	0.203422	0	0	0	0	0
hsa-miR-205-3p	0.864606	0.973422	0.285784	1.739056	2.600916	0.35254	2.212335	0	0.494572	0.74561	0.176904	0.91328	1.49814	0	0	1.221668	0.362683	0.696735	0	1.453908	2.307505	1.042224	0.741636	0.9825	0.684896	0.277917	0.4851	1.252713	0.568937	1.442327	1.961127	0.907875	0.718869	1.324943	0.472814	1.422016	0	0.247897	1.053936	1.49366	0.514257	0.973204	0.421493	1.423955	0.238432	0.703853	0.499262	0	0.219945
hsa-miR-4715-5p	0	0	0	0	0	0	0	0	0	0	0	0	0	0	0	0	0	0	0	0	0	0	0	0	0	0	0	0	0	0	0	0	0	0	0	0	0	0	0	0	0	0	0	0	0	0	0	0	0
hsa-miR-3615	12.104476	1.297896	0.857353	0.869528	0.288991	0.35254	0.737446	0.521031	14.837162	0.372805	0.530713	0	0.642061	0.44834	0.442128	1.527083	1.450731	0.696734	0.310092	2.907816	0.769168	1.042224	1.112453	0.655	0.342448	0.277917	0.646799	0.536877	0.853405	1.311206	4.482576	0.302625	1.198115	5.962237	1.182034	0.711009	0.816922	0.247897	7.377556	0.298732	1.199934	2.18971	3.161202	0.610267	0.476864	0.82116	1.248155	0.840479	0.439891
hsa-miR-4680-3p	0	0.162237	0	0	0	0	0	0	0	0	0	0	0	0	0	0	0	0	0	0	0.769169	0	0	0	0	0	0	0.178959	0	0	0	0.302625	0	0	0	0	0	0	0	0	0.342838	0	0	0	0	0.117309	0	0	0
hsa-miR-3654	0	0	0	0	0	0.17627	0	0.347354	0	0	0	0	0	0	0	0	0	0	0	0	0.384584	0	0.370818	0	0.171224	0	0	0	0	0	0	0	0	0	0	0.355504	0	0	0	0	0	0	0	0	0	0	0	0.21012	0.073315
hsa-miR-7111-5p	0	0	0	0	0	0	0	0	0	0	0	0	0	0	0	0	0	0	0	0	0	0	0	0	0	0	0	0	0	0	0	0	0	0	0	0	0	0	0	0	0	0	0	0	0	0	0	0	0
hsa-miR-4517	0	0	0	0	0	0	0	0	0	0	0	0	0	0	0	0	0	0	0	0	0	0	0	0	0	0	0	0	0	0	0	0	0	0	0	0	0	0	0	0	0	0	0	0	0	0	0	0	0
hsa-miR-433-3p	2.593816	0.162237	0.285784	0.869528	0.577982	0.705081	0.184361	0.173677	3.956576	0.093201	1.326783	0	0.642061	0.44834	0.331596	0.305417	0.906707	0.696734	0.206728	2.42318	0	0	1.48327	1.637499	0.513671	0.277916	0.646798	0.536877	0	0.655603	0	0.302625	0.718869	0.662471	0.236407	0	1.021152	0.247897	0.351312	0	0.342838	0.243301	0.421494	0.203422	1.19216	0.82116	0	0.420239	0.219946
hsa-miR-6814-3p	0	0	0	0	0	0	0	0	0.494572	0	0	0.11416	0	0	0	0	0	0	0	0.161545	0	0	0	0	0	0	0	0	0	0.131121	0.280161	0	0	0	0	0	0	0	0	0	0	0	0	0	0	0	0	0	0
hsa-miR-6501-3p	0	0	0	0.217382	0	0	0	0	0	0	0	0	0	0	0	0	0	0	0	0	0.384584	0	0	0	0	0	0	0	0	0	0	0	0	0	0.236407	0	0	0	0	0.298732	0	0	0	0	0	0	0	0	0.073315
hsa-miR-2115-3p	0.432303	0.162237	0	0	0.288991	0	0	0.173677	0	0	0	0	0	0	0.221064	0	0	0	0	0	0	0	0.370818	0	0	0.277917	0.323399	0	0	0	0	0	0	0	0.236407	0.355504	0	0	0	0	0	0	0	0	0	0	0	0	0
hsa-miR-4301	0	0	0	0	0	0	0	0	0	0	0	0	0	0	0	0	0	0	0	0	0	0	0	0	0	0	0	0	0	0	0	0	0	0	0	0	0	0	0	0	0	0	0	0	0	0	0	0	0
hsa-miR-4762-3p	0	0	0	0.217382	0.288991	0.17627	0	0	0	0	0	0	0	0	0.110532	0.305417	0	0	0	0.161545	0.384584	0	0	0.16375	0.171224	0.138958	0.1617	0.178959	0.284468	0	0	0	0	0	0	0	0.20423	0	0	0	0	0	0	0.203422	0	0.117309	0	0	0
hsa-miR-6772-5p	0	0	0	0	0	0	0	0	0	0	0	0	0	0	0	0	0	0	0	0.161545	0	0	0	0	0	0	0	0	0	0	0	0	0	0	0	0	0	0	0	0	0	0	0	0	0	0	0	0	0
hsa-miR-4756-5p	0	0	0	0	0	0	0	0	0	0	0	0	0	0	0	0	0	0	0	0	0	0	0	0	0	0	0	0	0	0	0	0	0	0	0	0	0	0	0	0	0	0	0	0	0	0	0	0	0
hsa-miR-1267	0	0	0	0	0	0	0	0	0	0	0	0	0	0	0	0	0	0	0	0	0	0	0	0	0	0	0	0	0	0	0	0	0	0	0	0	0	0	0	0	0	0	0	0	0	0	0	0	0
hsa-miR-525-3p	0	0	0	0	0	0	0	0	0.494572	0	0	0	0	0	0	0	0.181341	0	0	0	0	0	0	0	0	0.138958	0	0	0	0	0	0	0	0.220824	0	0	0	0	0.351312	0	0	0	0	0	0	0	0	0	0
hsa-miR-1298-3p	0.432303	0	0	5.217165	0	0.17627	1.290529	0	2.47286	0.838812	1.061427	4.908886	0	0	0.221064	0	0	3.715912	0	0.32309	0	0	1.854088	0	2.739581	0.555833	0.485099	0.894795	0.853405	8.785077	0	0	0	1.987414	0.709221	0.355504	0.40846	0	0.351312	0	0.171419	1.946409	0.842986	0	0.953728	0.234618	1.997048	0	2.712666
hsa-miR-6847-5p	0	0	0	0	0	0	0	0	0	0	0	0	0	0	0	0	0	0	0	0	0	0	0	0	0	0	0	0	0	0	0	0	0	0	0	0	0	0	0	0	0	0	0	0	0	0	0	0	0
hsa-miR-6513-3p	0	0.162237	0	0	0	0.17627	0.368723	0.173677	0.494572	0	0.176904	0	0.21402	0.448341	0.110532	0	0.181341	0	0	0	0.384584	0	0	0	0	0	0.1617	0	0.284468	0.131121	0.280161	0	0.239623	0	0.236407	0.355504	0	0.247897	0	0.597464	0	0.243301	0	0	0	0	0	0	0
hsa-miR-548t-5p	0	0.324474	0	0	0	0.528811	0.184361	0	0	0	0.088452	0.11416	0	0	0.110532	0	0	0	0	0	0.384584	0.260556	0	0.16375	0	0.138958	0.1617	0.178959	0	0.524483	0	0.302625	0	0.220824	0	0	0	0.495793	0	0	0	0	0	0	0	0	0.249631	0	0.073315
hsa-miR-6806-5p	0	0	0	0	0	0	0	0	0	0	0	0	0	0	0	0	0	0	0	0	0	0	0	0	0	0	0	0	0	0	0	0	0	0	0	0	0	0	0	0	0	0	0	0	0	0	0	0	0
hsa-miR-130b-3p	3.890724	2.433555	4.00098	4.347638	4.33486	2.996595	2.027974	3.126185	3.462004	1.677624	2.830471	1.255762	1.926183	2.465874	1.436916	2.748751	3.264146	4.644891	2.274012	3.230906	5.768764	2.084447	2.595724	6.386248	1.027343	2.223334	2.425493	3.042304	1.70681	4.589219	1.400805	2.723623	2.396228	3.754	1.654848	3.555044	3.267687	1.735276	3.16181	1.792392	2.057029	2.433012	3.793442	2.644489	3.099615	4.692343	2.24668	2.311317	2.419405
hsa-miR-6509-3p	0	0	0	0	0	0	0	0	0	0	0	0	0	0	0	0	0	0	0	0	0	0	0	0	0	0	0	0	0	0	0	0	0	0	0	0	0	0	0	0	0	0	0	0	0	0	0	0	0
hsa-miR-708-5p	0.432303	2.595792	2.286275	4.56502	3.756877	3.877946	3.871587	0.868385	0.494572	0.559208	1.326783	1.484082	1.070101	4.259239	0.221064	2.748751	2.53878	8.360802	0.723549	2.100089	4.999595	0.781668	3.708176	5.239998	2.397133	2.64021	1.778697	4.116058	2.844684	3.278014	1.961127	2.420997	2.635851	0.441648	1.891255	3.19954	4.901529	2.23107	2.810498	1.792392	1.371352	1.459807	0.421494	1.423956	1.430592	4.692343	2.496311	2.101198	4.178974
hsa-miR-5692a	0	0	0	0	0	0	0	0	0	0	0	0	0	0	0	0	0	0	0	0	0	0	0	0	0	0	0	0	0	0	0	0	0	0	0	0	0	0	0	0	0	0	0	0	0	0	0	0	0
hsa-miR-7112-3p	0	0	0	0	0.577981	0	0	0	0	0	0	0	0	0	0.110532	0	0	0.232245	0.103364	0	0	0	0	0	0	0	0	0	0.284468	0	0	0	0	0	0	0	0	0	0	0.298732	0	0	0	0	0.238432	0	0	0	0
hsa-miR-1911-5p	0.432303	0.973422	0	8.695275	0	0.352541	0.921806	0	0	0.652409	2.211305	8.219534	0	0.44834	0.55266	0.610833	0	3.019179	0	0.484636	0	0	1.854088	0.3275	4.794267	0.833751	1.455296	0.536877	0.853405	8.391715	0	0.302625	0.239623	2.429059	1.182034	0	0.612691	0.495793	1.053937	0	0	2.433012	0.63224	0.406845	0.238432	0.117309	1.497787	0	3.225874
hsa-miR-5699-5p	0	0.162237	0	0	0.866973	0	0.553084	0.347354	0	0.186403	0.619166	0.22832	0	0	0.110532	0.305417	0.181341	0.232245	0.413456	0.323091	0	0.260556	0	0.3275	0.171224	0.138958	0	0.178959	0.568937	0.131121	0	0	0.239623	0.220824	0.236407	0.711009	0	0.247897	0	0	0	0.243301	0	0	0	0.117309	0	0	0.146631
hsa-miR-6886-5p	0	0	0	0	0	0	0	0	0	0	0	0	0	0	0	0	0	0	0	0	0	0	0	0	0	0	0	0	0	0	0	0	0	0	0	0	0	0	0	0	0	0	0	0	0	0	0	0	0
hsa-miR-16-5p	252.464775	212.205998	143.463739	251.94557	181.7751	160.053443	133.108879	230.816686	260.144908	100.937035	145.503896	132.539961	90.958665	143.469094	38.796732	109.339184	132.016572	238.979598	56.230115	230.040547	348.817978	106.046224	177.992424	211.728654	157.697112	178.561599	209.885962	154.978523	158.16447	267.748153	214.323174	356.794516	132.990677	203.378472	108.983529	213.302616	116.411341	134.855783	292.994375	101.56888	108.508282	127.733121	181.452938	165.382323	83.45118	279.780955	160.512802	112.414043	127.641997
hsa-miR-493-5p	2.593816	2.433555	4.286765	1.956437	2.600917	4.054218	1.290528	2.431478	16.320878	1.304818	2.299757	1.141602	3.638347	3.362557	1.326384	4.275834	4.170853	2.322447	4.031202	10.985083	3.076674	2.084447	1.483271	6.549996	1.883462	1.389583	4.689286	0.894795	1.422342	2.36017	1.400805	1.815748	3.35472	4.195647	2.836882	6.399078	3.471918	2.726864	5.269683	2.98732	3.085543	1.216506	4.636428	1.830801	2.622751	8.915452	0.998524	2.731556	1.979514
hsa-miR-3942-5p	0	0	0	0	0.288991	0	0	0	0	0	0.088452	0	0.21402	0	0.110532	0	0.362683	0	0	0	0	0	0	0	0.171224	0	0	0.178959	0	0.131121	0	0.60525	0	0.220824	0.472814	0	0.20423	0	0	0	0	0	0	0.406844	0	0	0	0.21012	0
hsa-miR-1255a	0	0	0	0.434764	0	0.17627	0	0.173677	0	0	0	0	0	0	0.110532	0	0	0	0	0.323091	0	0	0	0	0.171224	0	0	0	0	0	0	0	0	0	0.236407	0	0	0	0	0	0	0	0	0	0	0	0	0	0
hsa-miR-221-5p	3.458421	2.433555	2.857843	1.956438	2.600917	3.701678	8.111898	7.815464	4.451148	7.735709	0.796069	4.680566	1.49814	2.241703	2.21064	1.221668	5.621584	1.161225	1.653826	0.969272	2.307504	1.30278	1.483272	1.80125	8.047521	0.972707	3.395693	0.894795	1.991279	2.884655	4.202415	10.89449	1.677361	2.649882	0.709221	3.199538	2.859224	1.735277	2.810497	1.194928	1.028514	1.703108	1.685974	5.085558	3.338048	1.525013	1.997048	2.731555	4.83881
hsa-miR-199b-3p	1540.294503	1581.486293	1882.175688	1779.922614	1737.70056	537.977	624.616183	723.364555	1444.150448	388.276727	949.357656	436.091876	1824.523826	2025.15596	1047.290673	1571.369016	2591.732025	1338.65731	1282.336064	1606.568304	2275.585434	1689.965137	1239.643065	1775.212945	607.330776	1211.300766	2509.414553	1355.25677	1488.339065	2374.855279	1856.346878	1176.907437	2245.026328	1435.132099	1525.296591	2673.748313	2240.203574	1250.638644	1440.731347	2032.871273	1745.389167	1634.254083	1455.416949	760.392541	1834.733763	1530.876909	1178.508459	2319.301259	720.836387
hsa-miR-3938	0	0	0	0	0	0	0	0	0	0	0	0	0	0	0	0	0	0	0	0	0	0	0	0	0	0	0	0	0	0	0	0	0	0.220824	0	0	0	0	0	0	0	0	0	0	0	0	0	0	0
hsa-miR-496	3.026118	0.811185	1.428921	2.173819	0.288991	0.352541	0.737445	0.868385	7.913152	0.093201	0.884522	0	0.856081	0.896681	0.884256	2.137918	1.088048	2.090201	1.447098	3.553996	0.769168	1.042224	1.112453	2.456249	0.342448	0.972709	2.425494	1.431672	0.568936	1.573447	1.961127	0	0.958491	1.324944	0.236407	4.97706	2.654994	1.239483	2.459185	1.194928	1.542772	0.486602	2.528961	0	0.715296	2.228863	1.497787	1.260719	0.733152
hsa-miR-4717-3p	0	0	0	0	0	0	0	0	0	0	0	0.11416	0	0.22417	0	0	0.181341	0	0	0	0	0	0	0.16375	0	0	0	0	0	0	0	0	0	0	0	0.355504	0	0.247897	0	0	0	0	0	0	0	0	0	0	0
hsa-miR-1537-3p	0	0	0	0.217382	0	0	0	0.173677	0	0	0	0	0	0	0	0	0	0	0	0	0	0.260556	0	0	0	0	0	0	0	0	0	0	0	0	0.236407	0	0	0	0	0	0	0	0	0	0.238432	0	0	0	0
hsa-miR-1304-5p	0.432303	0	0	0	0.288991	0.528811	0	0	0	0.093201	0	0	0	0.22417	0	0	0	0	0	0.32309	0	0	0	0.16375	0.171224	0	0	0	0	0	0	0.605249	0.239623	0	0	0	0	0	0	0	0	0	0	0	0	0.117309	0	0.21012	0.073315
hsa-miR-33a-5p	31.125793	10.869879	4.858334	22.825095	45.371526	7.403353	2.76542	1.042062	45.006058	2.330033	0.530714	2.854004	7.062672	10.760182	15.695544	9.162502	5.621585	3.715913	9.509506	24.55489	24.613396	10.943346	8.899621	16.702493	1.883462	5.836255	18.433744	6.979403	5.4049	23.470578	11.486601	2.723622	9.105668	12.145294	17.73051	27.018331	3.267687	5.205831	54.453391	12.845476	4.114059	9.002144	23.81438	8.340314	7.391391	6.100046	2.496311	8.825028	4.032343
hsa-miR-299-5p	2.161515	0.811185	2.00049	2.825965	2.600917	1.057623	2.027974	1.910447	0.989144	0.466006	1.59214	0.799121	1.498143	2.690045	1.879044	2.137917	2.176096	0.92898	1.550463	3.230907	1.922921	0.781668	1.854088	6.549996	2.910805	0.416875	1.293597	0.715836	1.422341	3.146892	0.560322	4.236746	4.073589	2.649884	1.418442	2.133025	3.676146	0.495793	1.75656	2.389856	0.857095	0.486602	2.52896	0.813689	1.430592	3.401949	1.997048	2.311317	1.612937
hsa-miR-3130-3p	0	0	0	0	0.288991	0	0.184361	0	0	0	0	0	0.21402	0	0.110532	0	0	0	0	0.161545	0	0	0	0	0.171224	0.138958	0.1617	0	0	0.131121	0.280161	0	0	0.220824	0.236407	0	0	0	0	0	0	0	0.210747	0	0	0	0	0.21012	0
hsa-miR-2117	0	0	0	0	0	0	0	0	0	0	0	0	0	0	0	0	0	0	0	0	0	0	0	0	0	0	0	0	0	0	0	0	0	0	0	0	0	0	0	0	0	0	0	0	0	0	0	0	0
hsa-miR-561-3p	0	0	0	0	0.288991	0	0	0	0	0	0	0	0	0	0	0	0	0	0	0	0	0	0	0	0	0	0	0	0	0	0	0	0	0	0	0	0	0	0	0	0	0	0	0	0	0	0	0	0
hsa-miR-758-5p	6.48454	3.406977	5.144117	1.739056	2.311925	5.64065	3.687226	8.336495	9.891441	3.448449	11.056526	3.995606	8.132775	4.931749	1.65798	4.581251	3.626828	4.644891	2.687469	7.754175	6.15335	2.866115	7.045535	5.567498	7.191399	4.724588	6.95308	2.863344	7.396179	4.195858	3.081771	17.552232	6.949063	3.974823	2.836881	4.621557	6.126913	3.470553	4.567058	2.688588	6.342506	7.542336	5.69016	2.441068	5.245503	8.094291	5.741515	2.941676	4.838812
hsa-miR-6503-5p	0.432303	0.162237	0.285784	0	0	0	0	0	0	0	0	0	0	0	0	0.305417	0.181341	0	0	0	0	0	0	0	0.171224	0	0	0	0.284468	0.131121	0.280161	0	0	0.220824	0	0.711008	0	0	0.351312	0.597464	0.171419	0	0.421494	0	0.238432	0.117309	0	0.21012	0.073315
hsa-miR-4529-5p	0	0	0	0	0	0	0	0	0	0	0	0	0	0	0	0	0	0	0	0	0	0	0	0	0	0	0	0	0	0	0	0	0	0	0	0	0	0	0	0	0	0	0	0	0	0	0	0	0
hsa-miR-6882-3p	0	0	0	0	0	0	0	0	0	0	0	0	0	0	0	0	0	0.232245	0	0	0	0.260556	0	0	0	0	0	0	0	0	0	0	0	0	0	0	0	0	0	0	0	0	0	0	0	0	0	0	0
hsa-miR-3177-5p	0	0	0	0	0	0	0	0	0	0	0	0	0	0	0	0	0	0	0	0	0	0	0	0	0	0	0	0	0	0	0	0	0	0	0	0	0	0	0	0	0	0	0	0	0	0	0	0	0
hsa-miR-30b-5p	261.975433	86.959032	344.655919	454.545455	512.380358	220.866703	422.371804	635.48401	283.884368	225.547211	188.580127	231.74516	153.2386	233.809792	92.294217	217.456703	165.746087	600.119793	139.851742	315.174938	704.173893	249.351933	334.106613	589.008483	363.850549	85.876319	386.300109	304.0514	145.36339	416.832209	241.218633	421.5562	457.200366	268.521409	166.193971	329.908048	85.368318	109.818219	316.532296	289.172578	241.529497	143.304399	267.648353	486.179285	124.699904	606.250717	84.125683	131.955172	317.748666
hsa-miR-381-5p	0.864606	0	0	0	0.866972	0	0	0.173677	1.978288	0	0.530713	0	0.21402	0	0	0	0	0	0.206728	0.646181	0.384584	0.260556	0.370818	1.14625	0.342448	0	0.3234	0.178959	0	0.393363	0	0	0	0.441648	0	0.711008	0.40846	0	0.351312	0.298732	0	0	0.210747	0.203422	0	0.586543	0	0	0.073315
hsa-miR-1273c	0	0	0	0	0	0	0	0	0	0	0.088452	0	0	0	0	0	0	0	0	0	0	0	0	0	0	0	0	0	0	0	0	0	0	0	0	0	0	0	0	0	0	0	0	0	0	0	0	0	0
hsa-miR-142-3p	196.265426	367.142334	331.795621	742.793795	319.623619	296.310398	136.611745	77.633602	303.667252	102.801061	27.420187	33.563091	259.606733	384.004001	125.122221	586.094682	306.648391	281.480338	121.969735	216.955378	1257.590735	313.709227	449.060054	396.766071	85.954342	464.121205	640.006625	252.869114	415.608443	310.624569	277.079242	144.957229	248.009634	113.28247	205.4375	907.247133	1292.370154	531.24254	229.75818	419.718463	241.529498	527.233675	115.910705	114.526753	420.59394	367.058536	264.10971	424.231678	135.780003
hsa-miR-4452	0	0	0	0	0	0	0	0	0	0	0	0	0	0	0	0	0	0	0	0	0	0	0	0	0	0	0	0	0	0	0	0	0	0	0	0	0	0	0	0	0	0	0	0	0	0	0	0	0
hsa-miR-4685-3p	0	0	0	0	0	0	0	0	0	0.093201	0	0	0	0.22417	0.110532	0	0.181341	0	0.103364	0.161545	0	0	0	0.16375	0	0	0	0	0	0	0	0.302625	0.239623	0	0.236407	0	0	0	0	0	0	0	0.210747	0	0	0.117309	0	0	0.146631
hsa-miR-4786-5p	0.432303	0.486711	1.714705	0.869528	0.577982	0.35254	0.553083	0.521031	0.494572	0.65241	3.449636	1.369922	0.21402	1.569192	0.994788	1.221667	0.544023	0.46449	1.963919	0.646181	0.384584	0	0.370818	0.49125	1.027343	0.555833	0.8085	0.894795	0.568936	0.917845	0.560322	0	0.718869	1.766589	0.945628	1.066512	0.40846	0.74369	1.053936	0.597464	0.514257	0.729903	1.475227	2.237645	0.715296	0.586544	0.499262	0.630359	0.586522
hsa-miR-656-5p	0	0	0	0.217382	0	0.17627	0	0	0	0	0	0	0	0	0	0	0	0	0	0	0	0	0	0	0	0	0	0	0	0	0	0	0	0	0	0	0.20423	0	0.351312	0	0.171419	0	0	0	0	0	0	0	0.073315
hsa-miR-761	0	0	0	0	0	0	0	0	0	0	0	0	0	0	0	0	0	0	0	0	0	0	0	0	0	0	0	0	0	0	0	0	0	0	0	0	0	0	0	0	0	0	0	0	0	0	0	0	0
hsa-miR-4479	0	0	0	0.217382	0	0	0	0	0	0	0	0	0	0	0.110532	0	0	0	0	0	0	0	0	0	0	0	0	0	0	0	0	0	0	0	0	0	0.20423	0	0	0	0	0	0	0	0	0	0	0	0
hsa-miR-3907	0	0	0	0	0	0	0	0	0	0	0.088452	0	0	0	0	0	0	0	0	0	0	0	0	0	0	0	0	0	0	0	0.280161	0	0	0	0	0	0	0	0	0	0	0	0.210747	0	0	0	0	0	0
hsa-miR-3188	0.432303	0.162237	0	0	0	0	0	0	0.989144	0	0	0	0	0	0.110532	0.305417	0	0	0.103364	0	0	0	0.370818	0	0	0	0	0	0	0	0	0	0.239623	0	0.236407	0	0	0	0	0	0	0	0.421494	0.203422	0	0.117309	0	0.21012	0
hsa-miR-145-3p	289.642806	272.558162	233.485808	367.157952	443.311601	109.816406	185.098773	79.717727	257.672048	157.230636	219.096142	196.469666	162.227456	196.597494	309.157997	173.782112	298.306688	184.634384	365.495754	203.870204	346.895058	307.716442	258.830651	271.333626	149.307143	181.757645	270.523269	282.576315	305.519141	262.241089	309.297758	132.852241	252.56247	243.789176	344.681096	255.25213	286.33106	219.884337	263.835463	213.294649	173.304699	143.304398	293.148707	195.895669	363.608706	234.499843	243.39033	318.541468	140.325554
hsa-miR-3912-3p	0.864606	1.460133	0.285784	0.652146	0.288991	0.17627	1.106168	0.173677	0.494572	0.932014	0.79607	0.913281	0.642061	0.44834	0.110532	0.91625	0.362683	1.393468	0.620185	0.807726	0.769169	0.781668	0.370818	0.3275	0.513672	0.416874	1.293597	0.357918	0.853405	1.048965	0.280161	0.302625	0.718869	0.441647	0.236407	1.777521	0.612691	0.495794	0.351312	0.896196	0.857095	0.973205	0.210747	1.220534	0.476864	0.469234	0.748893	1.260719	0.513207
hsa-miR-6783-3p	0	0	0	0	0	0	0	0	0	0	0	0	0	0	0	0	0	0	0	0	0	0	0	0	0	0	0	0	0	0	0	0	0	0	0	0	0	0	0	0	0	0	0	0	0	0	0	0	0
hsa-miR-3688-5p	0	0	0	0	0	0	0	0	0	0	0	0	0	0	0	0	0	0	0	0	0	0	0	0	0	0	0	0	0	0	0	0	0	0	0	0	0	0	0	0	0	0	0	0	0	0	0	0	0
hsa-miR-1915-5p	0	0	0	0	0	0	0	0	0	0	0	0	0	0	0	0	0	0	0	0	0	0	0	0	0	0	0	0	0	0	0	0	0	0	0	0	0	0	0	0	0	0	0	0	0	0	0	0	0
hsa-miR-892a	70.897642	0.324474	0	0.217382	0	0	0.184361	0	2.967432	0	0.265356	0.34248	0	0	0	0	0	0.232245	0	33.278337	0	0	0.370818	0.16375	0.171224	0	0.1617	0.178959	1.991279	0.131121	79.565727	0	0	0.883295	0	0	0	0	3.16181	0	0.171419	0	8.219123	0	0	0	0.249631	0	0.146631
hsa-miR-659-5p	1.296909	1.460133	1.143137	0.869528	2.022936	0.17627	0.184361	0.694708	0.989144	0.559208	0.796069	0	1.926182	0.44834	1.326384	0.91625	0.906707	0.928979	0.413456	0.969271	0.769168	0	1.112453	0.9825	0.513672	1.250625	0.8085	0	0.284468	1.442326	2.521449	0.907874	1.198115	0.662471	0.709221	1.066513	0.81692	0.743691	1.053936	0.597464	0.514257	0.729903	0.421494	1.017111	0.476864	0.469235	0.998524	0.42024	0.586523
hsa-miR-4423-5p	0.864605	0	0.285784	0	0.288991	0	0	0	0	0	0.088452	0	0.42804	0.22417	0.221064	0	0	0	0	0.161545	0	0	0	0	0.171224	0	0.1617	0	0	0	0	0	0	0.220824	0	0	0.20423	0	0	0	0	0	0	0	0	0.351926	0	0.21012	0
hsa-miR-3200-5p	0	0	0	0	0	0	0	0	0	0	0	0	0	0	0	0	0	0	0	0	0	0	0	0.16375	0	0	0	0	0	0	0	0	0	0	0	0	0	0	0	0	0	0	0	0	0	0	0	0	0
hsa-miR-4434	0	0	0	0	0	0.17627	0	0	0	0.093201	0.088452	0	0	0	0	0	0	0	0	0	0	0	0	0	0	0	0	0	0	0	0.280161	0	0	0	0	0	0.61269	0	0	0	0	0.243301	0	0	0	0	0	0.21012	0
hsa-miR-362-5p	1.729211	1.135659	2.857843	2.825965	1.444954	1.586433	1.290528	1.215739	0.494572	0.932013	5.13023	1.255762	1.284122	4.931749	2.7633	2.137917	4.352195	6.502848	2.170647	3.392451	5.768764	3.387226	2.224906	7.041247	1.369791	1.945417	4.365888	1.610631	1.422341	5.375943	0.560322	1.513124	5.750949	1.987412	3.546102	4.97706	3.880377	3.470554	3.161809	2.389856	3.77122	2.433011	2.950455	1.627378	2.38432	5.161578	2.49631	5.042872	0.879784
hsa-miR-3925-3p	0	0	0	0	0	0	0	0	0	0	0	0	0.21402	0	0	0	0	0	0	0	0	0	0	0	0	0	0	0	0	0	0	0	0	0	0	0	0	0	0	0	0	0	0	0	0	0	0	0	0
hsa-miR-10a-3p	17.292108	0.486711	0	0.434764	0	0	0.184361	0.173677	11.86973	0.093201	0.530713	0.11416	0.21402	0	0.442128	0.305417	0	0.232245	0	8.238811	0.384584	0.260556	0.370818	0.3275	0.513672	0.277916	0.3234	0.536877	0.284468	1.311207	10.365957	0	0	9.937061	0.236407	0	0.20423	0	9.134115	0	0.514257	0	6.954644	0	0.476864	0.234617	0.249631	0	0.073315
hsa-miR-369-5p	3.890725	2.271318	4.858332	2.391201	1.733944	2.820325	2.396696	3.994571	6.924008	0.932013	3.095826	0.22832	1.498142	2.017533	1.326384	4.886668	2.357437	3.948159	2.274012	5.492539	4.230427	1.042224	1.483271	6.549997	5.136713	2.084377	2.748893	2.863344	1.137873	3.802497	3.361932	6.657743	1.437737	3.091531	3.073289	3.199538	2.246533	1.48738	2.810496	1.194928	3.085542	1.946409	4.004188	1.830801	1.907456	3.28464	0.499262	1.680958	5.058758
hsa-miR-6505-5p	0	0	0	0	0	0	0	0	0	0	0.176904	0	0	0	0	0	0	0	0.103364	0	0	0	0	0	0	0.138958	0	0	0	0	0	0	0	0	0	0	0	0	0	0	0	0	0	0	0	0	0	0	0
hsa-miR-4796-5p	0	0	0	0	0	0	0	0	0	0	0	0	0	0	0	0	0	0	0.103364	0	0.769169	0.260556	0	0.16375	0	0.138958	0	0	0	0	0	0	0	0	0	0	0	0	0	0.298732	0.514257	0	0.210747	0	0.238432	0.117309	0	0	0
hsa-miR-34b-5p	0.864606	0	0.285784	0.217382	0	0.17627	0	0.173677	1.978288	0.093201	0.088452	0.11416	0	0.22417	0.221064	0	0	0	0.620185	1.130818	1.538337	0.260556	0	1.31	0	0.277917	0.485099	0	0	0.917844	1.680966	0	0	0.220824	0.236407	0.711009	0.20423	0.247897	0.351312	0.597464	0.342838	0.243301	0.210747	0.203422	0	0.234617	0	0.21012	0
hsa-miR-3622b-5p	0	0	0	0	0	0	0	0	0	0	0	0	0	0	0	0	0	0	0	0	0	0	0	0	0	0	0	0	0	0	0.280161	0	0	0	0	0	0	0	0	0	0	0	0	0	0	0	0	0	0
hsa-miR-92b-3p	83.866724	21.577521	58.01422	80.213905	49.706385	23.26768	41.665659	16.672989	65.283513	19.199473	40.245758	16.667386	21.830079	38.333149	57.366107	37.871672	60.386701	117.051231	67.806904	33.60143	34.997173	23.710582	53.768545	53.709977	35.272101	15.285427	34.280297	36.865561	51.204324	63.068982	97.496033	10.894489	18.211336	77.509059	48.463392	27.018331	61.269127	25.781254	64.641445	22.106168	11.999336	23.356914	56.058631	15.460093	59.131121	41.175312	17.723808	59.673997	20.894871
hsa-miR-2276-5p	0	0.162237	0	0	0	0	0	0	0	0	0.088452	0	0	0	0	0.305417	0	0	0	0.32309	0	0	0	0	0	0	0.1617	0	0	0	0.280161	0	0	0	0	0	0	0	0.351312	0	0	0	0	0	0	0	0	0	0
hsa-miR-4766-5p	0	0	0	0	0	0	0	0	0	0	0.088452	0	0	0	0	0	0	0	0	0.161545	0	0	0	0.16375	0	0	0	0	0	0	0	0	0	0	0	0	0	0	0	0	0	0	0	0	0	0	0	0	0
hsa-miR-28-5p	90.351263	146.824486	140.034327	176.296685	143.628335	84.609751	88.6778	63.392092	91.990405	79.314329	165.847908	90.52902	151.526436	140.554877	143.249468	143.24044	207.091936	180.453982	177.476303	114.535638	157.679571	126.109024	135.719223	181.434919	69.688083	110.194047	177.707756	122.22902	114.071857	210.448473	109.262795	76.564049	141.856719	147.730941	135.224683	210.814086	138.672459	103.125011	95.908231	131.143349	132.164116	136.005364	119.704145	89.098967	140.436412	116.018182	137.54674	161.792169	106.453868
hsa-miR-621	0	0	0	0	0	0	0	0	0	0	0	0	0	0	0	0	0	0	0	0	0	0	0	0	0	0	0	0	0	0	0	0	0	0	0	0	0	0	0	0	0	0	0	0	0	0	0	0	0
hsa-miR-3177-3p	0	0	0	0	0	0	0	0	0	0	0	0	0	0	0	0	0	0	0	0.161545	0	0	0.370818	0	0	0	0	0	0	0.131121	0	0	0	0	0	0	0	0	0	0	0	0	0	0	0	0	0	0	0.073315
hsa-miR-4738-3p	0	0.162237	0	0	0	0	0	0	0	0	0.176904	0	0	0	0.110532	0	0.181341	0.232245	0	0.161545	0	0	0	0.16375	0	0	0	0	0	0	0	0.302625	0	0	0	0	0.20423	0	0	0.298732	0	0	0	0	0	0	0	0	0
hsa-miR-191-5p	244.251023	98.802333	144.606877	253.684624	227.435613	250.656384	155.4166	219.006653	184.969953	114.54443	120.825729	146.695827	108.722356	134.726447	46.091844	160.954611	143.259746	343.95411	72.251564	214.855287	275.74696	126.890694	171.688526	263.309883	150.505711	77.260894	203.741377	115.070658	95.296937	243.22861	161.652904	285.072461	162.703905	166.500941	100.236478	251.341583	81.487941	118.246708	205.86895	155.639373	109.365377	119.460883	155.531089	259.363424	88.935115	276.02708	76.886379	111.993801	147.730402
hsa-miR-15b-3p	9.942962	0.486711	3.715195	5.434547	7.802746	8.284705	2.949781	7.120755	12.364302	3.728052	2.122853	3.424805	2.996285	2.465875	2.7633	3.665	2.901463	7.66407	2.377376	14.377534	8.460856	3.126671	1.854088	2.619999	2.22591	1.250625	6.79138	1.78959	1.70681	4.195858	8.684991	3.026246	3.35472	7.066354	1.654848	1.777522	3.063456	2.97476	18.268235	4.182248	1.885609	3.162915	5.690162	4.882135	2.861183	6.68659	1.747417	2.941676	5.278703
hsa-miR-4695-3p	0	0	0	0	0	0	0	0	0	0	0	0	0	0	0	0	0	0	0	0	0	0	0	0	0	0	0	0	0	0	0	0	0	0	0	0	0	0	0	0	0	0	0	0	0	0	0	0	0
hsa-miR-1343-3p	0.432303	0.162237	0	0.434764	0.288991	0	0.184361	0.173677	0.494572	0.186403	0.176904	0.34248	0	0.22417	0.110532	0.305417	0.181341	0.232245	0.413457	0.484636	0.384584	0	0	0	0	0	0.485099	0.178959	0	0.131121	0.280161	0	0.479246	0.441648	0.236407	0.355504	0	0	0	0.298732	0	0.243301	0.421493	0	0.238432	0.469235	0	0.21012	0.146631
hsa-miR-23a-3p	2434.296475	2123.844587	1824.447247	2243.163343	2011.663662	706.667688	895.627336	668.829989	1825.465515	707.39807	1349.515487	654.594457	1809.970439	1886.170271	1853.068932	1545.408596	3071.561506	2412.788131	1828.409045	1450.677061	1780.625411	1927.070944	1522.20604	2849.576207	746.364492	1687.3724	2043.881692	1342.908596	2014.321278	2905.893479	1897.810708	1676.843432	1658.429633	1552.168567	1853.902024	2516.970889	2536.541929	1616.038322	1706.323372	1850.943484	1766.816554	1839.113683	1713.160207	641.79734	2432.721068	2039.526888	1889.707484	2616.830756	779.12208
hsa-miR-19a-3p	17.292109	6.813954	8.287745	11.956003	13.582558	3.349136	2.212335	2.952509	14.837162	2.050429	6.191655	1.598243	4.066387	6.052602	3.86862	7.330002	8.341707	9.28978	5.374937	7.107995	23.844227	7.295564	11.495344	13.427494	1.541014	5.002504	12.935962	8.053156	8.818523	13.505416	9.245313	3.631497	7.428309	12.586943	8.510645	24.174296	6.943835	4.710037	8.08018	7.169568	4.456896	6.08253	7.79763	2.441067	10.729437	19.590533	4.49336	6.303591	2.126144
hsa-miR-3065-3p	8.646054	16.710411	12.57451	17.173167	16.761456	12.691463	18.436133	52.276766	9.891441	17.149044	17.425086	32.193169	40.663874	17.709465	2.873832	28.403754	15.595364	14.863649	8.579227	10.500447	18.844631	23.189469	18.170062	22.59749	21.23175	23.761894	25.710222	17.716945	19.343855	40.64737	6.723864	70.208928	13.658503	4.637295	23.64068	41.949514	13.479208	26.029149	10.890678	65.72104	15.08488	40.8746	10.115843	27.868854	10.729437	56.660042	23.465324	11.346464	18.255519
hsa-miR-4676-5p	0	0.324474	0	0.434764	0.288991	0.17627	0	0.347354	0	0.093201	0	0	0	0	0	0	0	0	0.103364	0	0	0.260556	0	0.16375	0	0.138958	0	0	0	0.131121	0	0	0	0	0	0	0	0	0	0	0.171419	0	0	0	0	0.117309	0	0	0.073315
hsa-miR-3689e	0	0	0	0	0	0	0	0	0	0	0	0	0	0	0	0	0	0	0	0	0	0	0	0	0	0.138958	0	0	0	0	0	0	0	0	0	0	0	0	0	0	0	0	0	0	0	0	0	0	0
hsa-miR-224-5p	12.969081	3.731451	6.858823	12.608148	4.045869	2.115244	7.005731	2.952509	11.375157	4.194059	13.886998	4.452246	13.055244	6.725113	5.858196	10.995002	12.693902	15.560385	3.72111	11.792809	11.152946	4.168893	5.562264	7.041247	6.33528	3.47396	7.438178	11.811295	7.965116	14.947742	14.848533	5.447246	3.115098	20.757413	2.127661	6.043574	7.352294	3.966347	11.593303	10.156888	9.770888	6.569133	13.909286	2.644489	11.683166	9.97123	6.490408	6.093472	4.178974
hsa-miR-484	55.334745	3.731451	12.57451	20.433895	17.339436	24.325302	12.905293	26.398899	67.756374	6.24449	9.022126	6.27881	8.346795	8.966819	12.600648	13.743753	18.134145	25.779141	13.747436	48.78669	17.306294	11.203901	10.012074	20.95999	11.814442	3.473961	9.701971	9.305869	7.111711	21.50377	45.386084	11.197113	18.450958	32.902706	10.874713	12.798158	7.964987	5.20583	60.77701	10.754352	5.999667	10.461951	29.293796	15.663516	15.974941	19.707842	3.245205	13.867901	9.091102
hsa-miR-580-3p	0	0	0	0	0.288991	0.17627	0.184361	0	0.494572	0	0.088452	0.11416	0	0	0.110532	0	0.181341	0.464489	0.103364	0	0	0.260556	0	0.16375	0.171224	0	0.4851	0	0	0.131121	0	0	0	0.220824	0.472814	0	0.40846	0	0	0	0	0	0.210747	0.203422	0	0.234617	0	0	0
hsa-miR-105-5p	0.864605	0	0.571568	0	0	0	0.184361	0.694708	0.494572	0.093201	0.972974	0.799121	1.498142	0.22417	0	0.305417	1.269388	0.46449	0	1.130817	0.769168	0	0.370818	0.3275	0.684896	1.111666	0	0	0.284468	1.180088	1.400805	0.60525	0.239623	1.766592	0.236407	0.355504	0.20423	0.495794	0.702624	5.97464	0.514257	1.703107	0.421494	0	0.476864	0.469235	0.249631	0.42024	0.073315
hsa-miR-3926	0.864606	0.324474	0.285784	0	0.577982	0	0.184361	0.694708	0	0.093201	0.796068	0	0.64206	0.89668	0.442128	0	0	0	0.723548	0.32309	0.384584	0.260556	0	0.655	0.171224	0	0.1617	0	0.568936	0.917846	0	0.60525	0.718869	0.441648	0.472814	0.355504	0.81692	0.247897	0.351312	0.298732	0.685676	0.973204	0.210747	0.406844	0.953728	0.821163	0	1.050599	0.806467
hsa-miR-4671-3p	0	0	0	0	0	0	0	0	0	0	0	0	0	0	0	0	0	0	0	0	0	0	0	0	0	0	0	0	0	0	0	0	0	0	0	0	0	0	0	0	0	0	0	0	0	0	0	0	0
hsa-miR-574-3p	50.147113	18.332781	47.440201	84.344161	95.077912	29.789683	46.090332	21.188589	40.060337	35.789309	41.660994	38.471979	43.874181	36.988126	31.943748	68.107928	57.303898	65.028462	51.16527	20.839348	79.993538	52.111167	37.081755	73.687466	38.35413	10.699799	54.007634	24.696347	31.575999	80.508016	29.416906	56.59082	70.688737	36.435883	37.352273	52.614646	27.775337	20.079629	37.239093	54.070492	28.969826	42.091106	31.822758	50.855573	78.920971	82.819855	17.973439	52.740045	38.050659
hsa-miR-99a-5p	2106.611033	2936.327492	2331.142892	3424.633715	2681.543903	702.613473	1072.245491	1143.836483	2078.191843	874.042041	1605.761564	1251.538024	3979.281113	4176.744059	1626.920465	2448.220413	5717.151943	3301.355594	2333.54981	2092.819748	3928.528847	3584.727159	2385.469295	4003.030686	1186.067177	2170.252994	4457.08504	2163.614728	2981.229627	4660.286342	2793.765632	1967.36314	4051.303253	2110.852088	2618.677985	6521.372033	3426.782367	2430.378845	1974.023274	4040.649059	2765.332749	3037.615337	2420.215499	1288.069973	3481.344729	1881.160313	2609.893229	4168.984986	1289.470135
hsa-miR-5584-3p	0	0	0	0	0	0	0	0	0	0	0	0	0	0	0	0	0	0	0	0	0	0	0	0	0	0	0	0	0	0	0	0	0	0	0	0	0	0	0	0	0	0	0	0	0	0	0	0	0
hsa-miR-4480	0	0	0	0	0	0	0	0	0	0	0	0	0	0	0	0	0	0	0	0	0	0	0	0	0	0	0	0	0	0	0	0	0	0	0	0	0	0	0	0	0	0	0	0	0	0	0	0	0
hsa-miR-4256	0	0	0	0	0	0	0	0	0	0	0	0	0	0	0	0	0	0	0	0	0	0	0	0	0	0	0	0	0	0	0	0	0	0	0	0	0	0	0	0	0	0	0	0	0	0	0	0	0
hsa-miR-455-3p	153.467458	68.950725	53.441671	226.729274	225.701673	31.199844	31.89451	16.499312	129.577882	17.521848	11.58724	25.800199	60.781788	106.256796	51.39738	109.950019	135.824746	43.429727	49.097986	123.420629	163.448336	69.047298	80.838228	90.38996	20.718079	30.570855	102.032389	31.317831	35.558559	84.441632	134.477286	19.065357	83.388747	118.140591	98.345225	184.151259	75.769487	99.406561	144.389313	116.50548	26.055702	93.670957	107.90233	36.616012	58.415826	51.967701	36.945402	146.453433	18.108886
hsa-miR-4746-5p	0.432303	0	0	0.652146	0.866972	0.705081	0.184361	0.347354	0.494572	0.559207	0.088452	0.570801	0	0.672511	0.110532	0.610833	0.181341	0.928979	0.206728	0.484635	1.153753	0.260556	0.370818	0.3275	0.342448	0.138958	1.293597	0.536877	0.568936	1.048965	0.560322	1.210499	1.67736	0.220824	0.472814	0.355504	0.20423	0.495794	0	1.792392	0	0.729903	0.421494	0.610267	0	0.82116	0.249631	0	0.586523
hsa-miR-4727-5p	0.432303	0	0	0	0.288991	0	0.184361	0	0.494572	0.093201	0.088452	0.11416	0	0	0.221064	0	0.181341	0	0.310092	0	0.384584	0.260556	0.370818	0	0	0	0	0	0	0	0.280161	0	0	0.441648	0	0	0	0	0.351312	0.298732	0	0.243301	0.63224	0.406845	0.238432	0.117309	0	0.21012	0.219946
hsa-miR-127-5p	276.673724	42.019383	72.875006	99.560891	95.944886	47.416713	28.576005	56.966045	494.572071	17.615051	34.761722	27.969243	105.29803	97.065808	55.487063	153.013775	77.976823	69.441108	65.842985	270.265336	160.371663	81.032866	65.263891	149.503683	29.964164	37.796697	121.759725	45.992471	67.134559	86.015078	111.784245	43.880581	169.652968	89.654355	76.122986	172.77512	112.530964	67.675787	207.274198	136.221793	95.651852	137.465172	138.460605	26.851743	63.184465	96.075725	44.434337	123.550385	42.449577
hsa-miR-365b-5p	0	0	0.285784	0.434764	0.288991	0	0	0	0.989144	0	0.088452	0	0	0	0.221064	0.610833	0.181341	0	0.103364	0	0	0	0	0.3275	0	0	0.1617	0	0	0.262242	0	0	0	0.220824	0	0	0	0	0	0	0.342838	0	0	0	0.238432	0.117309	0	0	0
hsa-miR-1185-1-3p	0.432303	0.162237	0	0	0	0	0.184361	0.521031	0	0	0.176904	0	0	0	0	0	0	0	0.103364	0.161545	0.384584	0	0	0.16375	0	0	0.1617	0	0	0.917844	0	0	0.239623	0.220824	0	0	0	0	0	0	0	0	0	0	0	0.351926	0	0	0
hsa-miR-140-5p	19.885924	17.197122	19.71912	16.303639	28.32108	17.098221	21.754636	17.19402	25.717747	10.53175	20.167105	12.3293	15.195447	14.57108	8.621496	17.71417	16.502071	17.882827	14.160893	13.569806	30.382161	15.63335	24.844775	31.931236	17.464827	18.342514	21.344335	17.001109	13.370018	31.337811	16.5295	21.788979	28.515118	16.561765	16.784883	27.72934	13.479208	15.865386	28.104976	20.313776	17.656166	16.787782	14.541524	24.410675	12.398461	44.577259	18.223071	22.272689	25.147159
hsa-miR-6763-3p	0	0	0	0	0	0	0	0	0	0	0	0	0	0	0	0	0	0	0	0	0	0	0	0	0	0	0	0	0	0	0	0	0	0	0	0	0	0	0	0	0	0	0	0	0	0	0	0	0
hsa-miR-4450	0	0	0	0	0	0	0	0	0	0	0	0	0	0	0	0	0	0	0	0	0	0	0	0	0	0	0	0	0	0	0	0	0	0	0	0	0	0	0	0	0	0	0	0	0	0	0	0	0
hsa-miR-1224-5p	27.235069	0.162237	0.285784	0.217382	0	0	0.553084	0.521031	31.652613	0.093201	0.265356	0.45664	1.070102	0	0.110532	0	0.181341	0.464489	0.103364	35.701518	0	0.260556	0.370818	0	0.171224	0	0	0	0	1.835689	22.693041	0	0	40.852353	0	0	0.20423	0.247897	34.077284	0.597464	0.171419	0	28.872303	0	0	0.821161	0	0	0.219946
hsa-miR-1245b-3p	0	0	0	0	0	0	0	0	0	0	0	0	0	0	0	0	0.181341	0	0	0	0	0	0	0.16375	0	0	0	0	0	0	0	0	0	0	0	0	0	0	0	0	0	0.243301	0	0	0	0	0	0	0
hsa-miR-33b-5p	15.130594	0.648948	0	2.825965	6.357794	1.938973	0.184361	1.042062	18.299166	0.559208	0.088452	0.456641	0.642061	1.120851	0.55266	1.8325	0.362682	0.928978	0.413457	4.361723	5.38418	0.781668	1.112453	0.9825	0.513672	0.555834	1.940395	2.147508	0	1.966808	3.081771	0.907874	0.718869	2.208236	2.836883	4.266052	1.021152	0.247897	22.132669	0.597464	0.857095	1.216506	8.219123	0.203422	0.476864	0.117309	0	1.891078	0.953099
hsa-miR-7152-3p	0	0	0	0	0	0	0	0	0	0	0	0	0.21402	0	0.110532	0	0.181341	0	0	0	0	0	0	0.16375	0	0	0	0	0	0	0	0	0	0	0	0.711008	0.40846	0	0	0	0	0	0	0	0.953728	0	0	0	0
hsa-miR-505-3p	61.819284	4.704873	16.003924	19.564368	29.188052	9.342326	10.324236	11.115326	134.029031	9.599736	7.253081	13.356743	19.261833	15.916101	9.505752	15.88167	16.68341	16.024876	11.163331	67.525947	17.69088	12.246126	12.978615	23.08874	12.499338	3.335002	16.169953	6.084606	9.956392	20.323686	26.615295	18.76273	25.400023	30.252825	12.056748	18.84173	13.070743	5.94952	96.610855	27.782076	14.570621	12.894962	62.381031	16.273783	14.782782	17.127051	6.989669	14.078022	9.311047
hsa-miR-4635	0	0	0	0	0	0	0	0	0	0	0	0	0	0	0	0	0	0	0	0	0	0	0	0	0	0	0	0	0	0	0	0	0	0	0	0	0	0	0	0	0	0	0	0	0	0	0	0	0
hsa-miR-1469	0	0	0	0	0	0	0	0	0	0	0	0	0	0	0	0	0	0	0	0	0	0	0	0	0	0	0	0	0	0	0	0	0	0	0	0	0	0	0	0	0	0	0	0	0	0	0	0	0
hsa-miR-1-5p	0	0.162237	0.285784	1.086909	0.866972	0.17627	0.368722	0	0	0.186403	0.972975	0.22832	0	0.896681	0.331596	0	1.632072	0.928978	0.51682	0.32309	0.769169	0.781668	0.370818	1.14625	0.171224	0.277917	0.323399	0.178959	0.284468	1.311206	0.280161	0	0.718869	0.220824	0.236407	0	0	0	0.702624	0.298732	0	0.243301	0	0.813689	1.430592	1.290394	0	1.260718	0.293262
hsa-miR-6749-5p	0	0	0	0	0	0	0	0	0	0	0	0	0	0	0	0	0	0	0	0	0	0	0	0	0	0	0	0	0	0	0	0	0	0	0	0	0	0	0	0	0	0	0	0	0	0	0	0	0
hsa-miR-3124-3p	0	0	0	0	0	0	0	0	0	0	0	0.11416	0	0	0	0	0	0	0	0.161545	0	0	0	0	0	0.138958	0.1617	0	0	0	0	0	0	0	0	0	0	0	0	0	0	0	0	0.203422	0	0.117309	0	0	0
hsa-miR-6826-5p	0	0	0	0	0	0	0	0	0	0	0	0	0	0	0	0	0	0	0	0	0	0	0	0	0	0	0	0	0	0	0	0	0	0	0	0	0	0	0	0	0	0	0	0	0	0	0	0	0
hsa-miR-597-5p	0.432303	0	0	0	0	0	0	0	0	0	0	0	0.21402	0	0.110532	0	0.181341	0	0.103364	0.323091	0	0	0	0	0	0	0	0	0	0	0.280161	0	0	0.220824	0	0	0.20423	0	0	0	0	0	0	0	0	0	0	0	0
hsa-miR-6746-3p	0	0	0	0	0	0	0	0	0	0	0.088452	0	0	0	0	0	0	0	0	0	0	0	0	0	0	0	0	0	0	0	0	0	0	0	0.236407	0	0	0	0	0	0	0	0	0	0	0	0	0.21012	0
hsa-miR-3128	0	0	0	0	0.288991	0	0	0	0	0	0	0	0	0	0	0	0	0	0	0	0	0	0	0	0	0	0	0	0	0	0	0	0	0	0	0	0	0	0	0	0	0	0	0	0	0	0	0	0
hsa-miR-194-5p	76.085275	122.326698	93.45148	104.778053	53.174273	48.474335	46.09033	46.719103	72.702094	48.557891	71.380939	76.030677	126.05801	109.619356	33.933324	97.427934	152.326819	94.755758	51.061907	92.242383	131.527837	94.060656	91.962752	103.817454	43.148396	110.333005	116.423643	61.02503	93.02119	135.709762	97.496033	81.406044	103.037819	74.196706	74.940952	183.084747	106.404051	86.020141	71.667689	88.723404	101.137263	101.213294	72.918372	52.076107	91.557864	102.17577	105.344328	93.083029	50.294321
hsa-miR-663a	0	0	0	0	0	0	0	0	0	0	0	0	0	0	0	0	0	0	0	0	0	0	0	0	0	0	0	0	0	0	0	0	0	0	0	0	0	0	0	0	0	0	0	0	0	0	0	0	0
hsa-miR-519d-3p	0	0	0	0	0	0	0	0	0	0	0.176904	0	0	0	0	0.305417	0	0	0	0	0	0.260556	0	0	0	0	0	0	0	0	0	0	0	0	0	0.355504	0.20423	0	0	0	0	0	0.210747	0	0	0	0	0	0
hsa-miR-520g-3p	0	0	0	0	0.288991	0	0	0	0	0	0	0	0	0	0	0	0	0	0	0	0	0	0	0	0	0	0	0	0	0	0	0	0	0	0	0	0	0	0	0	0	0	0.210747	0	0.238432	0.234618	0	0	0
hsa-miR-6862-5p	0	0	0	0	0	0	0	0	0	0	0	0	0	0	0	0	0	0	0	0	0	0	0	0	0	0	0	0	0	0	0	0	0	0	0	0	0	0	0	0	0	0	0	0	0	0	0	0	0
hsa-miR-6841-3p	0	0	0	0	0	0	0	0	0	0	0	0	0	0	0	0	0	0	0	0	0	0	0	0	0	0	0	0	0	0	0	0	0	0	0	0	0	0	0	0	0	0	0	0	0	0	0	0	0
hsa-miR-410-3p	21.182832	9.085272	17.14706	8.260511	5.490822	8.284705	6.637008	14.415188	21.266599	5.592079	8.933674	4.566407	14.553386	9.415158	7.295112	14.965419	16.683412	19.740783	12.817158	34.409155	9.230023	4.690005	11.866162	23.74374	9.759757	8.89334	15.523153	10.379624	5.973838	15.341104	9.525474	9.986615	16.294353	17.224236	6.146577	17.064208	14.70459	13.38642	10.890678	7.169568	10.627983	9.488746	21.496166	5.492402	9.77571	14.663572	15.227497	11.766704	9.237733
hsa-miR-6869-3p	0	0	0	0	0	0	0	0	0	0	0	0	0	0	0	0	0	0	0	0	0	0	0	0	0	0	0	0	0	0	0	0	0	0	0	0	0	0	0	0	0	0	0	0	0	0	0	0	0
hsa-miR-676-3p	0	0	0.285784	1.521673	0.866972	0.17627	0	1.042062	0.989144	0.279603	1.061427	1.141601	1.498142	2.241704	0.331596	1.221667	1.813413	0.232245	0.930278	0.64618	0.769168	0.260556	0.741636	0.9825	0.513672	1.250625	1.131897	0.178959	0.568937	0.917844	0.840483	0.302625	0.718869	0.220824	0.472814	1.422016	1.021151	0.74369	1.053936	1.49366	1.028514	0.729903	0.842987	0.406845	0.238432	0.821161	0.748893	1.050598	0.14663
hsa-miR-216b-5p	0.864606	0.973422	0	0.869528	0.577982	0	0.184361	0	0	0.186403	0	0.34248	0	0	0	0.610834	0.181341	0.232245	0	0.32309	0	0	0	0.16375	0	0.138958	0	0	0.284468	0	0.280161	0.60525	0	0	0.236407	0	0	0.247897	0	0.298732	0.171419	0.243301	0	1.220534	0	0.469236	0	0	0.146631
hsa-miR-1288-5p	0	0	0.285784	0	0	0	0	0.347354	0	0.093201	0.265356	0.11416	0	0	0	0	0.181341	0.232245	0.103364	0	0	0	0	0.16375	0.171224	0	0	0	0	0	0	0	0	0	0	0	0	0	0	0	0	0	0	0.203422	0	0	0	0	0
hsa-miR-323b-5p	0	0	0	0	0	0	0	0	0	0	0	0	0	0	0	0	0	0	0	0	0	0	0	0	0	0	0	0	0	0	0	0	0	0	0	0	0	0	0	0	0	0	0	0	0	0	0	0	0
hsa-miR-5694	0	0	0	0	0	0.352541	0.184361	1.042062	0	0	0	0	0	0	0	0	0	0	0	0	0	0	0	0	0	0	0.1617	0	0	0	0	0	0	0	0	0	0	0	0	0	0	0	0	0	0	0	0	0	0.14663
hsa-miR-382-3p	4.323027	0.648948	0.857353	2.173818	0.288991	0.352541	0.368723	0.694708	4.451148	0.466006	0.265356	0.45664	1.498143	0.22417	0.221064	0.916251	1.450731	0.46449	0.516821	5.169449	1.538337	1.30278	0.370818	1.47375	0.171224	0.972708	0.8085	1.252713	0.853405	0.917844	0.560322	0.907874	1.916983	1.545766	0.709221	1.066513	1.838074	1.487381	1.756561	0.298732	1.371352	1.216506	4.214935	0.203422	0.953728	0.82116	0	1.050599	0.293261
hsa-miR-940	1.296908	0.324474	0.857353	0.434764	0.866973	1.410163	0.368722	1.389416	3.956576	0.372805	0.265356	0.342481	0.21402	0.44834	0.55266	1.527084	0.725365	0	0.930277	2.42318	1.153753	0.260556	0	0.655	0.171224	0.138958	0.485099	0.178959	0.284468	0.393362	0.560322	0.302625	0.479246	0.662471	0.236407	0	0	0.74369	3.16181	0	0.342838	0.973204	1.896721	0.203422	0.238432	0.938469	0.249631	1.260719	0.293262
hsa-miR-1229-3p	0	0	0	0	0	0	0	0.173677	0.494572	0	0	0.456641	0	0.22417	0.221064	0	0	0	0	0.484636	0	0	0	0	0	0	0.1617	0	0	0.131121	0.280161	0	0.239623	0.220824	0	0	0	0	0.702624	0	0	0	0	0	0	0.234617	0	0	0
hsa-miR-6790-5p	0	0	0	0	0	0	0	0	0	0	0	0	0	0	0	0	0	0	0	0	0	0	0	0	0	0	0	0	0	0	0	0	0	0	0	0	0	0	0	0	0	0	0	0	0	0	0	0	0
hsa-miR-509-3-5p	0	0.162237	0	0	0	0	0	0	0	0.093201	0	0.913282	0	0	0	0	0.181341	0	0	0.161545	0	0	0	0.16375	0.342448	0	0	0	0	0.524483	0	0	0	0	0	0	0	0.247897	0	0	0	0	0	0.406845	0	0	0	0	0.219946
hsa-miR-6895-5p	0	0	0	0	0	0	0	0	0	0	0	0	0	0	0	0	0	0	0	0	0	0	0	0	0	0	0	0	0	0	0	0	0	0	0	0	0.20423	0	0	0	0	0	0	0	0	0	0	0	0
hsa-miR-6828-5p	0	0	0	0	0	0	0	0	0	0	0	0	0	0	0	0	0	0	0	0	0	0	0	0	0	0	0	0	0	0	0	0	0	0	0	0	0	0	0	0	0	0	0	0	0	0	0	0	0
hsa-miR-6773-3p	0	0	0	0	0	0	0	0	0	0	0	0	0	0	0	0	0	0	0	0	0	0	0	0	0	0	0	0	0	0	0	0	0	0	0	0	0	0	0	0	0	0	0	0	0	0	0	0	0
hsa-miR-501-5p	4.323027	0.324474	0	1.739055	1.733943	0.528811	0.184361	0.347354	3.462004	0.093201	0.353809	0.22832	2.140204	2.017534	0.773724	0.91625	1.813413	1.625713	1.033642	3.230906	1.153753	1.563336	1.483271	1.80125	0.684896	0.694792	1.616996	0.536877	0.568937	2.09793	2.521449	0.60525	1.916983	1.987412	1.182035	2.133025	2.859225	1.48738	4.215745	0.896196	0.857095	0.729903	1.896721	0.813689	2.622752	2.111554	0.998524	1.470839	0.219946
hsa-miR-3174	0	0	0	0	0	0	0	0	0	0	0	0	0	0	0	0	0	0.232245	0	0	0	0	0	0	0	0	0	0	0.284468	0	0	0	0	0	0	0	0	0	0	0	0	0	0	0	0	0	0	0	0
hsa-miR-6856-3p	0	0	0	0	0	0	0	0	0	0	0	0	0	0	0	0	0	0	0	0	0	0	0	0	0	0	0	0	0	0	0	0	0	0	0	0	0	0	0	0	0	0	0	0	0	0	0	0	0
hsa-miR-4638-3p	0.432303	0	0	0.434764	0	0	0	0	0	0	0.088452	0	0	0.44834	0	0	0	0	0.103364	0.807726	0.769168	0.521112	0	0	0	0	0	0.357918	0	0.524483	0.280161	0	0	0.220824	0	0.355504	0	0.247897	0	0.597464	0.171419	0.243301	0.842987	0	0	0.117309	0	0.42024	0.073315
hsa-miR-6848-3p	0	0	0	0	0	0	0	0	0	0	0	0	0	0	0	0	0	0	0	0	0	0	0	0	0	0	0.1617	0	0	0	0	0	0	0	0	0	0	0	0	0.298732	0	0	0	0	0	0	0	0	0
hsa-miR-549a-3p	0	0	0	0	0	0	0	0	0	0	0	0	0	0	0	0	0	0	0.103364	0	0	0	0	0	0	0	0	0	0	0	0	0	0	0	0	0	0	0	0	0	0	0	0	0	0	0	0	0	0
hsa-miR-4716-3p	0	0	0	0	0	0.17627	0.184361	0	0	0	0	0.11416	0	0	0	0	0	0	0	0	0	0	0	0	0	0	0	0	0	0	0	0	0	0	0	0	0	0	0	0	0	0	0	0	0	0	0	0	0
hsa-miR-7161-5p	0	0	0	0	0	0.17627	0	0	0	0	0	0	0	0	0	0	0	0	0	0	0	0	0	0	0	0	0	0	0	0	0	0	0	0	0	0.355504	0	0	0	0	0	0	0	0	0	0	0	0	0
hsa-miR-652-3p	92.080475	9.73422	7.430393	10.43433	7.224766	3.877947	3.502866	4.341924	108.311283	2.609637	5.130229	5.251368	7.490713	11.208522	5.416068	8.551668	15.595364	10.218759	9.406139	148.298611	10.383777	4.690005	6.674716	12.281245	5.136714	7.503756	10.833868	4.473976	9.956397	17.045672	48.187694	4.539371	8.626422	81.483882	5.437357	10.66513	11.232673	9.420073	142.984065	8.364496	7.371021	7.299036	99.893955	7.11978	6.676095	7.155824	7.488933	9.455386	4.838811
hsa-miR-3617-5p	0	0	0	0	0	0	0	0	0	0.093201	0	0	0.21402	0	0	0	0	0	0	0	0	0	0	0	0	0	0	0	0	0	0	0	0	0	0	0	0	0	0	0	0.171419	0	0	0	0	0	0	0	0
hsa-miR-5702	0	0	0	0	0.288991	0	0	0	0	0.093201	0	0.11416	0	0	0	0	0	0.232245	0	0	0	0	0	0.16375	0	0	0	0	0	0	0	0	0	0	0	0	0	0	0	0	0	0	0	0	0	0	0	0	0.073315
hsa-miR-7156-3p	0	0	0	0	0	0	0	0	0	0	0	0	0	0	0	0	0	0	0	0	0	0	0	0	0	0	0	0	0	0	0	0	0	0	0	0	0	0	0	0	0	0	0	0	0	0	0	0	0
hsa-miR-548e-5p	0	0	0	0	0	0	0	0	0	0	0.088452	0	0	0	0	0	0	0	0	0.161545	0	0	0	0	0	0	0	0	0	0	0	0	0	0	0	0	0	0	0	0	0	0	0.210747	0	0	0	0	0	0
hsa-miR-660-5p	22.047438	13.952382	36.008826	24.129386	16.183475	9.694867	14.195822	18.236082	33.136329	9.040529	18.132704	7.420411	33.601201	39.00566	10.279476	30.847089	42.796582	26.011385	11.783517	28.431978	55.380141	24.231693	24.103141	43.721231	10.444651	12.3673	43.982265	18.074862	20.766198	38.811682	19.050948	11.802363	45.288717	24.511412	26.004747	63.990784	42.684158	19.831733	29.510226	40.627552	38.740714	29.196142	16.648993	15.053249	30.519288	66.396654	19.221595	34.039391	10.410777
hsa-miR-3657	0	0	0	0	0	0	0	0	0	0	0	0	0	0	0	0	0	0	0	0	0	0	0	0	0	0	0	0	0	0	0	0	0	0	0	0	0	0	0	0	0	0	0	0	0	0	0	0	0
hsa-miR-365a-3p	48.417901	6.48948	30.007357	34.998479	36.701808	34.901522	24.888779	32.998623	62.31608	22.46152	59.174533	17.124026	15.837508	18.830318	25.42236	18.019587	29.377315	59.686839	33.800088	34.086065	46.534702	23.189469	21.878235	43.22998	24.656225	8.337508	29.914411	24.338428	6.542774	32.255654	41.463831	20.275854	32.828329	38.864942	27.659593	32.350897	22.465347	6.941107	49.183709	16.43026	15.427718	12.165059	44.678307	36.209167	38.864405	52.436934	6.240777	23.323286	19.061986
hsa-miR-98-3p	1.296908	0.324474	0.857353	0.434764	0	0.35254	0.737445	0.347354	2.967432	0.093201	0.442261	0.22832	0.856082	0.22417	0.110532	0.305417	0.181341	0	0.930277	0.646181	0.384584	0	1.112453	0.16375	0	0.416875	0.646799	0	0.568937	0.524483	1.961127	0.605249	0.958492	0.220824	0.472814	0	0.40846	0.247897	1.405248	0.597464	0	0.243301	1.475227	0.406845	0.715296	0.586543	0.499262	0.21012	0.366576
hsa-miR-6780b-3p	0	0	0	0	0	0	0	0	0	0	0	0	0	0	0	0	0	0	0	0	0	0	0	0	0	0	0	0	0	0	0	0	0	0	0	0	0	0	0	0	0	0	0	0	0	0	0.249631	0	0.073315
hsa-miR-4520-3p	0	0	0	0	0	0	0	0	0	0	0	0	0	0	0	0.305417	0	0	0	0	0	0	0	0	0	0	0	0	0.284468	0	0	0	0	0	0	0	0	0	0	0	0	0	0	0	0	0	0	0.21012	0
hsa-miR-539-3p	0.864606	0	0	0.434764	0.288991	0.528811	0.184361	0.521031	1.483716	0.466007	0.088452	0.11416	0	0	0.442128	0	0.362683	0	0.206728	0.807725	0.384584	0.260556	0.370818	0.16375	0.171224	0.277916	0.1617	0.178959	0.853404	0.524483	0	0.907874	0.479246	0.662472	0.945628	0.355504	0.408461	0.247897	0.351312	0.597464	0.514257	0.486602	0.210747	0	0.476864	1.173087	0.249631	0.21012	0.073315
hsa-miR-6838-5p	0	0	0	0	0	0	0	0	0	0	0	0	0	0	0	0	0	0	0	0	0	0	0	0	0	0	0	0	0	0	0	0	0	0	0	0	0	0	0	0	0	0	0	0	0	0	0	0	0
hsa-miR-199a-5p	364.431171	220.480085	417.816709	399.547847	384.068526	165.517826	185.65186	192.955108	275.476642	107.274722	489.052311	117.813302	659.1828	560.201984	307.61055	479.504245	718.293486	519.530955	375.935535	440.534109	584.952754	396.044869	291.833413	568.867242	155.471201	201.350784	551.557	278.818174	339.37089	622.691464	395.307189	216.074031	643.147687	444.959409	324.350113	628.176206	548.562929	186.170393	384.33555	595.074146	642.821586	499.740639	354.265263	204.439405	548.870323	588.302508	263.86008	559.12853	256.970251
hsa-miR-4466	0	0	0	0	0	0	0	0	0	0	0	0	0	0	0	0	0	0	0	0	0	0	0	0	0	0	0	0	0	0	0	0	0	0	0	0	0	0	0	0	0	0	0	0	0	0	0	0	0.073315
hsa-miR-215-3p	0	0	0	0	0	0	0	0	0	0	0	0	0	0	0	0	0	0	0	0	0	0	0	0	0	0	0	0	0	0	0	0	0	0	0	0	0	0	0	0	0	0	0	0	0	0	0	0	0
hsa-miR-4471	0	0	0	0	0	0	0	0	0	0	0	0	0	0	0	0	0	0	0	0	0	0	0	0	0	0	0	0	0	0	0	0	0	0	0	0	0	0	0	0	0	0	0	0	0	0	0	0	0
hsa-miR-4724-5p	0	0	0	0	0	0	0	0	0	0	0	0	0	0	0	0	0	0	0	0	0	0	0	0	0	0	0	0	0	0	0	0	0	0	0	0	0	0.247897	0	0	0	0	0	0	0	0	0	0	0
hsa-miR-29b-2-5p	60.95468	10.869879	14.860785	24.781532	24.564202	7.755893	11.246041	10.594295	92.979548	5.685282	16.80592	10.274415	17.977715	18.381976	14.811288	26.571253	21.398292	27.17261	18.398824	59.610228	15.767957	14.330571	20.765785	26.36374	10.615875	10.005006	17.140152	11.453378	11.663206	27.141955	28.296263	12.710238	19.649073	37.098354	19.14895	29.862366	21.444195	13.138525	74.126874	20.313776	15.256297	27.006432	45.310547	10.984805	21.220443	27.802133	12.481555	27.315562	10.410775
hsa-miR-3144-5p	0	0	0	0	0	0	0	0	0	0	0	0	0	0	0	0	0	0	0	0	0	0	0	0	0	0	0	0	0	0	0	0	0	0	0	0	0	0	0	0	0	0	0	0	0	0	0	0	0
hsa-miR-4665-5p	0	0	0	0	0	0	0	0	0	0	0.088452	0	0	0	0	0	0	0	0.103364	0	0	0	0	0	0	0	0	0	0	0	0	0	0	0	0	0	0	0	0	0.298732	0	0	0	0	0.238432	0	0	0.21012	0
hsa-miR-6760-3p	0	0	0	0	0	0	0	0	0	0	0	0	0	0	0	0	0	0	0	0	0	0	0	0	0	0	0	0	0	0	0	0	0	0	0	0	0	0	0	0	0	0	0	0	0	0	0	0	0
hsa-miR-145-5p	6476.758974	1775.197272	5317.303499	9003.30420400001	12836.674067	2605.275243	4855.708683	2404.210209	5325.057494	2579.253513	8413.221164	3067.48396	4649.164932	6847.73511900001	6307.508417	7930.145087	6976.024298	7377.943327	7252.031132	5524.527187	7165.190501	4975.313643	4887.746115	8078.766336	3552.722374	1455.867626	5058.768882	4864.643436	3134.558137	9137.135049	5212.395669	1801.22218	7820.091181	8421.546815	4974.944429	3887.79571	3406.359324	2099.436805	6520.354501	6883.681525	4624.887034	5830.226375	6832.198392	5639.272866	5530.667237	8651.27281499999	1789.855041	5973.282861	4082.491187
hsa-miR-1252-5p	0	0	0	0	0	0	0	0	0	0	0	0	0	0	0	0	0	0	0	0	0	0	0	0	0	0	0	0	0	0	0	0	0	0	0	0	0	0	0	0	0	0	0	0	0	0	0	0	0
hsa-miR-4703-3p	0.432303	0	0.285784	0	0.288991	0	0	0	0	0	0.088452	0	0.428041	0.67251	0.110532	0	0	0	0.206728	0	0	0	0	0	0	0	0.1617	0	0	0	0	0	0	0	0	0	0.20423	0	0	0.298732	0	0.486602	0	0	0	0	0.249631	0	0
hsa-miR-590-5p	7.781448	4.542636	6.858824	4.782401	7.513756	1.938974	2.212336	1.389416	8.407725	1.584422	3.272732	1.027441	4.494428	4.035068	3.426492	5.802917	5.621584	4.412646	3.927839	5.49254	9.230024	7.035008	2.96654	7.859997	1.198567	4.863546	9.540272	3.75814	4.267027	9.440679	6.723864	1.513123	7.188686	5.078942	6.382984	15.286688	3.880378	3.470554	5.620995	7.169568	5.313992	5.352626	9.272857	4.678712	5.007071	6.921207	3.744467	6.72383	1.832884
hsa-miR-4787-3p	0.432303	0	0	0	0.577982	0	0	0.173677	0.989144	0	0.088452	0.11416	0	0.44834	0.221064	0.305417	0	0	0.206728	1.453908	0	0	0	0	0	0	0.3234	0.357918	0.568936	0.131121	0	0	0	0.441648	0	0	0.20423	0	0.702624	0	0	0.243301	0.63224	0	0.238432	0.469235	0	0.63036	0.146631
hsa-miR-764	0	0	0	0	0	0	0	0	0	0	0	0	0	0	0	0	0	0	0	0	0	0	0	0	0	0	0	0	0	0	0	0	0	0	0	0	0	0	0	0	0	0	0	0	0	0	0	0	0
hsa-miR-219a-2-3p	1.296908	0	0	0	0	0	0	0	0	0	3.714993	0.11416	0	0	0.110532	0	0.181341	0	0	0.161545	0	0	0	0	0.171224	0	0	0	0	0	0	0	0	0.220824	0.236407	0	0.20423	0	0.351312	0	0	0	0.421493	0	0	3.636566	0	0	0
hsa-miR-7845-5p	0	0	0	0.217382	0	0.352541	0	0	0	0	0.088452	0.11416	0	0	0	0	0	0	0	0	0	0	0	0.16375	0	0	0	0	0	0	0	0.302625	0	0	0.472814	0	0.20423	0	0	0	0.171419	0	0	0	0	0	0	0	0
hsa-miR-374a-3p	416.739797	554.363835	399.240726	309.116997	352.279559	778.409706	943.930005	503.315842	472.810899	926.04838	460.393792	834.739214	802.790483	344.774169	505.904951	612.665938	234.474495	181.382957	593.103684	361.376901	795.704963	415.065445	567.350852	246.771138	637.637385	689.094928	862.343441	449.724053	828.372201	332.78394	440.413115	813.45518	442.583374	342.718113	546.572492	730.561464	608.402446	875.075207	560.694276	439.733507	328.953232	598.520925	382.08383	500.418846	864.554209	891.897101	754.135574	504.077164	273.906095
hsa-miR-3116	0	0	0	0	0	0	0	0	0	0.093201	0	0.11416	0	0	0	0	0	0	0	0	0	0	0	0	0	0	0	0.178959	0	0	0	0	0	0	0	0	0	0	0	0	0	0	0	0	0	0	0	0	0
hsa-miR-25-5p	0.432303	0	0	0	0	0	0.184361	0	0	0	0	0	0	0	0	0	0	0.696735	0	0	0	0	0	0	0.342448	0	0	0	0	0	0	0	0	0	0	0	0	0	0	0	0	0	0	0	0	0	0	0	0.073315
hsa-miR-20a-3p	0.432303	0.486711	1.428921	1.08691	2.022934	1.762703	1.843613	1.563093	2.47286	0.932013	0.79607	1.484081	0.642061	1.120852	0.110532	1.527084	0.362682	1.161223	0.620185	2.584724	2.307506	0.781668	0.370818	1.6375	0.684895	0.138958	0.485099	0.357918	0.853405	1.442327	1.400805	2.420997	1.437738	0.662471	0.945628	1.777522	0.612691	0.991587	1.053936	1.792392	1.028514	0.486602	1.26448	2.034223	0.715296	1.759629	0.249631	1.260718	1.24636
hsa-miR-362-3p	1.729212	1.460133	3.429412	3.043347	2.600915	1.233891	1.29053	0.868385	4.94572	0.745611	0.353808	0.22832	1.070101	1.345022	1.215852	1.221667	1.450731	0.46449	1.137006	1.130817	8.460855	3.12667	1.112454	2.947499	0.684896	0.972709	6.144582	1.252713	1.422341	4.064737	1.400805	2.723623	3.35472	0.441648	1.182035	2.844034	3.471916	2.478967	1.053936	2.98732	0.857095	0	2.739707	1.220534	2.145888	4.340417	2.246679	2.521438	0.586523
hsa-miR-182-3p	0.432303	0	0	0	0	0	0	0	0	0.093201	0	0	0	0	0	0.305417	0	0	0	0	0	0	0	0	0	0	0	0	0	0	0	0	0	0	0.236407	0	0	0	0.351312	0	0	0	0	0	0	0	0	0	0
hsa-miR-129-1-3p	0	0	0	0	0	0	0	0.173677	0	0	0.176904	0	0	0.22417	0	0	0	0	0	0	0	0	0	0	0.171224	0	0	0	0	0	1.120644	0	0.239623	0	0	0	0	0	0.351312	0	0.171419	0	0	0.203422	0	0	0	0.21012	0
hsa-miR-192-3p	0.432303	0.486711	0.285784	0.652146	0	0.17627	0.368723	0.347354	2.47286	0.559208	0.088452	1.141602	0.64206	1.793364	0.110532	0.305417	0.725365	0.232245	0.206728	0	0	0.260556	0.370818	0.16375	0	0.138958	0.646798	0.178959	0.568937	0.917845	0	1.815748	0.958492	0	0.236407	0.711009	0.20423	0	0.702624	0.298732	0.171419	1.216506	1.053733	0.81369	0.476864	0.82116	0.998524	0	0.366577
hsa-miR-335-3p	26.370464	20.117388	12.002943	29.346551	13.29357	18.684653	20.095383	12.157388	29.179751	12.861782	13.444736	14.384181	31.032956	17.485296	1.989576	26.876672	15.05134	30.656275	3.824475	12.923626	49.995962	46.900052	32.261127	30.784986	13.013009	25.568353	51.905544	22.19092	27.593443	18.225755	14.008051	23.907352	16.054731	9.495414	22.695052	83.543525	35.944554	24.789668	14.755112	27.483344	17.313328	14.598072	10.115842	14.849827	28.373401	44.45995	23.964586	21.22209	9.164417
hsa-miR-6129	0	0	0	0	0	0	0	0	0	0	0	0	0	0	0	0	0	0	0	0	0	0	0.370818	0	0.171224	0	0	0	0	0	0	0	0	0	0	0	0	0	0	0	0	0	0	0	0	0	0.249631	0	0
hsa-miR-4743-3p	0	0	0	0	0	0	0	0	0	0.186403	0	0	0	0	0	0	0	0	0	0	0	0	0	0	0	0	0	0	0	0	0	0	0	0	0	0	0	0	0	0	0	0	0	0	0	0	0	0	0
hsa-miR-4696	0	0	0	0	0	0	0	0	0	0	0	0	0	0	0	0	0	0	0	0	0	0	0	0	0	0	0	0	0	0	0	0	0	0	0	0	0	0	0	0	0	0	0	0	0	0	0	0	0
hsa-miR-3132	0	0	0	0	0	0	0	0	0	0	0	0	0	0	0	0	0	0	0	0	0	0	0	0	0	0	0	0	0	0	0	0	0	0	0	0	0	0	0	0	0	0	0	0	0	0	0	0	0
hsa-miR-4653-5p	0	0	0	0	0	0	0	0	0	0	0	0	0	0	0	0	0	0	0	0	0	0	0	0	0	0	0	0	0	0	0	0	0	0	0	0	0	0	0	0	0	0	0	0	0	0	0	0	0
hsa-miR-6735-5p	0	0	0	0	0	0	0	0	0	0	0	0	0	0	0	0	0	0	0	0	0	0	0	0	0	0	0	0	0	0	0	0	0	0	0	0	0	0	0.351312	0	0	0	0	0	0	0	0	0	0
hsa-miR-4650-5p	0	0	0	0	0	0	0	0	0	0	0	0	0	0	0	0	0	0	0	0	0	0	0	0	0	0	0	0	0	0	0	0	0	0	0	0	0	0	0.351312	0	0	0	0	0	0	0	0.249631	0	0
hsa-miR-486-5p	136.607652	43.80399	47.154416	18.042695	63.577934	11.281301	14.564545	4.168248	220.084572	5.498878	218.919238	10.046097	7.704735	14.346909	31.943748	14.04917	17.59012	24.850163	72.66502	192.885121	13.075868	15.633352	12.607797	74.997467	7.705071	9.032298	21.829433	23.98051	11.378738	71.067337	201.155608	59.919691	22.045301	121.232118	23.167865	16.3532	16.542664	14.13011	154.928681	16.728992	30.855436	10.461952	64.488501	10.781382	21.220443	315.090835	13.729711	54.631123	5.79191
hsa-miR-8079	0	0	0	0	0	0	0	0	0	0	0	0	0	0	0.110532	0	0	0	0	0	0	0	0	0	0	0	0	0	0	0	0	0	0	0	0	0	0	0	0	0	0	0	0	0	0	0	0	0	0
hsa-miR-95-3p	0.432303	1.460133	0.857353	0.217382	3.178897	0.705081	1.659252	0.347354	1.483716	0.932014	0.353809	0.570801	0.21402	0	0.994788	0.305417	0.906706	1.161223	1.447098	0.484636	1.538337	0.781668	0.741635	1.80125	0.513672	0.972709	1.131898	1.073754	0.284468	1.311205	0.840483	0.907874	1.198114	0.441647	0.472814	1.066512	0.61269	1.735277	0	0.597464	0.342838	0.729903	0.210747	1.220534	0.715296	0.938468	0.499262	0.630359	0.879784
hsa-miR-5586-5p	0	0.648948	0	0.652146	0.288991	1.938973	0.553084	1.73677	0.989144	0.466006	0.353809	0.456641	1.284122	0	0.221064	2.137918	0.544024	0.696734	0.310093	0.323091	3.845843	0.521112	0.370818	0.81875	0.684895	0.416875	0.808498	0.357918	0.568936	0.262241	0.280161	0.907874	0.479246	0	0.236407	1.066513	0.408461	1.239483	0	0	0.342838	0.486602	0.210747	0.406845	1.19216	2.111555	0	0.42024	0.293261
hsa-let-7c-3p	20.318226	9.896457	10.57402	18.477458	21.096315	6.522002	8.296259	5.557663	26.706892	7.64251	14.240805	11.758499	19.903896	11.656863	9.837348	13.438336	18.678168	9.289782	13.644071	25.201071	21.921305	13.027793	19.653331	12.281245	8.389966	7.503756	16.97845	6.621484	12.232143	10.358526	14.568372	5.447245	19.649073	9.93706	17.73051	22.041269	10.619981	15.121698	25.997102	20.91124	9.599468	25.546624	11.801817	8.543735	20.505147	16.540511	6.240778	22.062569	4.618866
hsa-miR-604	0	0	0	0	0	0	0	0	0	0	0	0	0	0	0	0	0	0	0	0	0	0	0	0	0	0	0	0	0	0	0	0	0	0	0	0	0	0	0	0	0	0	0	0	0	0	0	0	0
hsa-miR-1276	0.432303	0	0	0	0	0	0	0	0	0	0	0	0	0	0.110532	0	0.181341	0	0	0	0	0	0	0	0	0	0	0	0	0.131121	0	0	0.239623	0	0	0	0.20423	0	0	0	0	0	0	0	0	0	0	0	0
hsa-miR-4706	0	0	0	0	0	0	0	0	0	0	0	0	0	0	0	0	0	0	0	0	0	0	0	0	0	0	0	0	0	0	0	0	0	0	0	0	0	0	0	0	0	0	0	0	0	0	0	0	0
hsa-miR-197-5p	0	0	0	0	0	0	0	0	0	0.093201	0	0	0	0	0	0	0	0	0	0	0	0	0	0	0	0	0	0	0	0	0	0	0	0	0	0	0	0	0	0	0	0	0.210747	0	0	0	0	0	0
hsa-miR-5689	0	0	0	0	0	0	0	0	0	0	0	0	0	0	0	0	0	0	0	0	0	0	0	0	0	0	0	0	0	0	0	0	0	0	0	0	0	0	0	0	0	0	0	0	0	0	0	0	0
hsa-miR-4764-5p	0	0	0	0	0.288991	0	0	0	0	0	0	0	0	0	0	0	0	0	0	0	0	0	0	0	0	0	0	0	0	0	0	0	0	0	0	0	0	0	0	0	0	0	0	0	0	0	0	0	0
hsa-miR-1270	0	0.324474	0.285784	0.217382	0.288991	0.352541	0.184361	0.173677	0.494572	0	0.619165	0.684961	0.642061	0.22417	0.442128	0	0.725365	0	0.206728	2.584726	0	0	0.370818	0.3275	0	0.138958	0.1617	0	0	0.524483	0	0.302625	0	0.662472	0.236407	0	0.816922	0.247897	0.702624	0.298732	0.171419	0.486602	0.632241	0	0.238432	0.117309	0	0.420239	0.439892
hsa-miR-6770-3p	0	0	0	0	0	0	0	0	0	0	0	0	0	0	0	0	0	0.232245	0	0	0	0	0	0	0	0	0	0	0	0	0	0	0	0	0	0	0	0	0	0	0	0	0	0	0	0	0	0	0
hsa-miR-5588-5p	0	0	0	0	0	0	0	0	0	0	0	0	0	0	0	0	0	0	0	0	0	0	0	0	0	0.138958	0	0	0	0	0	0	0	0	0	0	0	0.247897	0	0	0	0	0	0	0	0	0	0	0
hsa-miR-6834-3p	0	0	0	0	0	0	0	0	0	0	0	0	0	0	0	0	0	0	0	0	0	0	0	0	0	0	0	0	0	0	0	0	0	0	0	0	0	0	0	0	0	0	0	0	0	0	0	0	0
hsa-miR-4658	0	0	0	0.434764	0	0	0	0	0	0	0	0	0	0	0.221064	0	0	0	0	0	0	0	0.741636	0	0	0	0	0	0	0	0	0	0	0.220824	0	0.355504	0	0	0	0	0	0	0	0	0	0	0	0	0
hsa-miR-3064-5p	0	0	0	0	0.288991	0	0	0	0	0	0.088452	0	0	0	0.110532	0	0.362682	0	0.103364	0.161545	0	0	0.370818	0.3275	0	0	0	0	0	0.131121	0	0	0.239623	0.220824	0	0	0	0	0	0.597464	0	0	0.421494	0.203422	0	0.117309	0	0	0
hsa-miR-6845-3p	0	0	0	0	0	0	0	0	0	0	0	0	0	0	0	0	0	0	0	0	0	0	0	0	0	0	0	0	0	0	0	0	0	0	0	0	0	0	0	0	0	0	0	0	0	0	0	0	0
hsa-miR-4713-3p	0	0	0	0	0	0	0	0	0	0	0	0	0	0	0	0	0	0	0	0	0	0	0	0	0	0	0	0	0	0.131121	0	0	0	0	0	0	0	0	0	0	0	0	0	0	0	0	0	0	0
hsa-miR-3651	0	0	0.285784	0	0.288991	0	0.184361	0	0	0	0	0.22832	0	0	0	0.610833	0	0.232245	0.103364	0.646181	0	0.260556	0.741636	0.49125	0	0	0.3234	0.357918	0	0.393362	0	0	0.239623	0.662472	0	0	0	0	0.702624	0.298732	0	0.486602	0.421494	0	0.238432	0.117309	0	0	0
hsa-miR-3613-3p	0	0	0	0.434764	0.288991	0.352541	0	0.173677	0	0.093201	0.088452	0	0	0	0	0	0.181341	0.232245	0.103364	0	0.384584	0	0.370818	0.16375	0.171224	0	0.1617	0.178959	0	0.262242	0.560322	0	0.239623	0.883294	0	0.355504	0	0	0.351312	0.298732	0.171419	0	0.210747	0.406845	0	0.351926	0	0	0.073315
hsa-miR-6751-5p	0	0	0	0	0	0	0	0	0	0	0	0	0	0	0	0	0	0	0	0	0	0	0	0	0	0	0	0	0	0	0	0	0	0	0	0	0	0	0	0	0	0	0.210747	0	0	0	0	0	0
hsa-miR-203a-5p	0	0.162237	0.285784	0	0	0	0.184361	0	0	0.093201	0.088452	0	0	0	0	0.305417	0	0	0.103364	0.32309	0.384584	0	0	0.3275	0.342448	0.138958	0.485099	0.178959	0	0	0.560322	0	0	0	0	0	0	0	1.053936	0.298732	0.342838	0	0	0.203422	0	0.117309	0	0	0.073315
hsa-miR-6793-5p	0.432303	0	0	0	0	0.17627	0	0	0	0	0	0	0	0	0	0	0	0	0	0	0	0	0	0	0	0	0	0	0	0	0	0	0	0.662471	0	0	0	0	0.351312	0	0	0	0.210747	0	0	0	0	0	0
hsa-miR-380-3p	0	0	0.285784	0.217382	0.288991	0.17627	0	0	0.494572	0.093201	0	0.22832	0	0	0.110532	0	0.181341	0.464489	0.206728	0.323091	0	0	0	0.16375	0	0	0.1617	0.178959	0.284468	0.262241	0.280161	0	0.239623	0.220824	0.236407	0.355504	0.20423	0	0	0.597464	0.514257	0	0	0	0.238432	0.351926	0	0.840479	0
hsa-miR-6825-5p	0	0	0	0	0.288991	0	0	0.173677	0.494572	0	0	0	0	0	0	0	0	0	0	0	0	0	0	0	0	0	0	0	0	0	0	0	0	0	0	0	0	0	0	0	0	0	0	0	0	0	0	0	0
hsa-miR-548l	0	0	0	0	0	0	0	0	0	0	0.088452	0	0	0	0	0	0	0	0	0	0	0	0	0.16375	0	0	0	0	0	0.131121	0	0	0	0	0	0	0.20423	0	0	0	0.171419	0	0	0	0	0	0	0	0
hsa-miR-3129-3p	0	0.162237	0.285784	0.434764	0	0	0	0.521031	0.494572	0	0.176904	0	0	0.22417	0	0	0	0.232245	0.206728	0	0	0	0	0.3275	0	0	0.3234	0	0	0.131121	0	0	0	0	0	0.355504	0.40846	0	0	0	0	0	0	0.203422	0	0	0	0.21012	0.073315
hsa-miR-6878-3p	0	0	0	0	0	0	0	0	0	0.093201	0	0	0	0	0	0	0	0	0	0	0	0	0	0	0	0	0	0	0	0	0	0	0	0	0	0	0	0	0	0	0	0	0	0	0	0	0	0	0
hsa-miR-1285-3p	0	0	0	0	0	0	0	0	0	0	0	0	0	0	0	0	0	0	0	0	0	0	0	0	0	0	0	0	0	0	0	0	0	0	0	0	0	0	0	0	0	0	0	0	0	0	0	0	0
hsa-miR-6789-3p	0	0	0	0	0	0	0	0	0	0	0	0	0	0	0	0	0	0	0	0	0	0	0	0	0	0	0	0	0	0	0	0	0	0	0	0	0	0	0	0	0	0	0	0	0	0	0	0	0
hsa-miR-4633-3p	0	0	0	0	0	0	0	0	0	0	0	0	0	0	0	0	0	0	0	0	0	0	0	0	0	0	0	0	0	0	0	0	0	0	0	0	0	0	0	0	0	0	0	0	0	0	0	0	0
hsa-miR-206	1.296908	48.833337	0.857353	1.086909	239.862209	0.17627	0	0	1.978288	0.093201	1.238331	0	0	223.273779	518.837195	0.91625	0.906707	0.928978	2556.506355	0.969272	0.769169	0.260556	0.741635	1818.770426	0.342448	0.416875	0.808498	0	0	1.180085	4.762737	2.420998	8.3868	0.662471	0.472814	0.355504	147.454369	0	0.702624	0.597464	0.685676	1.946409	0	6.306091	56.269937	13.138562	0	611.44833	1.612938
hsa-miR-125b-2-3p	39.339545	64.408089	42.867649	63.040741	63.577935	27.145627	44.799803	41.161442	26.212319	31.595252	51.213833	46.463189	92.242789	71.510375	45.981312	52.837093	111.887671	90.343117	62.845424	56.37932	48.842209	51.850612	53.397729	84.494962	50.168571	55.861292	69.369092	40.981618	66.85009	100.70058	44.825761	49.025202	78.835915	52.776825	52.009495	80.699491	62.698741	46.604571	38.995653	66.617236	54.682688	65.44802	53.318923	40.277615	75.344494	41.879163	52.672162	81.316326	33.358477
hsa-miR-365b-3p	48.417901	6.48948	30.007357	34.998479	36.990799	34.901522	24.888779	32.998623	62.810652	22.46152	59.174533	17.124026	15.837508	19.054488	25.532892	18.325004	29.377315	59.919084	33.696724	34.086065	46.534702	23.189469	21.878235	43.55748	24.656225	8.476466	30.237811	24.338428	6.542774	32.255654	41.463831	20.275854	32.828329	38.644118	27.659593	32.350897	22.465347	6.941107	49.183709	16.43026	15.427718	12.40836	44.467561	36.005745	38.864405	52.436934	6.240777	23.323286	19.135301
hsa-miR-146a-3p	3.458422	0.162237	0	0.217382	0.288991	0	0.184361	0	4.94572	1.770825	0	0.11416	0	0	0	0.305417	0	0	0	5.654086	0	0.260556	0	0.49125	0	0	0.4851	0	0	0	0	0	0.239623	0	0	0	0	0	7.026242	0.597464	0	0.243301	2.950455	0	0.238432	0	0.249631	0	0
hsa-miR-548ak	0	0	0	0	0	0	0	0	0	0	0	0	0	0	0	0	0	0	0	0	0	0	0	0	0	0	0	0	0	0	0	0	0	0	0	0	0	0	0	0	0	0	0	0	0	0	0	0	0
hsa-miR-6717-5p	0	0.324474	0	0.434764	0	0	0	0	0.494572	0	0	0	0.642061	0.22417	0	0	0.181341	0	0	0	0	0	0	0	0	0	0	0	0.284468	0.393363	0.280161	0	0	0.441648	0	0.355504	0	0	0	0.298732	0	0	0	0	0	0.117309	0	0	0
hsa-miR-2355-3p	2.161514	0.973422	1.714705	0.869528	3.178896	1.586432	0.737444	1.215739	0.989144	1.025215	1.238331	1.255761	2.568244	2.690045	2.431704	0.91625	1.269389	0.928979	3.307653	0.96927	1.922921	0.521112	1.483272	0.81875	0.85612	0.972708	2.587195	2.505426	1.991278	3.540257	0.560322	3.328872	1.677361	0.662472	1.654849	1.77752	2.246534	1.735278	0.351312	0	1.371352	1.216505	1.896721	1.423955	2.38432	1.994248	0.748893	1.26072	1.246359
hsa-miR-4484	1.296909	0	0	0	0	0.705081	0.184361	0	2.47286	0	0	0.45664	0	0	0	0.305417	0	0.232245	0	0.807726	0	0.260556	0.370818	0	0.171224	0	0	0.536877	0.284468	0	0.560322	0	0	0.220824	0	0	0	0.247897	2.107873	0.298732	0	0.243301	0.210747	0	0	0	0	0	0.073315
hsa-miR-521	0	0	0	0	0	0	0	0	0	0	0	0	0	0	0	0	0	0	0	0	0	0	0	0	0	0	0	0	0	0	0	0	0	0	0	0	0.20423	0	0	0	0	0	0	0	0	0	0	0	0
hsa-miR-502-3p	5.619935	2.920266	10.57402	10.869095	4.33486	2.996594	2.396697	4.168248	9.891441	1.304818	3.891896	2.397363	5.99257	9.190987	3.758088	7.330002	11.061828	6.038359	3.411017	7.107994	8.84544	7.035009	6.303898	12.936244	2.22591	3.335002	6.306282	3.57918	3.982558	9.047318	3.642093	3.328872	7.188685	5.962236	5.910171	13.15366	12.866516	5.20583	5.269682	4.182248	5.65683	2.676313	4.636427	6.102669	6.914527	8.680835	4.49336	5.673232	3.005929
hsa-miR-6777-3p	0	0	0	0	0	0	0	0	0	0	0	0	0	0	0	0	0	0	0	0	0	0	0	0	0	0	0	0	0	0	0	0	0	0	0	0	0	0	0	0	0	0	0	0	0	0	0	0	0
hsa-miR-542-5p	1.296908	0.811185	2.286274	1.08691	0.577982	0.35254	0.553083	2.084124	0.989144	0.279604	1.326783	0.45664	2.996286	2.465874	1.768512	1.8325	2.901463	0.232245	1.137005	2.100089	2.307505	0.781668	0.370818	2.947499	0.171224	0.416875	3.71909	0.536877	0.568936	1.966808	0.840483	0	2.875474	2.649883	0.236407	1.777521	1.838074	0.991587	1.75656	2.091124	1.371352	0.973204	1.053734	0.610266	3.814912	2.228864	0.499262	2.521437	0.219946
hsa-miR-452-3p	2.161514	1.62237	1.143137	3.478111	3.178897	1.057622	1.106168	0.173677	3.462004	1.211617	2.122853	2.397363	1.926183	0.44834	1.10532	1.527083	1.994756	0.928979	0.620185	1.453908	3.461259	0.781668	1.854089	1.6375	1.883462	0.694791	2.748893	3.937098	1.70681	3.146894	3.081771	1.513123	1.916984	3.09153	1.654847	0.711009	2.246534	1.983174	3.513121	1.194928	1.371352	1.703108	3.161202	1.830801	2.861184	3.28464	0.998524	2.101198	1.832882
hsa-miR-4747-5p	0	0	0	0	0	0	0	0	0	0	0	0	0	0	0	0	0	0	0	0	0	0	0	0	0	0	0	0	0	0	0	0	0	0	0	0	0	0	0	0	0	0	0	0	0	0	0	0	0
hsa-miR-6747-5p	0	0	0	0	0	0	0	0	0	0	0.088452	0	0	0	0	0	0	0	0	0	0	0	0	0	0	0	0	0	0	0	0	0	0	0	0	0	0	0	0	0	0	0	0	0	0	0	0	0	0
hsa-miR-499a-5p	0	0.324474	0.285784	0.434764	1.733944	0	0.737445	0	0.494572	0	0.176904	0.34248	0.642061	1.120852	0.994788	0	0	0.232245	6.718672	0.32309	0.384584	0.260556	1.112453	3.438749	0	0.277917	0.646799	0.536877	0.853405	0.655604	0.280161	0	0.239623	0	0.472814	1.066513	0.20423	0	0.351312	0	0.171419	0.243301	0.210747	1.017111	0.238432	0.469235	1.248156	2.521436	0.366576
hsa-miR-4732-5p	0	0	0	0	0	0	0	0	0	0	0	0	0	0	0	0	0	0	0	0	0	0	0	0	0	0	0	0	0	0	0	0	0	0	0	0	0	0	0	0	0	0	0	0	0	0.234618	0	0	0
hsa-miR-17-3p	120.612452	106.102999	130.889229	184.557195	94.499931	90.250401	130.712183	174.719026	119.686441	77.170698	98.535771	92.013101	246.337468	125.983799	71.182606	205.850868	143.62243	203.446186	91.994122	146.036976	166.909594	130.01736	169.46362	178.159919	77.906824	95.186534	179.64815	111.670437	135.406992	190.518152	97.776194	127.404997	196.730347	116.815646	123.167937	268.405793	109.05905	102.629218	100.826602	190.591017	172.447603	201.210082	106.637848	58.585621	118.262241	176.549408	140.043051	167.675522	102.128262
hsa-miR-182-5p	4876.374402	2178.356221	1286.886899	3785.052827	1648.40246	14419.440499	3166.774548	26102.084541	7218.279384	4266.011125	2445.703825	6136.794489	2488.415074	802.306085	158.28182	3176.639287	1024.035176	8729.374083	455.009135	3128.97149	7507.085964	2597.741664	4382.692613	3007.758637	3392.456908	1967.373666	3773.904648	1925.599212	2242.180528	2237.309833	4522.359089	5540.755527	3176.679908	987.081165	2367.850382	6998.103381	2160.349475	3072.43119	4055.548077	2400.610368	1196.333826	2247.373075	1820.430296	5603.877386	942.998317	7693.330987	2027.004592	1045.135395	5986.857051
hsa-miR-6791-5p	0	0	0	0	0	0	0	0	0	0	0	0	0	0	0	0	0	0	0	0	0	0	0	0	0	0	0	0	0	0	0	0	0	0	0	0	0	0	0	0	0	0	0	0	0	0	0	0	0
hsa-miR-3150a-5p	0	0	0	0	0	0	0.184361	0	0	0	0	0.11416	0	0	0	0	0	0	0	0	0	0	0	0	0	0	0	0	0	0	0	0	0	0	0	0	0	0	0	0	0	0	0	0	0	0	0	0	0
hsa-miR-1252-3p	0	0	0	0	0	0	0	0	0	0	0	0	0	0	0	0	0	0	0	0.161545	0	0	0	0	0	0	0	0	0	0	0	0	0	0	0	0	0	0	0	0	0	0	0	0	0	0	0	0	0
hsa-miR-6715b-5p	0	0	0	0.217382	0	0	0	0	0	0	0	0	0	0	0	0	0	0	0	0	0	0	0	0	0	0	0	0	0	0	0	0	0	0	0	0	0	0	0	0	0	0	0	0	0	0	0	0	0
hsa-miR-495-3p	7.349146	1.297896	2.572058	4.565019	4.334861	5.111838	2.396697	2.605155	8.902296	1.957227	4.864871	2.511525	2.140204	1.793364	1.436916	5.192084	3.264144	4.180402	3.927838	8.077266	9.230022	2.866115	2.966541	11.134996	4.623043	2.362293	5.497785	2.863344	4.551494	6.687148	4.762737	5.447245	5.990572	6.624707	2.364069	4.266052	4.084608	1.735276	4.918369	3.883516	4.114057	4.379421	9.272857	1.8308	2.622752	14.663572	1.497786	4.622633	4.032343
hsa-miR-7160-5p	0	0	0	0	0	0	0	0	0	0	0	0	0	0	0	0	0	0	0.103364	0	0	0	0	0	0	0	0	0	0	0	0	0	0	0	0	0	0	0	0	0	0	0	0	0	0	0	0	0	0
hsa-miR-650	0	0	0	0	0	0	0	0	0	0	0	0	0	0	0	0	0	0	0	0	0	0	0	0	0	0	0	0	0	0	0	0	0	0	0	0	0	0	0	0	0	0	0	0	0	0	0	0	0
hsa-miR-676-5p	0.864605	0.648948	0.285784	0.434764	0.288991	0	0	0.521031	0	0.093201	0.265356	0.11416	0.642061	0.44834	0.110532	0.610834	0.544024	0.232245	0.413456	0	0.384584	0	0	0	0.513672	0.83375	1.131898	0.357918	0	0.262242	0.560322	0	0.239623	0	0	1.777522	0.20423	0	0.351312	0	0.342838	0.243301	0.421494	0.203422	0	0.117309	0.249631	0.21012	0
hsa-miR-4670-3p	0	0	0	0	0	0	0	0	0	0	0	0	0	0	0	0	0	0	0	0	0	0	0	0	0	0	0	0	0	0	0	0	0	0	0	0	0	0	0.351312	0	0	0	0	0	0	0	0	0	0
hsa-miR-423-3p	44.959479	21.739758	14.003431	38.259207	38.724744	11.98638	11.799124	11.462681	46.984345	7.456104	20.963175	10.160255	21.188018	15.691928	16.358736	24.12792	34.092192	26.708122	21.086292	28.755068	41.150522	16.936131	20.394967	37.662485	10.958326	11.255634	17.78695	12.169213	16.499167	35.271428	30.257389	16.039109	20.847189	25.394709	24.822715	39.816485	24.711878	15.865388	37.239091	25.093488	14.056364	25.303322	27.186326	15.866938	27.896538	31.790625	16.226021	26.054844	8.211317
hsa-miR-219a-1-3p	0.432303	0.486711	0.571568	0.652146	0	1.057622	0.184361	0.521031	0.494572	0.279603	1.415235	0.684961	1.284122	0.44834	0.110532	0.305417	1.088048	0.696734	0.516821	1.938543	0	0.260556	0.370818	1.80125	0.513671	1.111666	0.4851	0	0.284468	0.262241	0.280161	0.302625	0.239623	0.220824	0	0	0.408461	0.495794	1.053936	0.597464	0.514257	1.459807	1.053733	0.406844	0.953728	0.586543	0.748893	0.84048	0.073315
hsa-miR-3941	0	0	0	0	0	0	0	0	0	0	0	0	0	0	0	0	0	0	0	0	0	0	0	0	0	0	0	0	0	0	0	0	0	0	0	0	0	0	0	0	0	0	0	0	0	0	0	0	0
hsa-miR-218-5p	81.272905	47.697678	52.298533	31.520371	65.022889	21.152437	33.185038	41.856147	96.441554	25.071155	68.462016	26.02852	78.331464	49.990013	34.154388	54.669592	50.956947	33.210965	40.105302	88.526841	81.147293	49.245055	34.115215	85.31371	38.011682	34.60065	73.573276	48.676856	49.213044	87.326283	59.674295	91.090034	77.877423	64.48047	47.281358	103.807276	43.501081	45.860883	121.554022	68.70836	68.396216	60.095394	57.533859	38.853658	60.800146	97.131501	43.435813	58.833516	42.669524
hsa-miR-4749-3p	0	0	0	0	0.288991	0	0	0.173677	0	0	0	0	0	0	0	0	0	0	0	0	0	0	0	0	0	0	0	0	0	0	0	0	0	0	0	0	0	0	0	0	0	0	0	0	0	0	0	0	0
hsa-miR-3677-5p	0.864605	0.648948	1.714706	0.217382	1.155963	0.528811	0.553084	0.173677	1.483716	0.466007	0.442261	0.456641	1.070102	1.345023	1.215852	1.527084	1.26939	0.696734	1.033641	1.615453	1.153753	2.605559	1.112453	0.49125	1.36979	1.250626	0.3234	1.252713	0.853405	0.131121	2.241288	0	1.198114	1.545765	0.945627	0.355504	1.021152	1.735277	1.053936	0.896196	1.028515	1.459807	3.161201	0.610267	1.907456	0.469234	0.998524	1.470838	0.733153
hsa-miR-4745-3p	0	0	0	0	0	0	0	0	0	0	0	0	0	0	0	0	0	0	0	0	0	0	0	0	0	0	0	0	0	0	0.280161	0	0	0	0	0	0	0	0	0	0	0	0	0	0	0	0	0	0
hsa-miR-224-3p	0.432303	1.297896	0.571568	2.825965	2.600916	0.528811	1.659252	0.694708	0.989144	0.745609	1.238331	0.799121	0.42804	1.793362	0.773724	1.221667	2.357438	3.251426	0.51682	1.453908	1.153752	1.302779	2.966541	1.80125	0.684896	0.694792	2.748893	2.326467	1.70681	3.802496	3.922254	0.907874	1.198115	1.76659	0.709221	0.355504	2.450763	0.495794	2.459184	1.194928	1.542771	2.676313	1.685974	0.203422	0.715296	3.050023	0.499262	1.470838	0.439892
hsa-miR-5190	0	0	0	0	0	0	0	0	0	0	0	0	0	0	0	0	0	0	0	0	0	0	0	0	0	0	0	0	0	0	0	0	0	0	0	0	0	0	0	0	0	0	0	0	0	0	0	0	0
hsa-miR-7157-5p	0	0	0	0	0	0	0	0	0	0	0	0	0	0	0	0	0	0	0	0	0	0	0	0	0	0	0	0	0	0	0	0	0	0	0	0	0	0	0	0	0	0	0	0	0	0	0	0	0
hsa-miR-6515-3p	0	0	0	0	0	0	0	0	0	0	0	0	0	0	0	0	0	0	0	0	0	0	0	0	0	0	0	0	0	0	0	0	0	0	0	0	0	0	0	0	0	0	0	0	0	0	0	0	0
hsa-miR-3671	0	0	0	0	0	0	0	0	0	0	0	0	0	0	0	0	0	0	0	0	0	0	0	0	0	0	0	0	0	0	0	0	0	0	0	0	0	0	0	0	0	0	0	0	0	0	0	0	0
hsa-miR-376a-3p	1.296908	0.162237	0.857353	0	0.577982	0.528811	0	0.694708	0.494572	0.186403	0.176904	0.11416	0.642061	0.22417	0.55266	0.305417	0.362682	0.46449	0.516821	0.32309	1.153753	0.521112	0.370818	0.81875	0.342448	0.416875	0.970199	0.357918	0.284468	0.786723	0	1.513124	0.239623	0.883295	0	0	0	0	0	0	0.171419	0	0.210747	0.406844	0.238432	0.93847	0.499262	0	0.219946
hsa-miR-1228-3p	0	0	0	0	0	0.17627	0	0.173677	0	0	0.088452	0.22832	0	0	0.110532	0	0	0	0.206728	0.161545	0.384584	0	0.370818	0.3275	0	0	0	0.178959	0	0	0	0.302625	0	0	0	0	0.20423	0	0	0	0	0	0.421494	0	0	0	0	0	0.146631
hsa-miR-627-3p	0	0.324474	0.571569	0.217382	0	0.528811	0	0	0	0	0	0	0	0	0.110532	0.305417	0	0.232245	0.206728	0	0.384584	0	0	0.3275	0	0	0	0.178959	0	0.262241	0	0.302625	0	0	0	0	0	0.495793	0.351312	0	0	0	0	0.203422	0	0	0	0.21012	0.073315
hsa-miR-187-3p	95.106591	18.657255	76.304418	2.608583	5.779813	0.35254	0.921806	15.978281	138.974752	2.702839	5.749393	2.169044	39.593771	60.301851	27.633	94.068349	70.723163	3.715913	17.985368	107.104553	4.999595	17.196687	5.191447	49.124979	10.273427	10.560839	22.152835	2.505426	10.525333	25.044025	58.553651	9.078741	64.218922	71.98847	17.257698	24.885305	18.789197	19.335941	135.60651	45.705996	94.966174	34.548767	72.91837	14.239559	77.490383	73.083241	8.487458	60.514476	4.472236
hsa-miR-548b-3p	0.864605	0.324474	0.285784	0.217382	0	0.17627	0.921806	0.173677	0	0.093201	0.353809	0.342481	0.21402	0.22417	0.331596	0.610834	1.088049	0.46449	0.206728	0.807727	1.153753	1.823891	1.112453	0.16375	0.684895	0.555834	1.293597	0	0	1.048965	0.560322	1.210498	1.198115	1.104118	0.945627	0.711008	0.612691	0.991587	0.351312	0.298732	0.342838	0.243301	0.421494	0.610267	0	0.938469	0.249631	0.630359	0.879784
hsa-miR-7847-3p	0	0	0	0	0	0	0	0	0	0	0	0	0	0	0	0	0	0	0	0	0	0	0	0	0	0	0	0	0	0	0	0	0	0	0	0	0	0	0	0	0	0	0	0	0	0	0	0	0
hsa-miR-6875-3p	0	0	0	0	0	0	0	0	0	0	0	0	0	0	0	0	0	0	0	0	0	0	0	0	0	0	0	0	0	0	0	0	0	0	0	0	0	0	0	0	0	0	0	0	0	0	0	0	0
hsa-miR-548u	0	0	0	0	0	0	0	0	0	0	0	0	0	0	0	0	0	0	0	0	0	0	0	0	0	0	0	0	0	0	0	0	0	0	0	0	0	0	0	0	0	0	0	0	0	0	0	0	0
hsa-miR-200b-3p	919.075529	501.150097	145.178445	718.447024	418.7474	418.465726	332.219115	366.979425	1124.162319	379.515801	166.555525	489.062199	188.123925	97.51415	26.306616	302.973385	269.473394	714.384089	45.066783	693.675645	580.722327	461.965494	511.357401	596.37723	263.513411	327.247137	441.763041	391.204449	475.062352	744.371326	766.800697	591.328654	330.200265	498.840349	397.636218	1371.891336	260.189565	321.769862	948.542949	440.330971	234.501314	478.086834	650.575167	296.793128	178.585522	459.73231	324.021175	236.384663	271.926581
hsa-miR-1292-5p	0.432303	0	0	0	0.288991	0.52881	0	0	0	0	0	0	0	0	0.221064	0	0.181341	0	0	0	0	0	0	0.16375	0	0	0	0	0	0	0.280161	0	0	0.220824	0	0	0.20423	0	0	0	0	0	0.210747	0	0.238432	0.117309	0	0.42024	0.14663
hsa-miR-664a-5p	3.890725	1.460133	1.143137	3.043347	0.577982	2.820326	1.659252	4.341925	2.967432	2.14363	1.149878	4.908889	2.354223	1.569193	1.10532	1.832501	1.813413	1.393468	0.51682	2.584724	3.076675	1.042224	2.224906	2.2925	2.22591	1.6675	2.102095	1.610631	3.413621	0.786725	2.521449	4.236747	0.958492	1.987414	1.182034	4.97706	1.225381	1.735277	2.107872	2.688588	1.371352	1.946409	2.950453	4.271867	2.622752	3.401948	0.998524	0.63036	2.785984
hsa-miR-3146	0	0	0	0	0	0	0	0	0	0	0	0	0	0	0	0	0	0	0	0	0	0	0	0	0	0	0	0	0	0	0	0	0	0	0	0	0	0	0	0	0	0	0	0	0	0	0	0	0
hsa-miR-146b-3p	5.619935	6.165006	19.719119	12.608148	2.022934	13.220274	10.877318	8.162818	2.47286	10.624951	3.803444	3.196486	19.261835	21.520363	3.31596	23.211672	25.750485	22.992209	8.372498	5.654086	23.844228	7.816675	13.72025	10.807496	6.335281	7.781672	17.30185	7.158361	13.085549	9.309561	7.004025	9.986615	11.022652	3.533177	3.309696	8.887609	40.233396	7.932694	5.972307	6.572104	9.085212	10.218649	4.636428	7.119779	18.597691	25.338653	6.989671	7.354191	8.65121
hsa-miR-6784-5p	0	0	0	0	0	0	0	0	0	0	0	0	0	0	0	0	0	0	0	0	0	0	0	0	0	0	0	0	0	0	0	0	0	0	0	0	0	0	0	0	0	0	0	0	0	0	0	0	0
hsa-miR-6781-3p	0	0	0	0	0	0	0	0	0	0	0	0	0	0	0	0	0	0	0.103364	0	0	0	0	0	0	0	0	0	0	0	0.280161	0	0	0	0	0	0	0	0	0	0	0	0	0	0	0.117309	0	0	0
hsa-miR-4697-3p	0	0	0	0	0	0	0	0	0	0	0	0	0	0	0	0	0	0	0	0	0	0	0	0	0	0	0	0	0	0	0	0	0	0	0	0	0	0	0	0	0	0	0	0	0	0	0	0	0
hsa-miR-4467	0	0	0	0	0	0	0	0	0	0	0	0	0	0	0	0	0	0	0	0	0	0	0	0	0	0	0	0	0	0	0	0	0	0	0	0	0	0	0	0	0	0	0	0	0	0	0	0	0
hsa-miR-146b-5p	33.719611	91.177194	143.177956	91.735143	17.050448	108.053701	54.570953	67.386662	24.234032	137.937963	32.815771	12.671779	129.696355	143.469093	19.564164	92.846683	187.688401	107.064717	36.487557	27.462705	214.213466	60.70951	92.33357	72.541217	37.155564	77.399854	170.107878	76.415507	93.590128	65.429153	39.782863	93.208407	59.905709	24.732235	21.27661	141.490736	199.737358	115.02405	29.158913	27.483344	62.910807	50.363345	17.070486	41.498147	90.842569	268.988564	87.87015	61.565072	110.632841
hsa-miR-770-5p	0	0	0	0	0	0	0	0	0	0	0	0	0	0	0.110532	0	0.181341	0	0	0.161545	0	0	0	0.49125	0.171224	0	0	0	0.284468	0.262242	0	0.302625	0	0	0	0	0	0	0	0.298732	0	0	0.210747	0	0	0	0	0	0
hsa-miR-629-5p	47.553296	12.167775	35.151474	51.5195	44.215564	31.904926	28.760367	30.393468	55.392071	26.748781	34.407912	28.654204	53.933137	23.313726	16.5798	49.782924	46.060727	48.771348	22.74012	46.848146	63.456414	39.083376	40.419114	52.563727	21.745423	13.340009	45.437563	35.612847	29.015782	38.942803	40.063025	17.854857	47.205702	51.672706	43.262444	91.720124	41.867237	12.64273	48.129772	62.73372	35.140913	39.901397	39.40964	25.83463	34.572632	35.896426	14.728236	36.560827	10.777353
hsa-miR-7844-5p	0	0	0	0	0	0	0	0.173677	0	0	0	0	0.21402	0	0	0.305417	0	0	0	0	0	0	0	0	0	0	0.1617	0	0	0	0	0	0	0	0	0	0	0	0	0	0	0	0	0	0	0	0	0	0
hsa-miR-8073	0	0	0	0	0	0	0	0	0	0	0	0	0	0	0	0	0	0	0	0	0	0	0	0	0	0	0	0	0	0	0	0	0	0	0	0	0	0	0	0	0	0	0	0	0	0	0	0	0
hsa-miR-3165	0	0	0	0	0	0	0	0	0	0	0	0	0	0	0	0	0	0	0	0	0	0	0	0	0	0	0	0	0	0	0	0	0	0	0	0	0	0	0	0	0	0	0	0	0	0	0	0	0
hsa-miR-4650-3p	0	0	0	0	0	0	0	0	0	0	0	0	0	0	0	0	0	0	0	0	0	0	0	0	0	0	0	0	0	0.131121	0	0	0	0	0	0	0	0	0	0	0	0	0	0	0	0	0	0	0
hsa-miR-1263	0	0	0	0	0	0	0	0	0	0	0	0	0	0	0	0	0	0	0	0	0	0	0	0	0	0	0	0	0	0	0	0	0	0	0	0	0	0	0	0	0	0	0	0	0	0	0	0	0
hsa-miR-3170	0	0	0	0	0.866972	0.528811	0	0	0	0	0	0	0	0.22417	0	0	0.181341	0	0.103364	0	0.384584	0	0	0.16375	0.171224	0.138958	0.1617	0	0.284468	0	0	0	0	0.662471	0	0.355504	0	0	0.351312	0.298732	0	0	0	0.610267	0.238432	0.117309	0	0.21012	0.073315
hsa-miR-208b-3p	0	0	0	0	0.288991	0	0	0	0	0	0	0	0	0	0.55266	0	0	0	1.137006	0	0	0	0	2.619999	0	0	0	0	0	0	0	0	0	0	0	0	0.20423	0	0	0	0	0	0	0.203422	0	0	0	0.420239	0.073315
hsa-miR-1278	0	0	0	0.217382	0	0	0.184361	0	0	0	0	0	0	0	0	0	0	0	0	0	0	0	0	0	0	0	0	0	0	0	0	0	0	0	0	0	0	0	0	0	0	0	0.210747	0	0	0	0	0	0
hsa-miR-6130	0	0	0	0	0	0	0	0	0	0	0	0	0	0	0	0	0.181341	0	0	0	0	0	0	0	0	0	0	0	0	0	0	0	0	0	0	0	0	0	0	0	0	0	0	0	0	0	0	0	0
hsa-miR-1283	0	0	0	0	0	0	0	0	0	0	0	0	0	0	0	0	0	0	0	0	0	0	0	0	0	0	0	0	0	0	0	0	0	0	0.236407	0	0	0	0	0	0	0	0	0	0	0.117309	0	0	0
hsa-miR-21-3p	308.664126	190.304002	460.398576	382.37468	473.366627	623.4681	604.336435	224.911669	433.245134	190.317108	173.543249	87.332537	489.678652	125.311285	270.361265	431.85924	356.879976	530.214205	275.879004	288.196868	249.210638	146.43238	366.738557	240.876141	190.914525	164.943674	319.194819	334.116517	388.014999	183.437642	340.115471	137.088988	169.413344	211.107292	345.153913	143.268257	326.768684	176.006628	261.376277	179.239201	295.697929	645.478051	194.940731	94.591367	309.723088	519.7943	189.47001	220.835807	151.176218
hsa-miR-486-3p	0	0	0.285784	0	0.288991	0.17627	0.368722	0	0.494572	0.372806	0.088452	0	0	0	0	0	0.362682	1.161223	0.103364	0.161545	0	0.260556	0	0.16375	0.171224	0	0	0	0	0.262242	0	0.302625	0.479246	0.220824	0	0	0.20423	0	0	0.298732	0.514257	0	0.210747	0	0.238432	0.351926	0	0	0.14663
hsa-miR-3126-3p	0	0	0	0.217382	0	0	0	0	0	0	0	0	0.21402	0.22417	0.110532	0	0	0	0.206728	0	0.384584	0	0	0	0	0	0	0.178959	0	0	0	0	0	0	0	1.066513	0	0	0	0	0	0	0	0	0	0.117309	0.249631	0	0
hsa-miR-7851-3p	0	0	0	0	0	0	0	0	0	0	0	0	0	0	0	0	0	0	0	0.161545	0	0	0	0	0	0	0	0	0	0	0	0	0	0	0	0	0	0	0	0	0	0	0	0	0	0	0	0	0
hsa-miR-22-3p	91514.157482	36166.521355	51293.145575	66399.504374	64204.177651	28342.327523	29955.766186	27934.550184	83836.890132	22132.891858	43904.762081	14767.189727	61439.903502	56547.895922	50416.186129	70422.986884	61997.015481	63170.968882	75977.739902	86992.644682	54123.705394	41985.966986	52497.752845	67832.424222	23939.825112	30354.916546	57246.31249	57313.420441	40647.985051	66179.816091	70630.552791	26678.182547	59152.573851	72824.065701	54295.546785	60630.202584	53665.017167	36619.294443	85358.677461	59102.33423	71218.289181	62169.779463	67301.758977	25401.952286	61042.152623	41642.080744	39449.703202	56168.147872	19657.234675
hsa-miR-30e-3p	3132.897632	3397.080577	3614.886161	3702.447723	3447.658021	4280.900848	5741.933591	4960.561436	3417.987586	5060.925241	4760.675274	6341.369524	5126.216384	4339.267643	2694.770091	5319.442982	2683.309456	2679.869307	3792.121808	2370.677712	5227.270105	4031.059301	4345.981676	4637.234146	5754.317834	3911.402315	5151.260994	3105.476127	4468.999762	3631.776803	2736.892946	8739.19592	4185.252414	2035.109618	3410.877125	4913.4258	3556.060231	5108.654347	3451.642403	5122.656371	5098.003723	5532.18242	2126.434553	6538.399416	4459.869402	5265.278096	4978.393179	3044.844586	3826.107458
hsa-miR-668-5p	0	0	0	0	0	0	0	0	0	0	0	0	0	0	0	0	0	0	0	0	0	0	0	0	0	0	0	0	0	0	0	0	0	0	0	0	0	0	0	0	0	0	0	0	0	0	0	0	0
hsa-miR-205-5p	2879.135949	658.519989	843.349596	3345.724101	2481.851391	928.063205	2094.713419	1.910447	2995.623037	1033.416309	646.054998	983.604087	638.850863	284.248146	63.334835	1725.909876	927.017498	753.63341	123.31347	2837.705262	3049.369088	1527.89941	1617.135331	2131.041534	774.616418	394.641985	1616.348213	844.686643	759.530829	2549.507842	3504.814285	1657.172826	1421.442651	2107.098087	1228.369668	2720.674889	508.942227	504.717598	2292.312128	2564.016774	1210.561608	1201.177966	2109.364067	1353.36853	581.297066	1966.678266	407.897229	847.202635	544.366372
hsa-miR-6750-5p	0	0	0	0	0	0	0	0	0	0	0	0	0	0	0	0	0	0	0	0	0	0	0	0	0	0	0	0	0	0	0	0	0	0	0	0.355504	0	0	0	0	0	0	0	0	0	0	0	0	0
hsa-miR-93-5p	776.415641	545.440799	728.178507	1294.726319	751.953578	948.158019	660.751004	1072.628928	830.386505	395.826035	1447.078285	447.964533	941.903734	819.56721	529.558799	1193.873951	864.817381	2313.851972	759.416655	872.02169	1296.433749	676.663503	1263.004573	1190.625712	454.599156	410.066371	1241.205372	686.486855	682.439873	948.788253	646.331459	535.04046	950.104538	806.668345	784.870535	1438.726156	719.095338	585.284014	798.532638	926.069206	774.300026	1027.217615	576.813812	567.955048	754.160221	1805.378974	565.164826	797.824506	480.142136
hsa-miR-552-5p	1.296908	0	0	0	0	0	0	0.173677	0.494572	0	0.088452	0.11416	0.21402	0.672511	0.110532	0	0.181341	0.232245	0.103364	0.484636	0.384584	0	0	0.3275	0	0	0.1617	0.178959	0.284468	0.131121	0	0	0	0	0	0	0.20423	0	0	0	0	0	0	0	0	0	0	0	0
hsa-miR-4700-5p	0	0	0	0.434764	0	0	0	0	0	0	0	0	0	0	0	0	0	0	0	0	0	0.260556	0	0	0.171224	0	0	0	0	0	0	0	0	0	0	0	0	0	0	0	0	0	0	0	0	0	0	0	0
hsa-miR-100-5p	6794.069155	13697.183338	8466.932751	12400.113042	7789.452999	3152.418297	5693.262202	3538.320779	5868.5922	5052.816725	9481.547053	5561.541355	14700.418537	13699.505321	7871.757241	11217.039811	15074.189503	10743.63064	10703.878044	6620.127613	10770.668523	9898.516111	9221.490809	13964.921165	5139.281992	12672.176461	11176.669485	7911.421002	12700.664062	12476.513037	10321.692081	8742.827418	11690.479188	7439.544595	12550.127108	10390.326015	12686.181562	10210.615484	6231.927181	10576.009072	13488.282475	11514.715341	7604.163681	4375.003302	11923.027496	8398.120907	12561.686965	12094.910231	5502.38931
hsa-miR-4780	0	0	0	0	0	0	0	0	0	0	0.088452	0	0	0	0	0	0	0	0	0	0	0	0	0	0	0	0	0	0	0	0	0	0	0	0	0	0	0	0	0	0	0	0	0	0	0	0	0	0
hsa-miR-143-5p	609.546799	77.873761	223.19757	616.712317	776.806772	34.02017	48.855751	29.351408	535.126981	27.680792	86.152461	24.430277	116.427091	383.555661	507.010271	335.652973	456.436432	233.870217	451.804845	425.671943	399.198528	292.343647	221.378078	378.589829	28.251926	42.382324	365.602575	221.730244	83.9182	401.884467	468.709376	10.591865	232.194529	646.571286	373.049911	330.97456	184.420076	93.209144	567.017896	371.62261	121.536135	230.649526	457.952654	70.587537	269.666523	190.274511	46.681016	511.221231	54.766557
hsa-miR-202-3p	0	0	0	0	0.288991	0	0	0	0	0.093201	0.176904	0	0	0	0.110532	0	0	0	0.103364	0.161545	0	0	0	0	0.342448	0	0	0	0	0	0	0	0	0	0.236407	0	0	0	0	0	0	0	0	0	0	0.117309	0	0	0
hsa-miR-4782-3p	0	0	0	0	0	0	0	0	0	0	0	0	0	0	0	0	0	0	0	0	0	0	0	0	0	0	0	0	0	0	0	0	0	0	0	0	0	0	0	0	0	0	0	0	0	0	0	0	0
hsa-miR-4675	0	0	0	0	0	0	0	0	0	0	0	0	0	0	0	0	0	0	0	0	0	0	0	0	0	0	0	0	0	0	0	0	0	0	0	0	0	0	0	0	0	0	0	0	0	0	0	0	0
hsa-miR-3152-3p	0	0.162237	0	0	0	0	0	0	0	0	0	0	0	0	0	0	0	0	0	0	0	0	0	0	0	0	0	0	0	0	0	0	0	0	0	0	0	0	0	0	0	0	0	0	0	0	0	0	0
hsa-miR-193a-3p	16.859805	8.11185	8.001961	15.216731	14.160541	2.644055	3.318504	1.563093	30.168895	3.262047	3.714993	2.854003	5.136489	8.742648	9.174156	5.497502	9.973779	10.915493	11.783516	15.669897	13.845035	10.682791	7.416352	11.953744	2.568357	3.057085	14.391257	7.695238	9.671927	14.816622	13.727889	3.026247	14.616995	16.120118	10.4019	23.818792	6.331143	6.445313	20.024796	11.94928	5.656829	6.08253	14.330776	5.492401	6.676094	10.440463	4.493359	14.288141	2.419405
hsa-miR-3936	0	0	0	0	0	0	0	0	0	0	0	0	0	0	0	0	0	0	0.103364	0	0	0	0	0	0	0	0	0	0	0	0	0	0	0	0	0	0	0	0	0	0	0	0	0	0	0	0	0	0
hsa-miR-187-5p	0.432303	0.324474	0.285784	0	0	0	0	0.347354	0	0	0	0	0.64206	0.67251	0.331596	0.610834	0.906706	0.232245	0.310092	0.32309	0	0.260556	0	0.16375	0	0	0	0.178959	0.284468	0.262242	0	0.605249	0	0.220824	0.472814	0	0.20423	0	0.351312	0	0.685676	0.486602	0.210747	0.406845	0.476864	0.703853	0	0	0.14663
hsa-miR-3922-5p	0	0	0	0	0	0	0	0	0	0	0	0	0	0	0	0	0	0	0	0	0	0	0	0	0	0	0	0	0	0	0	0	0	0	0	0	0	0	0	0	0	0	0	0	0	0	0	0	0
hsa-miR-487a-5p	0.864606	0.162237	0	0.434764	0.288991	0.17627	0	0.521031	1.978288	0.186402	0.619166	0	0.21402	0	0.110532	0.305417	0.362682	0.464489	0.206728	0.484636	0.384584	0	0.370818	0.49125	0.513671	0.138958	0.323399	0.357918	0.284468	0.262241	0	0.302625	0.239623	0.220824	0	1.066513	1.021152	0.495793	2.459185	0	0.171419	0.243301	0.210747	0.203422	0	0.351926	0	0.42024	0.219946
hsa-miR-4739	0	0	0	0	0	0	0	0	0	0	0	0	0	0	0	0	0	0	0	0	0	0	0	0	0	0	0	0	0	0	0	0	0	0	0	0	0	0	0	0	0	0	0	0	0	0	0	0	0
hsa-miR-6512-3p	0	0.162237	0	0	0	0	0	0	0	0	0	0	0	0	0	0	0	0	0	0	0	0	0	0	0	0	0	0	0	0	0	0	0	0	0	0	0	0	0	0	0	0	0	0	0	0	0	0	0
hsa-miR-6802-3p	0.432303	0.162237	0	0.434764	0	0.17627	0.368722	0	0.989144	0.093201	0.088452	0.11416	0	0.22417	0	0.305417	0.181341	0	0.413456	0	0	0.260556	0	0.49125	0	0.138958	0	0	0.284468	0.262242	0	0.302625	0	0.441647	0	0	0.40846	0	0	0	0.342838	0	0.210747	0.203422	0	0	0	0.21012	0
hsa-miR-4422	0	0	0	0	0	0	0	0	0	0	0	0	0	0	0	0	0	0	0	0	0	0	0	0	0	0	0	0	0	0	0	0	0	0	0	0	0	0	0	0	0	0.243301	0	0	0	0	0	0	0
hsa-miR-4763-3p	0	0	0	0	0	0	0	0	0	0	0	0	0	0	0	0	0	0.232245	0	0	0	0	0	0	0	0	0	0	0	0	0	0	0	0	0	0	0	0	0	0	0	0	0	0	0	0	0	0	0.073315
hsa-miR-4433a-3p	0	0	0	0	0.288991	0	0	0	0	0	0	0.11416	0	0	0	0	0	0	0	0	0	0.260556	0	0.16375	0	0	0	0	0	0	0	0	0	0	0	0	0	0	0	0	0	0	0	0	0	0	0	0	0
hsa-miR-1269a	0	0	4.572549	0	0	0.352541	0.184361	0	0	0	0.972973	2.283204	0.21402	1.120852	0	0	8.70439	1.161223	0.103364	0	6.153349	3.647782	4.449811	2.45625	0.684896	0.138958	0	3.221262	0	3.540255	0	2.723623	0.479246	0.220824	0	24.885305	0	8.92428	0	0.896196	0.514257	8.272239	0	0	5.483935	0	1.248155	0.42024	48.388122
hsa-miR-4766-3p	0.864605	0	0	0	0.288991	0	0	0	0	0	0.088452	0	0	0	0	0	0.181341	0	0	0	0.384584	0	0	0	0	0	0	0.178959	0	0	0.280161	0	0.239623	0	0.236407	0	0	0	0.351312	0.298732	0	0	0	0	0	0	0	0	0
hsa-miR-541-3p	0.432303	0.162237	0.285784	0.217382	0	0.17627	0	0.173677	1.978288	0	0.530713	0	0	0	0.442128	0.305417	0.362682	0	0.413457	1.453908	0	0	0.370818	0	0.342448	0.277917	0	0	0.284468	0	0	0	0.479246	0	0	0	0.40846	0	0	0	0	0	0.421493	0	0.476864	0.234618	0	0	0.073315
hsa-miR-4533	0	0	0	0	0	0	0	0	0	0	0	0	0	0	0	0	0	0	0	0	0	0	0	0	0	0	0	0	0	0	0	0	0	0	0	0	0	0	0	0	0	0	0	0	0	0	0	0	0
hsa-miR-338-5p	10.807568	5.191584	6.287255	9.34742	4.623849	1.938973	2.94978	4.168247	5.934865	2.609637	11.852597	3.424805	4.922469	8.518477	4.752876	6.413751	11.243169	6.502847	3.927839	5.654086	5.768765	3.387226	3.708176	8.187496	2.73958	5.280421	5.982883	13.600887	6.827243	6.556028	5.883381	3.631496	7.428308	4.416471	4.964543	5.688069	4.084608	2.726864	4.215746	7.169568	6.513925	5.839229	11.380323	3.051334	4.530207	4.692343	2.745942	7.56431	0.953099
hsa-miR-6128	0	0	0	0	0	0	0	0	0	0	0	0	0	0	0	0	0	0	0	0	0	0	0	0	0	0	0	0	0	0	0	0	0	0	0	0	0	0	0.351312	0	0	0	0	0	0	0	0	0	0
hsa-miR-6748-3p	0	0	0	0.217382	0	0.35254	0	0	0	0	0	0	0	0	0	0	0	0	0	0	0	0	0	0	0	0	0	0	0	0.131121	0	0.60525	0	0	0	0.355504	0	0	0	0	0	0	0	0	0	0	0	0	0
hsa-miR-8066	0	0	0	0	0	0	0	0	0	0	0	0	0	0	0	0	0	0	0	0	0	0	0	0	0	0	0	0	0	0	0	0	0	0	0	0	0	0	0	0	0	0	0	0	0	0	0	0	0
hsa-miR-3680-5p	0	0	0	0	0	0	0	0	0	0	0	0	0	0	0	0	0.181341	0	0	0	0	0	0	0.16375	0	0	0	0	0	0	0	0	0	0	0	0	0	0	0	0	0	0	0	0	0.238432	0	0	0	0
hsa-miR-1180-3p	23.344345	5.516058	5.429902	0.869528	8.669718	3.525405	5.715201	4.168247	24.234032	1.677624	5.660942	3.424806	11.34308	5.604261	7.958304	8.857085	11.968536	0.232245	1.343733	15.346808	9.999192	4.168893	7.045534	0.655	5.992833	1.945418	1.616996	2.863344	6.258305	1.573446	12.607245	4.841996	5.03208	20.315765	6.61939	7.821095	9.59883	5.205831	13.701175	10.156888	3.428381	5.839228	13.066297	3.458179	16.213372	8.211601	1.747417	11.976823	3.29919
hsa-miR-6727-3p	0	0	0	0	0	0	0	0	0	0	0	0	0	0	0	0	0	0	0	0	0	0	0	0	0	0	0	0	0	0	0	0	0	0	0	0	0	0	0	0	0	0	0	0	0	0	0	0	0
hsa-miR-19b-1-5p	3.458422	1.460133	2.00049	3.47811	1.733944	1.410162	0.921806	1.73677	3.462004	0.559208	1.149879	1.141601	2.354223	3.138386	0.773724	3.054167	1.632073	4.64489	1.137006	1.776999	1.538338	2.345003	4.820628	2.619999	1.027343	1.806459	3.39569	2.326467	1.137874	3.671376	2.241288	1.815748	2.396229	1.766589	2.364068	4.266053	1.633843	0.74369	1.756561	4.48098	2.571286	1.946409	2.107467	1.017111	0.476864	2.228863	0.998524	2.731556	1.09973
hsa-miR-4710	0	0	0	0	0	0	0	0	0	0	0	0	0	0	0	0	0	0	0.103364	0	0	0	0	0	0	0	0	0	0	0	0	0	0	0	0	0	0	0	0	0	0	0	0	0	0	0	0	0	0
hsa-miR-26a-2-3p	2.593817	2.595792	2.00049	2.173819	2.889906	2.115244	2.212336	0.868385	3.462004	1.864026	1.503687	1.940723	1.284122	1.345023	1.215852	0.610834	1.450731	0.696734	1.757191	2.100089	3.845843	2.605559	1.483271	0.655	1.369791	1.528543	2.748893	1.78959	1.706811	0.786723	2.521449	1.513124	0.958492	0.883295	2.364068	3.199539	1.838074	2.231071	3.864433	1.49366	0.857095	1.703109	0.842987	1.423956	3.576479	2.580789	2.745942	2.521436	0.879784
hsa-miR-517b-3p	0	0.162237	0	0	0.288991	0	0	0	0.494572	0.093201	0.265356	0	0	0	0.442128	0	0.362683	0	0	0.161545	0	0	0	0.16375	0	0	0	0	0	0.262242	0	0.302625	0	0.220824	0.472814	0	0.20423	0.247897	0	0	0	0	0.210747	0	0.238432	0.234618	0	0	0
hsa-miR-6736-5p	0	0	0	0	0	0	0	0	0	0	0	0	0	0	0	0	0	0	0	0	0	0	0	0	0	0	0	0	0	0	0	0	0	0	0	0	0	0	0	0	0	0	0	0	0	0	0	0	0
hsa-miR-4722-5p	0	0	0	0	0	0	0	0	0	0	0	0	0	0	0	0	0	0	0	0	0	0	0	0	0	0	0	0	0	0	0	0.302625	0	0	0	0	0	0	0	0	0	0	0	0	0	0	0	0	0
hsa-miR-6738-3p	0	0	0	0	0	0	0	0	0	0	0	0	0	0	0	0	0	0	0	0	0	0	0	0	0	0	0	0	0	0	0	0	0	0	0	0	0	0	0	0	0	0	0	0	0	0	0	0	0
hsa-miR-4649-5p	0	0	0	0	0	0	0	0	0	0	0	0	0	0	0	0	0	0	0	0	0	0	0	0	0	0	0	0	0	0	0	0	0	0	0	0	0	0	0	0	0	0	0	0.203422	0	0	0	0	0
hsa-miR-1248	0	0	0.285784	0.652146	0.866972	0	0.184361	0	0	0	0	0	0	0	0	0	0.362683	0.696734	0	0.161545	1.153752	0	0	0.49125	0.171224	0	0	0.178959	0	0.786724	0.560322	0	0	0.441648	0.236407	0	0	0	0	0	0.171419	0	0.210747	0	0	0	0	0	0.073315
hsa-miR-328-3p	49.71481	10.545405	10.288236	33.042042	28.899061	9.342327	15.301991	5.210309	53.413784	5.964884	12.206406	11.986818	19.261835	15.01942	19.674696	32.068756	22.849022	15.095893	21.603115	20.516257	21.536722	10.943345	15.203519	12.936245	11.985666	4.029795	14.552957	4.295017	13.654487	17.570153	34.459804	15.736484	14.616994	25.615531	14.420814	31.284384	19.606121	17.600663	32.320723	25.39222	5.48541	17.517685	20.863926	18.308007	29.327129	25.807888	7.239302	24.584005	12.243661
hsa-miR-28-3p	2095.803466	2003.789207	4251.61368	3350.723883	2779.222733	3428.281338	3942.935744	2576.324079	1759.68743	2542.345791	6493.365773	3418.184026	2648.074284	3736.473272	3316.73364	3755.709385	3000.294318	4895.946339	4539.548223	1672.640345	2917.841253	2246.772953	3751.931962	4672.60413	3795.175258	1669.724676	3192.433243	2339.710419	3762.095598	3460.140012	1881.001049	3369.423346	3084.185493	2310.034906	2747.992493	2466.844773	2707.687028	2597.213297	1940.999924	2938.02924	3200.394401	2919.370961	1635.605409	3599.15067	3746.719475	4292.907313	2709.246411	2558.627599	3179.9794
hsa-miR-616-3p	0	0.162237	0	0.217382	0	0	0.184361	0	0	0.093201	0	0	0	0.22417	0	0.305417	0.362682	0	0	0.32309	0.384584	0.260556	0	0	0	0	0	0.178959	0	0	0	0	0	0.220824	0	0.711008	0	0	0.351312	0.298732	0.171419	0.486602	0	0	0	0.351927	0	0	0
hsa-miR-548ag	0	0	0	0	0	0	0	0	0	0	0	0.11416	0	0	0	0	0	0	0.103364	0	0.384584	0	0	0	0	0	0	0	0	0	0	0	0	0	0	0	0	0	0	0	0	0	0	0.203422	0	0	0	0	0
hsa-miR-1976	4.323027	1.135659	2.286275	3.695492	2.311926	1.938974	2.396697	2.952509	7.418581	2.143631	1.149878	1.940722	1.070101	1.345022	0.110532	3.970417	1.088049	4.412646	0.413456	4.361722	3.076674	2.60556	2.595723	2.78375	0.85612	1.667501	1.778697	2.147508	3.698089	2.884653	5.042898	3.026246	1.916984	2.870707	3.309696	4.97706	2.654995	2.231069	5.620995	4.779712	1.542771	3.406217	3.793442	1.220534	1.669024	3.988493	3.245204	1.050599	1.539623
hsa-miR-4322	0	0	0	0	0	0	0	0	0	0	0	0	0	0	0	0	0	0	0	0	0	0	0	0	0	0	0	0	0	0	0	0	0	0	0	0	0	0	0	0	0	0	0	0	0	0	0	0	0
hsa-miR-4727-3p	0	0	0	0	0	0	0	0	0	0	0	0	0	0	0	0	0	0	0	0	0	0	0	0	0	0	0	0	0	0	0	0	0	0	0	0	0	0	0	0	0	0	0	0	0	0	0	0	0
hsa-miR-6742-5p	0	0	0	0	0	0	0	0	0	0	0	0	0	0	0	0	0	0	0	0	0	0	0	0	0	0	0	0	0	0	0	0	0	0	0	0	0	0	0	0	0	0	0	0	0	0	0	0	0
hsa-miR-548ao-5p	0	0	0	0	0	0	0	0	0	0	0	0	0	0	0	0	0	0	0	0	0	0	0	0	0	0	0	0	0	0	0	0	0	0	0	0	0	0	0	0	0	0	0	0	0	0	0	0	0
hsa-miR-4725-5p	0	0	0	0	0	0	0	0	0	0	0	0	0	0	0	0	0	0	0	0.161545	0	0	0	0	0	0	0	0	0	0	0	0	0	0.220824	0	0	0	0	0	0	0	0	0	0	0	0	0	0	0
hsa-miR-192-5p	260.678524	220.317847	230.91375	251.945567	183.50904	78.08775	66.554439	67.212987	365.488763	72.324228	138.162364	90.186541	209.525961	255.105983	87.209747	165.230444	253.69669	176.27358	100.986806	210.332019	315.359143	222.254126	188.746134	186.347415	64.208922	209.96621	248.855535	129.566341	224.730095	239.819475	303.974699	120.747254	193.854874	144.418587	179.432754	388.566268	247.118818	187.161979	243.108043	181.330325	155.305693	179.556277	176.18427	63.060912	205.766763	203.647688	210.189392	222.306644	68.329892
hsa-miR-518a-5p	0	0	0	0	0	0	0	0	0	0	0	0	0	0	0	0	0	0	0	0	0	0	0	0	0	0	0	0	0	0	0	0	0	0	0	0	0	0	0	0	0	0	0	0	0	0	0	0	0
hsa-miR-6877-5p	0	0	0	0	0	0	0.184361	0	0.494572	0	0	0.11416	0	0	0.110532	0	0.181341	0	0.103364	0	0	0	0.370818	0	0	0.138958	0.1617	0.178959	0	0.262241	0	0	0	0	0.236407	0	0	0	0.702624	0.298732	0	0	0	0.203422	0	0	0	0	0.073315
hsa-miR-6761-3p	0	0	0	0	0	0	0	0	0	0	0.088452	0	0	0.44834	0	0	0	0	0.103364	0	0	0	0	0	0.171224	0	0	0	0	0	0	0	0	0.220824	0	0	0	0	0.351312	0	0	0	0	0	0.238432	0	0	0	0
hsa-miR-6764-5p	0	0	0	0	0	0	0	0	0	0.093201	0	0	0.21402	0	0	0	0.544024	0.464489	0.103364	0	0	0	0	0	0	0.138958	0	0	0	0	0	0.302625	0	0	0.472814	0	0	0.247897	0	0	0.171419	0	0.210747	0	0	0	0	0	0
hsa-miR-6766-5p	0	0	0	0	0	0	0	0	0	0	0	0	0	0	0	0	0	0	0	0	0	0	0	0	0	0	0	0	0	0	0	0	0	0	0	0	0	0	0	0	0	0	0	0	0	0	0	0	0
hsa-miR-6858-3p	0	0	0	0	0	0	0	0	0	0	0	0	0	0	0	0	0	0	0	0	0	0	0	0	0	0	0	0	0	0	0	0	0	0	0	0	0	0	0	0	0	0	0	0	0	0	0	0	0.073315
hsa-miR-6849-5p	0	0	0	0	0	0	0	0	0	0	0	0	0	0	0	0	0	0	0	0	0	0	0	0	0	0	0	0	0	0	0	0	0	0	0	0	0	0	0	0	0	0	0	0	0	0	0	0	0
hsa-miR-6846-3p	0	0	0	0	0	0	0	0	0	0	0	0	0	0	0	0	0	0	0	0	0	0	0	0	0	0	0	0	0	0	0	0	0	0	0	0	0	0	0	0	0	0	0	0	0	0	0	0	0
hsa-miR-3678-5p	0	0	0	0.217382	0	0	0	0.173677	0	0.093201	0.088452	0	0	0	0	0	0.181341	0.232245	0	0	0.384584	0	0	0	0.171224	0.138958	0.1617	0	0	0.131121	0	0.302625	0	0.220824	0.236407	0	0.40846	0	0	0.298732	0.171419	0	0	0	0	0	0	0	0.366577
hsa-miR-6514-5p	0.432303	0.324474	0	0	0	0	0	0	0	0	0	0	0.21402	0	0	0	0.362682	0	0.310092	0.161545	0.769168	0	0	0.16375	0	0.277917	0	0	0	0	0.280161	0	0	0	0	0	0.20423	0	0	0.298732	0	0.243301	0.210747	0	0	0.117309	0.249631	0.42024	0.073315
hsa-miR-7111-3p	0	0	0	0	0	0	0	0	0	0	0	0	0	0	0	0	0	0	0	0	0	0	0.370818	0	0	0	0	0	0	0	0	0	0	0	0	0	0	0	0	0	0	0	0	0	0	0	0	0	0
hsa-miR-346	0	0	0	0	0	0.17627	0.184361	0	0	0	0.088452	0.11416	0	0	0	0	0	0.232245	0	0.161545	0.384584	0	0.370818	0.16375	0	0	0	0	0.284468	0	0	0	0	0	0	0	0	0	0	0.298732	0	0.243301	0.210747	0.203422	0	0.351926	0.249631	0	0
hsa-miR-6774-5p	0	0	0	0	0	0	0	0	0	0	0	0	0	0	0	0	0	0	0	0	0	0	0	0	0	0	0	0	0	0	0	0	0	0	0	0	0	0	0	0	0	0	0	0	0	0	0.249631	0	0
hsa-miR-6805-5p	0	0	0	0	0	0	0	0	0	0	0	0	0	0	0	0	0	0	0	0.161545	0	0	0	0	0	0	0	0	0	0	0	0	0	0	0	0	0	0	0	0	0	0	0	0	0	0	0	0	0
hsa-miR-5685	0	0	0	0	0	0	0	0	0	0	0	0	0	0	0	0	0	0	0	0	0	0	0	0	0	0	0	0	0	0	0	0	0	0	0	0	0	0	0	0	0	0	0	0	0	0	0	0	0
hsa-miR-6771-3p	0	0	0	0	0	0	0	0	0	0	0	0	0	0	0	0	0	0	0	0	0	0	0	0	0	0	0	0	0	0	0	0	0	0	0	0	0	0	0	0	0	0	0	0	0	0	0	0	0
hsa-miR-548am-3p	0	0	0	0	0	0	0	0	0	0	0	0	0	0	0	0	0	0	0	0	0	0	0	0	0	0	0	0	0	0	0	0	0	0	0	0	0	0	0	0	0	0	0	0	0	0	0	0	0
hsa-miR-4516	0.432303	0	0	0	0	0	0	0	0	0	0	0	0	0	0	0	0	0	0	0	0	0	0	0	0	0	0	0	0	0	0	0	0	0	0.236407	0	0	0	0	0	0	0	0	0	0	0.234617	0	0	0
hsa-miR-6837-3p	0.432303	0.324474	0.571568	0.217382	0	0.70508	0.184361	0.694708	0	0.279604	0.088452	0.34248	0.428041	0.448341	0.994788	0.305417	0.362682	0.696734	1.033641	0.161545	0.384584	0.260556	0.370818	0.9825	0.342448	0.555833	0.485099	0.357918	0	0.655604	0	0	0.479246	0.220824	0.472814	0.355504	0	0.495794	0	0	0.857095	0.243301	0.210747	0.406845	0.953728	0.469236	0	0.42024	0.293261
hsa-miR-33a-3p	2.593816	0.486711	0.571568	1.086909	3.756879	1.057622	0.737445	0.173677	2.967432	1.211617	0.088452	0.570801	0.42804	0.672511	0.110532	1.527084	0.725366	0.232245	0.723549	0.646181	1.922921	1.302779	1.48327	1.47375	0.513672	0	1.778696	1.610631	0.568937	2.097929	0.560322	0.302625	2.635852	0.662471	0.945627	2.488531	0.816921	0.991587	3.16181	2.389856	0.342838	0.729903	1.053733	1.627378	0.715296	1.642321	0.249631	1.260718	0.293261
hsa-miR-326	4.75533	2.271318	5.144117	6.738838	10.692653	4.759298	2.949781	2.084124	7.418581	1.304819	1.149879	3.653126	2.568244	4.483409	2.431704	6.413751	7.434999	3.948157	5.168209	3.392452	4.615011	0.781668	2.96654	6.222497	2.739581	1.528541	4.365888	0.894795	4.835964	4.98258	4.762737	1.513124	4.073589	1.766588	5.200949	1.777521	5.718451	1.983173	4.567058	2.091124	1.88561	4.13612	4.214935	3.051334	6.914527	2.111554	1.248155	3.992274	4.765495
hsa-miR-4647	0	0.162237	0	0	0	0.17627	0	0	0	0	0	0	0	0.22417	0	0	0	0	0	0.161545	0	0	0	0	0	0	0	0	0	0	0	0.302625	0	0	0	0	0	0	0	0	0	0	0	0	0	0	0	0	0
hsa-miR-4521	0	0	0.285784	0.217382	0	0.52881	0.737444	0	0	0.093201	0.176904	0.22832	0.42804	0.22417	0.110532	0.610834	0.181341	0.232245	0.310092	0.161545	0.384584	0	0	0	0.513671	0.277916	0.1617	0	0.284468	0.262242	0	0.907874	0.479246	0.220824	0	0	0	0.247897	0.702624	0	0.171419	0.729903	0.210747	0	0.238432	0.469235	0.249631	0.42024	0
hsa-miR-5007-5p	0	0	0	0	0	0	0	0	0	0	0	0	0	0	0	0	0	0	0	0	0	0	0	0	0	0	0	0	0	0	0	0	0	0	0	0	0	0	0	0	0	0	0	0	0	0	0	0	0
hsa-miR-6885-5p	0	0	0	0	0	0	0	0	0	0	0	0	0	0	0	0	0	0	0	0.161545	0	0	0	0	0	0	0	0	0	0	0	0	0	0	0	0	0.20423	0	0	0	0	0	0	0	0.238432	0	0	0	0
hsa-miR-129-5p	14.26599	1.297896	2.572058	9.564802	1.733944	0.17627	2.581059	8.336494	7.418581	2.330033	29.719946	1.940724	0.856081	1.793363	3.979152	2.443334	2.53878	5.573868	3.100925	5.007904	0	1.302779	2.96654	3.602498	3.424477	0.555834	1.293596	8.053157	2.275747	5.113701	20.451753	0.60525	1.437738	3.312354	1.182034	0	1.225382	0.74369	5.972307	3.883516	3.599801	4.13612	6.533149	0.406844	2.622752	3.988492	0.499262	3.151795	1.319676
hsa-miR-3618	0	0	0	0	0	0.352541	0	0	0	0	0	0	0	0	0	0	0	0	0	0	0	0	0	0	0	0	0	0	0	0	0	0	0	0	0	0	0	0	0	0	0	0	0	0	0	0	0	0	0
hsa-miR-659-3p	0	0	0	0	0	0	0	0	0	0	0	0	0	0	0	0	0	0	0	0	0	0	0	0	0	0	0	0	0	0	0	0	0	0	0	0	0	0	0	0	0	0	0	0	0	0	0	0	0
hsa-miR-3658	0	0	0	0	0	0	0	0	0	0	0	0	0	0	0	0	0	0	0	0	0	0	0	0	0	0	0	0	0	0	0	0	0	0	0	0	0	0	0	0	0	0	0	0	0	0	0	0	0
hsa-miR-4714-3p	0	0	0	0.217382	0.288991	0	0.184361	0	0	0	0	0	0.21402	0	0.110532	0	0	0	0	0	0	0	0	0	0	0	0.1617	0	0	0	0	0	0	0	0	0.355504	0	0	0.351312	0.298732	0	0.486602	0	0	0	0	0	0	0
hsa-miR-7158-3p	0	0	0	0	0	0	0	0	0	0	0	0	0	0	0	0	0	0	0	0	0	0	0	0	0	0	0	0	0	0	0	0	0	0	0	0	0	0	0	0	0	0	0	0	0	0	0	0	0
hsa-miR-3529-5p	0	0	0	0	0	0	0	0	0	0	0	0	0	0	0	0	0	0	0	0	0	0	0	0	0	0	0	0	0	0	0	0	0	0	0	0	0	0	0	0	0	0	0	0	0	0	0	0	0
hsa-miR-3614-3p	0.432303	0	0	0	0	0	0	0	0	0	0	0.22832	0	0	0.442128	0	0	0	0.103364	0.161545	0	0	0	0.16375	0	0	0.1617	0	0.284468	0	0.280161	0	0.239623	0	0	0	0	0	0	0	0.514257	0	0	0	0	0.117309	0	0	0.073315
hsa-miR-4719	0	0	0	0	0	0	0	0	0	0	0	0	0	0	0	0	0	0	0	0	0	0	0	0	0	0	0	0	0	0	0	0	0	0	0	0	0	0	0	0	0	0	0	0	0	0	0	0	0
hsa-miR-196a-5p	12.969082	3.893688	6.57304	4.999784	6.068802	1.410162	3.687227	0.521031	9.891441	2.14363	8.491413	3.196484	0.64206	3.138385	6.300324	3.665001	5.077561	6.735092	10.129689	10.015812	0.384584	1.042224	6.674717	10.643746	3.082028	2.918127	1.940397	11.811296	3.129153	7.998354	4.482576	3.026247	1.677361	7.949648	1.182035	1.422017	1.633843	2.23107	11.593302	3.584784	3.599801	4.622722	8.219123	1.017112	5.245503	3.28464	5.741515	5.042872	1.759568
hsa-miR-3663-3p	0	0	0	0	0	0	0	0	0	0	0	0	0	0	0	0	0	0	0	0	0	0	0	0	0	0	0	0	0	0	0	0	0	0	0	0	0	0	0	0	0	0	0	0	0	0	0	0	0
hsa-miR-432-5p	13.833687	3.24474	4.000981	4.565019	0.866972	2.291514	2.212336	3.299863	21.266599	0.652409	4.599515	0.684961	3.210306	4.259238	3.979152	6.41375	7.616341	8.59305	4.754752	26.654978	4.999597	1.30278	5.562265	10.807495	3.5957	3.612919	3.55739	2.863344	2.844684	5.507063	6.443703	2.118373	4.552835	7.287177	2.600476	3.555044	10.00729	3.470554	10.188054	2.688588	3.599801	3.892819	10.748083	1.8308	4.053344	6.921205	2.745941	4.832753	1.686252
hsa-miR-548y	0	0	0	0	0	0	0	0	0	0	0	0	0	0	0	0	0	0	0.103364	0	0	0	0	0	0	0	0	0	0	0	0	0	0	0	0	0	0	0	0	0	0	0	0	0	0	0	0	0	0
hsa-miR-214-5p	16.859806	8.436324	10.002451	15.21673	19.651362	3.701675	4.24031	4.862955	6.429437	2.982442	9.287482	4.908887	10.486998	14.122736	9.837348	8.857085	15.958046	17.418339	8.269134	10.661991	14.614203	10.161678	11.495345	15.064993	7.533847	6.114171	17.948648	10.200664	6.258304	19.1436	12.887406	10.591864	12.939634	18.990824	8.274238	15.642191	14.296129	5.94952	9.836741	10.156888	11.999335	8.515541	12.644805	6.712935	14.782781	16.775127	5.991146	13.8679	7.331532
hsa-miR-6757-3p	0	0	0	0	0	0	0	0	0	0	0	0	0	0	0	0	0	0	0	0	0	0	0	0.16375	0	0	0	0	0	0	0	0	0	0	0	0	0	0	0	0	0	0	0	0	0	0	0	0	0
hsa-miR-642a-3p	0	0	0	0	0	0	0	0	0	0	0	0	0	0	0	0	0	0	0	0	0	0	0	0	0	0	0	0	0	0	0	0	0	0	0	0	0	0	0	0	0	0	0	0.203422	0	0.351926	0	0	0
hsa-miR-204-3p	1.296909	0	0	0	0.288991	0.17627	0.184361	0	4.94572	0	0.088452	0	0	0	0.442128	0	0.181341	0.232245	0.103364	1.776998	0	0	0	0	0.171224	0	0	0	0	0.262241	0.560322	0	0.479246	1.104119	0	0	0	0	0.351312	0.597464	0.171419	0	1.475227	0.203422	0.238432	0.117309	0	0.420239	0
hsa-miR-3185	0	0.324474	0	0	0	0.17627	0	0.173677	0	0.093201	0	0.11416	0	0	0	0	0	0	0	0	0	0	0	0.16375	0	0.138958	0.3234	0	0	0	0	0	0	0	0	0	0	0	0	0	0	0.243301	0	0	0	0.117309	0.499262	0	0
hsa-miR-5691	0	0	0	0.434764	0	0	0.184361	0	0	0	0	0.22832	0	0.22417	0	0.305417	0.181341	0.464489	0	0	0.384584	0	0.741635	0.3275	0.342448	0	0	0.178959	0.284468	0.262242	0	0	0	0	0	0.355504	0.408461	0	0	0	0.171419	0	0	0	0	0	0	0	0.14663
hsa-miR-5695	0	0	0	0	0.288991	0	0	0	0	0	0	0	0	0	0	0	0	0	0	0	0	0	0	0	0	0	0	0	0	0	0	0	0	0	0	0	0	0	0	0	0	0	0	0	0	0	0	0	0
hsa-miR-345-3p	0	0	0	0	0	0.528811	0	0.173677	0.494572	0	0.176904	0.11416	0.21402	0	0	0	0.362682	0.232245	0	0.161545	0	0	0.370818	0	0	0	0	0	0	0	0.560322	0.302625	0.239623	0	0	0	0	0	0	0	0.342838	0	0	0	0	0	0	0.21012	0
hsa-miR-548ar-3p	0	0	0.285784	0	0	0	0	0	0	0	0	0	0	0	0	0	0	0.232245	0	0	0	0	0	0	0	0	0	0	0	0	0	0	0	0	0	0	0	0	0	0	0	0	0	0	0	0	0	0	0
hsa-miR-944	1.729211	2.433555	1.714705	3.47811	0.577982	1.762703	4.24031	0	0	3.355247	1.238331	4.566407	1.498142	0.448341	0.331596	2.137917	2.901463	0.464489	0.930277	1.615453	4.999596	2.084447	2.224906	2.128749	2.910805	1.945418	2.587193	2.505426	1.706811	3.540255	1.961127	19.670605	1.198114	0.883295	2.127661	3.199539	1.429612	2.97476	2.459185	2.091124	4.285477	2.676313	1.685974	2.441067	0.953728	5.982737	2.995573	2.521437	1.466307
hsa-miR-6854-3p	0	0	0	0	0	0	0	0	0	0	0	0	0	0	0	0	0	0	0	0	0	0	0	0	0	0	0	0	0	0	0	0	0	0	0	0	0	0	0	0	0	0	0	0	0	0	0	0	0.073315
hsa-miR-6745	0	0	0	0	0	0	0	0	0	0	0	0	0	0	0	0	0	0	0	0	0	0	0	0	0	0	0	0	0	0	0	0	0	0	0	0	0	0	0	0	0	0	0	0	0	0	0	0	0
hsa-miR-127-3p	694.278129	372.982866	498.122109	361.506022	282.054838	239.198815	280.044859	541.524773	969.361258	147.910505	511.961436	161.308331	570.578359	579.704816	319.990133	538.449673	686.740077	625.898936	510.102248	919.839107	386.122659	274.104738	373.042457	1020.980789	577.70906	399.50553	537.489144	231.751949	506.353885	620.593533	338.994826	889.716601	625.65522	563.541641	323.64089	586.937701	710.31343	406.798418	536.453734	274.235978	593.967144	478.816739	641.723806	256.515514	541.002069	613.406541	401.906083	525.089134	374.054845
hsa-miR-6125	0.864606	0	0	0	0.288991	0	0	0	0	0	0	0.22832	0.21402	0	0.110532	0.916251	0	0	0	0.32309	0	0.260556	0	0	0	0.138958	0	0	0.284468	0.262242	0.560322	0	0	0	0.472814	0	0.20423	0	0.351312	0	0.171419	0	0.632241	0	0	0	0	0	0
hsa-miR-4485-5p	0	0	0	0	0	0	0	0	0	0	0	0	0	0	0	0	0	0	0	0	0	0	0	0	0	0	0	0	0	0	0	0	0	0	0	0	0	0	0	0	0	0	0	0	0	0	0	0	0
hsa-miR-4684-3p	0	0	0	0	0	0	0	0	0	0	0	0	0	0	0	0	0.181341	0	0	0	0	0	0	0	0	0	0	0	0	0	0	0	0	0	0	0	0	0	0	0	0	0	0	0.203422	0	0	0	0	0
hsa-miR-6734-5p	0	0	0	0	0.288991	0.17627	0	0	0	0	0	0	0.21402	0	0	0	0	0.232245	0	0.161545	0	0	0	0	0	0	0	0	0	0	0	0	0	0	0	0	0	0	0	0	0	0	0.210747	0.203422	0	0.234618	0	0	0
hsa-miR-3115	0	0	0	0	0	0	0	0.173677	0.494572	0	0.088452	0	0	0	0	0	0	0	0	0	0	0	0	0	0	0.138958	0	0	0	0	0	0	0	0	0	0	0.20423	0	0	0	0	0	0	0	0	0	0	0	0
hsa-miR-371a-5p	0	0	0	0	0	0	0	0	0	0	0	0	0	0	0	0	0	0	0	0	0	0	0	0	0	0	0	0	0	0	0	0	0	0	0	0	0	0	0	0	0	0	0	0	0	0	0	0	0
hsa-miR-24-2-5p	8.646054	4.055925	11.717156	12.390766	15.894485	7.755893	6.083923	5.383987	4.94572	4.473663	8.314508	1.940722	5.136489	11.432692	6.07926	3.665	11.968534	11.612228	8.579227	7.915721	12.306697	7.035008	7.787169	17.684993	3.082029	3.057085	14.06786	8.768992	4.267025	17.701275	5.323059	6.355119	8.626422	6.183061	8.037832	6.399079	3.880377	4.462141	13.349862	5.078444	9.770888	5.595926	8.219124	6.30609	8.345119	17.713597	1.747417	5.883353	6.011856
hsa-miR-517-5p	0	0.486711	0	0	0	0	0	0	0	0	0.265356	0	0	0	0	0	0	0	0	0	0	0.781668	0	0	0	0	0	0	0	0	0.840483	0	0	0	0	0	0	0	0	0	0	0	0	0	0	0	0	0	0
hsa-miR-320e	0	0.324474	0	0.217382	0.288991	0.35254	0	0.173677	0	0.093201	0	0	0	0	0	0	0.362682	0	0	0	0.384584	0.260556	0	0.16375	0	0	0	0	0.568936	0	0	0	0	0.220824	0.236407	1.422017	0.20423	0.247897	0.351312	0.597464	0.171419	0	0.210747	0	0.238432	0	0	0	0
hsa-miR-27b-3p	2299.418036	2314.635302	3461.134185	2571.40994	3249.121469	1471.504583	1703.867403	1669.556652	2654.862879	1298.10808	2015.295333	1455.884739	2474.931792	3295.754143	2041.857584	2169.069533	3074.825654	2384.222054	2291.79068	2090.235022	2579.022464	2400.240339	2427.371677	2950.773663	1584.162485	2005.309322	3344.107377	2248.620271	2460.36785	4332.747229	2321.974485	2667.939305	2416.117033	3133.927485	2178.724949	2555.365361	2146.666039	2328.989112	2653.812385	2046.911679	2822.072469	2185.817876	2760.149985	1937.393938	2425.091243	2765.432354	2297.355084	2680.076788	1998.796015
hsa-miR-4632-5p	0	0	0	0	0	0	0	0	0	0	0	0	0	0	0	0	0	0	0	0	0	0	0	0	0	0	0	0	0	0	0	0	0	0	0	0	0	0	0	0	0	0	0	0	0	0	0	0	0
hsa-miR-3133	0	0	0	0	0	0	0	0	0	0	0	0	0	0	0	0	0	0	0	0	0	0	0	0.16375	0	0	0	0	0	0	0	0.302625	0	0	0	0	0	0	0	0	0	0	0	0	0	0	0	0	0
hsa-miR-337-5p	0	0	0	0	0.288991	0	0	0	0	0.093201	0	0	0	0.22417	0.110532	0	0.362683	0	0	0	0	0	0	0	0	0	0	0	0	0.262241	0	0.302625	0	0.220824	0.472814	0	0.20423	0	0.351312	0	0.171419	0	0.210747	0	0	0	0	0.21012	0.073315
hsa-let-7e-3p	15.9952	3.24474	6.573039	11.521238	15.605494	5.99319	7.558814	8.510172	13.848018	8.108516	15.567589	6.73545	12.627203	12.553545	8.2899	8.857084	10.517803	13.005694	10.439781	11.954353	9.999192	7.816676	6.674717	15.719994	7.705071	4.168752	10.833868	7.158361	7.965116	16.258947	15.408855	14.223362	9.584914	12.145296	5.20095	11.37614	10.007291	5.205831	12.647239	10.156888	13.542108	6.32583	11.169578	10.984803	12.636893	12.669328	4.74299	11.346465	6.891639
hsa-miR-4438	0	0	0	0	0	0	0	0	0	0	0	0	0	0	0	0	0	0	0	0	0	0	0	0	0	0	0	0	0	0	0	0	0	0	0	0	0	0	0	0	0	0	0	0	0	0	0	0	0
hsa-miR-2116-5p	0	0	0	0.217382	0	0	0	0	0.494572	0	0	0	0	0	0	0	0	0	0	0	0.384584	0	0	0	0	0	0	0	0	0.131121	0.280161	0	0	0	0	0	0	0	0	0	0	0	0	0	0	0	0	0	0
hsa-miR-4470	0	0	0.285784	0	0	0	0	0	0	0	0	0	0	0	0	0	0	0	0	0	0	0	0	0	0	0	0	0	0	0	0	0	0	0	0	0	0	0	0.351312	0	0.171419	0	0	0	0	0	0	0	0
hsa-miR-455-5p	18.156712	23.199891	32.8652	54.562845	37.279791	7.403353	9.402427	5.210309	17.310022	9.133729	11.941048	9.931934	25.896466	32.056373	13.484904	25.655005	46.060729	24.153432	26.254503	42.971057	49.995961	35.175038	30.036224	46.66873	6.677728	18.481472	44.467368	25.949058	26.171098	46.416675	22.13272	9.381366	33.067954	50.347766	24.349901	71.100872	28.183798	21.071218	22.483979	37.938964	30.341176	31.385853	28.450809	9.560846	31.473017	26.629046	20.719381	36.35071	7.69811
hsa-miR-6502-5p	0	0.486711	0	0	0.288991	0	0	0.173677	0	0.093201	0.176904	0	0	0.22417	0.110532	0	0.362683	0	0.103364	0.161545	0.384584	0.260556	0	0	0	0.138958	0.3234	0	0.568937	0.131121	0	0.60525	0.239623	0.220824	0	0.355504	0.20423	0.495793	0.351312	0.298732	0.171419	0.243301	0	0.406845	0	0.117309	0.499262	0.420239	0.073315
hsa-miR-4799-5p	0	0	0	0	0	0	0	0	0	0	0.176904	0	0	0	0	0	0	0	0	0	0	0	0	0	0	0	0	0	0	0	0	0	0	0	0	0	0	0	0	0	0	0	0	0	0	0	0	0	0
hsa-miR-638	0	0	0	0	0	0	0	0	0	0	0	0	0	0	0	0	0	0	0	0	0	0	0	0	0	0	0	0	0	0	0	0	0	0	0	0	0	0	0	0	0	0	0	0	0	0	0	0	0
hsa-miR-550a-3p	1.296908	0	0	0.217382	0.577982	0.17627	0.368723	0.173677	2.47286	0.186403	0.088452	0.11416	0.21402	0	0.55266	0.305417	0.544023	0.92898	0.310092	0.807726	1.922921	0	0.370818	0.16375	0	0.138958	0.3234	0	0.284468	0.393363	0.560322	0	0.718869	0	0.472814	0.355504	0.20423	0	0.351312	0	0.171419	0	0	0.406844	0	0.586545	0	0	0.14663
hsa-miR-4788	0	0	0	0	0	0	0	0	0	0	0	0	0	0	0	0	0	0.464489	0	0	0	0	0.370818	0	0	0	0	0	0	0	0	0	0	0.441647	0	0	0	0	0	0	0	0	0	0	0	0	0	0	0
hsa-miR-142-5p	3.026119	17.84607	17.432844	18.912223	12.426598	24.854114	13.642739	10.594296	5.934864	16.776238	2.653566	3.310645	22.68616	9.415158	4.200216	18.325004	15.958046	14.863651	5.374936	9.36963	49.226792	13.027793	18.540879	21.77874	16.266261	27.930648	33.7952	12.348172	18.205981	15.734465	7.844508	31.170344	15.815108	2.208236	8.037831	24.5298	52.487219	15.369594	3.513121	11.351816	16.456232	19.707397	2.950454	14.646404	13.590622	18.182831	9.985244	12.817303	13.49002
hsa-miR-374c-3p	0	0	0	0.217382	0	0	0	0	0	0	0	0	0	0	0	0	0	0	0	0	0	0	0	0	0	0	0	0	0	0.131121	0	0	0	0	0	0	0	0	0	0	0	0	0	0	0	0	0	0	0
hsa-miR-627-5p	3.026119	0.811185	1.143137	1.08691	0.288991	0.705081	0.368722	0.521031	0.494572	0.186402	0.619165	0.11416	0.42804	0	0.110532	0.916251	0.725365	0.46449	0.206728	0.161545	0	0.260556	0.741635	1.80125	0	0.555832	1.131897	0.715836	0.568937	1.180086	0.280161	0.302625	0.239623	0.441648	0.236407	2.133025	0	0.495793	1.053936	0.298732	0.171419	0.243301	0.210747	0.406844	0	0.351926	0.249631	0.21012	0.146631
hsa-miR-152-3p	251.600168	467.080328	388.380923	263.032043	245.06404	228.975136	288.525479	305.845133	216.622567	280.722396	179.823358	194.643102	543.39777	510.211974	225.26421	309.08172	645.031544	360.675713	270.814161	270.588428	378.046388	313.188113	212.849273	368.601084	278.92355	497.332274	512.910818	291.703226	304.381269	439.384941	220.486718	482.686388	343.858767	297.228467	310.165706	388.210764	319.212159	383.000338	254.701347	398.50849	529.342148	363.248672	253.949815	271.772187	317.35291	257.609632	423.623989	449.86628	295.167543
hsa-miR-4451	0	0	0	0	0	0	0	0	0	0	0	0	0	0	0	0	0	0	0	0	0.384584	0	0	0	0	0	0	0	0	0	0	0	0	0	0	0	0	0	0	0	0	0	0	0	0	0	0	0	0
hsa-miR-7974	0	0.162237	0	0	0	0	0	0	0	0	0	0.11416	0	0	0	0	0	0	0	0	0	0	0	0	0	0	0	0	0	0	0	0	0	0	0	0	0	0	0	0	0	0	0	0	0	0	0	0	0
hsa-miR-124-3p	0	0	0	0	0	0	0	0	0	0	0.88452	0	0	0	0	0	0	0	0.310092	0	0	0.260556	0	0.655	0	0	0	0.357918	0.284468	0.524483	1.961127	0	0	0	0	0	0	0	0	0	0.342838	0	0	0	0	0.117309	0.249631	0.42024	0.293261
hsa-miR-6855-3p	0	0.324474	0	0.217382	0	0	0	0	0	0	0	0	0	0	0.110532	0	0	0.232245	0	0	0	0	0	0	0	0	0	0	0	0.131121	0	0	0	0	0.236407	0	0.20423	0	0	0	0	0	0	0	0	0	0	0	0
hsa-miR-3176	0	0	0	0	0	0	0	0	0	0	0	0.11416	0	0	0	0	0	0	0	0	0	0	0	0	0	0	0	0	0	0	0	0	0	0	0	0	0	0	0	0	0.171419	0	0	0	0	0	0	0	0
hsa-miR-2681-3p	0	0	0	0	0	0	0	0	0	0	0.088452	0	0	0	0	0	0	0	0	0	0	0	0	0	0.171224	0	0	0	0	0	0	0	0.479246	0.220824	0	0	0	0	0	0	0	0	0	0	0	0	0	0	0
hsa-miR-9-3p	0.432303	1.460133	0.285784	0.869528	0.577982	0.70508	0.737444	0.694708	0.494572	1.584421	4.687966	1.255761	0.21402	0.22417	0.221064	0.305417	0.362682	31.585257	0.51682	0.807726	0	0	1.854089	0.9825	1.027344	0.972708	0.6468	3.400221	0.568936	0.524484	1.961127	1.513124	0.239623	0.441648	0	0	0	0.74369	1.405248	0.896196	0.342838	0.729903	1.685975	0.406844	0.715296	1.876938	0.499262	0.630359	0.366577
hsa-miR-3668	0	0	0	0	0	0	0	0	0	0	0	0	0	0	0	0	0	0	0	0	0	0	0	0	0	0	0	0	0	0	0	0	0	0	0	0	0	0	0	0	0	0	0	0	0	0	0	0	0
hsa-miR-551a	0.864605	0	0	0	0	0	0	0	0.494572	0	0	0.11416	0	0	0	0	0.544024	0	0	0.161545	0	0	0	0	0	0	0	0.357918	0	0.131121	0	0	0	0	0	0	0	0	0.351312	0.298732	0	0	0.210747	0	0	0	0	0	0
hsa-miR-6835-3p	0	0	0	0	0	0	0	0	0	0	0	0	0	0	0	0	0	0	0	0	0	0	0	0	0	0	0	0	0	0	0	0	0	0	0	0	0	0	0	0	0	0	0	0	0	0	0	0	0
hsa-miR-3202	0	0	0	0	0	0.17627	0	0	0	0	0	0	0	0	0	0	0	0	0	0.161545	0	0	0	0	0	0	0	0	0	0	0	0	0	0.220824	0	0	0	0	0	0	0	0	0	0	0	0	0	0	0
hsa-miR-3689b-5p	0	0	0	0	0	0	0	0	0	0	0	0	0	0	0	0.305417	0	0	0	0	0	0	0	0	0	0	0	0	0	0	0	0	0	0	0	0	0	0	0	0	0	0	0	0	0	0	0	0	0
hsa-miR-3691-3p	0	0	0	0	0	0	0	0	0	0	0	0	0	0	0	0	0	0	0	0	0	0	0	0	0	0	0	0	0	0	0	0	0	0	0	0	0	0	0	0	0	0	0	0	0	0	0	0	0
hsa-miR-655-3p	0	0.162237	0.857353	0.652146	1.444953	0.881351	0.737445	1.389416	2.967432	0.74561	0.884522	0.34248	1.926183	0.22417	0.221064	1.221667	1.632072	1.857957	1.033641	2.74627	2.307506	1.042224	0.370818	2.947499	2.054686	0.416875	2.587193	0.715836	0.853405	0.786724	1.961127	2.118372	2.635851	2.208235	1.654848	1.777522	0.816921	0.495793	1.053936	1.49366	0.857095	0.729904	1.475227	1.017111	0.476864	3.753875	0.249631	1.050599	0.659838
hsa-miR-5581-5p	0	0	0	0	0	0	0	0	0	0	0.088452	0	0	0	0	0	0	0	0	0	0	0	0	0	0	0	0	0	0	0	0	0	0	0	0	0	0	0	0	0	0	0	0	0	0	0	0	0	0
hsa-miR-29b-3p	1292.585061	343.455729	374.949056	414.329813	409.499699	152.297549	158.366384	225.606378	1433.269861	144.089255	199.017487	150.919754	208.241838	329.082235	232.780388	429.110493	337.657781	382.971188	225.850741	1067.653082	468.808285	267.33029	312.599197	431.481056	160.436692	203.852036	371.262059	310.314963	370.377954	582.175213	711.889135	287.190835	303.122886	788.119171	311.347742	592.270265	336.980203	254.837763	1262.264749	400.898346	356.894542	326.996798	1022.121663	181.249266	349.541223	590.414062	197.957467	324.634938	152.715845
hsa-miR-7155-3p	0	0	0	0	0	0	0	0	0	0	0.088452	0	0	0	0.110532	0	0	0.232245	0	0	0.384584	0	0	0	0	0	0.1617	0.178959	0	0	0	0	0	0	0	0	0.20423	0	0	0	0	0	0	0	0	0.117309	0	0	0
hsa-miR-5193	0	0.162237	0	0.217382	0	0.17627	0	0	0.494572	0	0.088452	0	0	0.22417	0	0.305417	0.362682	0.232245	0	0	0	0	0	0.16375	0	0	0.1617	0.357918	0	0.262242	0	0	0	0.220824	0	0	0	0.247897	0.351312	0	0	0	0.210747	0	0	0.234618	0	0	0
hsa-miR-3192-5p	0	0	0	0	0	0	0.368722	0	0	0	0	0.11416	0	0	0	0	0	0	0	0.161545	0	0	0	0	0	0	0	0	0	0	0	0	0	0	0	0	0	0	0	0	0	0	0	0	0	0	0	0	0
hsa-miR-1197	0	0	0	0	0	0	0	0	0	0	0	0	0	0	0	0	0	0	0	0	0	0	0	0	0	0	0	0	0	0	0	0	0	0	0	0	0	0	0	0	0	0	0	0	0	0	0.249631	0	0
hsa-miR-4526	0	0	0	0	0	0	0	0	0	0	0	0.11416	0	0	0	0	0	0	0	0	0	0	0	0	0	0	0	0	0	0	0	0	0	0	0	0	0	0	0	0	0	0	0	0	0	0	0	0	0
hsa-miR-4797-5p	0	0	0	0	0	0	0	0	0	0	0	0	0	0	0	0	0	0	0	0	0	0	0	0	0	0	0	0	0	0	0	0	0	0	0	0	0	0	0	0	0	0	0	0	0	0	0	0	0
hsa-miR-5584-5p	0	0	0	0	0	0	0	0	0	0	0	0	0	0	0	0	0	0	0	0	0	0	0	0	0	0	0	0	0	0	0	0	0	0	0	0	0	0	0	0	0	0	0	0	0	0	0	0	0
hsa-miR-1251-3p	0.432303	0	0	0	0	0	0	0.173677	0.494572	0	0	0	0	0.22417	0	0.916251	0	0	0	0.969272	0.384584	0.781668	0.370818	0	0	0	0	0	0	0	0.280161	0	0	0.662472	0	0.711009	0	0	1.053936	0.298732	0	0	0.842987	0	0	0	0.249631	0	0
hsa-miR-5586-3p	0	0	0	0	0	0	0	0	0	0	0	0	0	0	0	0	0	0	0	0	0	0	0	0	0	0	0	0	0	0	0	0	0	0	0	0	0	0	0	0	0	0	0	0	0	0.117309	0	0	0
hsa-miR-483-3p	0	0	0	0.217382	0.288991	0	0	0.173677	0.494572	0.093201	0.265356	0	0	0.44834	0.110532	0	0.181341	0	0	0.484636	0	0.260556	0	0.3275	0	0.277916	0	0	0.284468	0.131121	0.280161	0	0	0.441648	0.236407	0	0.40846	0.247897	0.702624	0	0.342838	0	0.842986	0	0	0.117309	0	0	0.073315
hsa-miR-3942-3p	0	0	0	0	0	0	0	0	0	0	0	0	0	0	0	0.305417	0	0	0	0	0	0	0	0	0	0	0	0	0	0	0	0	0	0	0	0	0.20423	0	0	0	0	0	0	0	0	0	0	0.21012	0
hsa-miR-487a-3p	0	0.162237	0.571569	0.217382	0	0.528811	0	0.173677	0.494572	0.093201	0.088452	0.11416	0	0.22417	0.110532	0.91625	0.181341	0.46449	0.103364	0.161545	0	0	0.370818	0.49125	0.171224	0	0	0.178959	0	0.262242	0.280161	1.210499	0	0.662471	0	0	0.20423	0	0.351312	0	0.171419	0.243301	0	0	0	0.234617	0.249631	0	0.146631
hsa-miR-4672	0	0	0	0	0	0	0	0	0	0	0	0	0	0	0	0	0	0	0	0	0	0	0	0	0	0	0	0	0	0	0	0	0	0	0	0	0	0	0	0	0	0	0	0	0	0	0	0	0
hsa-miR-623	0	0	0	0	0	0	0	0	0	0	0	0	0	0	0	0	0	0	0	0	0	0	0	0	0	0	0	0	0	0	0	0	0	0	0	0	0	0	0	0	0	0	0	0	0	0	0	0	0
hsa-miR-132-3p	227.391218	74.629021	131.746581	132.385549	48.550424	51.470931	57.336371	102.46941	145.898761	57.412018	68.815825	38.357819	138.899233	103.790922	39.902051	165.535862	185.874987	127.966724	57.263756	125.036085	79.608954	62.01229	107.166273	67.79247	86.468015	45.856286	126.449013	57.803768	65.143281	84.441632	89.651524	79.590294	41.694374	105.553647	48.6998	106.651307	171.553559	57.512026	246.269854	78.267784	105.251321	90.994643	121.390119	47.193973	78.920973	91.031454	101.849491	76.063333	44.135831
hsa-miR-19b-3p	65.277707	27.255816	59.443141	98.473982	108.371481	40.01336	39.822046	32.998624	47.97349	31.968055	34.673269	29.453325	40.021814	32.056374	14.479692	56.196679	40.620484	98.239428	25.634317	60.579498	151.910808	59.927843	76.388416	83.184961	22.943988	16.536054	90.390027	67.109636	45.799423	78.934568	44.825762	35.709713	98.724609	56.089178	49.881833	162.820999	31.247255	35.697119	60.425699	75.280464	31.883949	39.658094	50.789961	37.836546	35.526359	127.162497	21.468276	47.697173	39.736908
hsa-miR-5100	0	0	0	0	0	0	0	0	0	0	0	0	0	0	0	0	0	0	0	0	0	0	0	0	0	0	0.323399	0	0	0.131121	0	0	0	0	0	0	0	0	0	0	0	0.243301	0	0	0	0	0	0	0.073315
hsa-miR-938	0	0	0	0	0	0.17627	0	0	0	0	0	0	0	0.44834	0	0	0	0	0	0.323091	0	0	0	0.16375	0	0	0	0.178959	0	0	0	0	0	0.441647	0	0	0	0	0	0	0	0	0	0	0	0	0	0	0
hsa-miR-4464	0	0	0	0	0	0	0	0	0	0	0	0	0	0	0	0	0	0	0	0	0	0	0	0	0	0	0	0	0	0	0	0	0	0	0	0	0	0	0	0	0	0	0	0	0	0	0	0	0
hsa-miR-630	0	0	0	0	0	0	0	0	0	0	0	0	0	0	0	0	0	0	0	0	0	0	0	0	0	0	0	0	0	0	0	0	0	0	0	0	0	0	0	0	0	0	0	0	0	0	0	0	0
hsa-miR-3173-5p	0.432303	0	0	0	0	0.17627	0	0	0	0.186403	0.088452	0.22832	0	0.44834	0	0	0	0.232245	0.103364	0.64618	0	0	0	0.16375	0.342448	0	0.1617	0	0	0.393362	0	0	0.239623	0.441648	0	0	0.20423	0	0	0	0.171419	0	0	0.406844	0.476864	0.234617	0	0	0.14663
hsa-miR-7150	0	0	0	0	0	0	0	0	0	0	0	0	0	0	0	0	0	0	0	0	0	0	0	0	0	0	0	0	0	0	0	0	0	0	0	0	0	0	0	0	0	0	0	0	0	0	0	0	0
hsa-miR-6882-5p	0	0	0	0	0	0	0	0	0	0.093201	0	0	0.21402	0	0	0	0	0	0	0	0	0	0	0	0	0	0	0	0	0	0.280161	0.302625	0	0	0	0.355504	0	0	0	0.298732	0.171419	0	0	0	0	0	0	0	0
hsa-miR-4286	0.432303	0	0	0	0.288991	0.352541	0	0	0	0	0	0.11416	0	0	0	0.305417	0	0.232245	0	0	0	0	0	0	0	0	0.1617	0	0	0	0.280161	0	0.239623	0.220824	0	0	0	0.495793	0	0.298732	0	0	0	0	0	0	0	0.21012	0
hsa-miR-6769b-3p	0	0	0	0	0	0	0	0	0	0	0	0	0	0	0	0	0	0	0	0	0	0	0	0	0	0	0	0	0	0	0	0	0	0	0	0	0	0	0	0	0	0	0.210747	0	0	0	0	0	0
hsa-miR-4800-3p	0	0	0	0	0	0	0	0	0	0	0.088452	0	0.21402	0	0	0	0	0	0	0.161545	0	0.260556	0	0.16375	0.171224	0	0	0	0	0	0	0.302625	0	0	0.236407	0	0	0	0	0	0.171419	0	0	0	0	0	0	0	0
hsa-miR-3130-5p	5.187633	2.920266	2.286274	4.56502	1.733944	2.115244	3.502865	2.431478	8.902298	3.075644	1.149879	4.109765	2.140203	2.690043	2.652768	4.886668	3.264146	4.877136	1.963919	4.038633	2.307506	5.471674	1.112453	3.438748	0.342448	3.47396	5.012687	0.536877	3.413621	1.180085	3.642093	3.631497	5.271703	2.429059	4.491731	5.332564	5.30999	3.718451	5.269683	2.98732	2.742705	1.703108	5.26867	3.458179	3.57648	2.698099	1.248155	2.941676	2.34609
hsa-miR-1-3p	139.633771	292.837787	240.916201	351.941221	476.545524	147.714522	194.685564	207.717649	116.224436	308.589593	727.254136	281.975637	266.241363	298.146716	373.929748	330.766307	386.438633	210.413522	643.338678	282.381237	339.20337	229.028579	233.615056	486.992279	228.412532	204.546829	360.10479	224.772549	207.946455	299.21708	146.524209	76.564047	380.521062	253.947057	215.839398	254.896627	234.252299	235.006034	126.823705	404.48313	319.868022	225.540201	190.515048	275.637209	359.555361	368.466238	195.461158	414.986409	153.155737
hsa-miR-4473	0.432303	0	0	0.217382	0	0	0	0	0	0	0.176904	0	0	0.22417	0.331596	0	0	0.232245	0.206728	0.161545	0	0	0	0.16375	0	0	0.646799	0	0	0.131121	0	0	0.479246	0.220824	0	0.711009	0.20423	0.247897	0.351312	0.298732	0	0	0	0.203422	0.238432	0.234617	0.249631	0	0
hsa-miR-15a-3p	0	0	0	0	0	0.17627	0	0.173677	0	0	0	0.11416	0.21402	0.22417	0.110532	0.305417	0.181341	0.232245	0	0.161545	0.769168	0	0.741635	0	0	0	0	0.178959	0	0	0.280161	0	0	0.220824	0	0	0	0	0	0	0	0	0.421494	0	0.238432	0.234618	0	0.21012	0
hsa-miR-135b-3p	0	0	0	0	0	0	0	0	0	0	0	0	0	0	0	0	0	0	0	0	0	0	0	0.49125	0	0	0	0	0.284468	0.131121	0.560322	0	0	0	0	0	0	0	0	0	0	0	0	0	0	0.234618	0	0	0
hsa-miR-106a-3p	0	0.486711	0.571568	1.739055	0.866973	1.410162	0.553084	0.347354	0	0.559208	0.176904	0.68496	0.42804	0	0	1.527084	0.181341	0.92898	0	0.807726	3.076675	0.260556	0.741635	0.81875	0.513672	0	0.808499	1.252713	0.284468	0.393363	0	0.302625	1.916983	0.220824	0	3.199538	0	0	0.702624	0.298732	0.171419	0.486602	0.421494	1.017112	0	0.469236	0	0	0.219945
hsa-miR-520h	0	0	0	0	0.288991	0	0	0	0	0	0	0	0	0	0	0	0	0	0	0.161545	0	0	0	0	0	0	0	0	0	0	0	0	0	0	0	0	0	0	0	0	0	0	0	0	0.238432	0.117309	0	0	0
hsa-miR-330-5p	27.235069	4.380399	11.14559	7.173601	3.467888	6.522	6.821369	9.031202	20.772027	5.592079	8.668318	5.70801	7.918754	10.311842	6.300324	6.413752	9.067072	10.915492	5.995123	20.677802	4.615012	6.253341	7.416352	10.971246	10.273428	8.615423	7.599878	4.295017	11.378739	7.08051	19.891432	18.76273	5.750949	19.432471	4.964543	4.977061	8.781907	10.659556	23.88923	2.688588	6.685344	8.758842	19.599446	6.916358	11.683166	6.921206	6.490409	5.042873	5.718597
hsa-miR-150-3p	0	0.162237	0	0.652146	0	0.17627	0.553084	0.173677	0	0.466007	0.088452	0	1.070101	0.22417	0.221064	0.610834	0.906707	0.232245	0.206728	0.32309	0.769168	0	0.370818	0.81875	0.342448	0	0	0	0.853405	0.262241	0.560322	0	0	0	0	0.711008	1.021152	0.495793	0.351312	0	0.171419	0.243301	0.210747	0.203422	0.715296	0.469235	0.249631	0.21012	0.073315
hsa-miR-3197	0	0	0	0	0	0	0	0	0	0	0	0	0	0	0	0	0	0	0	0	0	0	0	0	0	0.138958	0	0	0	0	0	0	0	0	0	0	0	0	0	0	0	0	0	0	0	0	0	0	0
hsa-miR-324-3p	25.073556	16.385937	10.288236	22.17295	17.917419	5.81692	5.530839	6.426048	23.244887	4.660066	8.845221	3.767286	14.339364	11.881034	16.690332	15.881669	22.123656	16.489361	19.01901	16.800714	9.999192	13.80946	17.057608	18.176242	7.705071	11.116674	20.535838	9.663787	12.232143	19.930323	19.050949	9.986615	9.824536	27.823765	17.73051	26.662826	12.458055	15.121697	23.537918	16.131528	6.342506	20.680601	22.339154	6.509513	21.458875	10.088538	15.227497	19.751251	4.032342
hsa-miR-146a-5p	124.503177	22.226469	16.003924	25.65106	7.224767	22.38633	8.664982	10.420618	91.990405	83.321985	6.545464	5.137208	17.549671	21.520362	3.758088	13.743753	17.952803	20.902007	5.581665	97.411835	53.841805	8.337788	31.890311	35.042485	14.89647	38.213571	13.744459	41.160578	31.291531	22.290494	42.024152	29.959845	9.345291	98.487296	6.146578	15.286687	54.937984	24.293871	140.173568	10.156888	18.170424	19.950696	99.472459	14.442983	17.1671	48.448443	15.976391	12.186944	48.24149
hsa-miR-34c-3p	7.781449	2.433555	2.000489	2.608582	2.022934	0.881351	2.027975	0.347354	13.353445	1.49122	1.326782	0.68496	3.210305	2.690045	0.663192	2.443334	3.445488	1.857957	4.341295	5.492542	2.69209	3.12667	1.112453	5.076249	1.712239	1.250625	5.174387	0.894795	1.422342	2.753532	8.965152	3.934122	2.156605	6.403883	1.418441	3.555042	1.225382	0.74369	3.864433	2.98732	3.085544	1.216505	4.004188	1.627378	2.861184	3.636566	1.997048	1.470839	0.879783
hsa-miR-548s	0	0.162237	0	0	0	0	0	0	0	0.093201	0	0.11416	0	0.22417	0	0	0	0	0.103364	0	0	0	0	0.16375	0	0	0	0.178959	0.568936	0.262242	0.560322	0	0.239623	0	0	0	0	0	0	0	0	0	0.210747	0.203422	0	0	0	0	0.073315
hsa-miR-219b-5p	0	0	0	0	0.288991	0	0	0	0	0	0	0.11416	0	0.22417	0	0	0	0	0.103364	0	0	0	0	0	0	0	0	0	0	0	0	0	0	0	0	0	0	0	0	0	0	0.243301	0	0	0	0	0	0	0.14663
hsa-miR-4690-3p	0	0	0	0	0	0	0	0	0	0	0	0	0	0	0	0	0	0	0	0	0	0	0	0	0	0	0	0	0	0	0	0	0	0	0	0	0	0	0	0	0	0.243301	0.421493	0	0	0	0	0	0
hsa-miR-4786-3p	0	0	0.285784	0	0.577982	0	0.368723	0	0	0.279604	0.088452	0	0	0.22417	0.331596	0.610833	0.181341	0	0.310093	0	0	0	0	0.3275	0	0	0	0.357918	0	0.262241	0.560322	0	0.239623	0	0.236407	0.711009	0	0	0	0	0	1.216506	0	0.406845	0.238432	0	0	0	0.073315
hsa-miR-6732-3p	0	0	0	0	0	0	0	0	0	0	0.088452	0	0	0	0	0	0	0	0	0	0	0	0	0	0	0	0	0	0	0	0	0	0	0	0	0	0	0	0	0	0	0	0	0	0	0	0	0	0
hsa-miR-223-5p	0	0.648948	0.571568	0.652146	0.288991	0.705081	0.368722	0	0	0.652409	0.442261	0.11416	0.428041	0	0	0.305417	0.362682	0.232245	0.103364	0.161545	1.538337	0.521112	0.370818	0.16375	0.171224	0	0.3234	0.178959	0.568936	0.131121	0	0.302625	0	0	0	0	0.20423	0	0	0.298732	0	0	0	0.203422	0.715296	0.234617	0.998524	0.42024	0.219945
hsa-miR-4453	0	0	0.285784	0	0.288991	0	0	0.173677	0	0	0	0	0	0	0	0	0	0.232245	0	0.161545	0	0	0	0	0	0	0	0	0	0	0	0	0	0	0	0	0	0	0	0	0	0	0	0	0.238432	0	0	0	0
hsa-miR-7705	0.432303	0	0	0	0	0.352541	0	0.173677	0	0	0	0.11416	0.42804	0.22417	0	0.305417	0	0.232245	0	0.161545	0.384584	0	0	0	0	0.138958	0.4851	0	0.568937	0	0	0.302625	0.479246	0	0.472814	0.355504	0	0.247897	0	0.298732	0.514257	0.729903	0.210747	0	0	0.117309	0	0	0
hsa-miR-143-3p	417815.79928	678545.714005	681309.87539	554973.696797	654067.253898	635642.21004	688664.230268	560580.956393	378434.679393	727982.141881	666661.713342	733960.66634	603482.92502	671110.323027	778755.396449	549352.134784	629930.878071	521490.396583	705806.100576	453548.044308	533029.639911	674573.841396	602272.221616	563296.633159	759901.786039	710818.443005	556522.302980001	630548.736719	641852.765938	594650.150729	525613.440555	638922.135571	590167.077026	597945.722906	653253.891199	439591.09888	616095.604344	681839.016407	426605.786601	596364.670516	622366.145686	585624.743928	567315.879008	706220.165569	662198.929014	525193.424248	683832.965832	668683.885838999	746893.464237
hsa-miR-137-3p	2.161514	0.324474	0.571568	0.869528	0.288991	0	0.553084	0.173677	0.989144	0.093201	3.538089	0.22832	0.428041	0.67251	0.110532	0	0.725366	0.46449	0.413456	0.484636	0	0.260556	0.370818	0.3275	0.171224	0.138958	0	0.894795	0.284468	1.442329	1.120644	0.302625	0	1.987413	0	0	0	0.247897	1.053936	0.298732	0	0	0.842987	0	0.238432	0.703852	0.249631	0.21012	0.073315
hsa-miR-3178	0	0	0	0	0	0	0	0	0	0	0	0	0	0	0	0	0	0.232245	0	0	0	0	0	0	0	0	0.1617	0	0	0	0	0	0	0	0	0	0	0	0	0	0	0	0	0	0	0	0	0	0
hsa-miR-4659a-3p	0	0	0	0	0	0	0	0	0	0	0	0	0	0	0	0	0	0	0	0	0	0	0	0	0	0	0	0	0	0	0	0	0	0	0	0	0	0	0	0	0	0	0	0	0	0	0	0	0
hsa-miR-921	0	0	0	0	0	0	0	0	0	0	0	0	0	0	0	0	0	0	0	0	0	0	0	0	0	0	0	0	0	0	0	0	0	0	0	0	0	0	0	0	0	0	0	0	0	0	0	0	0
hsa-miR-27a-3p	928.58619	715.627413	813.342242	748.445721	952.224073	486.153525	540.731778	369.758256	734.934098	409.713033	431.381466	353.554068	470.630838	580.825667	535.19593	512.489255	727.723242	863.252814	563.128072	627.926696	827.240876	664.938488	803.932447	1036.700781	421.381742	611.972992	939.312402	641.747098	804.192382	1279.998742	719.173323	880.335236	645.064669	752.345753	608.038257	744.781639	636.586247	559.502758	902.521051	558.330112	711.217803	592.681695	864.9046	413.354104	700.513035	921.106933	630.068915	716.08794	484.467741
hsa-miR-5708	0	0	0.285784	0.217382	0.577982	0.35254	0	0	0	0	0.088452	0.11416	0.64206	0.22417	0.110532	0	0.544023	0.46449	0.103364	0	0	0	0	0.16375	0.342448	0.277916	0.3234	0.178959	0	0.393362	0	0.302625	0	0	0	0	0	0	0	0.298732	0	0	0	0.203422	0	0.351927	0.249631	0	0.14663
hsa-miR-3622a-3p	0.864605	0.486711	0	0.434764	0	0.17627	0	0.173677	0.989144	0.186402	0.265357	0.34248	0.428041	0.22417	0.884256	0.91625	0.181341	0.696734	0.620185	0.969272	0.384584	0.260556	0.370818	0.3275	0.171224	0.138958	0.646798	0.536877	0.284468	0.262242	0.560322	0	0.479246	0.441648	0.236407	0	0.40846	0	0.351312	0.298732	0.514257	0	0.63224	0	0.476864	0.351926	0.249631	0	0.293261
hsa-miR-506-5p	0	0	0	0	0	0	0	0	0	0	0	0	0	0	0	0	0	0	0	0	0	0	0	0	0	0	0	0	0	0	0	0	0	0	0	0	0	0	0	0	0	0	0	0	0	0	0	0	0
hsa-miR-5681a	0	0	0	0	0	0	0	0	0	0	0	0	0	0	0	0	0	0	0	0	0	0	0	0	0	0	0	0	0	0	0	0	0	0	0	0	0	0	0	0	0	0	0	0	0	0	0	0	0
hsa-miR-302a-3p	0	0	0	0	0	0	0	0	0	0	0	0	0	0	0	0	0	0	0	0	0	0	0	0	0	0	0	0	0	0	0	0	0	0	0	0	0	0	0	0	0	0	0.210747	0	0	0	0	0	0
hsa-miR-7-2-3p	0.432303	0	0	0	0	0	0	0	0	0	0	0.11416	0	0	0	0	0	0	0.310092	0.161545	0	0	0.370818	0	0	0	0.323399	0.178959	0	0	0.280161	0	0.239623	0.220824	0.236407	0	0	0.247897	0	0	0	0	0.210747	0.203422	0	0	0	0.21012	0
hsa-miR-548at-3p	0	0	0	0	0	0	0	0	0	0	0	0	0	0	0	0	0	0	0	0	0	0	0	0	0	0	0	0	0	0	0	0	0	0	0	0	0	0	0	0	0	0	0	0	0	0	0	0	0
hsa-miR-5698	0	0	0	0	1.733944	0	0	0	0	0.093201	0.088452	0.11416	0	0.448341	0.55266	0	0.362682	0	2.48074	0	0	0	0.370818	0.9825	0	0	0.1617	0	0	0	0.280161	0	0	1.545766	0.945627	0	0.20423	0	0	0	0	0	0	0	0	0.234617	0	0.21012	0
hsa-miR-4802-3p	0	0	0	0	0.288991	0	0	0	0	0	0	0	0	0	0	0	0	0	0	0	0	0	0	0	0	0.138958	0.1617	0.178959	0	0.131121	0	0	0	0	0	0.711008	0	0	0	0	0	0.243301	0	0.203422	0	0	0	0.21012	0
hsa-miR-5580-5p	0	0	0	0	0	0	0	0	0	0	0	0	0	0	0	0	0	0	0	0	0	0	0	0	0	0	0	0	0	0	0	0	0	0	0	0	0	0	0	0	0	0	0	0	0	0	0	0	0
hsa-miR-4529-3p	0	0	0	0	0	0	0	0	0	0	0	0	0	0	0.110532	0	0	0	0	0	0	0	0	0	0	0.138958	0	0	0.284468	0.262242	0	0.302625	0	0	0	0.711008	0	0	0	0	0	0.243301	0	0	0	0.117309	0.249631	0.21012	0.073315
hsa-miR-6870-3p	0	0	0	0	0	0	0	0	0	0	0	0	0	0	0	0	0	0	0	0	0	0	0	0	0.171224	0	0	0	0	0	0	0	0	0	0	0	0	0	0	0	0	0	0	0	0	0	0	0	0
hsa-miR-4524a-3p	0	0	0	0	0	0	0	0	0	0	0	0	0.21402	0	0	0	0	0	0.103364	0	0	0	0	0.3275	0	0	0	0	0	0	0	0	0	0	0	0	0	0	0	0	0	0	0	0	0	0	0	0	0
hsa-miR-5585-5p	0	0	0	0	0	0.17627	0	0	0	0	0	0	0	0	0	0	0	0	0	0	0	0	0	0	0	0	0	0	0	0	0	0	0	0	0	0.355504	0	0	0	0	0	0	0	0	0	0	0	0	0.073315
hsa-miR-1322	0	0	0	0	0	0	0	0	0	0	0	0	0	0	0	0	0	0	0	0	0	0	0	0	0	0	0	0	0	0	0	0	0	0	0	0	0	0	0	0	0	0	0	0	0	0	0	0	0
hsa-miR-579-3p	0	0.162237	0.285784	0.217382	0	0	0	0	0	0	0.088452	0	0	0	0	0	0.181341	0	0	0	0	0	0	0	0	0	0	0	0	0	0	0	0	0	0	0	0	0	0.351312	0	0.171419	0	0	0	0	0	0	0	0
hsa-miR-3195	0	0	0	0	0	0	0	0	0	0.093201	0	0	0	0	0.110532	0	0	0	0	0	0.384584	0	0	0	0	0.277916	0	0	0.284468	0	0.280161	0	0	0	0	0	0	0.495794	0	0	0.342838	0.243301	0	0.203422	0	0.117309	0.499262	0.21012	0
hsa-miR-6839-3p	0	0	0	0	0	0	0	0	0	0	0	0	0	0	0	0	0	0	0	0	0	0	0	0	0	0	0	0	0	0	0	0	0	0	0	0	0	0	0	0	0	0	0	0	0	0	0	0	0
hsa-miR-485-5p	0	0	0	0	0	0	0.184361	0.521031	0	0.186402	0.088452	0	0.21402	0	0	0	0.362682	0	0.103364	0.161545	0	0	0	0	0.342448	0	0	0	0	0	0.280161	0.302625	0	0	0	0.355504	0	0	0	0	0	0.243301	0.421493	0.203422	0	0.234618	0.249631	0.21012	0.073315
hsa-miR-3605-5p	0	0	0	0.217382	0	0	0.184361	0	0	0	0.176904	0	0	0	0	0.305417	0	0	0	0.161545	0	0	0	0	0	0	0	0	0	0.131121	0	0	0	0.220824	0	0	0	0	0	0	0	0.729903	0	0	0	0.117309	0.249631	0	0.073315
hsa-miR-6730-3p	0	0	0	0	0.288991	0	0	0	0	0	0	0	0	0	0	0	0	0	0	0	0	0	0	0	0	0	0	0	0	0	0	0	0	0	0	0	0	0	0	0	0	0	0	0	0	0	0	0	0
hsa-miR-1306-5p	6.052238	1.135659	1.428922	6.521456	4.045869	2.467784	1.843613	1.042062	4.451148	0.932014	1.59214	2.511524	2.354224	1.120852	2.100108	0.91625	2.720122	2.322446	2.170648	5.815631	2.307505	1.042224	1.483271	3.111249	2.054685	1.111667	2.748893	0.536877	1.70681	4.589219	5.883381	2.118373	2.875475	3.091529	0.945627	2.844035	1.633843	1.48738	5.620995	2.389856	1.028514	0.729904	2.950454	2.034223	2.38432	2.111555	0.249631	3.572035	1.612937
hsa-miR-6851-5p	0.432303	0	0	0	0	0	0	0	0	0	0	0	0	0	0	0	0	0	0	0	0	0	0	0	0	0	0	0	0	0	0	0	0	0	0	0	0	0	0	0	0	0	0	0	0	0	0	0	0
hsa-miR-5088-3p	0	0	0	0	0	0	0	0	0	0	0	0	0	0	0	0	0	0	0	0	0	0	0	0	0	0	0	0	0	0	0	0	0	0	0	0	0	0	0	0	0	0	0	0	0	0.117309	0	0	0
hsa-miR-3689a-5p	0	0	0	0	0	0	0	0	0	0	0	0	0	0	0	0	0	0	0	0	0	0	0	0	0	0	0	0	0	0	0	0	0	0	0	0	0	0	0	0	0	0	0	0	0	0	0	0	0
hsa-miR-599	0	0	0	0	0.288991	0	0	0	0	0	0	0	0	0	0	0	0	0	0	0	0	0	0	0	0	0	0	0	0	0	0	0	0	0	0	0	0	0	0	0	0	0	0	0	0	0	0	0	0
hsa-miR-551b-5p	0	0	0	0	0	0	0	0	0	0	0	0	0	0	0	0	0	0	0	0	0	0	0	0	0	0	0	0	0	0	0	0	0	0	0	0	0	0	0	0	0	0	0	0	0	0	0	0	0
hsa-miR-4795-5p	0	0	0	0	0	0	0	0	0	0	0	0	0	0	0	0	0	0	0	0	0	0	0	0	0	0	0	0	0	0	0	0	0	0	0	0	0	0	0	0	0	0	0	0	0	0	0	0	0
hsa-miR-7978	0	0	0	0	0	0	0	0	0	0	0	0	0	0	0	0	0	0	0	0	0	0	0	0	0	0	0	0	0	0	0	0	0	0	0	0	0	0	0	0	0	0	0	0	0	0	0	0	0
hsa-miR-4791	0	0.324474	0.285784	0.217382	0.288991	0.352541	0.184361	0.173677	0	0.093201	0	0	0.42804	0	0.221064	0	0	0.232245	0.103364	0	1.153752	0	0	0	0	0.277916	0.323399	0.536877	0	0.262241	0.560322	0.302625	0	0	0.472814	0.711009	0.20423	0	0.351312	0.298732	0	0	0.632241	0	0	0	0.249631	0	0.219946
hsa-miR-4753-5p	0	0	0	0	0	0	0	0.173677	0	0	0	0.11416	0	0	0	0	0	0	0	0	0	0	0.370818	0.16375	0.171224	0.138958	0.1617	0	0	0	0	0	0	0	0	0	0	0	0	0.298732	0	0	0	0	0	0	0	0	0.073315
hsa-miR-203b-5p	0	0	0	0	0	0	0	0	0	0	0	0	0	0	0	0	0	0	0	0	0	0	0	0	0	0	0	0	0	0	0	0	0	0	0	0	0	0	0	0	0	0	0	0	0	0	0	0	0
hsa-miR-3192-3p	0	0	0	0	0	0	0	0	0	0	0	0	0	0	0	0	0	0	0	0	0	0	0	0	0	0	0	0	0	0.131121	0	0	0	0	0	0	0	0	0	0	0	0	0	0	0	0.117309	0	0	0
hsa-miR-520f-3p	0	0	0	0	0	0	0	0	0	0	0	0.11416	0	0	0	0	0	0	0	0	0	0	0	0	0	0	0	0	0	0.131121	0	0	0	0.220824	0	0	0	0	0	0	0	0	0	0	0	0	0	0	0
hsa-miR-4712-5p	0	0	0	0	0	0	0	0	0	0	0	0	0	0	0	0	0	0	0	0	0	0	0	0	0	0	0	0	0	0	0	0	0	0	0	0	0	0	0	0	0	0	0	0	0	0	0	0	0
hsa-miR-4326	1.296908	0.324474	1.143137	0	0.288991	0.17627	0	0.347354	3.462004	0.093201	0	0.342481	0.42804	1.120851	0.110532	1.221667	0.544024	1.393468	0.826913	0.807726	2.69209	0.521112	2.224906	1.31	0.856119	0.416875	0.646799	0	1.137873	0	0.560322	0.907874	0.479246	1.545765	1.654848	0	0.20423	0.991587	0.702624	0.896196	0.171419	0.973205	1.26448	1.017112	1.907456	0.938469	0.499262	0.420239	0.439891
hsa-miR-7106-3p	0	0	0	0	0	0	0	0	0	0	0	0	0	0	0	0	0	0	0	0	0	0	0	0	0	0	0	0	0	0	0	0	0	0	0	0	0	0	0	0	0	0	0	0	0	0	0	0	0
hsa-miR-6737-5p	0	0	0	0	0	0	0	0	0	0	0	0.11416	0.21402	0	0	0	0	0	0	0	0	0	0	0	0	0	0	0	0	0	0	0	0	0	0	0	0	0	0	0	0	0	0	0	0	0	0	0	0
hsa-miR-548a-5p	0	0	0	0	0	0	0	0	0	0	0	0	0	0	0	0	0	0	0	0	0	0	0	0	0	0	0	0	0	0	0	0	0	0	0	0	0	0	0.351312	0	0	0	0	0	0	0	0	0	0
hsa-miR-6810-5p	0	0	0	0	0	0	0	0	0	0	0	0	0	0	0	0	0	0	0	0	0.384584	0	0	0	0	0	0	0	0	0	0	0	0	0	0.236407	0	0	0	0	0	0	0	0	0	0	0	0	0	0
hsa-miR-5003-3p	0	0.162237	0	0.217382	0	0	0.184361	0	0.494572	0.093201	0	0.45664	0.21402	0	0.221064	0	0	0	0	0.32309	0	0	0.741636	0.16375	0	0	0.4851	0.357918	0	0	0	0	0.239623	0.220824	0	0	0	0.247897	0.351312	0	0.342838	0.243301	0	0.203422	0	0.117309	0	0	0.073315
hsa-miR-6499-5p	0	0.486711	0	0.217382	0	0	0.553084	0	0.494572	0.186402	0.353808	0.11416	0	0	0	0	0.362682	0	0.103364	0.484636	0.384584	0	0.370818	0	0	0	0.485099	0.178959	0.284468	0.393362	1.120644	0.302625	0	0.441648	0.236407	0	0.20423	0	0	0.298732	0.685676	0	0.421493	0	0.238432	0.469235	0	0.21012	0.146631
hsa-miR-3960	0	0.162237	0	0	0	0	0	0	0	0	0	0	0	0	0	0	0	0	0	0	0	0	0	0	0	0	0	0	0	0	0	0	0	0	0	0	0	0	0	0	0	0	0	0	0	0	0	0	0
hsa-miR-625-3p	72.194549	26.931342	32.293631	34.781097	32.366949	45.301469	30.235259	22.578006	202.279977	28.426405	67.48904	24.772757	28.03667	37.660636	18.348312	32.068757	40.257801	48.074615	23.773762	88.688386	46.534702	29.703366	41.531567	63.698724	30.991505	32.377319	30.561209	23.443633	36.411964	43.925383	67.238644	45.696328	31.390593	88.329412	29.314441	35.19493	47.177227	20.575423	106.447596	17.92392	41.483419	32.359057	75.447332	28.072276	33.618905	56.777351	31.952782	25.424486	30.059286
hsa-miR-5009-3p	0	0	0	0	0	0	0	0	0	0	0	0	0	0	0	0	0	0	0	0	0	0	0	0	0	0	0	0	0	0	0	0	0	0	0	0	0	0	0	0	0	0	0	0	0	0	0	0	0
hsa-miR-99a-3p	5.187633	2.595792	7.430392	7.173601	9.2477	1.938973	3.871588	3.47354	8.407725	1.491221	3.803445	3.310644	6.42061	9.190989	3.426492	6.413752	9.067071	7.896315	5.581666	6.784904	8.07627	5.471674	7.045534	7.696246	4.280594	3.751877	6.953081	5.905648	5.4049	10.489644	7.004025	5.74987	7.907556	7.287177	5.673764	14.220174	2.450765	2.726864	8.08018	9.260692	5.656829	7.299034	5.900909	5.899246	8.106686	9.150068	4.49336	9.665507	3.519136
hsa-miR-518e-3p	0	0	0	0	0	0	0	0	0	0	0.088452	0	0	0	0.221064	0	0	0	0	0	0	0	0	0	0	0	0	0	0	0	0	0	0	0	0	0	0.408461	0	0.351312	0	0	0	0	0	0	0	0	0	0
hsa-miR-4723-3p	0	0	0	0	0	0	0	0	0	0	0	0	0	0	0	0	0	0	0	0	0	0	0	0	0	0	0	0	0	0	0	0	0	0	0	0	0	0	0	0	0	0	0	0	0	0	0	0	0
hsa-miR-6743-3p	0	0	0	0	0	0	0	0	0	0	0	0	0	0	0	0	0	0	0	0	0	0	0	0	0	0	0	0	0	0	0.280161	0	0	0	0	0	0	0	0	0	0	0	0	0.203422	0.238432	0	0	0	0
hsa-miR-4726-5p	0	0	0	0	0	0	0	0.347354	0	0	0	0.11416	0	0	0	0	0.181341	0	0.310092	0	0	0	0	0	0.171224	0	0	0	0	0	0.280161	0	0	0	0	0	0	0	0	0	0	0	0	0.203422	0.238432	0.117309	0	0.21012	0
hsa-miR-6817-5p	0	0	0	0	0	0	0	0	0	0	0	0	0	0	0	0	0	0	0	0	0	0	0	0	0	0	0	0	0	0.131121	0	0	0	0	0	0	0	0	0	0	0	0	0	0	0	0	0	0	0
hsa-miR-6741-5p	0	0	0	0	0	0	0	0	0	0	0	0	0.21402	0	0	0	0	0	0	0	0	0	0	0	0	0	0	0	0	0	0	0	0	0	0	0	0	0	0	0	0	0	0	0	0	0	0	0	0
hsa-miR-4642	0	0	0	0	0	0	0	0	0	0	0	0	0	0	0	0	0	0	0	0	0	0	0	0	0	0	0	0	0	0	0	0	0	0	0	0	0	0	0	0	0	0	0	0	0	0	0	0	0
hsa-miR-4666a-5p	0	0.162237	0	0	0	0	0	0	0	0	0	0	0	0	0.110532	0	0	0	0	0.161545	0	0	0	0	0	0	0	0	0	0	0	0	0	0	0	0	0.20423	0	0	0	0	0	0	0	0	0	0	0	0
hsa-miR-194-3p	0.432303	0	0	0.652146	0	0.352541	0.368723	0.347354	0	0.372805	0.176904	0.34248	0.21402	0.22417	0	0.91625	1.088048	0	0.103364	0.161545	0.769168	0.521112	0	0.16375	0	0.138958	0.485099	0	0	0.655604	0.280161	0	0.239623	0.220824	0.709221	0.355504	0.20423	0.247897	0	0	0.514257	0.729903	0.210747	0	0.715296	0.938468	0	0.21012	0.293261
hsa-miR-6729-5p	0	0	0	0	0	0	0	0	0	0	0	0	0	0	0	0	0	0	0	0	0	0	0	0	0	0	0	0	0	0	0	0	0	0	0	0	0	0	0	0	0	0	0	0	0	0	0	0	0
hsa-miR-6721-5p	0	0	0	0	0	0	0	0	0	0	0	0	0	0	0	0	0	0	0	0	0	0	0	0	0	0	0	0	0	0	0	0	0	0	0	0	0.20423	0	0	0	0	0	0	0.203422	0	0	0	0	0
hsa-miR-498-5p	0	0	0	0	0	0	0	0	0	0	0	0	0	0	0	0	0	0	0	0	0	0	0	0	0	0	0	0	0	0	0	0	0	0	0	0	0	0	0	0	0	0	0	0	0	0	0	0	0
hsa-miR-6762-3p	0.432303	0	0	0	0	0	0	0	0.989144	0	0	0	0	0	0	0	0	0	0	0	0	0	0	0	0.171224	0	0	0	0	0	0.280161	0	0	0.220824	0	0	0	0	0	0	0	0	0.210747	0	0	0	0	0	0
hsa-miR-4539	0	0	0	0	0	0	0	0	0	0	0	0	0	0	0	0	0	0	0	0	0	0	0	0	0	0	0	0	0	0	0	0	0	0	0	0	0	0	0	0	0	0	0	0	0	0	0	0	0
hsa-miR-4756-3p	0	0	0	0	0	0	0	0	0	0	0	0	0	0	0	0	0	0	0	0	0	0	0	0	0	0	0	0	0	0	0	0	0	0	0	0	0	0	0	0.298732	0	0	0	0.203422	0	0.234617	0	0	0.073315
hsa-miR-6847-3p	0	0	0	0	0	0	0	0	0	0	0	0	0	0	0	0	0	0	0	0	0	0	0	0	0	0	0	0	0	0	0	0	0	0	0	0	0	0	0	0	0	0	0	0	0	0	0	0	0
hsa-miR-5579-5p	0	0	0	0	0	0	0	0	0	0	0	0	0	0	0	0	0	0	0	0	0	0	0	0	0	0	0	0	0	0	0	0	0	0	0	0	0	0	0	0	0	0	0	0	0	0	0	0	0
hsa-miR-4655-5p	0	0	0	0	0	0	0	0	0	0	0	0	0	0	0	0	0	0	0	0	0	0	0	0	0.171224	0	0	0	0	0	0	0	0	0	0	0	0	0	0	0	0	0	0	0	0	0	0	0	0
hsa-miR-891a-3p	0.432303	0	0	0	0	0	0	0	0	0	0	0	0	0	0	0	0	0	0	0.161545	0	0	0	0	0	0	0	0	0	0	0.280161	0	0	0	0	0	0	0	0	0	0	0	0	0	0	0	0	0	0
hsa-miR-6769a-3p	0	0	0	0	0	0	0	0	0	0	0.088452	0	0	0	0	0	0	0.232245	0	0	0	0	0	0	0	0	0	0	0	0	0	0	0	0	0	0	0	0	0	0	0	0	0	0	0	0	0	0	0.073315
hsa-miR-934	0.432303	0.486711	0	0.217382	0.577982	0.35254	0.737445	0	0.494572	0	0.088452	0.11416	0	0	0	0.305417	0.362683	0.46449	0	1.776998	0.769168	0.260556	0	0.9825	0	0.138958	0	0.178959	1.137874	1.704567	1.680966	0.302625	0.718869	0.883295	0.236407	0	0.408461	0.247897	0.702624	0	0.342838	0.973205	1.26448	0.406845	0.238432	0.469235	0	0.42024	0.146631
hsa-miR-6772-3p	0	0	0	0	0	0	0	0	0	0	0.088452	0	0	0	0.110532	0	0	0	0	0	0	0	0	0	0	0	0	0	0	0	0	0	0	0	0	0	0	0	0	0	0	0	0	0	0	0	0	0	0
hsa-miR-5687	0	0	0	0	0	0	0	0	0	0	0	0	0	0	0	0	0	0	0	0	0	0	0	0	0	0	0	0	0	0	0	0	0	0	0	0	0	0	0	0	0	0	0	0	0	0	0	0	0
hsa-miR-5684	0.432303	0	0.285784	0	0	0	0.368723	0	0.989144	0	0.44226	0.11416	0	0.22417	0.110532	0.305417	0	0.46449	0.103364	0.807726	0.769168	0	0	0.16375	0	0.138958	0.4851	0	1.137872	0.393363	0.280161	0.907874	0	0.441648	0	0	0	0.495794	0	0.298732	0.171419	0	0.632241	0	0	0.117309	0	0.21012	0.513207
hsa-miR-518b	0	0	0	0	0	0	0	0	0	0	0.353809	0	0	0	0	0	0.181341	0	0	0	0	0.521112	0	0.16375	0	0.277916	0.1617	0	0	0.131121	0	0	0	0	0	0	0.20423	0	0	0	0	0	0.421494	0	0	0.234617	0	0	0
hsa-miR-450b-3p	0	0	0	0	0	0	0	0	0	0	0	0	0	0	0	0	0	0	0.103364	0	0	0	0	0	0	0	0.1617	0	0	0	0	0	0	0	0	0	0	0	0	0	0	0	0	0	0	0	0	0	0.073315
hsa-miR-570-5p	0	0	0	0.217382	0.288991	0	0	0	0	0	0	0	0	0.22417	0	0	0	0	0	0	0	0	0	0	0	0	0	0	0	0	0	0	0	0	0	0	0	0	0	0	0	0	0	0	0	0	0	0	0
hsa-miR-5006-5p	0	0	0	0	0	0	0	0	0	0	0	0	0	0	0	0	0	0	0	0	0	0	0	0	0	0	0	0	0	0	0	0	0	0	0	0	0	0	0	0	0	0	0	0	0	0	0	0	0
hsa-miR-5001-3p	0	0	0.285784	0	0	0	0	0	0	0	0.088452	0	0	0	0.331596	0	0	0	0	0.484636	0	0.260556	0	0.3275	0	0	0	0.357918	0	0	0.280161	0.302625	0	0.441647	0	0.355504	0	0	0.702624	0	0.171419	0	0	0	0	0.117309	0	0	0
hsa-miR-4518	0	0	0	0	0	0	0	0	0	0	0	0	0	0	0	0	0	0	0	0	0	0	0	0	0	0	0	0	0	0	0	0	0	0	0	0	0	0	0	0	0	0	0	0	0	0	0	0	0
hsa-miR-3655	0	0	0	0	0	0	0	0	0	0	0	0.11416	0	0	0	0.305417	0	0	0	0	0	0	0	0	0	0.138958	0	0	0.284468	0	0.280161	0	0	0	0	0.355504	0.20423	0	0	0	0	0	0	0	0	0.117309	0	0	0
hsa-miR-4444	0.432303	0	1.143136	1.304292	0.288991	0	0.184361	0.173677	0.989144	0.186402	1.326781	0.34248	0.21402	1.569191	0.442128	1.527085	1.088047	0.92898	0.310092	0	0.769168	0.521112	0	0.3275	0.171224	0.555832	0.4851	1.073754	0.568936	0.393363	0.560322	0.60525	0.239623	0.441648	0.472814	0.711008	0.40846	0.743691	1.405248	0.597464	0.514257	0.243301	0.842988	0.203422	0.238432	0.234618	0.499262	0.21012	0.14663
hsa-miR-3616-5p	0.432303	0	0	0	0	0	0	0	0	0	0	0.22832	0	0	0	0	0	0	0.103364	0	0	0	0	0	0	0	0	0	0	0	0	0	0	0.220824	0	0	0	0	0	0	0	0	0	0	0	0.117309	0	0	0.073315
hsa-miR-4680-5p	0	0	0	0	0	0	0.184361	0.173677	0	0	0	0.22832	0	0.22417	0	0	0	0	0	0	0	0	0	0.3275	0	0	0.1617	0	0	0	0	0	0	0	0	0	0	0	0	0	0	0	0	0	0	0	0	0	0
hsa-miR-4715-3p	0	0	0	0	0	0	0	0	0	0	0	0	0	0	0	0	0	0	0	0	0	0	0	0	0	0	0	0	0	0	0	0	0	0	0	0	0	0	0	0	0	0	0	0	0	0	0	0	0
hsa-miR-93-3p	4.323027	0.486711	1.428922	4.782401	1.733944	2.644054	2.396697	1.389416	9.891441	1.118416	1.238331	0.913281	0.642061	0.672511	1.547448	3.054167	1.632073	6.967337	0.620185	5.330996	4.230428	0.781668	2.224906	3.274999	0.85612	0.138958	2.263795	2.147508	0.853405	2.622411	1.961127	1.210499	2.156607	3.09153	0.945627	4.621556	2.450764	1.48738	6.67493	2.98732	1.71419	1.703108	4.214935	0.610267	1.669024	2.580789	0.249631	1.470838	1.173045
hsa-miR-148b-3p	275.80912	61.974534	47.154415	70.431721	52.018311	40.01336	33.738123	67.039309	351.146171	34.950499	32.373511	33.905573	63.350035	49.317501	36.254496	69.329595	56.034507	52.255013	48.581166	242.802629	74.224775	40.125598	59.330808	62.388722	30.135387	53.63796	73.249875	42.234332	52.626668	79.459051	172.859345	52.959322	53.675515	179.971174	58.86529	105.229291	53.712602	47.844055	351.312202	53.77176	43.540448	59.852092	195.151476	35.598901	43.871477	64.402408	52.672164	60.094235	30.719126
hsa-miR-3662	0	0	0	0	0	0	0	0	0	0	0	0	0	0	0	0	0	0.232245	0	0.161545	0	0	0	0	0	0	0	0	0	0	0	0	0	0	0	0	0	0	0	0	0	0	0	0	0	0	0	0	0
hsa-miR-4645-3p	0.432303	0	0.285784	0	0	0	0	0	0	0	0.176904	0	0	0.22417	0	0	0	0	0	0	0	0	0	0.16375	0	0	0	0.178959	0	0	0	0	0	0.220824	0.472814	0	0.20423	0	0	0.298732	0	0	0	0.203422	0	0.234618	0	0.21012	0
hsa-miR-424-3p	2.593816	0.324474	0.285784	0.217382	1.155963	0	0.368723	0.521031	0.494572	0.093201	1.59214	0.5708	2.782265	0.896681	0.55266	0.91625	1.088049	0.696734	0.723549	4.684814	0.384584	0	0	1.47375	0.856119	0.277916	1.778696	0.178959	0.568936	0.655603	0.280161	0	0.479246	1.104118	0.472814	0.355504	0.20423	0.74369	2.459185	0.298732	1.199933	0.973204	2.739708	0.813689	1.430592	1.290394	0	0.630359	0.146631
hsa-miR-6873-3p	0	0	0	0	0	0	0.184361	0	0	0	0	0	0	0	0	0	0	0	0	0.161545	0	0	0	0	0	0	0	0	0	0	0	0	0	0	0	0	0	0	0	0	0	0	0	0	0	0	0	0	0.073315
hsa-miR-6890-5p	0	0	0	0	0	0	0	0	0	0	0	0	0	0	0	0	0	0.232245	0	0	0	0	0	0	0	0	0	0	0	0	0	0	0	0	0	0	0	0	0	0	0	0	0	0	0	0	0	0	0
hsa-miR-6795-5p	0	0	0	0	0	0	0.184361	0	0	0	0	0	0	0	0	0	0	0	0	0	0	0	0	0	0	0	0	0	0	0	0	0	0	0	0	0	0	0	0	0	0	0	0	0	0	0	0	0	0
hsa-miR-6756-3p	0	0	0	0	0	0	0	0	0.494572	0	0	0	0	0	0	0	0	0	0	0	0.384584	0	0	0	0	0	0	0	0	0	0	0	0	0	0	0	0	0	0	0	0	0	0	0	0	0.117309	0	0	0
hsa-miR-6842-3p	3.026119	1.135659	0	0	1.155963	0.705081	1.106168	0.173677	3.956576	1.304818	0.707618	1.369921	1.070101	0.672511	0.221064	1.527083	0.906707	0	0	2.261634	0.384584	1.042224	0.741635	0	0.513672	0.694792	0	1.431672	1.422342	0	3.642093	2.118373	0.239623	1.104118	1.182034	1.422017	1.633843	0.247897	4.215746	1.194928	0.857095	0.973204	1.26448	1.017112	0.953728	1.173086	0.499262	1.050598	0.733153
hsa-miR-6759-5p	0	0	0	0	0	0	0	0	0	0	0	0	0	0	0	0	0	0	0	0	0	0	0	0	0	0	0	0	0	0	0	0	0	0	0	0	0	0	0	0	0	0	0	0	0	0	0	0	0
hsa-miR-6820-5p	0	0	0	0	0	0	0	0	0	0	0	0	0	0	0	0	0	0	0	0	0	0	0	0	0	0	0	0	0	0	0	0	0	0	0	0	0	0	0	0	0	0	0	0.203422	0	0	0	0	0
hsa-miR-1910-5p	0	0	0	0	0	0	0	0	0	0	0	0.11416	0	0	0	0	0	0	0	0	0	0	0	0	0	0	0	0	0	0	0	0	0	0	0	0	0	0	0.351312	0	0	0	0	0	0	0	0	0	0
hsa-miR-3186-3p	0	0	0	0	0	0	0	0	0	0	0	0	0	0	0	0	0	0	0	0	0	0	0	0	0	0	0	0	0	0	0	0	0	0	0	0	0	0	0	0	0	0	0	0	0	0	0	0	0
hsa-miR-212-5p	0.432303	0	0.285784	0	0.288991	0	0.184361	0.173677	0.494572	0.186403	0.088452	0	0	0	0.221064	0.305417	0.181341	0.232245	0.206728	0.969271	0	0	0.370818	0.3275	0	0	1.293597	0.178959	0	0.393363	0	0.302625	0.239623	0.220824	0	0	0.20423	0.247897	0.351312	0	0.171419	0.243301	1.053734	0	0	0.351926	0.249631	0	0.073315
hsa-miR-4666b	0	0	0	0	0	0	0	0	0	0	0	0	0	0	0	0	0	0	0	0	0	0	0	0	0	0	0	0	0	0	0	0	0	0	0	0	0	0	0	0	0	0	0	0	0	0	0	0	0
hsa-miR-3183	0	0	0	0	0	0	0	0	0	0	0	0	0	0	0	0	0	0	0	0	0.384584	0	0	0	0	0	0	0	0	0	0	0	0	0	0	0	0	0	0	0	0	0.243301	0	0	0	0	0	0	0
hsa-miR-3610	0	0.486711	0	0	0.288991	0	0.368722	0.347354	0.494572	0.093201	0.265356	0.68496	0.21402	0.22417	0.110532	0.610834	0.544024	1.393469	0	0.161545	0	0.521112	0	0	0.85612	0.69479	0.6468	0	0.284468	0.524484	0.280161	0.302625	0.958492	0	1.182035	1.066512	1.02115	0.495794	0	0.597464	0.171419	0	0	0	0.238432	0.117309	0	0.42024	0.29326
hsa-miR-6509-5p	0.864606	0	0	0.434764	0.577982	0.528811	0.368723	0.173677	0.494572	0.093201	0.265356	0	0.856081	0.44834	0.110532	0.610834	0.544024	0.232245	0.103364	0.161545	0	0.260556	0	0.16375	0.171224	0	0	0.536877	0	0.393362	0.280161	0	0	0.220824	0.945628	0	0.408461	0	0	0	0	0.243301	0.421494	0	0.238432	0.117309	0	0.42024	0.073315
hsa-miR-548an	0	0	0	0	0	0	0	0	0	0	0	0	0	0	0	0	0	0	0	0	0	0	0	0	0	0	0	0	0	0	0	0	0	0	0	0	0	0	0	0	0	0	0	0	0	0	0	0	0
hsa-miR-5000-5p	0	0	0	0	0	0	0	0	0	0	0	0	0	0	0	0	0	0	0	0	0	0	0	0.16375	0	0	0	0	0	0	0	0	0	0	0	0	0	0	0	0	0	0	0	0	0	0	0	0	0
hsa-miR-1281	0	0	0	0	0	0	0	0	0	0	0	0	0	0	0	0	0	0	0	0	0	0	0	0	0	0	0	0	0	0	0	0	0	0	0	0	0	0	0	0	0	0	0	0	0	0	0	0	0
hsa-miR-4427	0	0	0	0	0	0	0	0	0	0	0	0	0	0	0	0	0	0	0	0	0	0	0	0	0	0	0	0	0	0	0	0	0	0	0	0	0	0	0	0	0	0	0	0	0	0	0	0	0
hsa-miR-30c-1-3p	0	0.973422	0.571569	0.869528	1.444953	0.17627	0.737445	0.347354	0	0.279604	0.530713	0.22832	0.856081	0.22417	0.221064	0	0.906706	0.232245	0.206728	0.161545	0.769168	1.042224	0.741636	0.3275	1.027343	0.277916	0.808498	0.357918	0	0.393363	0.840483	0	0.479246	0	0.945628	0.711008	0.20423	0.247897	1.405248	0.896196	0	0.486602	0.421493	0.406844	0	0.469234	0	0.21012	0.219945
hsa-miR-1271-5p	3.458422	1.784607	3.715197	2.825964	3.467887	0.705081	1.659253	0.868385	4.451148	0.65241	1.857496	1.141601	1.712163	2.017534	2.873832	2.443334	3.082804	4.180403	3.617746	2.261634	2.307505	1.563336	3.337359	2.947499	1.198566	0.83375	3.072291	0.536877	2.275747	2.491291	3.081771	0.907874	2.635852	1.987412	2.364068	1.777522	1.633843	1.48738	0.702624	3.584784	1.199933	2.919615	3.582695	1.8308	1.19216	1.290395	0.748893	2.101198	0.953098
hsa-miR-4667-3p	0	0	0	0	0	0	0.184361	0	0	0	0	0	0	0	0	0	0	0	0	0	0	0	0	0	0	0	0	0	0	0	0	0	0	0	0	0	0	0	0	0	0	0	0	0	0	0	0	0	0
hsa-miR-653-3p	0	0.162237	0	0	0	0	0	0	0	0	0	0.11416	0	0.22417	0	0	0	0	0.103364	0.32309	0	0	0	0	0	0	0.3234	0.178959	0	0.262242	0	0	0.239623	0	0.236407	0.355504	0	0	0	0	0.514257	0	0	0	0	0.117309	0.249631	0	0
hsa-miR-2113	0	0	0	0	0	0	0	0	0	0	0	0	0	0	0	0	0	0	0	0	0	0	0	0	0	0	0	0	0	0	0	0	0	0	0	0	0	0	0	0	0	0	0	0	0	0	0	0	0
hsa-miR-181d-5p	16.859805	4.218162	14.289216	26.085823	11.848615	7.227084	13.642738	9.031202	11.869729	9.506536	14.240806	8.219533	17.335651	12.777714	12.379584	14.660002	26.113168	18.347317	18.708917	17.931531	19.6138	10.943346	13.72025	18.503742	8.732414	4.307711	16.65505	13.064009	9.671928	22.814976	11.766762	3.631497	15.575485	17.224235	13.475187	19.908245	15.521511	2.974761	8.431492	21.209972	14.742042	14.354769	14.541524	6.102668	18.836124	10.557773	3.494835	17.229816	9.384362
hsa-miR-3144-3p	0	0	0.285784	0	0	0	0	0.173677	0	0	0.088452	0	0	0	0	0	0	0	0	0	0.769169	0.260556	0	0	0	0	0.1617	0	0.284468	0	0	0	0	0	0	0	0	0	0	0	0	0	0	0	0	0	0	0.21012	0
hsa-miR-29b-1-5p	3.890725	0.486711	0.285784	0.652146	1.733945	0.17627	1.106168	0.173677	0.989144	0.186403	0.884522	0	1.070102	0.22417	0.442128	0.305417	1.269389	0.696735	0.413456	2.261634	3.076675	0.521112	0.370818	0.655	0.171224	0.416874	0.808498	0.536877	0	0.786724	1.120644	0.302625	1.198115	0.883295	0.945628	2.133026	0.816921	1.239483	0.702624	1.194928	1.199933	1.946409	0.421494	0.813688	0.476864	1.407704	0.249631	0.42024	0.366576
hsa-miR-5089-3p	0	0	0	0	0	0	0	0	0	0	0	0	0	0	0	0	0	0	0	0	0	0	0	0	0	0	0	0	0	0	0	0	0	0	0	0	0	0	0	0	0	0	0	0	0	0	0	0	0
hsa-miR-6782-3p	0	0	0	0	0	0	0	0	0	0	0	0	0	0	0	0	0	0	0.103364	0	0	0	0	0	0	0	0	0	0	0	0	0	0	0.220824	0	0	0	0	0	0	0	0	0	0	0	0	0	0	0
hsa-miR-3162-5p	0	0	0	0	0	0	0	0	0	0	0	0	0	0	0	0	0	0	0	0	0	0	0	0	0	0	0	0	0	0	0	0	0	0	0	0	0	0	0	0	0	0	0	0	0	0	0	0	0
hsa-miR-518d-3p	0	0	0	0	0	0	0	0	0	0	0	0	0	0	0	0	0	0	0	0	0	0	0	0	0	0	0	0	0	0	0	0	0	0	0	0	0	0	0	0	0	0	0	0	0	0	0	0	0
hsa-miR-1273h-3p	0	0	0	0	0	0	0	0	0	0	0	0	0	0	0	0	0.181341	0	0	0	0	0	0	0	0	0	0	0	0	0	0	0	0	0	0	0	0	0	0	0	0	0	0	0	0	0	0	0	0
hsa-miR-765	0	0.162237	0	0	0	0	0	0	0	0	0.088452	0.11416	0	0	0	0	0	0.232245	0	0	0	0.260556	0	0	0.171224	0	0	0.178959	0	0.262241	0.280161	0	0	0	0.236407	0	0	0.247897	0	0	0.171419	0.243301	0.210747	0	0	0.117309	0	0	0.219946
hsa-miR-6815-3p	0	0	0	0.217382	0	0	0	0	0	0	0.088452	0	0	0	0	0.305417	0.181341	0	0	0	0.384584	0	0	0	0	0	0.1617	0	0	0	0	0	0	0	0	0	0.20423	0	0	0	0	0	0	0	0.476864	0.117309	0	0	0
hsa-miR-154-5p	3.026119	1.297896	4.286765	2.608582	2.600916	0.705081	1.47489	1.042062	10.880585	0.652409	2.034401	0.913281	2.354224	4.259239	1.989576	3.665001	3.989511	3.948158	1.963919	7.59263	7.307102	3.126671	4.078993	8.023746	1.198567	0.83375	4.850986	1.78959	3.129153	4.851462	2.80161	1.513124	4.552835	5.299765	2.600475	4.621557	3.267686	0.74369	5.620994	3.584784	3.256962	1.94641	4.425681	1.017111	3.338047	5.513503	0.998524	4.622633	1.466307
hsa-miR-1265	0	0.162237	0	0	0	0	0	0	0	0	0.088452	0	0	0.22417	0	0	0.181341	0	0	0	0	0	0	0	0	0	0	0	0	0	0	0	0	0	0	0	0	0	0	0	0.171419	0	0	0	0	0	0	0	0
hsa-miR-3120-5p	0	0	0	0	0	0	0	0	0	0	0	0	0	0	0	0	0	0	0	0	0	0	0	0	0	0	0	0	0	0	0	0	0	0	0	0	0	0	0	0	0	0	0	0	0	0	0	0	0
hsa-miR-3173-3p	0	0	0	0	0	0	0	0	0	0	0	0	0	0	0	0	0	0	0	0	0	0	0	0	0	0	0	0	0	0	0	0	0	0	0	0	0	0	0	0	0	0	0	0	0	0	0	0	0
hsa-miR-4769-3p	0	0	0	0	0	0	0	0	0	0	0	0	0	0	0	0	0	0	0	0	0	0	0	0	0	0	0	0	0	0	0	0	0	0	0	0	0	0	0	0	0	0	0	0	0	0	0	0	0
hsa-miR-3168	0	0	0	0	0	0	0	0	0	0	0	0	0	0	0	0	0	0	0	0	0	0	0	0	0	0	0	0	0	0	0	0	0	0	0	0	0	0	0	0	0	0	0	0.203422	0	0	0	0	0
hsa-miR-125b-1-3p	1.296909	0.973422	0.857353	1.956438	0.288991	1.057622	1.843613	0.694708	0	0.652409	0.796069	0.34248	1.284122	1.793363	0.994788	0.91625	2.901461	2.322447	1.343734	2.100087	1.922921	1.563336	1.112454	1.47375	0.684896	1.389584	1.455297	1.610631	1.991279	1.442327	0.560322	1.210499	2.156607	1.987413	0.236407	1.777522	0.816921	0.74369	0	1.792392	1.88561	0.486602	1.89672	1.627378	1.669024	0.93847	0.998524	0.840479	0.439891
hsa-miR-4776-5p	0	0	0	0	0	0	0	0	0	0	0	0	0	0	0	0	0	0	0	0	0	0	0	0	0	0	0	0	0	0	0	0	0	0	0	0	0	0	0	0	0	0	0	0	0	0	0	0	0
hsa-miR-490-3p	0.432303	5.516058	28.292649	0	0.288991	0	0	5.905017	0.494572	0	24.501264	0	17.549669	20.847851	2.321172	20.768338	26.113167	0	1.137005	0.32309	3.461259	0.781668	0	9.169996	3.082029	2.501251	5.497784	0.715836	1.422342	7.473872	0.280161	5.74987	3.115098	0.441647	2.127661	4.97706	3.267685	1.48738	0	2.688588	37.883618	14.111467	0	0	20.028283	3.753876	2.995573	10.505987	0.366577
hsa-miR-3189-5p	0	0	0	0	0	0	0	0	0	0	0	0	0	0	0	0	0	0	0	0	0	0	0	0	0	0	0	0	0	0	0	0	0	0	0	0	0	0	0	0	0	0	0	0	0	0	0	0	0
hsa-miR-378d	1.72921	0.811185	2.57206	4.130255	2.600915	0.352541	0.921807	0.173677	5.934864	0.932014	1.326783	0.34248	0.21402	2.465874	3.094896	0.91625	3.626829	1.393467	4.651389	5.16945	1.922922	0.781668	2.595723	4.584998	1.027343	0.833751	1.131898	2.684385	0.568936	3.409136	3.922254	0.60525	1.437737	4.858119	2.364069	1.777521	1.021152	0.495794	4.567058	1.194928	2.742705	1.459807	6.111655	0.203422	3.814912	0.82116	0.249631	2.521437	0.219946
hsa-miR-6883-3p	0	0	0	0	0	0	0.184361	0	0	0	0.088452	0	0	0	0.221064	0	0	0	0.206728	0	0	0	0	0.16375	0	0.138958	0	0	0	0	0	0.302625	0	0.220824	0	0	0	0	0	0	0	0	0	0.203422	0	0	0	0	0
hsa-miR-5187-5p	0.432303	0.162237	0	0	0	0	0.368723	0	0.989144	0.279604	0.088452	0	0.642061	0	0.331596	0.305417	0.362683	0	0.310092	0.161545	0	0.521112	0	0.16375	0.171224	0	0.323399	0	0	0.262242	0	0	0	0	0.236407	0	0.816922	0.495794	0.351312	0.298732	0.342838	0.486602	0.210747	0.203422	0.238432	0.117309	0.249631	0.42024	0.146631
hsa-miR-3921	0	0	0	0	0	0	0	0	0	0	0	0	0	0	0	0	0	0	0	0	0	0	0	0	0	0	0	0	0	0	0	0	0	0	0.236407	0.355504	0	0	0	0	0	0	0	0	0	0	0	0	0
hsa-miR-4661-3p	0	0	0	0	0	0	0	0	0	0	0	0	0	0	0	0	0	0	0	0.161545	0	0	0	0	0	0	0	0	0	0	0	0	0	0	0	0	0	0	0	0	0	0	0	0	0	0	0	0	0
hsa-miR-1908-5p	0	0	0	0	0	0	0	0	0	0	0	0	0	0	0	0	0	0	0	0	0	0	0	0	0	0	0	0	0	0	0	0	0	0	0	0	0	0	0	0	0	0	0	0	0	0	0	0	0
hsa-miR-6507-3p	0	0	0	0.217382	0.288991	0	0.184361	0	0.494572	0.093201	0.176904	0.34248	0	0	0.221064	0	0.181341	0	0.206728	0	0	0	0.370818	0	0.342448	0	0.1617	0	0	0	0	0	0.239623	0	0	0	0.40846	0	0	0	0	0	0	0.203422	0	0.234617	0	0.21012	0
hsa-miR-320b	3.890725	0.811185	1.143136	4.130256	4.62385	2.467784	2.396698	1.042062	3.956576	0.932012	1.503685	2.854002	0.856081	2.465875	1.10532	3.054169	2.720121	4.644892	1.343734	1.776998	4.230427	1.042224	2.224907	4.584999	2.054686	1.111667	3.072293	0.894795	1.137873	3.671379	4.482576	1.513124	1.198115	3.974825	1.891254	1.422016	0.20423	0.991587	1.75656	2.091124	1.199933	1.703107	2.107467	2.034222	1.669024	2.698099	0.998524	1.050599	1.466306
hsa-miR-1236-3p	0	0	0	0	0	0	0	0	0	0	0	0	0	0	0	0	0	0	0	0	0	0	0	0	0	0	0	0	0	0	0	0	0	0	0	0	0	0	0	0	0	0	0	0	0	0	0	0	0
hsa-miR-510-3p	0	0	0	0	0	0	0	0	0	0	0	0	0	0	0	0	0	0	0	0	0	0	0	0	0	0	0	0	0	0	0	0	0	0	0	0	0	0	0	0	0	0	0	0	0	0	0	0	0
hsa-miR-585-5p	0	0	0.285784	0	0	0	0	0	0	0	0.176904	0	0	1.793363	0.110532	0	0.181341	0	0	0	0	0.781668	0	0.49125	0	0.138958	0.3234	0.357918	0	0.262241	0	0.302625	0	0.883295	0.236407	0.355504	0	0.247897	0	0	0	0	0	0.203422	0	0.234618	0	0.21012	0.366576
hsa-miR-96-5p	12.969081	3.569214	1.428922	8.912657	4.912841	15.511788	4.055949	22.925359	20.277455	3.262046	0.79607	4.794727	3.852367	1.345022	0.221064	3.054167	1.813414	14.631404	1.033642	5.16945	21.536722	3.647782	8.899622	5.567498	3.253253	1.80646	7.923277	5.189811	2.844685	3.409135	8.124669	6.052495	7.188686	2.42906	4.491729	12.798157	2.450765	3.222657	8.431493	5.675908	0.857095	3.649518	3.793442	8.950581	0.953728	10.088537	1.497787	2.521436	8.064686
hsa-miR-582-5p	28.531979	8.11185	17.432844	39.128734	39.013733	15.335517	11.983484	13.025773	17.804594	11.463764	19.724844	11.872657	16.051528	17.933634	17.795652	20.46292	17.046094	14.863652	20.362743	25.847251	29.228407	17.978355	27.4405	20.796242	8.732414	6.392086	23.44643	25.94906	20.766196	35.664791	21.852558	8.776117	17.252846	41.073177	14.184409	24.885305	13.887669	6.941107	34.077283	17.625188	14.742042	12.651663	32.033504	7.526625	18.836125	19.473225	7.488932	16.389338	6.451747
hsa-miR-4784	0	0	0	0	0.288991	0.17627	0	0	0	0	0.088452	0	0	0	0.110532	0	0.181341	0	0	0	0	0	0	0	0.513672	0	0	0.178959	0	0.131121	0	0	0	0.220824	0	0	0	0	0.351312	0.298732	0	0	0	0	0	0.234618	0	0	0.073315
hsa-miR-7843-3p	0	0	0	0	0	0	0	0	0	0	0	0	0	0	0	0	0	0	0	0	0	0	0	0	0	0	0	0	0	0	0	0	0	0	0	0	0	0	0	0	0	0	0	0	0	0	0	0	0
hsa-miR-3150a-3p	0	0	0	0	0	0	0	0	0	0	0	0	0	0	0	0	0	0	0	0	0	0	0	0	0	0	0	0	0	0	0	0	0	0	0	0	0	0	0	0	0	0	0	0	0	0	0	0	0
hsa-miR-612	0	0	0	0	0	0	0	0	0	0	0	0	0	0	0	0	0	0	0	0	0	0	0	0	0	0	0	0	0	0	0	0	0	0	0	0	0	0	0	0	0	0	0	0	0	0	0	0	0
hsa-miR-3154	0	0	0	0	0	0	0.368722	0	0	0	0.088452	0	0.428041	0.22417	0.110532	0.610834	0	0	0.206728	0	0	0	0	0.3275	0	0	0.323399	0	0	0	0	0	0.958492	0.220824	0	0	0	0	0	0.298732	0	0	0	0	0.476864	0.351926	0.249631	0.21012	0.073315
hsa-miR-4781-3p	0	0.486711	0	0	0	0	0.184361	0	0	0	0	0	0	0	0	0	0	0	0	0	0	0	0	0.3275	0.342448	0.138958	0.1617	0.178959	0.284468	0	0	0.302625	0.239623	0	0	0	0	0.247897	0	0	0.171419	0.486602	0.421494	0	0	0	0	0	0
hsa-miR-153-5p	5.187632	4.380399	1.143137	14.347202	15.894484	5.464379	4.793395	9.378556	8.407725	1.584423	0.442261	7.077931	3.852367	2.465875	1.10532	9.773335	1.26939	4.412646	1.033642	2.907816	15.767957	3.647782	12.23698	3.438748	1.198567	1.80646	8.084976	3.400222	1.991279	2.622411	4.202415	1.815748	8.866045	0.220824	12.52956	20.619253	3.063456	6.69321	2.107873	11.053084	1.88561	9.488746	1.89672	3.051334	1.430592	6.100046	1.248156	3.151796	3.225875
hsa-miR-3158-3p	0	0.162237	0	0	0	0.17627	0	0	0	0	0.176904	0	0	0.22417	0	0	0	0.464489	0.103364	0.32309	0	0	0	0	0	0	0.1617	0	0	0.262242	0	0	0	0.220824	0	0	0	0.247897	0	0.298732	0	0.243301	0	0	0	0.234617	0	0	0
hsa-miR-4701-3p	0	0	0	0	0	0	0	0	0	0	0	0	0	0	0	0	0	0	0	0	0	0	0	0	0	0	0	0	0	0	0	0	0	0	0	0	0	0	0	0	0	0	0	0	0	0	0	0	0
hsa-miR-299-3p	1.729211	2.109081	1.714706	1.956437	0.288991	0.35254	0.184361	0	0.989144	0.093201	0.796069	0.11416	0.42804	1.345022	0.884256	1.221667	1.994756	0.232245	0.930277	0.32309	0.769168	1.823891	0.370818	2.783749	0	0.694791	0.808498	0.536877	0.284468	2.097928	0.840483	0.302625	0.479246	1.104118	0.472814	1.066513	2.042304	0.743691	1.053936	0.298732	0.514257	0.486602	0.842987	0	1.19216	1.407704	0	1.050599	0.219945
hsa-miR-138-2-3p	0	0	0	0	0	0	0	0	0	0	0	0	0	0	0	0	0	0	0	0	0	0	0	0	0	0	0	0	0	0	0	0	0	0	0	0	0	0	0.351312	0	0	0	0	0	0	0	0	0	0
hsa-miR-4778-5p	0	0	0	0	0	0	0	0	0	0	0	0	0	0	0	0	0	0	0	0	0	0	0	0	0	0	0	0	0.284468	0	0	0	0	0	0	0	0	0	0	0	0	0	0	0	0	0	0	0	0
hsa-miR-1298-5p	0	0.324474	0.285784	4.565019	0	0.52881	0.184361	0	0.494572	0.186403	0.884522	2.397363	0	0	0.221064	0	0	3.48367	0.516821	0.323091	0.384584	0	0.370818	0	1.712239	0.138958	0.485099	0.357918	0.284468	21.50377	0	0.302625	0	2.42906	0.472814	0	0.612691	0	0	0	0.171419	1.703108	0.210747	0.406844	0.476864	0.117309	0.499262	0.21012	1.466307
hsa-miR-4677-3p	2.593816	1.135659	0.285784	2.173819	1.733943	1.938974	0.737446	1.910447	2.967432	1.304819	2.299758	0.799121	1.712163	1.345023	1.436916	1.221667	3.626829	3.019179	1.137006	2.261634	3.076675	1.823892	1.483271	3.274999	1.027342	1.667501	3.55739	1.252713	1.706811	2.097929	0.560322	1.815749	2.635852	1.766588	1.418441	4.621557	3.267686	1.735277	2.459185	2.389856	2.571286	1.946409	1.053734	0.203422	1.907456	2.228863	1.497787	0.840479	0.513207
hsa-miR-186-5p	204.046872	133.358815	120.886776	136.733188	132.646694	85.13856	76.509951	89.790991	264.101486	68.130168	165.759456	83.451087	131.83656	135.847298	103.015822	111.171685	174.631817	163.035643	102.123812	198.054574	172.678361	121.158465	106.053822	150.486183	71.571544	103.662999	162.184604	91.984943	117.485478	164.294043	151.847269	126.799746	146.409553	189.466588	89.598174	220.412704	112.735198	110.809807	256.106594	123.376316	99.251654	96.103968	159.746025	108.017236	152.119578	206.111168	104.845063	161.582052	81.306708
hsa-miR-34a-3p	0	0	0.285784	0	0	0	0.184361	0.521031	0.494572	0.093201	0	0	0.42804	0.22417	0	0.305417	0.362682	0.928979	0.413456	0.646181	0.384584	0	0.370818	0.655	0	0.138958	0.6468	0.178959	0.284468	0.262241	0.280161	0.302625	0.239623	0.883295	0.236407	0	0	0.991587	0	0	0.171419	0	0.210747	0.406845	0.476864	0.469235	0	0.21012	0.219946
hsa-miR-363-3p	44.527178	66.841644	27.149511	133.255076	93.34397	69.803044	39.822045	15.283572	55.39207	41.194985	22.997577	34.476375	36.597486	24.658751	9.726816	92.846682	27.382559	213.4327	21.499749	54.602322	125.37449	83.638424	81.209045	93.33746	24.827452	49.052328	95.564407	89.479516	34.705152	64.511308	37.541575	39.946459	105.673672	59.180706	44.91729	269.472307	31.247256	49.579332	61.479633	63.928648	14.742042	52.066454	60.273565	51.669261	23.366331	93.025701	41.189133	46.856694	21.114816
hsa-miR-7854-3p	0	0	0	0.217382	0	0.17627	0	0	0	0	0.088452	0	0	0	0	0	0	0	0.103364	0.161545	0	0	0	0	0	0	0.1617	0	0	0	0.280161	0.302625	0	0.220824	0	0	0	0	0	0	0	0.243301	0	0	0.238432	0	0	0	0
hsa-miR-4420	0	0	0	0	0	0	0	0	0	0	0	0	0	0	0	0	0	0	0	0	0	0	0	0	0	0	0	0	0	0	0	0	0	0	0	0	0	0	0	0	0	0	0	0	0	0	0	0	0
hsa-miR-3918	0	0	0	0	0	0	0	0	0	0	0	0	0	0	0	0	0	0	0	0	0	0	0	0	0	0.138958	0	0	0	0	0	0	0	0	0	0	0	0	0	0	0	0	0	0	0	0	0	0	0
hsa-miR-3064-3p	0	0	0	0.217382	0	0	0.184361	0	0.989144	0	0	0.11416	0	0	0	0	0.362682	0	0.206728	0.161545	0.384584	0	0.370818	0	0	0	0	0.178959	0	0.393363	0.560322	0	0	0.220824	0	0	0.20423	0	0.702624	0	0	0	0.210747	0	0	0.117309	0.499262	0.21012	0.073315
hsa-miR-6801-3p	0	0	0	0	0	0	0	0	0	0	0	0	0	0	0	0	0	0	0	0	0	0	0	0.16375	0	0	0	0	0	0	0	0	0	0	0	0	0	0	0	0	0	0	0	0	0	0	0	0	0
hsa-miR-6804-5p	0	0	0	0	0	0	0	0	0	0	0	0	0	0	0	0	0	0	0	0	0	0	0	0	0	0	0	0	0	0	0	0	0	0	0	0	0	0	0	0	0	0	0	0	0	0.117309	0	0	0
hsa-miR-4657	0	0.162237	0	0	0	0	0	0	0	0	0	0	0	0	0	0	0.181341	0	0	0	0	0	0	0	0	0	0	0	0	0	0	0	0	0	0	0	0	0	0	0	0	0	0	0	0	0	0	0	0
hsa-miR-548ac	0	0	0	0	0	0	0	0	0	0	0	0	0	0	0	0	0	0	0	0	0	0	0	0	0	0	0	0	0	0	0	0	0	0	0	0	0	0	0.351312	0	0	0	0	0	0	0	0	0	0
hsa-miR-212-3p	22.47974	4.542636	11.717158	9.564801	5.201831	4.759298	4.24031	9.378557	18.793738	2.982443	3.007375	2.625685	6.20659	9.415159	3.537024	7.940835	9.97378	11.379982	2.687468	15.669897	6.15335	3.126671	5.933081	4.257498	7.362624	3.335002	8.731775	5.54773	6.542775	6.556027	10.926279	5.14462	5.271703	16.340943	4.255322	3.555043	10.619981	3.470554	27.753664	5.377176	6.513925	4.622723	21.074673	3.254756	5.722367	2.698098	7.239302	4.832753	4.545551
hsa-miR-30a-5p	16779.8291	11840.543091	25890.06105	17717.707924	14244.636334	7530.267815	13193.081066	20625.181495	14418.754172	9755.755671	22049.015089	8026.14542	28025.54205	32924.812551	11974.152315	25491.606384	21076.22887	13645.75793	17320.839633	16711.541268	22512.41246	18842.095091	16704.588944	24643.54507	9746.400451	11100.556441	25997.722308	12042.332401	16131.353884	14614.695732	12534.964093	9651.911995	28094.818759	12272.046638	18203.795416	28862.688216	21655.369313	18293.038145	14806.75545	22693.774005	27416.426336	21920.707169	11545.759861	15502.202861	26162.421267	41535.21263	16866.82505	21884.387097	7639.89794
hsa-miR-1295b-3p	0	0	0	0	0	0	0	0	0	0	0	0	0	0	0	0	0	0	0.103364	0	0	0	0	0	0	0	0	0	0	0	0	0	0	0	0	0	0	0	0	0	0	0	0	0	0	0	0	0	0
hsa-miR-518f-5p	0	0	0	0	0	0	0	0	0	0	0	0	0	0.22417	0	0	0	0	0	0.161545	0	0	0	0	0	0	0	0	0	0	0.280161	0	0	0	0	0	0	0	0	0.298732	0	0.243301	0	0	0	0.117309	0	0	0.073315
hsa-miR-1301-5p	0	0	0.285784	0	0.288991	0	0.184361	0	0	0.093201	0.088452	0	0	0	0	0	0	0	0	0.32309	0	0	0	0.49125	0	0	0.3234	0	0	0.131121	1.400805	0	0.239623	0.220824	0	0	0	0	0.351312	0.298732	0.514257	0	0.210747	0	0	0.117309	0	0	0.073315
hsa-miR-4764-3p	0	0	0	0	0	0	0	0	0	0	0	0	0	0	0	0	0	0	0	0	0	0	0	0	0	0	0	0	0	0	0	0	0	0	0	0	0	0	0	0	0	0	0	0	0	0	0	0	0
hsa-miR-425-5p	47.9856	19.143966	43.725004	29.998697	23.40824	115.809596	23.045166	52.971474	83.582679	16.776238	36.353861	15.297464	20.117916	30.038839	11.495328	19.546669	32.097436	80.821091	21.29302	76.734031	31.920498	9.901124	37.823392	32.258736	21.574196	15.84126	23.446432	17.895902	20.481727	35.27143	41.463828	27.538848	15.335864	67.130354	14.184408	22.75228	15.929973	18.344354	84.314928	19.118848	23.141576	17.760986	52.475937	19.325118	20.028285	58.185056	15.477128	21.22209	28.739609
hsa-miR-383-5p	0.432303	3.24474	4.572549	0.652146	0.866973	0	0.921805	2.084124	0	0.093201	7.960699	2.283204	3.638347	2.241703	4.863408	4.275833	1.813413	0.696734	8.475863	0.807727	0.769168	1.042224	1.854089	6.222497	3.253253	2.640209	4.204189	0.715836	3.129152	5.113701	0	5.74987	0.958492	2.429059	0.236407	0.711008	1.633843	4.710038	1.75656	2.091124	6.342506	5.83923	1.053734	2.034222	7.868254	8.094291	3.494834	5.252993	1.246361
hsa-miR-370-3p	11.672174	0.973422	1.143137	3.260728	0.866973	1.938974	1.659252	1.215739	25.223175	1.211618	1.415236	0.342481	2.354224	2.914215	1.65798	4.581251	1.813414	4.644891	2.377376	16.800713	1.538336	0.521112	2.224906	4.257499	0.85612	1.111668	1.131897	0.894795	1.991279	2.753532	5.042898	1.815748	2.635851	4.858118	2.364068	4.621556	4.084607	0.743691	4.918371	3.286052	1.371352	1.946409	7.79763	0.406844	4.530207	2.932715	0.998524	2.311317	0.879785
hsa-miR-379-5p	702.059577	522.565382	690.74076	449.763055	400.252001	467.997683	323.554132	705.475827	883.305719	289.576522	634.644664	353.097428	871.062987	752.540242	416.926694	760.18221	604.411057	603.603462	685.511265	722.915351	637.256222	456.493821	459.072126	1346.67939	695.853475	668.390121	862.990238	375.99293	578.893348	595.287268	442.654401	1011.674352	836.283691	383.349643	495.508625	880.228801	990.31335	666.594115	495.350206	523.677199	929.605721	681.486629	648.467702	322.017493	646.150552	925.447351	634.312644	664.818733	575.232129
hsa-miR-515-3p	0	0.162237	0	0	0	0	0	0	0	0	0	0	0	0	0	0	0	0	0	0	0	0	0	0	0	0	0	0	0	0	0	0	0	0	0	0	0	0	0	0	0	0	0	0	0	0	0	0	0
hsa-miR-640	0	0	0	0	0	0	0	0	0	0	0	0	0	0	0	0	0	0	0	0	0	0	0	0	0	0	0	0	0	0	0	0	0	0	0	0	0	0	0	0	0	0	0	0	0	0	0	0	0
hsa-miR-4742-5p	0	0	0	0	0	0	0	0	0	0	0	0	0	0	0	0	0	0	0	0.161545	0	0	0	0	0	0	0	0	0	0	0	0	0	0	0	0	0	0	0	0	0	0	0	0	0	0	0	0	0
hsa-miR-6865-5p	0	0	0	0	0	0	0.184361	0	0	0	0	0	0	0	0	0	0	0	0	0	0	0	0	0	0	0	0	0	0	0	0	0	0	0	0	0	0	0	0	0	0	0	0	0	0	0	0	0	0
hsa-miR-129-2-3p	1.296908	0	0	0.652146	0	0	0	0.521031	0	0.093201	0.619165	0	0	0	0	0	0	0	0.103364	0.323091	0	0.260556	0	0	0	0	0.1617	0.536877	0.284468	0.917844	0.840483	0.302625	0	0.220824	0	0	0	0	0	0	0.342838	0	0.63224	0	0	0.586543	0	0	0.219946
hsa-miR-877-3p	0	0	0	0.217382	0	0	0.184361	0	0.494572	0.093201	0	0	0	0	0	0	0.362683	0	0	0.323091	0	0	0	0	0	0	0	0	0	0.131121	0.280161	0	0.239623	0.220824	0	0.355504	0	0	0.351312	0	0.342838	0	0	0	0	0	0	0	0.146631
hsa-miR-545-5p	0	0	0	0.217382	0	0	0	0	0.494572	0	0.176904	0.11416	0	0	0	0	0	0	0.103364	0	0	0	0.741635	0.16375	0	0	0	0.357918	0	0	0.280161	0.302625	0	0.220824	0	0.355504	0.40846	0	0	0	0.171419	0	0	0	0.238432	0.117309	0	0	0
hsa-miR-8057	0	0	0	0	0	0	0	0	0	0	0	0	0	0	0	0	0	0	0	0	0	0	0	0	0	0	0	0	0	0	0	0	0	0	0	0	0	0	0	0	0	0	0	0	0	0	0	0	0
hsa-miR-6818-3p	0.864606	0	0	0.217382	0	0	0.184361	0	0.494572	0	0	0	0	0	0	0	0	0	0	0	0	0	0	0	0	0	0	0	0	0	0	0	0	0.220824	0	0	0.20423	0	0	0	0.171419	0	0	0	0	0	0	0	0
hsa-miR-409-3p	33.719612	7.625139	7.716175	8.912658	7.224767	5.640651	3.134142	4.168248	67.261799	3.168846	7.783794	1.712403	8.774836	7.845964	5.305536	7.635418	16.50207	17.650585	7.44222	43.455696	6.537933	5.471674	5.933083	21.451242	5.992835	8.615421	11.318969	4.652934	7.965115	10.751886	9.525474	6.657743	15.096239	9.274591	5.437358	11.37614	16.134203	7.189004	18.268233	10.45562	8.228116	6.32583	21.285422	1.220534	9.775711	12.082785	6.989669	6.933953	4.838813
hsa-miR-6861-3p	0	0	0	0	0	0	0	0	0	0	0	0	0	0	0	0	0	0	0	0	0	0	0	0	0	0	0	0	0	0	0	0	0	0	0	0	0	0	0	0	0	0	0	0	0	0	0	0	0
hsa-miR-6776-3p	0	0	0	0	0	0	0	0	0	0	0	0	0	0	0	0	0	0	0	0	0	0	0	0	0	0	0	0	0	0	0	0	0	0	0	0	0	0	0	0	0	0	0	0	0	0	0	0	0
hsa-miR-508-5p	0	0	0.285784	0	0	0	0.184361	0	0	0.279604	0.265357	0.570801	0	0	0	0	0	0	0.103364	0	0	0	0	0.16375	0.684895	0.416875	0	0	0	0.524483	0	0	0	0	0	0.355504	0	0.74369	0	0.298732	0.342838	0	0	0	0.238432	0.117309	0	0.21012	0.146631
hsa-miR-5091	0	0	0.285784	0.652146	0.288991	0	0.368722	0.347354	0.494572	0.093201	0	0.799121	0	0.67251	0.221064	0.305417	1.088049	0.696735	0	0.64618	0	0.521112	0	0.16375	0.513672	0.138958	0.3234	0.536877	0.568936	0.524483	0.280161	0.60525	0.239623	0.220824	0.472814	0.355504	1.021151	0	0	0.597464	0.342838	0.243301	0.421494	0.203422	0.238432	0.117309	0	0	0.146631
hsa-miR-769-5p	10.375266	10.545405	9.430884	11.52124	5.779812	7.227082	4.609033	12.852095	12.364301	4.566865	5.57249	8.447853	11.77112	14.34691	6.63192	7.635417	17.227437	14.166917	10.853238	9.854265	15.767956	12.767237	11.866164	18.994993	7.705071	9.032297	11.804066	7.874198	9.956396	17.701275	10.926279	6.657742	9.105668	11.262	10.165492	25.240808	9.190368	10.41166	9.836741	10.156888	10.627983	9.488746	10.326589	8.340314	9.537278	9.267379	12.731186	10.505986	10.190831
hsa-miR-500a-5p	3.026118	0.973422	2.286274	2.825964	1.155963	1.057621	2.212336	0.694708	2.47286	0.932014	0.884522	0.456641	1.284122	1.793362	0.663192	1.832501	1.632073	2.322447	0.620185	3.069361	2.69209	1.823891	1.112453	2.783749	0.171224	0.694792	1.940394	1.073754	0.853405	2.884653	1.680966	1.513123	3.594344	1.987413	1.182034	2.48853	2.859226	1.48738	2.459186	1.49366	2.228449	0.729903	3.161201	1.220533	2.145888	5.044271	1.497786	2.731556	0.806469
hsa-miR-6779-5p	0	0	0	0	0	0	0	0	0	0	0	0	0	0	0	0	0	0	0	0	0	0	0	0	0	0	0	0	0	0	0	0	0	0	0	0	0	0	0	0	0	0	0	0	0	0	0	0	0
hsa-miR-6718-5p	16.859804	0.162237	0.571568	0	0.288991	0	0.184361	0.694708	14.34259	0.093201	0.176904	0.11416	1.070102	1.120851	0	0	0.181341	0	0.103364	7.431085	0.769169	0.521112	0	0.16375	0	0.138958	0.646798	0	0.853405	0.393362	20.451754	0	0.239623	3.974824	0	0.711008	0.408461	0.743691	13.349864	0	0.171419	0.243301	8.640616	0.406845	0.476864	0	0.499262	0	0.14663
hsa-miR-758-3p	9.510659	3.569214	9.716667	6.95622	5.490822	2.820325	2.212336	3.994571	23.73946	1.677624	3.626541	0.570801	8.560816	6.276773	2.431704	7.940835	10.699146	8.128558	4.134567	9.854265	6.922518	4.950562	4.078993	14.082494	2.739581	2.918127	8.731773	5.368771	7.39618	9.178438	5.883381	5.749869	11.262274	5.520588	6.146576	15.286688	8.986139	1.983174	9.134117	6.572104	12.856431	8.515541	8.851363	1.627379	6.437662	7.507749	3.245205	5.252993	3.079244
hsa-miR-596	0	0	0	0	0	0	0	0	0	0	0	0	0	0	0	0	0	0	0	0	0	0	0	0	0	0	0	0	0	0	0	0	0	0	0	0	0	0	0	0	0	0	0	0	0	0	0	0	0
hsa-miR-582-3p	307.799518	120.217617	304.074537	438.024435	348.522679	754.260674	331.112944	485.253437	128.094167	373.364514	539.116267	362.001921	352.063542	276.626349	274.229886	412.617986	148.155965	150.029953	276.292459	236.340816	336.126698	223.556907	411.236663	227.121148	390.390237	130.898854	322.105408	297.429914	343.068979	236.148098	212.362047	218.797654	250.166242	286.187291	214.184552	245.653514	201.779666	226.329651	280.698449	282.600473	323.124981	271.767426	217.912125	271.568764	307.577202	401.429945	215.182013	192.259528	149.416655
hsa-miR-7-5p	0.864606	1.135659	0	0.217382	0.288991	0.70508	0.553083	0.521031	0.494572	0.838809	0.088452	0.799121	0.21402	0	0	0	0.181341	0	0.206728	0	0.384584	0.521112	0.370818	0.3275	0	0.833748	0.1617	0.357918	0.284468	0	0.560322	1.513124	0.239623	0	0	0.355504	0.20423	0.247897	0.702624	0	0.342838	0.243301	0.210747	0.406844	0.238432	0.821162	0	0	0.733152
hsa-miR-6794-3p	0	0	0	0	0	0	0	0	0	0	0	0	0	0	0	0	0	0	0	0	0	0	0	0	0	0	0	0	0	0	0	0	0	0	0	0	0	0	0	0	0	0	0	0	0	0	0	0	0
hsa-miR-191-3p	1.296908	0.324474	0.285784	1.739056	1.155962	1.233891	0.737445	0.173677	1.978288	0.559207	0	0.22832	0.21402	0.44834	0.442128	1.221668	0.362682	1.857958	0.206728	0.646181	0	0.260556	0.741635	0.49125	0	0.138958	0.1617	0	0.568936	0.524482	0	0.302625	0.479246	0.220824	0.236407	1.066512	0.61269	0	0.351312	0.298732	0.342838	0.486602	0.421494	0.610266	1.19216	0	0.748893	1.680958	0.219945
hsa-miR-3158-5p	0	0	0.857353	0	0	0	0	0.347354	0	0.279603	0	0	0	0	0.110532	0	0	0	0	0	0	0	0	0.16375	0	0	0	0	0	0	0	0	0	0	0	0	0	0	0	0	0	0	0	0	0	0.117309	0	0	0
hsa-miR-4511	0	0	0	0	0	0	0	0	0	0	0	0	0	0	0	0	0	0	0	0	0	0	0	0	0	0	0	0	0	0	0	0	0	0	0	0	0	0	0	0	0.171419	0	0	0	0	0	0	0	0.073315
hsa-miR-6880-3p	0	0	0	0	0	0	0	0	0	0	0	0	0	0	0	0.305417	0	0	0	0	0	0	0	0	0	0	0	0	0	0	0	0	0	0	0	0	0	0	0	0	0	0	0	0	0	0	0	0	0
hsa-miR-7152-5p	0	0	0	0	0	0	0	0.173677	0	0	0	0	0	0.448341	0.110532	0	0	0	0	0	0.384584	0	0	0.16375	0	0	0	0	0.284468	0	0	0	0	0	0	0	0	0	0	0	0	0	0	0	0	0.117309	0	0.21012	0
hsa-miR-1289	0	0	0	0	0	0	0	0	0	0	0	0	0	0	0	0	0	0	0	0	0	0	0	0	0	0	0	0	0	0	0	0	0	0	0	0	0	0	0	0	0	0	0	0	0	0	0	0	0
hsa-miR-6788-5p	0	0	0	0	0.288991	0	0	0	0	0	0	0	0	0	0	0	0	0	0	0	0	0	0	0	0	0	0	0.178959	0	0	0	0	0	0	0	0.355504	0	0	0	0	0	0	0	0	0	0.117309	0	0	0
hsa-miR-4731-5p	0	0	0	0	0	0	0	0	0	0	0	0	0	0	0	0	0	0	0	0	0	0	0	0	0	0	0	0	0	0	0	0	0	0	0	0	0	0	0	0	0	0	0	0	0	0	0	0	0
hsa-miR-1912-3p	0.432303	0.811185	0	5.651928	0	0	0.184361	0	1.483716	0.093201	0.265356	2.625683	0	0	0.221064	0	0	3.01918	0	0.646181	0	0	0	0.16375	1.883462	0.277916	0.808498	0.357918	0.568936	9.571799	0.840483	0	0	1.987413	0.236407	0	0	0.247897	0	0	0	0.486602	0.842987	0	0.238432	0	1.497786	0	1.392992
hsa-miR-1225-3p	0	0.162237	0	0	0	0	0.184361	0	0	0	0.088452	0	0	0	0.110532	0.305417	0.181341	0	0	0	0.769168	0	0	0	0	0	0	0	0	0	0	0	0	0.220824	0	0	0.40846	0	0	0	0	0	0.210747	0	0	0	0	0	0
hsa-miR-4733-3p	0	0	0	0	0	0	0	0	0	0	0	0	0	0	0	0	0	0	0	0	0	0	0	0	0	0	0	0.178959	0	0	0	0	0	0	0	0.355504	0	0	0	0	0	0	0	0	0	0	0	0	0
hsa-miR-4489	0	0	0	0.217382	0	0	0	0	0	0	0.088452	0	0	0	0	0	0	0	0	0	0	0	0	0	0	0	0	0	0	0	0	0	0	0	0	0	0	0	0	0	0	0	0	0	0	0	0	0	0
hsa-miR-6510-3p	0.432303	40.397013	8.573529	45.867572	8.380728	2.644054	29.866535	0	0	12.116172	7.960699	16.210745	4.494428	1.793363	1.215852	23.211671	9.611096	6.038357	1.653827	0.161545	18.844632	9.640566	17.428424	12.772495	5.136714	10.421883	8.246675	9.305869	14.223424	29.764363	0.560322	23.907351	11.262273	0.441647	11.82034	24.885305	8.373447	12.642729	0	35.250376	18.341842	17.760987	0.210747	13.222449	7.39139	9.619303	11.982293	6.303591	3.665766
hsa-miR-373-3p	0	0	0	0	0	0	0	0	0	0	0	0	0	0	0	0	0	0	0	0	0	0	0	0	0	0	0	0	0.284468	0.131121	0	0	0	0	0	0	0	0	0	0	0	0	0	0	0	0.117309	0	0	0.073315
hsa-miR-4497	0	0.162237	0	0	0.288991	0	0	0	0	0	0	0	0	0	0	0	0	0	0	0	0	0	0	0	0	0	0	0	0	0	0	0	0	0	0	0	0	0	0	0	0	0	0	0	0	0	0	0	0
hsa-miR-4752	0	0	0	0	0	0	0	0	0	0.093201	0	0	0	0	0	0	0	0	0	0	0	0	0	0	0	0	0	0	0	0	0	0	0	0	0	0	0	0	0	0	0	0	0	0	0	0	0	0	0
hsa-miR-6872-5p	0	0	0	0	0	0	0	0	0	0	0	0	0	0	0	0	0	0	0	0	0	0	0	0	0	0	0	0	0	0	0	0	0	0	0	0	0	0	0	0	0	0	0	0	0	0	0	0	0
hsa-miR-576-5p	7.349145	2.920266	2.286275	4.7824	6.646783	1.057622	1.47489	2.605155	4.451148	1.304819	3.272732	1.255762	1.498142	4.707579	2.652768	1.527083	4.170852	4.180402	2.790833	3.553996	7.307102	3.647782	4.44981	3.766248	1.712238	1.80646	3.072292	2.863344	1.70681	4.982581	4.762737	3.328871	3.354719	5.520588	5.910169	8.532105	4.084608	2.23107	4.215746	3.584784	1.71419	1.946409	4.636428	2.64449	3.814912	3.871182	2.246679	3.572035	1.979514
hsa-miR-3928-3p	0.432303	0	0	0.217382	0	0.17627	0.184361	0.347354	0.989144	0.186403	0.265356	0	0	0.44834	0	0.305417	0.362682	0.232245	0.206728	0.807726	0.384584	0.260556	0	0.16375	0.513671	0	0	0	0.284468	0	1.120644	0	0.239623	0.441648	0	0.711008	0	0.247897	1.053937	0.597464	0.342838	0.486602	0.842987	0.203422	0.238432	0.117309	0	0.84048	0.073315
hsa-miR-6841-5p	0	0	0	0	0	0	0	0	0	0	0.088452	0	0	0	0	0	0	0	0	0	0	0	0	0	0	0	0	0	0	0	0	0	0	0	0	0	0	0	0	0	0	0	0	0	0	0	0	0	0
hsa-miR-122b-5p	0	0	0	0	0	0	0	0	0	0	0	0	0	0	0	0	0	0	0	0	0	0	0	0	0	0	0	0	0	0	0	0	0	0	0	0	0	0	0	0	0	0	0	0	0	0	0	0	0
hsa-miR-29c-3p	5107.656341	3463.922222	3116.192483	3657.232295	3692.144078	2572.665234	3170.646136	2633.811154	7353.297559	2292.100228	992.256979	2844.414975	2428.703385	2452.873201	1928.672819	3627.434364	2436.503742	4336.933824	2052.192503	5906.420342	3712.392459	2817.129673	3738.211712	4173.985607	2794.543441	3025.125352	3745.930633	3513.144808	3915.993043	5140.187533	4728.837757	4431.636023	3512.870743	5335.979684	3669.033335	5612.347375	2753.434643	2664.145394	5788.219867	3315.327761	3686.710359	3940.506045	6619.554937	2709.38155	2677.829098	3196.306752	2569.702621	2651.29039	2630.480952
hsa-miR-221-3p	439.65184	165.319504	742.75351	391.287337	661.499517	74.562343	247.412902	299.071732	318.009843	229.927673	325.504162	179.802279	753.993833	516.712914	513.531659	452.322159	1299.130157	388.31281	725.61657	391.90897	559.185605	469.261059	294.799953	599.815979	333.543939	145.072616	613.48791	283.113193	303.243391	717.622734	584.976196	266.007106	550.413652	473.003995	424.350185	423.761198	461.764998	112.545086	258.56578	436.746187	677.791079	320.914266	341.198967	350.29319	684.299665	364.829671	187.722592	557.657689	208.068923
hsa-miR-431-5p	0.864606	0	0.571568	0	0	0.705081	0	0.521031	1.978288	0.093201	0.176904	0.11416	0	1.120852	0.110532	0	0.181341	0.696735	0.310092	2.261634	0.384584	0	0.370818	0.655	0.171224	0.277917	0.323399	0.178959	0	0	0	0.302625	0	0.662471	0.236407	1.066513	0.816921	0.247897	1.405248	0.298732	0.342838	0.486602	4.214935	0	0	0.234618	0.499262	0.21012	0.293261
hsa-miR-216a-5p	0.432303	0.973422	0	0.434764	0	0.17627	0.184361	0	0.494572	0.279604	0.176904	0	0.21402	0	0.221064	0.305417	0.181341	0.696734	0.206728	0.807726	0	0.521112	0.741635	0.3275	0.684896	0.694792	0.323399	0.178959	0.284468	2.22905	0	0.907874	0	1.766589	0.236407	0.355504	0.20423	0.247897	1.053937	0.298732	0	0.243301	0.210747	3.661602	0.715296	0.82116	0.499262	0.630359	0.586523
hsa-miR-767-5p	0.432303	0.162237	0.285784	0.217382	0.288991	0	0	0	1.483716	0	0.79607	0.22832	0.856081	0.44834	0.221064	0	1.450731	0	0	0.32309	1.153753	0	0	0.3275	0.513672	0.83375	0.646798	0.178959	0.284468	1.180086	0.280161	0.302625	0	1.324943	0.236407	0.711008	0.20423	0	0.702624	3.584784	0.685676	0.973204	0.421493	0.406845	0.476864	0.351926	0	0	0
hsa-miR-4682	0	0	0	0	0	0	0	0	0	0	0	0	0	0	0	0	0	0	0	0	0	0	0	0	0	0	0	0	0	0	0	0	0	0	0	0	0	0	0	0	0	0	0	0	0	0	0	0	0
hsa-miR-30d-3p	5.619935	2.758029	2.572057	5.869311	3.467887	2.820325	2.027974	4.341925	9.396868	3.168846	2.034401	3.424805	4.066387	2.241703	1.65798	3.054167	2.720121	3.48367	2.170648	5.16945	5.768765	2.866116	3.708176	4.421249	0.513672	2.918126	4.52759	3.758139	3.982557	4.195858	4.482576	4.236747	7.188685	3.754001	3.309695	6.754582	3.063455	4.710037	8.080181	2.98732	3.085543	6.325831	6.322401	1.220533	1.907456	5.278887	3.494834	2.941676	1.24636
hsa-miR-6786-5p	0	0	0	0	0	0	0	0	0	0	0	0	0	0	0	0	0	0	0	0	0	0	0	0	0	0	0	0	0	0	0	0	0	0	0	0	0	0	0	0	0	0	0	0	0	0	0	0	0
hsa-miR-20b-3p	4.323027	4.542636	0.571569	14.999348	11.559624	2.115244	2.396697	0.868385	6.924008	1.118415	1.061427	1.255762	4.494428	1.793363	0.884256	9.162501	2.538779	13.005696	1.343733	5.977177	8.845439	7.035008	5.562264	6.222498	0.856119	1.806459	6.791381	4.116057	0.853405	2.097929	3.642093	1.210499	10.783029	2.649884	4.728137	22.396775	1.225382	2.231071	4.567059	8.065764	0.342838	8.758842	4.004187	4.068446	1.19216	3.40195	1.497786	4.202394	0.513207
hsa-miR-25-3p	1739.153741	1299.356145	2293.990925	2879.222644	1850.695889	6519.533835	2519.481922	3743.780628	1841.291821	2500.125589	3281.665739	2157.170711	2277.176951	2021.56923	896.082901	2422.565408	1757.74269	7750.231261	1285.747081	1939.83632	3320.88562	1899.712583	2932.425178	3896.593233	2158.618295	1385.832571	3013.270196	1859.20541	2169.072131	2323.193784	1398.28362	3386.975578	2918.606116	1449.264802	1631.679645	3452.658372	1886.068013	1774.444283	1876.007168	2325.031173	2522.260483	2021.102971	1268.273847	2740.098318	1811.129002	4519.078245	1782.116478	1447.934861	2568.456178
hsa-miR-181a-5p	175.947197	278.398694	336.939739	362.158167	265.582375	111.226569	185.836218	177.845214	196.345112	89.939281	135.243439	79.227165	579.781232	461.34281	155.629054	487.7505	640.316659	251.753043	195.358306	236.17927	614.950332	293.385871	233.24424	405.608568	110.096895	274.8598	431.899372	132.608643	247.48757	303.544063	149.605981	220.310778	522.617407	183.725176	293.617233	541.788646	515.069142	271.446843	168.629857	420.315926	319.696601	476.870327	206.953294	231.087727	402.234682	341.250646	269.601595	430.115029	79.620453
hsa-miR-548k	0	0.324474	0	0.217382	0	0.17627	0	0	0	0	0.088452	0	0	0.22417	0	0	0	0.232245	0	0.161545	0	0	0	0	0	0	0	0	0	0	0.280161	0	0.239623	0.220824	0	0	0	0	0	0	0	0	0	0.203422	0	0.117309	0	0	0.146631
hsa-miR-3156-3p	0	0	0	0	0	0	0	0	0	0	0	0	0	0	0	0	0	0	0	0	0	0	0	0	0	0	0	0	0	0	0	0	0	0	0	0	0	0	0	0	0	0	0	0	0	0	0	0	0
hsa-miR-3620-3p	0.432303	0	0	0	0	0	0.184361	0	0	0	0	0	0	0	0.110532	0	0.181341	0.232245	0	0.32309	0	0	0	0	0	0	0	0.178959	0	0	0.840483	0	0	0	0	0	0	0.247897	0	0.298732	0	0	0.210747	0	0	0	0	0	0
hsa-miR-1539	0	0	0	0	0	0	0	0	0	0	0	0	0	0	0	0	0	0	0	0	0	0	0	0	0	0	0	0	0	0	0	0	0	0	0	0	0	0	0	0	0	0	0	0	0	0	0	0	0
hsa-miR-518c-5p	0	0	0	0.217382	0	0	0	0	0	0	0.176904	0	0	0	0.221064	0	0	0	0	0	0	0	0	0	0	0	0	0	0	0	0	0	0	0.220824	0	0	0.20423	0	0	0	0	0	0	0	0	0.117309	0	0	0
hsa-miR-508-3p	0.432303	1.62237	5.715686	1.304292	4.045869	0	1.843614	0.347354	0.989144	1.39802	12.383311	22.603714	8.560816	1.345022	0.442128	0.610834	1.26939	0.232245	0.930276	2.746271	0	2.605559	2.966541	14.409994	13.526679	11.950425	4.204188	1.78959	5.12043	16.652308	1.680966	7.565617	2.396229	1.324943	1.182035	2.844034	4.493069	21.814907	1.053936	4.48098	3.256963	1.946409	2.318214	1.220533	2.861184	9.032761	6.240777	1.470838	4.54555
hsa-miR-6754-3p	0	0	0	0	0	0	0	0	0	0	0.088452	0	0	0	0	0	0	0	0	0	0	0	0	0.16375	0.171224	0	0	0	0	0	0	0	0	0	0	0	0	0	0	0	0	0	0	0	0	0	0	0	0.073315
hsa-miR-155-5p	30.693492	61.163349	60.872064	83.257251	84.963239	85.667372	43.877995	39.077317	24.234031	40.72898	23.793646	13.01426	74.265074	58.284319	20.227356	53.447926	46.604752	76.872932	24.083855	10.823536	119.990307	103.701223	78.242504	125.759944	44.860632	83.514023	119.334237	86.795131	54.333476	42.876418	40.623346	65.366932	88.181205	11.041178	56.737629	275.871386	146.228986	50.075125	24.943166	48.394584	56.054042	91.481246	19.599446	71.401225	62.946032	83.758324	53.920319	34.87987	45.968714
hsa-miR-122-3p	0	0	0	0	0	0	0	0	0	0	0	0	0	0	0	0	0	0	0	0	0	0	0	0	0	0	0	0	0	0	0	0	0	0	0	0	0	0	0	0	0	0	0	0	0	0	0	0	0
hsa-miR-4774-3p	0	0	0	0	0	0	0	0	0.494572	0	0	0	0	0	0	0	0	0	0	0	0	0	0	0	0	0	0	0	0	0	0	0	0	0	0	0	0	0	0	0	0	0	0	0	0	0	0	0	0
hsa-miR-6740-5p	0	0	0	0	0	0	0	0	0	0	0	0	0	0	0	0	0	0	0	0	0	0	0	0	0	0	0	0	0	0	0	0	0	0	0	0	0	0	0	0	0	0	0	0	0	0	0	0	0
hsa-miR-101-5p	15.9952	10.545405	10.859806	11.303858	23.11925	3.701677	5.162118	1.73677	15.826305	2.516435	5.130228	4.223926	7.490713	13.226057	5.747664	11.300419	10.336463	8.360804	7.132129	9.531175	16.537125	8.337787	15.945156	14.573744	2.73958	7.225838	14.876357	9.484829	9.387459	20.848168	8.40483	6.657744	10.783028	11.482824	11.111121	13.864669	7.556524	9.667971	12.295927	11.053084	7.542441	11.678457	14.330779	3.865024	7.868254	12.552019	4.992622	11.136344	5.938542
hsa-miR-522-3p	0	0	0	0	0	0	0	0	0	0	0	0	0	0	0	0	0	0	0	0.161545	0	0	0	0	0	0	0	0	0	0	0.280161	0	0	0	0	0	0	0	0	0	0	0	0	0	0	0	0	0	0
hsa-let-7f-2-3p	0.432303	0.648948	0.857353	0.434764	1.155963	0.17627	0.184361	0.347354	0.989144	0.279604	0	0.34248	0.21402	0.22417	0.442128	0.91625	0.181341	0.232245	0.103364	1.130817	1.153753	0.521112	0	0.3275	0	0.277916	1.455296	0.357918	0.853405	0.393362	1.400805	1.210499	0.718869	0.441647	0.945627	0	0.20423	0.247897	1.756561	0.896196	0.171419	0	0.63224	0.813689	0.476864	0.586543	0.249631	0	0.586523
hsa-miR-151a-5p	33.287308	22.226469	20.576473	34.998479	26.876127	20.447356	24.335695	18.236082	39.071194	16.869441	32.373511	17.694827	27.18059	18.157807	13.595436	25.655004	33.185485	35.997899	17.675275	33.439883	30.766745	19.281132	30.036222	39.627482	15.923813	18.064598	27.488916	21.833002	20.766198	36.320392	26.615296	20.881104	23.962283	35.11094	26.241153	44.438045	17.972277	15.617489	41.45484	27.483344	17.656166	22.62701	29.083049	18.918273	22.174171	47.158048	22.966061	22.482809	15.762796
hsa-miR-149-5p	52.740929	16.061463	28.578433	97.821834	190.155824	45.30147	21.754636	38.208932	51.930067	24.511949	20.609366	63.701379	30.818936	15.916102	10.058412	49.477509	18.85951	47.377881	12.093609	55.248503	85.377719	106.306781	40.789932	85.64121	30.649058	13.478968	73.088176	25.770101	13.085549	45.89219	39.222542	66.274808	80.273649	60.72647	66.193901	68.256839	10.824212	16.113283	64.992757	157.730496	41.312	56.202575	49.525482	123.884178	15.736508	55.838882	17.224546	20.591731	35.631255
hsa-miR-518a-3p	0	0.162237	0	0	0.288991	0	0	0	0	0	0.088452	0.22832	0	0	0	0	0	0	0	0	0	0	0	0	0	0	0	0	0	0	0	0	0	0	0	0	0.20423	0	0	0	0	0	0	0	0	0.117309	0	0	0
hsa-miR-16-2-3p	1.296909	0.973422	0.285784	2.825966	4.334859	1.938974	1.29053	1.563093	1.978288	0.838811	0.884522	0.79912	0.64206	0.89668	0.442128	0.91625	1.088047	2.786935	0.413456	2.584724	3.845842	0.260556	1.112454	1.47375	0.342448	0.555832	2.425494	0.715836	0	2.229051	2.521449	2.723622	2.396229	1.76659	0.945628	0.355504	1.429611	0.247897	3.864435	2.091124	0.685676	0.243301	2.950453	2.237645	0.476864	2.698097	0	1.050599	0.659837
hsa-miR-548ba	2.161513	0	0	1.521673	1.155963	0.17627	0.921806	0	0	0.093201	2.653566	0.456641	0	0.22417	0.55266	0.305417	0.544024	0	0.826913	0.484636	0.384584	0.260556	1.112454	0.9825	0.171224	0.416875	0.6468	1.968549	0	0.393362	1.400805	0	0	0	0.472814	0.355504	0.20423	0	0.702624	0	0	0.243301	0.210747	1.627378	0.476864	0.351926	0.249631	0.840478	0.073315
hsa-miR-550b-2-5p	0	0	0	0	0	0	0	0	0	0	0	0	0	0	0	0	0	0	0	0	0	0	0	0	0	0	0	0	0	0	0	0	0	0	0	0	0	0	0	0	0	0	0	0	0	0	0	0	0
hsa-miR-588	0	0	0	0	0	0	0	0	0	0	0	0	0	0	0	0	0	0	0	0	0	0	0	0	0	0	0	0	0	0	0	0	0	0.220824	0	0	0	0	0	0	0	0	0	0	0	0	0	0	0
hsa-miR-4667-5p	0.432303	0	0	0	0	0	0	0	0	0	0	0	0	0	0	0	0	0	0	0	0	0	0	0	0	0	0	0	0	0	0	0	0	0	0	0	0	0	0	0	0	0	0	0	0	0	0	0	0
hsa-miR-29c-5p	35.016518	8.436324	11.145588	35.433244	38.724742	14.630435	15.301992	11.636359	50.44635	9.506534	8.402959	13.356739	10.272979	15.019419	13.927032	22.29542	13.600607	27.172612	16.021449	33.116793	23.075059	16.675576	14.832704	26.527488	12.499337	7.225838	16.493355	12.706091	12.801079	26.09299	21.852558	18.157482	25.879269	28.044589	24.113493	29.506861	12.662284	10.163765	42.157465	25.093488	13.370689	22.627008	29.504546	20.138807	13.113759	19.942459	7.2393	17.650056	12.536921
hsa-miR-3121-3p	0	0	0	0	0	0	0	0.173677	0	0	0	0	0	0	0	0	0	0	0	0	0	0	0	0	0	0	0	0.178959	0	0	0	0	0	0	0	0	0	0	0	0	0	0	0	0	0	0.117309	0	0	0
hsa-miR-99b-3p	82.569816	20.766336	30.578925	36.085388	25.142184	10.223677	21.570277	18.062405	108.805855	10.438549	23.705192	10.731056	37.881608	46.179113	53.939616	39.093341	51.500971	37.623611	56.33348	78.834119	29.612992	21.626135	29.665404	40.446232	13.697903	18.759388	47.216257	19.864453	28.446847	44.974347	77.044278	16.341734	29.233988	73.534236	42.316815	19.197237	49.423763	23.05439	98.016105	24.794756	23.141577	28.70954	67.438956	14.239561	52.216595	25.455961	25.712003	39.502505	13.270076
hsa-miR-3125	0	0	0	0	0	0	0	0.173677	0	0	0	0	0	0	0	0	0	0	0	0	0	0	0	0	0	0	0	0	0	0	0	0	0	0	0	0	0	0	0	0	0	0	0	0	0	0	0	0	0
hsa-miR-219b-3p	0	0	0	0	0.288991	0	0	0	0	0	0.088452	0	0	0	0	0.305417	0.181341	0.232245	0.103364	0.484636	0	0	0	0.16375	0	0	0.323399	0.357918	0	0.262242	0	0.302625	0.239623	0	0.236407	0	0	0	0.351312	0	0.342838	0.729903	0	0	0	0	0	0	0
hsa-miR-6831-5p	0	0	0	0	0	0	0	0	0	0	0	0	0	0	0	0	0	0	0	0	0	0	0	0	0	0	0	0	0	0	0	0	0	0	0	0	0	0	0	0	0	0	0	0	0	0	0	0	0
hsa-miR-22-5p	30.26119	6.002769	11.145589	27.172733	38.435752	5.81692	4.977755	11.636357	35.114618	4.007657	10.525813	4.109766	8.560815	15.691932	7.405644	10.689585	13.78195	15.095894	15.091169	23.262526	29.997578	14.851683	14.461885	27.673739	8.56119	4.029795	20.535839	19.327575	5.4049	27.535315	18.490627	6.355118	19.649073	22.524	9.929086	12.087148	6.535373	5.453726	41.806153	16.728992	13.713528	8.758842	22.128407	12.001915	6.437662	13.138561	5.242253	9.875625	8.284633
hsa-miR-4709-5p	0	0	0	0	0	0	0	0	0	0	0	0	0	0	0	0	0.181341	0	0	0	0	0	0	0	0	0	0	0	0.284468	0.131121	0	0	0.479246	0	0	0	0	0	0	0	0	0	0	0	0	0	0	0	0
hsa-miR-4662b	0	0	0	0	0	0	0	0	0	0	0	0	0	0	0	0	0	0	0	0	0	0	0	0	0	0	0	0	0	0	0	0	0	0	0	0	0	0	0	0	0	0	0	0	0	0	0	0	0
hsa-miR-4425	0	0	0	0	0	0	0	0	0	0	0	0	0	0	0	0	0	0	0	0	0	0	0	0	0	0	0	0	0	0	0	0	0	0	0	0	0	0	0	0	0	0	0	0	0	0	0	0	0
hsa-miR-4790-5p	0	0	0	0	0	0	0	0	0	0	0	0	0	0	0	0	0	0	0	0	0	0	0	0	0	0	0	0	0	0	0	0	0	0	0	0	0	0	0	0	0	0	0	0	0	0	0	0	0
hsa-miR-3934-3p	1.296908	0	0	0	0	0	0.737445	0.347354	1.978288	0	0.088452	0.11416	0	0	0.110532	0	0.544024	0	0	1.938544	0.384584	0	0	0.49125	0	0.138958	0	0	0.284468	0.262241	0.560322	0.302625	0.239623	0.662471	0.236407	0	0.20423	0	1.053936	0.597464	0	0.243301	0.842987	0	0.238432	0.117309	0	0	0.219946
hsa-miR-590-3p	1.296908	2.595792	1.143137	2.608583	1.733944	1.057623	1.47489	1.563093	2.967432	1.025214	0.707617	1.598243	1.498143	1.120851	1.215852	2.137917	1.450731	0.696734	0.723549	2.100088	4.615011	1.823892	2.595724	2.45625	0.513672	2.918128	4.204188	1.252713	2.844684	2.622411	2.521449	1.513123	2.635851	2.649884	1.654849	6.399078	3.471917	4.462141	3.16181	1.194928	1.71419	2.919615	2.318214	1.627378	2.145888	3.753874	3.494835	2.311317	0.953099
hsa-miR-4770	0.432303	0.324474	0.571569	0.434764	1.155962	0.705082	0.368723	0.347354	4.451149	0.186403	0.265356	0.34248	0.21402	0.44834	0.331596	1.221667	0.181341	1.161224	0.413457	0.646181	0.384584	1.30278	0	0.9825	0.342448	0.972709	0.323399	0.536877	0.568936	0.262242	0.280161	0.605249	1.198115	0.441647	0.236407	0.711009	1.021152	0.74369	1.053937	0.298732	0.514257	0.243301	0	0.406845	0	0.117309	0.998524	0.21012	0.659838
hsa-miR-152-5p	0	0.486711	0.285784	0.652146	0.288991	0.17627	0.368723	0	0.494572	0	0.353809	0	0.642061	0.22417	0.221064	0	1.45073	0.696734	0.723549	0.969272	0	0.521112	0.370818	0.49125	0.171224	0	0.485099	0	0	0.393363	0	0	0.239623	0.441648	0	0.355504	0.20423	0.247897	0.351312	0	0	0.486602	0	0.203422	0.715296	0.703851	0.249631	0.63036	0.293261
hsa-miR-611	0	0	0	0	0	0	0	0	0	0	0	0	0	0	0	0	0	0	0	0	0	0	0	0	0	0	0	0	0	0	0	0	0	0	0	0	0	0	0	0	0	0	0	0	0	0	0	0	0
hsa-miR-1262	0.864606	0.162237	1.428921	0.434764	1.444954	0.52881	1.106167	0.521031	0.494572	0.466006	1.592139	0.68496	1.070102	0.22417	0.884256	0.610833	0.725364	0.232245	0.826912	0.646181	1.153752	0.260556	0.370818	1.6375	0.342448	1.250626	0.970199	0.536877	0.853404	1.048966	0.280161	0.907874	1.916984	1.766589	2.364069	1.422016	2.042303	0.247897	1.405248	0.896196	0.342838	0.243301	0.632241	0.813689	0.715296	1.407703	0.998524	1.050599	0.586522
hsa-miR-4651	0	0	0	0	0	0	0	0	0	0	0	0	0	0	0	0	0	0	0	0	0	0	0	0	0	0	0	0	0	0	0.280161	0	0	0	0	0	0	0	0	0	0	0	0	0	0	0	0	0	0
hsa-miR-328-5p	0	0	0	0	0	0	0	0	0	0	0	0	0	0	0	0	0	0	0	0	0	0	0	0	0	0	0	0	0	0.131121	0	0	0	0	0	0	0	0	0	0	0	0	0	0	0	0	0	0	0
hsa-miR-3151-5p	0	0	0	0	0	0	0	0	0	0	0	0	0	0	0	0	0	0	0	0	0	0	0	0	0	0	0	0	0	0	0	0	0	0	0	0	0	0	0	0	0	0	0	0	0	0	0	0	0
hsa-miR-6755-3p	0	0	0	0	0	0	0	0	0	0	0	0	0	0	0	0	0	0	0	0	0	0	0	0	0	0	0	0	0	0	0	0	0	0	0	0	0	0	0	0	0	0	0	0	0	0	0	0	0
hsa-miR-4782-5p	0	0	0	0	0	0	0.184361	0	0	0	0	0	0	0	0	0	0	0	0	0	0	0	0	0	0	0	0	0	0	0	0	0	0	0	0.236407	0.355504	0	0	0	0	0	0	0	0	0.238432	0	0.249631	0	0
hsa-miR-3660	0	0	0	0	0	0	0	0	0	0	0	0	0	0	0	0	0	0	0	0	0	0	0	0	0	0	0	0	0	0	0	0	0	0	0	0	0	0	0	0	0	0	0	0	0	0	0	0	0
hsa-miR-487b-5p	0	0	0	0.217382	0	0	0	0	0.989144	0	0.088452	0	0	0.22417	0.110532	0	0	0	0	0	0.384584	0	0.370818	0.16375	0	0	0	0	0	0	0	0	0	0.220824	0	0	0	0	0	0	0	0	0.210747	0	0	0	0	0	0.073315
hsa-miR-4528	0	0.162237	0	0	0	0	0	0	0	0	0	0	0.21402	0	0	0	0	0	0	0	0	0	0	0	0	0	0	0	0	0	0	0	0	0	0	0	0	0	0	0	0	0	0	0	0.238432	0	0	0	0
hsa-miR-6833-5p	0	0	0	0	0	0	0	0	0	0	0	0	0	0	0	0	0	0	0	0	0	0	0	0	0	0	0	0	0	0	0	0	0	0	0	0	0	0	0	0	0	0	0	0.203422	0	0	0	0	0
hsa-miR-3685	0	0	0	0	0	0	0	0	0	0	0	0	0	0	0	0	0	0	0	0	0	0	0	0	0	0	0	0	0	0	0	0	0	0	0	0	0	0	0	0	0	0	0	0	0	0	0	0	0
hsa-miR-3916	0	0	0	0	0	0	0	0	0	0	0	0	0	0	0	0	0	0	0	0	0	0	0	0	0	0	0	0	0	0	0	0	0	0	0	0	0	0	0	0	0	0	0	0	0	0	0	0	0.073315
hsa-miR-3181	0	0	0	0	0	0	0	0	0	0	0	0	0	0	0	0	0	0	0	0	0	0	0	0	0	0	0	0	0	0	0.280161	0	0	0	0	0	0	0	0	0	0	0	0	0	0	0	0	0	0
hsa-miR-1295b-5p	0	0	0	0	0	0	0	0	0	0.093201	0	0	0	0	0	0	0	0	0	0	0	0	0	0	0	0	0	0	0	0	0	0	0	0	0	0	0	0	0	0	0	0	0	0	0	0	0	0	0
hsa-miR-4708-5p	0	0	0	0	0	0	0	0	0	0	0	0	0	0	0	0	0	0	0	0	0	0	0	0	0	0	0	0	0	0	0	0	0	0	0	0	0	0	0	0	0	0	0	0	0	0	0	0	0
hsa-miR-548aw	0.432303	0.162237	0	0	0.577982	0.17627	0.368722	0	0	0.186402	0	0.11416	0.64206	0.22417	0	0.305417	0.181341	0.232245	0.413456	0.161545	0.384584	0.260556	0.370818	0	0	0.138958	0.1617	0.178959	0.568936	0	0	0	0.479246	0	0.472814	0	0	0	0.351312	0	0.342838	0	0.210747	0	0	0.234618	0	0.42024	0
hsa-miR-4421	0	0	0	0.217382	0	0	0	0.173677	0	0.093201	0	0	0	0	0	0	0	0.232245	0	0	0	0	0	0.16375	0	0	0	0	0	0.131121	0	0	0	0.441648	0	0	0	0	0	0	0	0	0.210747	0	0	0	0	0	0
hsa-miR-4662a-3p	0	0	0	0	0	0	0	0	0	0	0	0	0	0	0	0	0	0	0	0	0	0	0	0	0	0	0	0	0	0	0	0	0	0	0	0	0	0	0	0	0	0	0	0	0	0	0	0	0
hsa-miR-6802-5p	0	0	0	0	0	0	0	0	0	0	0	0	0	0	0	0	0	0	0	0	0	0	0	0	0	0	0	0	0	0.131121	0	0	0	0	0	0	0	0	0	0	0	0	0	0	0	0	0	0	0
hsa-miR-4660	0.432303	0.162237	0.571568	0.217382	0.577982	0	0	0	0	0.093201	0.353808	0.11416	0	0	0.221064	0	0.181341	0.46449	0.103364	0.646181	0	0	0.370818	0	0	0	0.1617	0	0.284468	0.131121	0	0.302625	0	0.220824	0.236407	1.066513	0.20423	0.247897	0.351312	0	0	0	0	0	0.238432	0.117309	0	0.21012	0.073315
hsa-miR-4656	0	0	0	0	0	0	0	0	0	0	0	0	0	0	0	0	0	0	0	0	0	0	0	0	0	0	0	0	0	0	0	0	0	0	0	0	0	0	0	0	0	0	0	0	0	0	0	0	0
hsa-miR-671-3p	3.026119	1.62237	0.857353	1.521673	1.733944	0.17627	1.290529	1.042062	1.483716	0.652409	1.149879	0.913281	1.498142	0.672511	0.55266	1.221667	2.901462	1.625713	0.930277	1.615452	1.538338	1.823891	0.370818	2.128749	0.684895	0.694792	0.808498	0.178959	0.853405	1.180085	1.680966	2.118373	1.198115	0.662471	0.945628	3.19954	1.225382	0.495793	1.405249	1.49366	0.857095	1.459807	0.842987	0.610267	1.19216	0.82116	1.248155	2.731556	0.659837
hsa-miR-190a-3p	0	0	0	0	0	0	0.184361	0	0	0.093201	0.088452	0	0	0.44834	0.110532	0	0	0	0	0	0	0	0	0	0	0	0	0	0.284468	0.262241	0	0	0	0	0	0	0.20423	0	0	0.298732	0	0	0	0.203422	0	0.117309	0	0	0
hsa-miR-548at-5p	0	0	0	0	0	0	0	0	0	0	0	0	0	0	0	0	0	0	0	0	0	0	0	0	0	0	0	0	0	0	0	0	0	0	0	0	0	0	0	0	0	0	0	0	0	0	0	0	0
hsa-miR-3156-5p	0	0	0	0	0	0	0	0	0	0	0	0	0	0	0	0	0	0	0	0	0	0	0	0	0	0	0	0	0	0	0	0	0	0	0	0	0	0	0	0	0	0	0	0	0	0	0	0	0
hsa-miR-411-5p	6.052236	7.949613	7.144608	4.782401	3.178897	4.759299	4.424671	11.46268	7.913153	4.473664	5.130228	4.223927	6.848651	8.518477	3.205428	4.581251	8.704389	3.01918	4.961481	10.01581	5.38418	5.471674	3.337358	13.263745	10.444652	7.503755	7.761579	3.042303	2.844685	8.522836	3.081771	18.762731	7.188687	7.949647	4.255322	13.864669	7.556526	8.428488	5.620994	6.572104	8.913793	6.32583	8.429869	4.882134	4.768639	10.792389	5.991147	6.513711	9.164416
hsa-let-7a-3p	23.776651	7.300665	11.431373	18.912222	34.389886	21.681246	19.726663	7.815465	29.179751	22.368317	7.429985	25.800198	9.630917	5.155919	7.847772	11.911252	5.802926	8.825293	7.338856	17.446894	29.997576	14.851685	14.461886	16.047494	12.49934	6.531045	18.75715	15.569436	15.645764	13.374299	19.61127	29.354595	23.722663	12.366121	14.420815	22.396775	11.436901	9.420075	31.969408	19.118848	8.913792	8.758843	17.070486	14.849826	12.398463	22.640558	7.738564	9.245268	11.657137
hsa-miR-507	0	0	0	0	0	0	0	0	0	0	0	0	0	0	0	0	0	0	0	0.161545	0	0	0	0	0	0	0	0	0	0	0	0	0	0	0	0	0	0.247897	0	0	0	0	0	0	0	0	0	0	0
hsa-miR-2355-5p	13.401383	8.274087	25.434807	19.564367	21.096315	11.45757	13.827099	11.289003	12.858874	11.370561	20.167105	10.046095	29.320793	21.968705	19.3431	21.073753	14.869997	24.617919	39.691846	8.723448	33.074252	17.978354	18.540879	19.64999	9.588532	9.866049	30.722909	22.19092	15.645764	20.717046	14.568372	7.868243	24.44153	14.795177	19.858172	15.286687	24.50765	14.8738	13.701175	23.002364	22.455901	16.544481	13.277045	10.374537	29.327128	22.28863	10.234875	19.331013	9.457678
hsa-miR-3184-3p	0	0	0	0	0	0	0	0	0	0	0	0	0	0	0	0	0	0	0	0	0	0	0	0	0	0	0	0	0	0	0	0	0	0	0	0	0	0	0	0	0	0	0	0	0	0	0	0	0
hsa-miR-3617-3p	0	0	0	0	0	0	0	0	0	0	0.088452	0	0	0	0	0.305417	0	0	0.103364	0	0	0.260556	0	0.16375	0.171224	0	0	0.178959	0	0	0	0	0	0	0	0	0	0	0.351312	0	0.342838	0	0	0	0	0	0.249631	0	0.073315
hsa-miR-139-5p	66.142313	70.410859	59.443143	129.776967	54.908217	8.284706	31.525788	13.199449	47.478919	19.199473	169.651354	19.635549	40.021813	62.319389	82.898998	89.181683	84.686457	85.930466	78.970235	40.547879	38.843016	46.378938	62.297348	129.526192	24.998673	56.417127	49.803448	34.002216	73.961804	97.815926	41.46383	39.038586	79.075536	65.584588	84.397224	82.832516	81.283709	81.558	43.562713	78.865248	63.425063	65.44802	33.087237	34.378368	84.881771	93.260319	72.892283	98.966381	21.9946
hsa-miR-380-5p	0.432303	0.486711	1.143138	0	0	0	0.184361	0.694708	2.967432	0.559208	0.530713	0	1.070102	0.448341	0.110532	0.305417	0.544024	1.393468	0.516821	2.100089	0.384584	0.521112	0.370818	0.655	0.513672	0.416875	0.970197	0.178959	0.284468	0.917844	0.560322	0.907875	0.718869	0.441648	0	0.711008	0.612691	0.495793	0	0.298732	0.857095	1.703109	0.842987	0.203422	0.238432	1.173086	0.499262	0.840478	0.293261
hsa-miR-4711-3p	0	0	0	0	0	0	0	0	0	0	0	0	0	0	0	0	0	0	0	0	0	0	0	0	0	0	0	0	0	0	0	0	0	0	0	0	0	0	0	0	0	0	0	0	0	0	0	0	0
hsa-miR-7151-3p	0	0	0	0	0	0	0	0	0	0	0	0	0	0	0	0	0	0	0	0	0	0	0	0	0	0	0	0	0	0	0	0	0	0	0	0	0	0	0	0	0	0	0	0	0	0	0	0	0
hsa-miR-4507	0	0	0	0	0	0	0	0	0	0	0	0	0	0	0	0	0	0	0	0	0	0	0	0	0	0	0	0	0	0	0	0	0	0	0	0	0	0	0	0	0	0	0	0	0	0	0	0	0
hsa-miR-500b-3p	0	0.162237	0	0.217382	0.288991	0	0	0	0.989144	0.093201	0.265356	0	0.642061	0.22417	0.221064	0	0.544024	0.232245	0.413456	1.453907	0.384584	0.260556	0	0	0	0.138958	0.1617	0.178959	0.284468	0.393362	0.560322	0.302625	0.239623	0	0	0.711008	0.40846	0	1.053937	0	0.342838	1.216505	0.421494	0.203422	0	0.234618	0	0.21012	0.219945
hsa-miR-642a-5p	0	0.973422	0.571569	0.217382	0.866972	0.705081	0.184361	0.173677	0	0.372805	0.265357	0.11416	0.642061	0.22417	0	0.91625	1.450732	0.46449	0.103364	0	0.769169	2.345003	0.370818	1.473749	0	0.277917	1.455297	0.357918	0.284468	0.262241	0.280161	0	0.718869	0	0.472814	0.711009	0.816921	0.495793	0.351312	0.896196	0.171419	1.703108	0	0.406844	0	0.82116	0.249631	0.630359	0.073315
hsa-miR-670-5p	0	0	0	0	0	0	0	0	0	0	0	0	0	0	0	0	0	0	0	0	0	0	0	0	0	0	0	0	0	0	0	0	0	0	0	0	0	0	0	0	0	0	0	0	0	0	0	0	0
hsa-miR-6747-3p	0	0	0	0	0.288991	0	0	0	0	0	0.088452	0	0	0.22417	0	0.305417	0	0	0	0.161545	0	0	0	0	0	0	0	0	0	0	0	0	0.239623	0	0	0	0	0	0	0	0.171419	0	0	0	0	0.117309	0	0	0.073315
hsa-miR-376c-3p	4.755329	2.758029	6.00147	5.434547	4.045869	2.820324	3.134142	4.515601	6.429437	2.702838	1.945948	2.854004	3.210305	3.138386	0.663192	3.054167	3.264145	3.483669	1.550462	8.400355	13.460451	3.387227	2.595724	14.573744	4.109371	1.528543	9.378573	3.400222	3.69809	6.94939	0	11.197114	8.147178	0.883295	2.127662	10.309625	2.654995	0.495794	2.459186	3.584784	6.171086	3.406216	5.90091	8.950581	1.669024	7.976984	3.245204	2.521437	3.372505
hsa-miR-600	0	0	0	0	0	0	0	0	0	0	0	0	0	0	0	0	0	0	0	0	0	0	0	0	0	0	0	0	0	0	0	0	0	0	0	0	0	0	0	0	0	0	0	0	0	0	0	0	0
hsa-miR-4794	0	0	0	0	0	0	0	0	0	0	0	0	0	0	0	0	0	0	0	0	0	0	0	0	0	0	0	0	0	0	0	0	0	0	0	0	0	0	0	0	0	0	0	0	0	0	0	0	0
hsa-miR-665	0	0	0.285784	0	0.288991	0	0	0	0	0	0	0.11416	0.428041	0.22417	0	0.305417	0	0.232245	0.103364	0	0	0	0.741636	0.49125	0	0.138958	0.3234	0.178959	0	0.131121	0	0.60525	0.239623	0.220824	0.236407	0.355504	0	0.247897	0	0	0	0	0	0.203422	0	0	0	0.420239	0.073315
hsa-miR-624-3p	0	0	0	0	0	0	0	0	0	0	0	0	0	0	0	0	0	0	0	0	0	0.260556	0.370818	0	0	0	0	0	0	0	0	0	0	0	0	0	0.20423	0	0	0	0	0	0	0	0	0	0	0	0
hsa-miR-6777-5p	0	0	0	0	0	0	0	0	0.989144	0.093201	0	0.11416	0	0	0	0.305417	0	0	0	0.161545	0.384584	0	0	0	0	0	0	0.178959	0	0.131121	0.560322	0.60525	0	0	0	0.355504	0	0	0.351312	0	0	0	0	0	0.238432	0.351926	0	0	0.073315
hsa-miR-6861-5p	0	0	0	0	0	0	0	0	0	0	0	0	0	0	0	0	0	0	0.103364	0	0	0	0	0	0	0	0	0	0	0	0	0	0	0	0	0	0	0	0	0	0	0	0	0	0	0	0	0	0.146631
hsa-miR-5092	0	0	0	0	0	0	0	0	0	0	0	0	0	0	0	0	0	0	0	0	0	0	0	0	0	0	0	0.178959	0	0	0	0	0	0	0	0	0	0	0	0	0	0	0	0	0	0	0	0	0
hsa-miR-4740-3p	0	0	0	0	0	0	0	0	0	0	0	0	0	0	0	0	0	0	0	0	0	0	0	0	0	0	0.1617	0	0	0	0	0	0	0	0	0	0	0	0	0	0	0	0	0	0	0	0	0	0
hsa-miR-501-3p	10.375265	2.433555	5.715686	6.956221	2.311926	6.169461	5.346478	10.073264	15.826305	3.448449	5.041775	2.854004	5.99257	4.931749	2.7633	8.246251	7.435	8.360803	3.307653	1.615453	7.691686	1.302779	4.078994	13.099995	4.109372	1.806459	7.76158	3.042303	6.827242	5.113703	7.844508	4.53937	8.626424	4.858119	5.20095	8.887609	12.049594	3.966348	10.188053	7.767032	5.313992	6.812432	5.900908	6.10267	6.676095	15.015497	2.745942	5.673233	2.712667
hsa-miR-6866-5p	0	0	0	0	0	0	0	0	0	0	0	0	0	0	0	0	0	0	0	0	0	0	0	0	0	0	0	0	0	0	0	0	0	0	0	0	0	0	0	0	0	0	0	0	0	0	0	0	0
hsa-miR-520d-5p	0	0	0	0	0	0	0	0	0	0	0	0	0	0	0	0	0	0	0	0	0	0	0	0	0	0	0	0	0	0	0	0	0	0.220824	0	0	0	0	0	0	0	0	0	0	0	0	0	0	0
hsa-miR-6864-5p	0	0	0	0	0	0	0	0	0	0	0	0	0	0	0	0	0	0	0	0	0	0	0	0	0	0	0	0	0	0	0	0	0	0	0	0	0	0	0	0	0	0	0	0	0	0	0	0	0
hsa-miR-671-5p	3.890724	0.324474	0.571568	0.217382	1.444953	0.528811	0.184361	0.347354	1.978288	0.466007	0.353809	0.11416	1.070101	0.672511	0.55266	0.610833	0.906707	0.232245	0.206728	2.584726	1.922922	0.521112	0.741636	0.49125	0.342448	0.277916	0.323399	0.178959	0	0.131121	0.840483	0	0.718869	1.104118	1.418441	0.711008	1.225382	0	3.513122	1.49366	0.685676	0.973204	0.63224	0.203422	0.715296	0.586544	0.249631	0.840478	0.293261
hsa-miR-6843-3p	1.729211	0	0	0.652146	0	0	0.184361	0	1.978288	0	0.176904	0.11416	0.21402	0	0	0	0.181341	0.232245	0	1.130818	0	0	0	0.16375	0	0.138958	0	0	0.284468	0.131121	2.80161	0	0	1.545765	0.236407	0	0	0	1.405248	0.298732	0.171419	0.243301	1.053734	0	0.238432	0.234617	0.249631	0.21012	0
hsa-miR-6758-3p	0	0	0	0	0	0	0	0	0	0	0	0	0	0	0.221064	0	0	0	0	0	0	0	0	0	0	0.138958	0	0	0	0.131121	0	0	0.239623	0.220824	0	0	0	0	0	0	0	0	0	0	0	0	0	0	0
hsa-miR-6840-3p	0	0	0	0	0	0	0	0	0	0	0.088452	0	0	0	0	0	0	0	0	0	0	0	0	0	0	0	0	0	0	0	0	0	0	0	0	0	0.20423	0	0	0	0	0	0	0	0	0	0	0	0
hsa-miR-6874-5p	0	0	0	0	0	0	0	0.347354	0	0	0.088452	0	0	0	0	0	0.181341	0	0	0	0	0	0	0	0	0	0	0	0	0	0	0	0	0	0	0	0	0	0	0	0	0	0	0	0.238432	0	0	0	0
hsa-miR-1307-3p	357.51433	30.82503	141.177465	173.47072	148.252187	151.416199	146.93598	157.525007	362.521327	48.744294	111.272889	54.454405	105.512051	98.186662	144.023193	262.963794	97.924384	173.254403	178.9234	279.311873	158.064155	101.877333	190.971038	124.122445	110.439344	27.096896	85.700739	74.625918	92.736723	82.605944	250.744106	58.10394	139.460491	177.321294	139.480005	176.685668	130.707473	45.612986	210.436008	216.580702	91.366374	225.053598	183.9819	117.98493	169.048244	163.176229	53.171426	135.527208	95.23662
hsa-miR-4523	0	0	0	0	0	0	0	0	0.494572	0	0	0	0	0	0	0.305417	0.181341	0	0	0.161545	0	0	0	0	0	0.138958	0	0	0	0	0	0	0.239623	0	0	0	0	0	0	0	0	0	0	0.406845	0	0	0	0	0
hsa-miR-6871-3p	0	0	0	0	0	0	0	0	0	0	0	0	0	0	0	0	0	0	0	0	0	0	0	0	0	0	0	0	0	0	0	0	0	0	0	0	0	0	0	0	0	0	0	0	0	0	0	0	0
hsa-miR-6829-3p	0	0	0	0	0	0	0	0	0	0	0	0	0	0	0	0	0	0	0	0	0	0	0	0	0	0	0	0	0	0	0	0	0	0	0	0	0	0	0	0	0	0	0	0	0	0	0	0	0
hsa-miR-548al	0	0	0	0	0	0	0	0	0	0	0	0	0	0	0	0	0	0	0	0	0	0	0	0	0	0	0	0	0	0	0	0	0	0	0	0	0	0	0	0	0	0	0	0	0	0	0	0	0
hsa-miR-1290	0	0	0	0	0	0	0	0	0.494572	0.093201	0	0	0	0	0	0	0	0	0	0	0	0	0	0	0	0	0	0	0	0	0	0	0	0	0	0	0	0	0	0	0	0	0	0	0	0	0	0	0
hsa-miR-510-5p	0	0	0	0	0	0	0	0	0	0	0	0	0	0	0	0	0	0	0	0	0	0	0	0	0	0	0	0	0	0	0	0	0	0	0	0	0	0	0	0	0	0	0	0	0	0	0	0	0
hsa-miR-3611	0	0	0	0	0	0	0	0	0	0.093201	0	0	0	0	0	0	0	0	0	0	0	0	0	0	0	0	0	0	0	0.131121	0	0.302625	0	0	0	0.355504	0	0	0	0	0	0	0	0	0	0.117309	0	0	0
hsa-miR-4731-3p	0	0	0	0	0	0	0	0	0	0	0	0	0	0	0	0	0	0.232245	0	0	0	0	0	0	0	0	0	0	0.284468	0	0	0	0	0	0	0	0	0	0	0	0	0	0	0	0	0	0	0	0
hsa-miR-6785-5p	0	0	0	0	0	0	0	0	0	0	0.088452	0	0	0	0	0	0	0	0	0	0	0	0	0	0	0	0	0	0	0	0	0	0	0	0	0	0	0	0	0	0	0	0	0	0	0	0	0	0
hsa-miR-942-5p	2.593817	0.973422	0.857353	1.739056	1.733945	0.528811	1.106168	0.173677	1.483716	0.74561	1.415234	0.22832	0.42804	0.672511	1.326384	1.8325	1.26939	2.090201	1.860554	0.646181	1.922921	0.781668	1.483272	1.14625	0.513672	0.277916	1.131898	1.431672	1.137872	1.966809	1.961127	0.907875	2.156606	1.545766	0.236407	0.711008	1.429612	1.239483	1.405248	1.49366	0.342838	2.189711	1.053734	0.610267	0.476864	1.759629	0.499262	0.42024	0.659838
hsa-miR-3606-5p	0	0	0	0	0	0	0	0	0	0	0	0	0	0	0	0	0	0	0	0	0	0	0	0	0	0	0	0	0	0	0	0	0	0	0	0	0	0	0	0	0	0	0	0	0	0.117309	0	0	0
hsa-miR-3186-5p	0	0	0	0	0	0	0	0	0	0	0	0	0	0	0	0	0	0	0	0	0	0	0	0	0	0	0	0	0	0	0	0	0	0	0	0	0	0	0	0	0	0	0	0	0	0	0	0	0
hsa-miR-4640-5p	0	0	0	0	0	0	0	0	0	0	0	0	0	0	0	0	0	0	0	0.161545	0	0	0	0	0	0	0	0	0	0	0	0.302625	0	0	0	0	0	0	0	0	0	0	0	0	0	0	0	0	0.146631
hsa-miR-935	0	0	0	1.086909	0	0.17627	0.368722	0.173677	0.494572	0.093201	0.176904	0.34248	0	0.22417	0	1.221666	0.181341	0	0.413457	0.161545	0	0.260556	0	0	0	0.555833	0	0.536877	0	0.131121	0	0	0	0	0.236407	0.355504	0.40846	0.247897	0	0.896196	0.171419	0.243301	0.421493	0.203422	0.238432	0.234617	0.249631	0.42024	0.219946
hsa-miR-3912-5p	0	0	0	0	0	0	0	0	0	0	0	0	0.21402	0	0.110532	0	0.181341	0	0.103364	0	0	0	0	0	0	0	0.3234	0	0	0	0.280161	0.302625	0	0	0	0	0	0.247897	0.351312	0	0	0	0.210747	0	0	0	0	0.21012	0
hsa-miR-874-5p	0.432303	0	0	0.652146	0	0	0.368722	0	0.494572	0.093201	0.176904	0.11416	0	0	0.110532	0	0.544024	0	0	0.161545	0.384584	0	0	0.16375	0.171224	0	0.1617	0	0.284468	0.131121	0.560322	0	0.239623	1.104119	0.472814	0	0	0	0.351312	0	0	0	0.210747	0.203422	0.476864	0.117309	0	0.21012	0.219946
hsa-miR-6857-3p	0	0	0	0	0	0	0	0	0	0	0	0	0	0	0	0	0	0	0	0	0	0	0	0	0	0	0	0	0	0	0	0	0	0	0	0	0	0	0	0	0	0	0	0	0	0	0	0	0
hsa-miR-6868-5p	0	0	0	0	0	0	0	0	0	0	0	0	0	0	0	0	0	0	0	0	0	0	0	0	0	0	0	0	0	0	0	0	0	0	0	0	0	0	0	0	0	0	0	0	0	0	0	0	0
hsa-miR-7157-3p	0	0	0	0	0	0	0	0	0	0	0	0	0	0	0	0	0	0	0	0	0	0	0	0	0	0	0.1617	0	0	0	0	0	0	0	0	0	0	0	0	0.298732	0	0	0	0	0	0	0	0	0
hsa-miR-4482-3p	0	0	0	0	0	0	0	0	0	0	0	0	0	0	0	0	0	0	0	0	0	0	0	0	0	0	0	0	0	0	0	0	0	0	0	0	0	0	0	0	0	0	0	0	0	0	0	0	0
hsa-miR-5704	0	0	0	0	0	0	0	0	0	0	0	0	0	0	0	0	0	0	0	0	0	0	0	0	0	0	0	0	0	0	0	0	0	0	0	0	0	0	0	0	0	0	0	0	0	0	0	0	0
hsa-miR-664b-5p	0	0.324474	0	0	0	0	0.184361	0.173677	0.494572	0	0.265356	0.11416	0	0	0	0.610834	0.362682	0.232245	0.206728	0.161545	0	0	0	0	0	0.277916	0.1617	0	0.284468	0.262242	0	0.605249	0.239623	0.441648	0.236407	0	0.20423	0	0	0.298732	0	0.486602	0.210747	0.406844	0.238432	0.117309	0	0.21012	0.219946
hsa-miR-548ap-5p	0	0	0	0	0	0	0	0	0	0	0	0	0	0	0	0	0	0	0	0	0	0	0	0	0	0	0	0	0	0	0	0	0	0	0	0	0	0	0	0	0	0	0	0	0	0	0	0	0
hsa-miR-584-3p	0	0	0	0	0	0	0	0	0	0	0	0	0	0	0	0.305417	0	0	0	0.32309	0	0	0	0	0	0	0	0	0	0	0	0	0.239623	0	0	0	0	0	0	0	0	0	0	0	0	0	0	0	0
hsa-miR-374b-3p	1.296908	1.62237	1.428922	1.956437	1.444954	1.410163	1.659252	1.042062	0.494572	2.236832	1.238331	1.369922	1.926184	0.672511	1.768512	0.91625	0.544023	0.232245	0.826913	0.807727	0.769169	0.781668	1.483271	1.31	1.198567	1.250626	1.293596	1.252713	1.422341	1.704569	1.400805	1.513124	1.916983	1.545766	1.418441	3.555043	1.021151	1.48738	0.702624	1.194928	1.028514	0.729904	0.63224	1.220533	1.669024	1.642321	1.747418	2.101198	0.879784
hsa-miR-217-5p	21.615134	16.710411	16.003923	28.911788	12.715587	19.566004	8.664982	1.910447	12.858874	5.871683	9.906648	9.703615	7.276691	1.569192	4.089684	30.236256	7.797681	10.451004	6.40858	29.562796	3.076674	8.077231	24.103141	12.936245	8.218742	14.173762	6.144583	13.600886	17.068108	33.69798	6.443703	11.499737	2.635851	39.969058	8.037832	6.043573	19.197661	9.66797	19.322172	8.364496	13.713527	14.35477	13.698539	52.889797	8.106686	41.527236	15.227497	7.14407	13.636653
hsa-miR-6836-3p	0	0	0	0	0	0	0	0	0	0	0	0	0	0	0	0	0	0	0	0	0	0	0	0	0	0	0	0	0	0	0	0	0	0	0	0	0	0	0	0	0	0	0	0	0.238432	0	0	0	0
hsa-miR-4772-3p	1.296909	0.811185	0.571568	0.434764	0.288991	1.410162	0.921807	0.347354	0.989144	1.025215	0.530713	0.22832	0.856082	0.44834	0.331596	1.832501	1.269389	0.696734	0.51682	1.292362	0.769168	0.521112	1.112453	1.31	0.513672	1.528543	1.940395	1.073754	1.422342	0.524483	0.560322	1.210499	0.239623	0.883295	0.945627	1.066513	2.654995	0.74369	1.75656	0	2.228448	1.216506	1.475227	1.8308	0.953728	1.055777	1.497786	1.050598	0.9531
hsa-miR-186-3p	0	0	0	0	0	0	0.184361	0.173677	0	0.093201	0	0.22832	0	0	0.110532	0	0	0	0.206728	0.161545	0.384584	0.260556	0	0.3275	0	0	0.3234	0	0	0.131121	0.280161	0.302625	0.239623	0.441647	0.236407	0.355504	0	0	0.702624	0	0	0	0.421493	0.406845	0.238432	0	0	0.21012	0.073315
hsa-miR-564	0	0	0	0	0	0	0	0	0	0	0	0	0	0	0	0	0	0	0	0	0	0	0	0	0	0	0	0	0	0	0	0	0	0	0	0	0	0	0	0	0	0	0	0	0	0	0	0	0
hsa-miR-331-3p	57.496257	9.085272	12.002942	28.694406	23.986222	4.406757	4.609034	4.862956	73.691239	1.677623	4.511062	2.854004	4.922468	13.674397	21.00108	10.995001	21.398291	17.186095	21.396386	17.60844	10.768361	20.583911	20.765783	22.76124	4.965489	7.08688	17.30185	10.021705	18.49045	17.963515	47.06705	3.631496	10.303783	20.757413	20.330983	23.107783	22.261117	14.13011	42.508775	8.364496	4.114057	12.651661	30.347528	4.271867	16.213372	6.100046	6.740039	23.113168	3.372506
hsa-miR-3196	0	0	0	0	0	0	0	0	0	0	0	0	0	0	0	0	0	0	0	0	0	0	0	0	0	0	0	0	0	0	0	0	0	0	0	0	0	0	0	0	0	0	0	0	0	0	0	0	0.146631
hsa-miR-559	0	0	0	0	0	0	0	0	0	0	0	0	0	0	0	0	0	0	0	0	0	0	0	0	0	0	0	0	0	0	0	0	0	0	0	0	0	0	0	0	0	0	0	0	0	0	0	0	0
hsa-miR-3117-5p	0	0	0	0	0	0	0	0	0	0	0	0	0	0	0	0	0	0	0	0	0	0	0.370818	0	0	0	0	0	0	0	0	0	0	0	0	0	0	0	0	0	0	0	0	0	0	0	0	0	0
hsa-miR-3915	0	0	0	0	0	0	0	0	0	0	0	0	0	0	0	0	0	0	0	0	0	0	0	0	0	0	0	0	0	0	0	0	0	0	0	0	0	0	0	0	0	0	0	0	0	0	0	0	0
hsa-miR-1229-5p	0	0	0	0	0	0	0	0	0	0	0	0	0	0	0	0	0	0	0	0	0	0	0	0	0	0	0	0	0	0	0	0	0	0	0	0	0	0	0	0	0	0	0	0	0	0	0	0	0
hsa-miR-5089-5p	0	0	0	0	0	0	0	0	0	0.093201	0	0	0	0	0	0	0	0	0	0	0	0	0	0	0.171224	0	0	0	0	0	0	0	0	0	0	0	0	0	0	0	0	0	0	0	0	0	0	0	0
hsa-miR-6775-3p	0	0	0	0	0	0	0	0	0	0	0	0	0.21402	0	0	0	0	0	0	0.161545	0	0	0	0	0	0	0	0	0	0	0	0	0	0	0	0	0	0	0	0	0	0	0	0	0	0	0	0	0
hsa-miR-6884-5p	0	0	0	0	0.288991	0	0	0	0	0	0.176904	0.11416	0	0	0	0	0	0	0	0	0	0	0	0	0	0	0	0	0	0	0.280161	0	0	0	0	0	0	0	0	0	0	0	0	0	0	0	0	0	0
hsa-miR-1304-3p	0	0	0	0	0	0	0	0	0	0	0	0	0	0.22417	0.110532	0	0	0	0	0.807726	0	0	0	0	0	0	0	0	0	0	0	0	0	0	0	0	0	0	0	0.896196	0	1.216505	0	0	0	0	0	0	0
hsa-miR-5187-3p	0	0	0	0	0	0	0	0	0	0	0	0	0	0	0	0.305417	0	0	0	0	0	0	0	0	0	0	0	0	0	0	0.280161	0	0.479246	0	0	0	0	0	0	0	0	0	0	0	0	0	0	0	0
hsa-miR-3162-3p	0	0	0	0	0	0	0	0	0	0	0	0	0	0	0	0	0	0	0	0	0	0	0	0	0	0	0	0	0	0	0	0	0	0	0	0	0	0	0	0	0	0	0	0	0	0	0	0	0
hsa-miR-3194-3p	0	0	0	0	0	0	0	0	0	0	0	0	0	0.22417	0	0	0	0	0	0	0	0	0	0	0	0	0	0	0	0	0.280161	0	0	0	0	0	0	0	0	0	0.171419	0	0	0	0	0.117309	0.499262	0.21012	0.146631
hsa-miR-4505	0	0	0	0	0	0	0	0	0	0	0	0	0	0	0	0	0	0	0	0	0	0	0	0	0	0	0	0	0.284468	0	0	0	0	0	0	0	0	0	0	0	0	0.243301	0	0	0	0	0	0	0
hsa-miR-6881-3p	0	0	0	0	0	0	0	0	0	0	0	0	0	0	0	0	0	0	0	0	0	0	0	0	0	0	0	0	0	0	0	0	0	0	0	0	0	0	0	0	0	0	0	0	0	0	0	0	0
hsa-miR-1537-5p	0	0	0	0	0.288991	0	0	0	0	0	0	0	0	0	0	0	0	0	0	0	0	0.260556	0	0	0	0	0	0	0	0	0	0	0.239623	0	0	0	0	0	0.351312	0	0	0	0.210747	0	0	0	0	0	0
hsa-miR-378h	0	0	0	0	0	0	0	0	0.494572	0	0	0	0	0	0	0	0	0	0	0	0	0	0	0	0	0	0	0	0	0	0	0	0	0	0	0	0	0	0	0	0	0	0	0	0	0	0	0	0
hsa-miR-4691-3p	0	0	0.285784	0	0	0	0	0.173677	0	0	0.088452	0	0.21402	0	0	0	0	0	0	0	0	0	0	0	0	0	0	0	0	0	0	0	0	0	0	0	0	0	0	0	0	0	0	0	0	0	0	0	0
hsa-miR-378a-5p	114.127912	27.58029	81.162753	88.909178	108.371481	35.254065	60.101794	24.488452	164.6925	22.927525	97.385891	34.019733	40.235833	95.048276	86.436022	77.575847	100.644504	58.525619	151.118436	108.881552	54.995558	33.351149	64.151438	136.894939	47.942661	21.816475	53.19914	45.455595	49.497513	77.623363	103.099252	17.854858	55.832122	150.601647	67.612344	54.392166	40.029163	31.730772	132.796011	46.602192	56.5683	46.470527	126.237294	46.583706	77.251948	38.946447	26.960159	81.316325	22.727755
hsa-miR-513c-5p	0	0	0	0	0.288991	0	0	0	0	0	0	0.11416	0.21402	0	0.110532	0	0	0	0	0	0	0	0	0	0	0	0	0	0	0	0	0	0	0	0	0	0	0	0.351312	0	0	0	0.210747	0	0	0.117309	0	0	0
hsa-miR-7704	0	0	0	0	0	0	0	0	0	0	0	0	0	0	0	0	0	0	0	0	0	0	0	0	0	0	0	0	0	0	0	0	0	0	0	0	0	0	0	0	0	0	0	0	0	0	0	0	0
hsa-let-7d-3p	242.954116	72.357702	57.728438	147.167516	145.362279	102.765593	127.39368	73.118002	235.910878	97.861393	78.54557	107.995527	70.412708	41.919875	59.466215	120.334186	77.251455	99.632892	67.70354	173.015047	98.453588	72.695079	83.063134	101.524954	99.652245	38.352531	55.62463	58.698563	86.478417	104.765314	108.982634	192.469306	106.871785	130.285882	70.685631	127.270562	93.333305	68.419479	196.383521	143.391361	56.39688	87.831729	151.737649	121.849953	118.262241	136.077948	48.678066	65.977587	97.362766
hsa-miR-342-5p	3.026119	0.162237	0.571568	1.956437	2.311926	0.88135	0.921806	0.694708	2.47286	0.372805	0.796069	1.826563	1.926183	2.017532	0.221064	2.137916	2.176096	2.090202	1.137006	2.746271	0.769168	1.042224	2.224906	3.43875	0.513672	0.972708	1.778696	0.715836	1.706809	1.835688	1.400805	0.907875	1.677361	1.10412	0.472814	2.844034	2.859225	0	2.459185	2.091124	1.028514	1.216505	2.107467	1.220533	1.907456	2.46348	0.249631	2.311316	0.9531
hsa-miR-361-5p	122.773965	113.890375	114.027953	169.775227	131.490731	81.436884	123.890814	78.328312	94.957838	90.312086	187.607153	93.611346	132.478621	118.137833	105.226461	131.023773	166.290111	257.094666	141.195475	136.667348	151.910807	116.468459	120.88652	207.307406	107.528539	85.87632	144.235958	106.301665	106.106741	177.406094	104.219897	126.194497	144.732193	153.913999	105.91024	195.5274	114.777501	87.011728	119.094837	106.647324	103.53713	115.081462	117.596678	133.648447	139.959548	172.795532	86.122732	140.57008	75.074903
hsa-miR-7-1-3p	18.589017	3.24474	4.572549	9.130038	9.2477	8.813517	6.821369	6.426048	11.869729	6.151287	4.511063	11.187697	4.494428	3.810897	3.31596	7.024584	5.984266	6.967337	3.721111	10.177355	10.768361	5.471673	8.899622	9.006246	4.623042	2.64021	5.821184	5.726689	3.69809	7.473872	7.564347	8.473491	7.428309	6.845531	4.018915	13.864669	2.654995	4.710038	11.593302	6.870836	4.114057	7.055734	6.111655	5.899246	6.199231	8.798144	1.997049	5.673233	8.65121
hsa-miR-5194	0	0	0	0	0	0	0	0	0	0	0	0	0	0	0	0	0	0	0	0	0	0	0	0	0	0	0	0	0	0	0	0	0	0	0	0	0	0	0	0	0	0	0	0	0	0	0	0	0
hsa-miR-1237-5p	0	0	0	0	0	0	0	0	0	0	0	0	0	0	0	0	0	0	0	0	0	0	0	0	0	0	0	0	0	0	0	0	0	0	0	0	0	0	0	0	0	0	0	0	0	0	0	0	0
hsa-miR-5580-3p	0	0	0	0.217382	0	0	0	0	0	0	0	0	0	0.22417	0	0	0	0	0.103364	0	0	0	0.741636	0	0	0	0	0	0	0	0	0	0	0.220824	0	0	0	0	0	0	0.171419	0.486602	0	0	0	0	0	0	0
hsa-miR-4478	0	0	0	0	0	0	0	0	0	0	0	0	0	0	0	0	0.181341	0	0	0	0	0	0	0	0.171224	0	0	0	0	0	0	0	0	0	0	0	0	0	0	0	0	0	0	0	0	0	0	0	0
hsa-miR-181a-2-3p	124.070873	140.983955	274.067185	237.163603	132.935684	154.941607	158.735104	164.81944	142.931328	104.851493	129.582499	113.589375	559.87734	402.38598	74.940694	361.918812	279.9912	207.162098	119.385633	94.988652	429.580687	212.613561	177.621607	315.709857	138.006373	196.209326	358.164397	104.691035	213.066887	180.421868	113.185049	263.888733	282.754946	71.546824	130.969361	527.21297	336.775976	214.430608	120.851397	369.232754	308.55436	347.677399	95.468271	199.150427	357.64791	356.852688	169.24989	244.99957	99.63554
hsa-miR-3913-3p	0	0	0	0	0	0	0	0.173677	0	0.093201	0.088452	0	0	0	0	0	0	0	0	0	0	0	0	0.16375	0	0.138958	0.1617	0.178959	0	0.131121	0.280161	0	0	0.220824	0	0	0	0	0	0	0.171419	0	0	0	0.476864	0	0.249631	0.21012	0.073315
hsa-miR-302a-5p	0	0	0	0	0	0	0	0	0	0	0	0	0	0	0	0	0.181341	0	0	0	0	0	0	0	0	0	0	0	0	0	0	0	0	0	0	0	0	0	0	0	0	0	0	0	0	0	0	0	0
hsa-miR-214-3p	2.161513	2.758029	6.287254	3.043347	7.513757	2.115245	5.346479	3.47354	0.494572	1.491221	5.572488	2.054883	4.066386	4.707578	2.100108	2.443333	4.17085	4.877136	1.757191	2.42318	4.615012	2.084448	5.191447	6.222498	5.307938	1.806458	4.527588	2.505426	3.129152	7.736114	2.521449	12.104987	3.833966	4.858118	3.073289	2.133026	1.429611	1.48738	1.053936	0.298732	1.71419	2.189711	2.318216	4.678712	3.57648	6.217355	1.997048	2.941677	4.912126
hsa-miR-301a-3p	6.052237	2.109081	3.429412	4.347638	3.756879	0.528811	0.921806	2.952509	3.462005	0.652409	2.211306	0.684961	1.284122	4.035067	3.31596	3.359584	2.901462	2.090202	3.721111	2.584725	4.615012	4.690006	2.595723	4.257498	1.198567	0.972708	4.850988	1.431672	1.137873	4.32698	3.642093	2.118372	4.073588	4.195647	1.891255	4.97706	2.859225	4.214244	3.513122	4.48098	2.05703	1.946409	3.582695	1.8308	1.669024	6.217356	2.745943	1.470838	1.612936
hsa-miR-571	0	0	0	0	0	0	0	0	0	0	0	0	0	0	0	0	0	0	0	0	0	0	0	0	0	0	0	0	0	0	0	0	0	0	0	0	0	0	0	0	0	0	0	0	0	0	0	0	0
hsa-miR-552-3p	0	0	0	0	0	0	0	0	0	0	0.088452	0	0.21402	0	0.110532	0	0	0	0.310092	0	0	0	0	0	0	0	0	0	0	0.262242	0.280161	0	0	0	0	0	0	0.247897	0	0.298732	0.171419	0	0	0	0	0	0	0.420239	0
hsa-miR-6850-5p	0	0	0	0	0	0	0	0	0	0	0	0	0	0	0	0	0	0	0	0	0	0	0	0	0	0	0	0	0	0	0	0	0	0	0	0	0	0	0	0	0	0	0	0	0	0	0	0	0
hsa-miR-26b-5p	643.698713	408.51277	432.391712	537.150559	718.719656	520.526236	443.020274	490.290068	744.330969	386.039894	296.580287	549.110452	362.978581	365.622024	189.120247	413.839654	320.067661	356.030822	200.319786	605.148804	726.479785	367.644283	395.291508	479.623534	412.478105	342.671525	623.351577	308.704336	304.096799	666.223482	461.70535	954.478286	494.581529	485.590933	339.952961	719.896335	245.280745	427.869633	921.843223	431.966474	310.43997	378.090044	658.372799	756.527514	264.897885	683.557069	283.580937	343.965949	384.758886
hsa-miR-30b-3p	3.458421	0.648948	0.571569	2.173818	1.444953	1.586434	2.76542	2.605155	2.47286	2.14363	1.680592	2.054883	1.070102	0.896681	1.10532	1.527083	1.088047	1.625713	0.826913	0.969272	1.153752	1.042224	0.741635	1.965	0.85612	0.416875	0.3234	1.431672	0.568936	2.36017	1.400805	0.302625	1.198115	0.441648	1.418441	1.422016	1.021152	0.495793	0.702624	1.49366	1.028514	0.729904	1.685974	0.813689	0.715296	2.932715	0.998524	0.630359	2.346092
hsa-miR-30a-3p	4285.416618	4750.62388	7817.059153	5709.969131	5360.1979	4371.680058	7041.312238	11736.394495	4678.651796	5714.732546	6631.439683	5455.486545	10118.670023	9933.441547	4307.43193	9025.36944	5488.299032	3991.58625	5524.402166	3976.599837	7041.354349	7048.556409	5093.179036	7169.790499	6454.280683	5387.279962	8771.712813	4233.097008	5060.978661	3977.803917	3190.75379	8467.136319	9472.290617	2789.663609	5993.14846	7739.685487	6711.420361	8546.733109	4279.685267	8503.40644	10025.274029	8315.061414	3112.72927	10798.062281	8211.357516	10472.723061	7878.357755	6108.810071	4327.071153
hsa-miR-3622a-5p	0	0	0	0	0	0	0	0	0	0	0	0	0	0	0	0	0	0	0	0	0	0.260556	0.370818	0	0	0	0.1617	0	0	0	0.280161	0	0	0	0	0	0	0	0.351312	0	0	0	0	0	0	0	0	0	0.146631
hsa-miR-6803-3p	0	0	0	0	0.288991	0.35254	0	0	0	0.093201	0.088452	0.22832	0	0.22417	0	0.305417	0	0.232245	0	0	0.384584	0	0	0.16375	0	0	0.1617	0.178959	0	0.262242	0	0	0.239623	0.220824	0	0	0	0	0	0.298732	0.171419	0	0.210747	0	0	0.117309	0	0	0.073315
hsa-miR-378g	0	0	0	0	0	0	0	0	0	0	0	0	0	0	0	0	0	0	0	0	0	0	0	0	0	0	0.1617	0	0	0	0	0	0	0	0	0	0	0	0	0.298732	0	0	0	0	0	0	0	0	0
hsa-miR-4690-5p	0	0	0	0	0	0	0	0	0	0.093201	0	0.11416	0	0	0	0	0.181341	0	0	0	0	0	0	0	0	0	0	0	0	0	0	0	0	0	0	0	0	0	0	0	0	0	0	0	0	0	0	0	0
hsa-miR-6729-3p	0	0	0	0	0	0	0	0	0	0.093201	0	0	0	0	0	0	0	0	0	0	0	0	0	0	0	0	0	0	0	0	0	0	0	0	0	0	0	0	0	0	0	0	0	0	0	0	0	0	0
hsa-miR-4487	0	0	0	0	0	0	0	0	0	0	0	0	0	0	0	0	0	0	0	0	0.769169	0	0	0	0	0	0	0	0	0	0	0	0	0	0	0	0	0	0	0	0	0	0	0	0	0	0	0	0
hsa-miR-5706	0	0.162237	0	0	1.155963	0.17627	0.184361	0.173677	0	0.186403	0.088452	0.34248	0.21402	0	0	0.610833	0.181341	0.232245	0.103364	0.161545	0	0	0.370818	0.16375	0	0.277916	0.1617	0.536877	0.568937	0.262241	0	0.302625	0	0	0	0.711009	0.20423	0	0.702624	0	0	0.486602	0	0.406844	0	0.586544	0.499262	0	0.073315
hsa-miR-4729	0	0	0	0	0	0	0	0	0.494572	0	0	0	0	0	0	0	0	0	0	0	0	0	0	0	0	0	0	0	0	0	0	0	0	0	0	0	0	0	0	0	0	0	0	0	0	0	0	0	0
hsa-miR-20a-5p	62.251588	62.78572	49.726476	101.952089	65.889861	43.362497	55.124037	55.055598	55.392071	31.036042	98.09351	38.928621	63.136014	63.440241	34.264919	66.886261	80.152919	151.65566	47.857616	62.356497	105.376103	65.66007	90.850301	107.911201	30.477834	37.240862	83.275245	57.803767	65.712217	114.599355	49.86866	39.643835	66.375526	63.376352	59.574512	147.53431	62.086049	44.621399	58.317826	66.915968	61.368033	70.314042	51.63295	36.209169	63.422896	155.316553	51.673639	71.020461	30.792439
hsa-miR-3074-3p	0	0	0	0	0	0	0	0	0	0	0	0	0	0	0	0	0	0	0	0.161545	0	0	0	0	0	0	0	0	0	0	0	0	0	0	0	0	0	0	0	0	0	0	0	0	0	0	0	0	0
hsa-miR-4673	0	0	0	0	0	0	0	0	0	0	0	0	0	0	0	0	0	0	0	0	0	0.260556	0	0	0	0	0	0	0	0	0	0	0	0	0	0	0	0	0	0	0	0	0	0	0	0	0	0	0
hsa-miR-578	0	0	0	0.217382	0.288991	0.17627	0	0.521031	0	0.093201	0	0	0	0	0	0	0	0	0	0	0	0	0.370818	0	0	0	0	0	0	0	0	0.302625	0	0	0	0	0	0	0	0	0.171419	0	0	0	0	0	0	0	0.073315
hsa-miR-4783-3p	0	0	0	0	0	0	0	0	0	0	0	0	0	0	0	0	0	0	0	0	0	0	0	0	0	0	0	0	0	0	0	0	0	0	0	0	0	0	0	0	0	0	0	0	0	0	0	0	0
hsa-miR-580-5p	0	0	0	0	0	0	0	0	0	0	0	0	0.21402	0	0	0	0.181341	0	0.103364	0	0	0.260556	0	0	0	0	0	0	0	0	0	0.302625	0.239623	0	0.236407	0	0	0	0	0	0	0	0	0	0	0	0	0.21012	0
hsa-miR-937-5p	0	0	0	0	0	0	0	0	0	0	0	0	0	0	0	0	0	0	0	0	0	0	0	0	0	0	0	0	0	0	0	0	0	0	0	0	0	0	0	0	0	0	0	0	0	0	0	0	0
hsa-miR-4525	0	0	0	0	0	0	0	0	0	0	0	0	0	0	0	0	0	0	0	0	0	0	0	0	0	0	0	0	0	0	0	0	0	0	0	0	0	0	0	0	0	0	0.210747	0	0	0	0	0	0.146631
hsa-miR-6506-3p	0	0	0	0	0	0	0	0	0	0	0	0	0	0	0	0	0	0	0	0	0	0	0	0	0	0	0	0	0	0	0	0	0	0	0	0	0	0	0	0.298732	0	0	0	0	0	0	0	0	0
hsa-miR-1247-5p	20.318227	9.247509	5.429903	7.173601	10.981645	2.996596	9.402428	1.73677	8.407725	3.262047	6.81082	6.05049	5.350509	8.518477	3.86862	5.802918	11.787192	14.86365	4.96148	12.923626	5.38418	3.126671	6.303899	14.409994	6.848952	3.890837	3.557391	2.326467	9.671928	17.832394	11.20644	11.802363	13.41888	20.978236	5.673763	8.176601	6.943833	4.957934	12.295926	3.584784	9.770887	7.299035	17.491979	3.254756	7.629822	10.440464	4.742991	10.085747	5.205388
hsa-miR-4768-3p	0	0	0	0	0	0	0	0	0	0	0	0	0	0	0	0	0	0	0	0	0	0	0	0	0	0	0	0	0	0	0	0	0	0	0	0	0	0	0	0	0	0	0	0	0	0	0	0	0
hsa-miR-1910-3p	0	0	0	0	0	0	0	0	0	0	0	0	0	0	0	0	0	0	0	0	0	0	0	0	0	0	0	0	0	0	0	0	0	0	0	0	0	0	0	0	0	0	0	0	0	0	0.249631	0	0.073315
hsa-miR-615-5p	0	0	0	0	0	0	0	0	0	0	0	0	0	0	0	0	0	0	0	0	0	0	0	0	0	0	0	0	0	0	0	0	0	0	0	0	0	0	0	0	0	0	0	0	0	0	0	0	0
hsa-miR-363-5p	0	0	0.285784	0.869527	0.288991	0	0.184361	0	0	0	0.088452	0.11416	0	0	0	0.305417	0.181341	0.46449	0	0.161545	0.384584	0	0	0.16375	0.171224	0.138958	0	0	0	0.131121	0	0	0.718869	0.220824	0	0.355504	0	0	0.351312	0.597464	0.171419	0	0	0	0	0	0	0	0
hsa-miR-1260a	0	0	0	0	0	0	0	0	0	0	0	0	0	0	0	0	0	0	0	0	0	0	0	0	0	0	0	0	0	0	0	0	0	0	0	0	0	0	0	0	0	0	0	0	0	0	0	0	0
hsa-miR-4640-3p	0	0	0	0	0	0	0	0	0	0	0	0	0	0	0	0	0	0	0	0	0	0	0	0	0	0	0	0	0	0	0.280161	0	0	0.220824	0	0	0	0	0	0	0	0	0	0	0.238432	0	0	0	0
hsa-miR-1260b	0	0	0	0	0.288991	0.17627	0	0	0.494572	0.093201	0	0	0	0	0.110532	0	0	0.232245	0	0	0	0	0	0.16375	0	0	0.3234	0	0	0.393362	0	0	0.239623	0	0	0	0	0	0	0	0	0	0	0	0	0	0	0	0.073315
hsa-miR-6889-3p	0	0	0	0	0	0	0	0	0	0	0	0	0	0	0	0	0	0	0	0	0.384584	0	0	0	0	0	0	0	0	0	0	0	0	0	0	0	0	0	0.351312	0	0	0	0	0	0	0	0	0	0
hsa-miR-6778-3p	0	0	0	0	0	0	0	0	0	0	0	0	0	0	0	0	0	0	0	0	0	0	0	0	0	0	0	0	0	0	0	0	0	0	0	0	0	0	0	0	0	0	0	0	0	0	0	0	0
hsa-let-7a-5p	16797.553515	20008.527177	11357.641383	19359.593068	11779.546402	19681.285641	13928.498407	9344.515357	18119.142411	17707.786068	26364.333442	19720.143178	21199.789744	12537.85398	7599.737997	17603.30339	21245.239098	19715.003495	8684.141896	30261.640431	15559.127912	14146.878977	13786.25484	21500.528999	13054.957702	19049.257428	18231.942102	13149.909864	10722.754738	20287.888272	14085.375145	15542.804299	22922.320271	14691.389195	12829.796338	37176.868748	16226.107588	14872.80795	16381.688057	22714.983978	20082.946264	18292.599846	15254.059401	12773.903029	12264.700465	21999.46367	13273.884513	16227.334389	14598.623093
hsa-miR-6823-5p	0	0	0	0	0	0	0	0	0	0	0	0	0	0	0	0	0	0	0	0	0	0	0	0	0	0	0	0	0	0	0	0	0	0	0	0	0	0	0	0	0	0	0	0	0	0	0	0	0
hsa-miR-5008-3p	0	0	0	0	0	0	0	0	0	0	0	0	0	0	0	0	0	0	0	0	0	0	0	0	0	0	0	0	0	0	0	0	0.239623	0	0	0	0	0	0	0	0	0	0	0	0	0	0	0	0
hsa-miR-513a-3p	0	0	0	0	0	0	0	0	0	0	0	0	0	0	0	0	0	0	0	0	0	0	0	0	0.171224	0	0	0	0	0.131121	0	0	0	0	0	0	0	0	0	0	0	0	0	0	0	0	0	0	0
hsa-miR-4254	0	0	0	0	0	0.17627	0	0	0	0	0	0	0	0.22417	0	0	0	0	0	0	0	0	0	0	0	0	0	0	0	0	0	0	0	0	0	0	0	0	0	0	0	0	0	0	0	0	0	0	0
hsa-miR-203b-3p	38.907243	1.946844	0.857353	1.304291	0.577981	2.291514	4.609034	1.910447	12.364301	2.330033	1.503687	3.424805	1.498143	0	0.110532	1.527084	0.725365	1.393468	0.310093	24.716436	6.153349	2.084447	2.224905	1.964999	1.883462	1.806459	3.395691	1.252713	2.560215	2.884652	8.124669	4.236746	1.198115	17.665884	2.600475	1.422017	1.429613	1.983174	33.023346	5.377176	3.771219	1.946409	12.22331	1.830801	0.715296	5.161578	1.497786	1.050599	0.439891
hsa-miR-6719-3p	0	0	0	0	0	0	0	0	0	0	0	0	0	0	0	0	0	0	0	0	0	0	0	0	0	0	0	0	0	0	0	0	0	0	0	0	0	0	0	0	0	0	0	0	0	0	0	0	0
hsa-miR-1179	0	0.324474	0.285784	0.434764	0	0.17627	0	0.173677	0	0	0.265356	0	0.21402	0.44834	0.110532	0	0.362683	0	0.413456	0.32309	0	0.521112	0	0	0	0.277917	0	0.357918	0.284468	0	0	0	0	0	0	0	0	0	0	0	0.514257	0	0.210747	0.406844	0.238432	0.117309	0.249631	0	0
hsa-miR-4510	0	0	0	0	0	0.17627	0	0	0	0	0	0	0	0	0	0	0.181341	0	0	0	0	0	0	0	0	0.138958	0	0	0	0	0	0.302625	0	0	0.236407	0	0	0	0	0	0	0	0	0.203422	0	0	0	0	0
hsa-miR-466	0	0	0	0	0	0	0	0	0	0	0	0	0	0	0	0	0	0	0.103364	0	0	0	0	0	0	0	0	0	0	0	0	0	0	0	0	0	0	0	0	0	0	0	0	0	0	0	0	0	0
hsa-miR-556-3p	0.432303	0.162237	0	0	0	0.17627	0.184361	0	0	0.186403	0	0	0	0	0	0	0	0	0.413457	0.32309	0.384584	0	0	0.16375	0	0.138958	0.1617	0.178959	0	0.131121	0	0	0.239623	0.441648	0	1.066512	0.20423	0	1.405248	0	0	0	0	0.406845	0	0	0	0.21012	0.073315
hsa-miR-6809-3p	0	0	0	0	0	0	0	0	0	0	0	0	0.21402	0	0.110532	0	0	0.232245	0.103364	0	0	0	0	0	0	0	0	0	0	0.262241	0.280161	0	0.239623	0	0	0	0	0.247897	0	0	0	0	0	0	0	0.117309	0	0	0
hsa-miR-548b-5p	0	0	0	0	0	0	0	0	0	0	0	0	0	0	0	0	0	0	0	0	0	0	0	0	0	0	0	0	0	0	0	0	0	0	0	0	0	0	0	0	0	0	0	0	0	0	0	0	0
hsa-miR-512-3p	0	0	0	0	0	0	0	0	0	0.093201	0.088452	0.11416	0	0	0	0	0	0	0	0	0	0	0.370818	0.16375	0	0	0	0	0.284468	0.131121	0	0	0	0	0.236407	0	0.20423	0	0	0	0	0	0.632241	0	0	0.117309	0	0	0.073315
hsa-miR-877-5p	0	0	0	0.217382	0.288991	0	0.184361	0.173677	1.483716	0	0	0	0	0	0	0.610834	0	0.232245	0.103364	1.130816	0	0	0	0	0.342448	0	0	0.178959	0.568936	0.393362	0.560322	0	0.239623	0.220824	0.236407	0.355504	0.20423	0	0.351312	0.298732	0	0	0.421494	0	0	0.234618	0	0.21012	0.219945
hsa-miR-4760-5p	0	0	0	0	0	0	0	0	0	0	0	0	0	0	0	0	0	0	0	0	0	0	0	0	0	0	0	0	0	0	0	0	0	0	0	0	0	0	0	0	0	0	0	0	0	0	0	0	0
hsa-miR-519c-3p	0	0	0	0	0	0	0	0	0	0	0	0	0	0	0	0	0	0	0	0	0	0	0	0	0	0	0	0	0	0	0	0	0	0	0	0	0	0	0	0	0	0	0	0	0	0	0	0	0.073315
hsa-miR-519e-5p	0	0	0	0	0	0	0	0	0	0	0	0	0	0	0	0	0	0	0	0	0	0	0	0	0	0	0	0	0	0	0	0	0	0	0	0	0	0	0	0	0	0	0	0	0	0	0	0	0
hsa-miR-382-5p	17.292107	2.758029	6.287255	5.869311	2.022935	3.877946	2.212336	6.078694	25.223175	1.770825	6.01475	1.826563	5.778551	7.845965	5.305536	7.940835	8.341705	10.915493	7.132128	22.293254	9.61461	3.387226	4.078994	9.661247	2.910805	4.585628	8.408376	3.937098	6.258306	8.391715	3.361932	4.236746	8.626423	9.937061	3.546103	13.509165	11.641134	3.222657	11.593301	3.883516	9.770888	7.055735	13.277043	1.627379	10.491006	12.317402	3.744466	11.556583	3.445819
hsa-miR-675-5p	0	0	0	0	0	0	0	0	0	0	0	0	0	0	0	0	0	0	0	0	0	0	0	0	0	0	0	0	0	0	0	0	0	0	0	0	0.20423	0	0	0	0	0	0	0	0	0	0	0	0
hsa-miR-371b-5p	0	0	0	0	0	0	0	0	0	0	0	0	0	0	0	0	0	0	0	0	0	0	0	0	0	0	0	0	0	0	0	0	0	0	0	0	0	0	0	0	0	0	0	0	0	0	0	0	0
hsa-miR-6811-5p	0	0	0	0	0	0	0	0	0	0	0	0	0	0	0	0	0	0	0	0	0	0	0	0	0.171224	0	0	0	0	0	0	0	0	0	0	0	0	0	0	0	0	0	0	0	0	0	0	0	0
hsa-miR-6819-5p	0	0	0	0	0	0	0	0	0	0	0	0	0	0	0	0	0	0	0	0	0	0	0	0	0	0	0	0	0	0	0	0	0	0	0	0	0	0	0	0	0	0	0	0	0	0	0	0	0
hsa-miR-6741-3p	0	0	0	0	0	0	0	0	0	0	0	0	0	0	0	0	0	0	0	0	0	0	0	0	0	0	0	0	0	0	0	0	0	0	0	0	0.20423	0	0	0	0	0	0	0	0	0	0	0	0
hsa-miR-888-5p	33.287308	0	0	0.434764	0	0	0	0.173677	1.978288	0	0	0	0	0	0	0	0	0	0	15.992989	0	0.260556	0	0	0.342448	0	0	0.357918	1.137873	0	52.109948	0	0	0.220824	0	0	0	0	1.053936	0	0	0	3.371948	0	0	0	0.249631	0	0.073315
hsa-miR-6816-3p	0	0	0	0	0	0	0	0	0	0	0	0	0	0	0	0	0	0	0	0	0	0	0	0	0	0	0	0	0	0	0	0	0	0	0	0	0	0	0	0	0	0	0	0	0	0	0	0	0
hsa-miR-520f-5p	0	0	0	0	0	0	0	0	0	0	0	0	0	0	0	0	0	0	0	0	0	0.260556	0	0	0	0	0	0	0	0	0	0	0	0	0	0	0	0	0	0	0	0	0	0	0	0	0	0	0
hsa-miR-4679	0	0	0	0	0	0.17627	0	0	0	0	0	0	0	0	0	0	0	0.232245	0	0	0	0	0	0	0	0	0	0	0	0	0	0	0	0	0	0	0	0	0	0	0	0	0	0	0	0	0	0	0
hsa-miR-4683	0	0	0.285784	0	0	0.17627	0	0	0	0	0.176904	0	0	0	0	0	0	0	0	0	0	0.260556	0.370818	0	0	0	0	0	0	0	0	0	0	0.220824	0	0.355504	0	0	0	0.298732	0	0	0	0	0	0	0.249631	0	0.073315
hsa-miR-6821-5p	0	0	0	0	0	0	0	0	0	0	0	0	0	0	0	0	0	0	0	0	0	0	0	0	0	0	0	0	0	0	0	0	0	0.220824	0	0	0	0	0	0	0	0	0	0	0	0	0	0	0
hsa-let-7e-5p	620.786669	414.840013	354.0868	639.754793	437.820781	520.349967	451.500893	471.706633	586.562476	595.836081	1566.842587	631.876581	689.573697	455.066037	389.404226	749.18721	997.0153	620.325065	421.312413	1241.314313	342.280047	315.533115	371.559185	711.984677	548.601016	334.889852	433.192963	321.052508	324.578532	733.750559	475.153079	325.01892	761.04212	730.484226	352.718926	545.699197	516.294526	344.080563	532.940613	716.060609	593.624306	615.308705	568.805436	405.827479	550.062482	933.189717	234.15398	593.378035	430.43434
hsa-miR-1258	0.864606	1.297896	4.572547	1.739056	2.022936	0.17627	0.737446	2.952509	0	0.466006	0.88452	0.34248	9.202873	8.742644	0.884256	6.413752	4.170851	0.928979	1.550462	0.323091	5.384179	1.823892	0.741636	1.80125	3.082029	0.972708	4.042492	0.894795	1.706808	0.786725	0.280161	1.513124	3.833967	0	0.709221	3.910545	2.859223	1.735278	0.351312	4.48098	8.570953	2.919614	0	2.237644	5.722367	2.463482	1.997048	4.412513	0.586522
hsa-miR-5006-3p	0	0	0	0	0	0	0	0	0	0	0	0	0	0	0	0	0	0	0	0	0	0.260556	0	0	0	0	0	0	0	0	0	0	0	0	0	0	0.20423	0	0	0	0	0	0	0	0.238432	0	0	0	0
hsa-miR-6796-5p	0	0	0	0	0	0	0	0	0	0	0.088452	0	0	0	0	0	0	0	0	0	0	0	0	0	0	0	0	0	0	0	0	0	0	0	0	0	0	0	0	0	0	0	0	0	0	0	0	0	0
hsa-miR-6891-5p	0	0	0	0	0	0	0	0	0	0	0	0	0	0	0	0	0	0	0	0	0	0	0	0	0	0	0	0	0	0	0	0	0	0	0	0	0	0	0	0	0	0	0	0	0	0	0	0	0
hsa-miR-518c-3p	0	0	0	0	0	0	0	0	0	0	0	0	0	0	0.221064	0	0	0	0	0	0	0	0	0	0	0	0	0	0	0	0.280161	0	0	0.220824	0	0	0.20423	0	0	0.298732	0	0	0	0	0	0	0	0	0
hsa-miR-190b-5p	0.432303	0.162237	0.571568	0	0.577981	0	0	0	1.978288	0	0.088452	0	0	0	0.331596	0	0	0	0.516821	0.32309	0	0	0.370818	0.9825	0	0.138958	0.1617	0	0.284468	0.131121	0	0	0	0.220824	0	0.711009	0.20423	0.247897	1.756561	0	0	0.243301	0.421494	0	0	0.117309	0	0.21012	0.073315
hsa-miR-548ax	0	0	0	0	0	0	0	0	0	0	0	0	0	0	0	0	0	0	0	0.161545	0	0	0	0	0	0	0	0	0	0	0	0	0	0	0	0	0	0	0	0	0	0	0	0	0	0.117309	0	0	0
hsa-miR-3138	0	0	0	0	0	0	0	0	0	0	0.088452	0	0	0	0	0	0	0	0	0	0	0	0	0	0	0	0	0	0	0.131121	0	0	0	0	0	0	0	0	0	0	0	0	0	0	0	0	0	0	0
hsa-miR-520b-3p	0	0	0	0	0	0	0	0	0	0.186403	0	0	0	0	0	0	0	0	0	0	0.384584	0	0	0	0	0	0	0	0	0	0	0	0	0	0	0	0	0	0	0	0	0	0.210747	0	0	0	0	0	0
hsa-miR-6514-3p	0	0	0	0	0	0	0	0	0.494572	0.093201	0.088452	0	0	0	0.442128	0.305417	0	0	0.103364	0	0	0	0	0	0	0	0	0	0.568937	0	0	0	0	0.220824	0	0	0	0	0	0	0.171419	0	0	0.203422	0.238432	0	0	0	0
hsa-miR-6800-3p	0.432303	0	0	0	0	0	0	0	0	0	0	0	0	0	0	0	0	0	0	0	0	0	0	0	0	0	0	0	0	0	0	0	0	0	0	0	0	0	0	0	0	0	0	0	0	0	0	0	0
hsa-miR-6508-3p	0	0	0	0	0	0	0	0	0	0	0.088452	0	0	0	0	0	0	0.232245	0	0	0	0	0	0	0	0	0.1617	0	0	0	0	0	0	0	0	0	0	0	0	0	0	0	0	0	0	0.117309	0	0.21012	0
hsa-miR-4492	0	0	0	0	0	0	0	0	0	0	0	0	0	0	0.221064	0	0	0	0	0	0	0	0	0	0	0	0	0	0	0	0	0	0	0	0	0	0	0	0	0	0	0	0	0	0	0	0	0	0
hsa-miR-4755-3p	0	0	0	0	0	0	0	0	0	0	0.088452	0	0	0	0	0	0	0	0	0.161545	0	0.260556	0	0	0	0	0	0	0	0	0	0.302625	0	0	0	0	0	0	0	0	0	0	0	0	0	0	0	0.21012	0
hsa-miR-526b-3p	0	0	0	0	0	0	0	0	0	0	0	0	0	0	0	0	0	0	0	0	0	0	0	0	0	0	0	0	0	0	0	0	0	0	0	0	0	0	0	0	0	0	0.421494	0	0	0	0	0	0
hsa-miR-4757-3p	0	0	0	0	0	0	0	0	0	0	0	0	0	0	0	0	0	0	0	0	0	0	0	0	0	0	0	0	0	0	0	0.302625	0	0	0	0	0	0	0	0	0	0	0	0	0	0	0	0	0
hsa-miR-1909-3p	0	0	0	0	0	0	0	0	0	0	0	0	0	0	0	0	0	0	0	0	0	0	0	0	0	0	0	0	0	0	0	0	0	0	0	0	0	0	0	0	0	0	0	0	0	0	0	0	0
hsa-miR-4733-5p	0	0	0	0	0	0	0	0	0	0	0	0	0	0.22417	0	0	0	0	0	0	0	0	0	0	0	0	0	0.178959	0	0	0	0	0	0	0	0	0	0	0	0	0	0	0	0	0	0	0	0	0
hsa-miR-550a-3-5p	0	0	0	0.434764	0.577982	0	0	0	0	0	0.265356	0.11416	0.21402	0	0.110532	0.305417	0	0.232245	0	0.161545	0	0	0.370818	0.16375	0	0.138958	0	0.178959	0	0.131121	0	0	0	0.220824	0.236407	0.355504	0.20423	0	0	0	0.171419	0	0.421493	0	0	0.351926	0	0	0.073315
hsa-miR-1226-3p	0.432303	0.324474	0.285784	0.652146	0	0.17627	0.184361	0.347354	0.494572	0	0.353809	0	0.428041	0.22417	0	0	0.544024	0.232245	0.51682	0.484636	0	0.260556	0	0.16375	0.171224	0	0	0	0.284468	0.524483	0.840483	0	0	0.441647	0.472814	0.355504	1.021151	0.74369	0	0	0	0.486602	0	0	0.476864	0.351926	0.499262	0.21012	0.219946
hsa-miR-1913	0	0	0	0.217382	0.288991	0	0	0	0	0	0	0	0	0	0.110532	0	0	0	0	0	0	0	0	0	0	0	0	0	0	0	0	0	0	0	0	0	0	0	0	0	0	0	0.210747	0	0	0	0	0	0
hsa-miR-6757-5p	0	0	0	0	0	0	0	0	0	0	0	0	0	0	0	0	0	0	0	0	0	0	0	0	0	0	0	0	0	0	0	0	0	0	0	0	0	0	0	0	0	0	0	0	0	0	0	0	0
hsa-miR-7109-3p	0	0	0	0	0	0	0	0	0	0	0	0	0	0	0	0	0	0	0	0	0	0	0	0	0	0	0	0	0	0	0	0	0	0	0	0	0	0	0	0	0	0	0	0	0	0	0	0	0
hsa-miR-3148	0	0	0	0	0	0	0	0	0	0	0	0	0	0	0	0	0	0	0	0	0	0	0	0	0	0	0	0	0	0	0	0	0	0	0	0	0	0	0	0	0	0	0	0	0	0	0	0	0
hsa-miR-3939	0	0	0	0	0	0	0	0.173677	0	0	0	0	0	0	0	0.305417	0	0	0	0	0	0	0	0	0	0	0	0	0	0	0	0	0	0.220824	0	0	0	0	0	0	0	0	0	0	0	0	0	0	0
hsa-miR-218-1-3p	2.161514	0.324474	0.857352	1.08691	3.178897	0	0.737445	0.347354	0.494572	0.186402	0.707617	0.11416	0.85608	0.896682	0.331596	0.610834	0.725365	1.393467	0.103364	0.969271	1.922922	0.521112	0	1.965	0.513672	0.555833	0.646799	0.536877	0.284468	1.180086	0.560322	0.907875	1.198115	0.883295	0.236407	1.066512	0.40846	0.247897	1.756561	0.597464	0	0.486602	0.842987	0.610266	1.19216	1.407704	0.249631	0.840479	0.293261
hsa-miR-4442	0	0	0	0.217382	0.288991	0.35254	0.184361	0	0	0.093201	0	0	0.42804	0.22417	0	0.305417	0.362682	0	0	0.161545	0.384584	0.521112	0	0	0.171224	0	0.1617	0.178959	0	0	0.560322	0	0.239623	0	0	0.711008	0.20423	0	0.351312	0	0	0.243301	0.210747	0	0.238432	0	0.249631	0	0.14663
hsa-miR-432-3p	0	0	0	0	0	0	0	0	0.494572	0	0	0	0	0.22417	0	0	0	0	0	0	0	0	0	0.3275	0	0	0	0	0	0.131121	0	0	0.239623	0	0	0	0	0	0	0	0	0	0	0	0	0	0	0	0
hsa-miR-4436b-3p	0	0	0	0	0	0	0	0	0	0	0	0	0	0	0	0	0	0	0	0	0	0	0	0	0	0	0	0	0	0	0	0	0	0	0	0	0	0	0	0	0	0	0	0	0	0	0	0	0
hsa-miR-1238-3p	0	0	0	0	0	0	0	0	0	0	0.088452	0	0	0	0	0	0	0	0	0	0	0	0	0	0	0	0	0	0	0	0.280161	0	0	0	0	0	0	0	0	0	0	0	0	0	0	0	0	0	0
hsa-miR-520g-5p	0	0	0	0	0	0	0	0	0	0	0	0	0	0	0	0	0	0	0	0	0	0	0	0	0	0	0	0	0	0	0	0	0	0	0	0	0	0	0	0	0	0	0	0	0	0	0	0	0
hsa-miR-890	0.432303	0	0	0	0	0	0	0	0	0	0	0	0	0	0	0	0	0	0	0.32309	0	0	0	0	0	0.138958	0	0	0	0	1.680966	0	0	0	0	0	0	0	0	0	0	0	0.842987	0	0	0.117309	0	0	0
hsa-miR-2114-5p	0.432303	0.162237	1.714705	0.217382	0.288991	0	0	0.173677	0.494572	0.093201	0.088452	0.45664	0.428041	0.672511	0.110532	0.610834	0.362683	19.044051	0	0.484635	0.384584	0.521112	0.370818	1.31	0	0.277916	0.1617	0.715836	1.422341	0.393363	0	0.302625	0.479246	0	0.472814	0.355504	0	0.247897	0.702624	0	1.028514	0.243301	0	0	0.715296	0.351927	0	0.420239	0
hsa-miR-3663-5p	0	0	0	0	0	0	0	0	0	0	0	0	0	0	0	0	0	0	0	0	0	0	0	0	0	0	0	0	0	0	0	0	0	0	0	0	0	0	0	0	0	0	0	0	0	0	0	0	0
hsa-miR-6813-5p	0	0	0	0	0	0	0	0	0	0	0	0	0	0	0	0	0	0	0	0	0	0	0	0	0	0	0	0	0	0	0	0	0	0	0	0	0	0	0	0	0	0	0	0	0	0	0	0	0
hsa-miR-5000-3p	0.432303	0.324474	0.857353	0.217382	0	0	0.921807	0.173677	0	0.652409	0.619165	0.34248	1.070102	0	0.331596	0.305417	0.725365	1.161223	0.516821	0.323091	1.922921	0.521112	2.224905	0.9825	0.513672	0.277916	0.646798	0.715836	1.422341	0.655603	0.280161	1.210499	0.718869	0.220824	0.236407	0	0.408461	0.743691	0.702624	0.298732	0.514257	0.729904	0.210747	0.610267	0.476864	1.173086	0.998524	0.840479	0.659838
hsa-miR-548az-5p	0	0	0	0	0	0	0	0	0	0	0	0	0	0	0	0	0	0	0	0	0	0	0	0	0	0	0	0	0	0	0	0	0	0	0	0	0	0	0	0	0	0	0	0	0	0	0	0	0
hsa-miR-6758-5p	0	0	0	0	0	0	0	0	0	0	0	0	0	0	0	0	0	0	0	0	0	0	0	0	0	0	0	0	0	0	0	0	0	0	0	0	0	0	0	0	0	0	0	0	0	0	0	0	0
hsa-miR-3619-5p	0	0	0	0	0	0	0	0	0	0	0	0	0	0	0	0	0	0	0	0.161545	0	0	0	0	0	0	0	0.178959	0	0	0	0	0	0	0	0	0	0	0	0	0	0	0	0	0	0	0	0	0
hsa-miR-4632-3p	0	0	0	0	0	0	0.184361	0	0	0	0	0	0	0	0	0	0	0	0	0	0	0	0	0	0	0	0	0	0	0	0	0	0	0	0	0	0	0	0	0	0	0	0	0	0	0	0	0	0
hsa-miR-4717-5p	0	0	0	0	0	0	0	0	0	0	0	0	0	0	0	0	0	0	0	0	0	0	0	0	0	0	0	0	0	0	0	0	0	0	0	0	0	0	0	0	0	0	0	0	0	0	0	0	0
hsa-miR-5010-5p	0	0	0	0	0	0	0	0	0	0	0	0	0	0	0	0	0	0	0	0.161545	0	0	0	0	0.171224	0	0	0	0	0	0	0	0	0	0	0	0	0	0	0	0.171419	0	0	0	0	0	0	0	0
hsa-miR-6740-3p	0	0	0	0	0	0	0	0	0	0	0	0	0	0	0	0	0.181341	0	0	0.161545	0	0	0	0	0	0.138958	0	0	0	0	0	0	0	0	0	0	0	0	0	0	0	0	0	0.203422	0	0	0	0	0
hsa-miR-3664-5p	0	0	0	0	0.288991	0.528811	0	0	0	0	0	0.11416	0	0	0	0	0	0	0	0.484636	0	0	0	0.49125	0	0	0	0	0	0.262242	0	0	0	0.441647	0	0	0	0	0	0	0	0	0	0	0	0	0	0	0.146631
hsa-miR-4643	0	0	0	0	0	0	0	0	0	0	0	0	0	0	0	0	0	0	0	0	0	0	0	0	0	0	0.1617	0	0	0	0	0	0	0	0	0	0	0	0	0	0	0	0	0	0	0	0	0	0
hsa-miR-6812-5p	0	0	0	0	0	0	0	0	0	0	0	0	0	0	0	0	0	0	0	0	0	0	0	0	0	0	0	0	0	0	0	0	0	0	0	0	0	0	0	0	0	0	0	0	0	0	0	0	0
hsa-miR-4646-3p	0	0	0	0	0	0	0	0	0	0	0.088452	0	0	0	0	0	0	0	0.103364	0.161545	1.153753	0	0	0	0	0	0	0	0	0	0	0	0	0	0	0	0	0	0.351312	0	0	0	0	0	0	0	0	0	0
hsa-miR-1269b	0	0	0	0.217382	0.288991	0	0	0	0	0	0	0	0	0	0	0.305417	0	0	0.103364	0	0	0.781668	0	5.731248	0	0	0.646799	0	0.853404	0.786723	0	0	0	0	0	0	0	0	0	0	1.028514	1.459808	0	0	0	1.173086	0.249631	0	0
hsa-miR-544a	0	0	0	0	0.288991	0	0	0	1.978288	0	0	0	0	0	0	0	0	0	0.103364	0.323091	0	0	0	0	0	0	0	0.178959	0	0.262241	0.280161	0	0.239623	0.220824	0	0	0	0	0.702624	0	0	0	0.210747	0	0	0	0	0	0.073315
hsa-miR-6500-5p	0	0	0	0	0	0	0	0	0	0	0	0	0	0	0	0	0	0	0	0	0	0	0	0	0	0	0	0	0	0	0	0	0	0	0	0	0	0	0	0	0	0	0	0	0	0	0	0	0
hsa-miR-6774-3p	0	0.162237	0	0	0	0	0	0.173677	0.494572	0	0	0	0	0	0.110532	0	0	0.232245	0	0	0	0	0	0	0	0	0	0.178959	0	0	0	0	0	0	0	0	0	0	0.351312	0	0	0	0	0	0	0	0	0	0
hsa-miR-6830-3p	0	0	0	0	0	0	0	0	0	0	0	0	0	0	0	0	0	0	0	0	0	0	0	0	0	0	0	0	0	0	0	0	0	0	0	0	0	0	0	0	0	0	0	0	0	0	0	0.21012	0
hsa-miR-4754	0	0	0	0	0	0	0	0	0.494572	0	0	0	0	0	0	0	0	0	0	0	0.384584	0	0	0	0	0	0.1617	0	0	0	0.280161	0	0	0	0	0	0	0	0	0	0	0	0	0	0	0	0	0	0
hsa-miR-6849-3p	0	0	0	0	0	0	0	0	0	0	0	0	0	0	0.110532	0	0	0	0	0	0	0.260556	0	0	0	0	0	0	0	0	0	0	0	0	0	0	0	0	0	0	0	0	0	0	0	0	0	0	0
hsa-miR-520a-3p	0	0.324474	0	0	0	0	0.184361	0	0	0	0	0	0.21402	0	0.110532	0.305417	0.181341	0	0	0	0	0.260556	0	0	0	0.138958	0.323399	0	0	0	0	0	0	0	0.236407	0	0	0	0	0	0	0	0.210747	0	0	0.234617	0	0.21012	0
hsa-miR-892c-3p	23.344346	0	0	0.217382	0	0	0	0	0.494572	0	0	0	0	0.22417	0	0	0	0	0	3.069361	0	0	0	0	0	0	0.1617	0	1.422342	0	16.809661	0	0	0.441647	0	0	0	0	0	0	0	0	1.685974	0	0	0	0	0	0
hsa-miR-6767-3p	0	0	0	0	0	0	0	0	0	0	0	0	0	0	0	0	0	0	0	0	0	0	0	0	0	0	0	0	0	0	0	0	0	0	0	0	0	0	0	0	0	0	0	0	0	0	0	0	0
hsa-miR-3065-5p	0.432303	0.973422	2.00049	1.521673	3.467888	0.17627	0.184361	1.563093	0.989144	0.093201	0.530713	1.255762	1.498142	0.896681	0.221064	0.91625	0.544024	0.464489	0.310092	0.323091	0.769169	2.084447	1.483271	1.31	0.171224	0.555834	0.808498	1.252713	0.568937	3.146894	0.280161	2.723622	1.916983	0.220824	1.418442	2.844034	1.021152	1.239484	1.756561	5.078444	1.371353	2.676314	0.421494	1.627377	0.238432	1.525012	0.748893	0.840479	0.733153
hsa-miR-4790-3p	0	0	0	0.217382	0	0	0	0	0	0	0	0	0	0	0	0	0	0	0	0	0	0	0	0	0	0	0	0	0	0	0	0	0	0	0	0	0	0	0	0	0	0	0	0	0	0	0	0	0
hsa-miR-544b	0	0	0	0	0	0	0	0	0	0	0	0	0	0	0	0	0	0	0	0	0	0	0	0	0	0	0	0	0	0	0	0	0	0	0	0	0	0	0	0	0	0	0	0	0	0	0	0	0
hsa-miR-5692c	0	0	0	0	0	0.17627	0	0	0	0	0	0	0	0	0	0	0	0	0	0	0	0	0	0	0	0	0	0	0	0	0	0	0	0	0	0	0	0	0	0	0	0	0	0	0	0	0	0	0
hsa-miR-647	0	0	0	0	0	0	0	0	0	0	0	0	0	0	0	0	0	0	0	0	0	0	0	0	0	0	0	0	0	0	0	0	0	0	0.236407	0	0	0	0	0	0	0	0	0	0	0	0	0	0
hsa-miR-3928-5p	0	0	0	0	0	0	0	0	0	0	0	0.11416	0	0	0	0	0	0	0	0	0	0	0	0	0	0	0	0	0	0	0	0	0	0	0	0	0	0	0	0	0	0	0	0	0	0	0	0	0
hsa-miR-497-5p	16.859805	7.462902	22.576963	48.476154	59.532066	11.457569	18.06741	9.72591	15.826306	8.947327	9.022126	11.530177	17.763692	14.79525	14.811288	27.182088	31.734751	46.448903	25.324225	21.647074	64.225582	24.752806	42.64402	47.48748	14.89647	12.228342	32.825	23.80155	14.50789	46.810036	18.490627	11.49974	48.16419	30.252825	32.38773	57.591706	16.542664	7.4369	18.268234	25.39222	21.255966	19.707396	22.549899	28.682543	24.081627	22.054013	10.983768	25.004244	16.935841
hsa-miR-4709-3p	0.432303	0.162237	0.285784	0.217382	0	0.52881	0	0.173677	1.978288	0.186403	0.176904	0	0.21402	0.448341	0	0	0	1.393468	0.310093	0.484636	1.153753	0.260556	0	0.16375	0.171224	0	0.1617	0	0	0.131121	1.680966	0.605249	0.479246	0	0.236407	0	0.20423	0.247897	0	0.597464	0.342838	0	0.210747	0	0.715296	0.938469	0.249631	0	0.073315
hsa-miR-5696	0	0	0	0	0	0	0	0	0	0.186402	0	0	0	0.22417	0	0	0	0	0	0	0	0	0	0	0	0	0	0	0	0.131121	0.280161	0	0	0	0	0.355504	0	0	0	0	0	0.243301	0.210747	0	0	0	0	0	0
hsa-miR-6868-3p	0.432303	0.324474	0	0.652146	0.288991	0	0.184361	0	1.978288	0	0.530713	0.342481	0.42804	0.22417	0.442128	0	0	0.232245	0	0	0	0.260556	1.854088	0	0	0.277917	0.970197	0.178959	0.284468	1.966808	0	0.60525	0	0.441648	0.236407	0.355504	0	0	0	0.298732	0	0.729903	0.63224	0	0.953728	0	0	0.21012	0
hsa-let-7c-5p	3068.052227	5273.838212	6417.57322	5383.244211	4913.12942	2927.321106	3142.623214	4578.819471	3019.362497	3265.308481	8462.577501	4711.732994	12915.702503	9277.967109	4012.090433	6103.447699	12490.436501	6909.970655	4731.495513	4429.249847	5344.18374	5807.007859	5040.522944	7345.00292	4624.583286	6217.97355	9525.879284	4671.54664	5172.774772	6940.865951	3757.51952	5058.069139	7615.932525	3837.912884	5408.514475	10218.261903	7831.011568	5568.502652	3589.005472	7053.660034	6082.806389	6805.13424	4239.381315	3676.857987	8125.760451	7362.990036	6191.35073	9744.721376	3386.215437
hsa-miR-6815-5p	0	0	0	0.217382	0	0	0	0	0	0.093201	0	0.11416	0	0	0	0	0	0.232245	0	0	0	0	0	0	0	0	0	0	0	0.131121	0	0	0	0	0	0	0	0	0	0	0	0	0.210747	0	0	0	0	0	0.073315
hsa-miR-32-3p	1.729211	0.324474	0	0.652146	1.155963	0.35254	0.368723	1.042062	1.483716	0.186402	0.088452	0	0	0	0	0	0.362683	0.464489	0.103364	0.646181	0	0.260556	0.370818	0.16375	0.171224	0.138958	0.3234	0.178959	0	0.393362	0.280161	0.907874	0.479246	0.662472	0.236407	0.355504	0	0	0	0.298732	0	0	0.421494	0.406845	0	0.586543	0.748893	0	0.146631
hsa-miR-323a-3p	12.536778	0.811185	0.571569	2.391201	1.733943	0.528811	0.184361	0.521031	28.190607	0.279604	0.442261	0	0.642061	0.896681	0.994788	0.610834	1.632073	2.786935	0.310092	13.085172	0.769168	0.781668	0.370818	2.128749	0.342448	0.555833	0.1617	0.715836	0.284468	1.573447	3.361932	0.302625	0.718869	2.42906	0.709221	1.422017	1.225383	0.495794	5.269683	1.49366	1.028514	0.729903	5.268668	0.406844	0.238432	1.290394	0	0.630359	0.219946
hsa-miR-8085	0	0	0	0	0	0	0	0	0	0	0	0	0	0	0	0	0	0	0	0	0	0	0	0	0	0	0	0	0	0	0	0	0	0	0	0	0	0	0	0	0	0	0	0	0	0	0	0	0
hsa-miR-450a-5p	3.890725	0.811185	1.428921	2.608584	3.178897	0	1.106167	5.21031	3.956576	0.838812	2.565115	1.484082	7.276693	1.345022	2.21064	3.665	3.082805	0.928978	1.550462	9.369629	12.691284	1.823892	1.483271	6.386247	1.541015	0.972708	10.51047	1.252713	1.706809	4.064738	2.241288	1.815748	9.584914	3.754001	0.709221	6.043574	4.084608	2.726863	8.431492	6.870836	5.828249	1.703107	6.743896	3.051334	3.099616	7.625058	1.497786	3.572034	1.173045
hsa-miR-760	1.296908	0.162237	0.857353	0.434764	1.444954	0	0.553084	0.347354	4.94572	0.093201	0.176904	0.34248	0.428041	0.22417	0.773724	0.610834	1.269389	0.232245	0.930277	1.130817	0	0.781668	0.370818	0.49125	0.342448	0.277916	0.4851	0.178959	0.284468	0.917845	1.680966	0	0.718869	1.766589	1.418441	0.711008	1.021151	0.495794	1.75656	0.597464	0	0	3.1612	0.203422	0.476864	0.117309	0.499262	0.840479	0.293261
hsa-miR-6742-3p	0	0	0	0	0.288991	0.17627	0	0.173677	0	0	0	0	0	0	0	0	0	0	0	0.161545	0	0	0	0	0	0	0.1617	0	0	0	0	0	0	0.220824	0	0	0	0	0	0	0	0	0	0	0	0	0.249631	0.21012	0
hsa-miR-3661	0	0	0	0	0	0	0	0	0	0	0	0	0	0	0	0	0	0	0	0	0	0	0	0	0	0	0	0	0	0	0	0.302625	0	0	0	0	0	0	0	0	0	0	0	0	0	0	0	0	0
hsa-miR-6756-5p	0	0	0	0	0	0	0	0	0	0	0	0	0	0	0	0	0	0	0	0	0	0	0	0	0	0	0	0	0	0	0	0	0	0	0	0	0	0	0	0	0	0	0	0	0	0	0	0	0
hsa-miR-4677-5p	0	0	0	0.217382	0.577981	0	0.368722	0	0	0	0	0.34248	0	0	0.221064	0	0	0	0	0	0	0.521112	0.370818	0.16375	0.342448	0	0.1617	0	0	0	0.280161	0.60525	0	0	0	0	0	0.74369	0	0	0.171419	0.243301	0.421494	0.203422	0.238432	0	0.748893	0	0.14663
hsa-miR-6739-5p	0	0	0	0	0	0	0	0	0	0	0	0	0	0	0	0	0	0	0	0	0	0	0	0	0	0	0	0	0	0	0	0	0	0	0	0	0	0	0	0	0	0	0	0	0	0	0	0	0
hsa-miR-3182	0	0	0	0	0	0	0	0	0	0	0	0	0	0.22417	0	0	0	0	0	0	0.384584	0	0	0	0	0	0	0	0	0	0	0	0	0	0	0	0	0	0	0	0	0	0	0	0	0	0	0	0
hsa-miR-4758-3p	0	0	0	0	0.288991	0	0	0	0	0	0	0	0	0	0	0	0	0	0	0.161545	0	0	0	0.16375	0	0	0	0	0	0	0	0	0	0	0	0	0	0	0	0	0	0	0.210747	0	0	0	0	0	0
hsa-miR-523-3p	0	0	0	0	0	0.17627	0	0	0	0	0	0	0	0	0	0	0	0	0	0	0	0.260556	0	0	0	0	0	0	0	0	0	0	0	0	0	0	0	0	0	0	0	0	0	0	0	0	0	0	0
hsa-miR-8072	0	0	0.285784	0	0	0.17627	0	0	0	0	0	0.11416	0	0	0	0	0.181341	0	0	0.161545	0	0	0	0	0	0	0	0.178959	0	0	0	0	0	0	0	0	0	0	0	0	0	0	0.210747	0	0.238432	0	0	0	0.073315
hsa-miR-3620-5p	0	0	0	0.217382	0	0	0	0	0	0	0	0	0	0	0	0	0	0	0	0	0	0	0	0	0	0	0	0	0	0	0.280161	0	0	0	0	0	0	0	0	0	0	0	0	0	0	0	0.249631	0	0
hsa-miR-4711-5p	0	0	0	0.217382	0	0	0	0	0	0	0	0	0	0	0	0	0	0	0	0	0	0	0	0	0	0	0	0	0	0	0	0	0	0	0	0	0	0	0	0	0	0	0	0	0	0	0	0	0
hsa-miR-6727-5p	0	0	0	0	0	0	0	0	0	0	0	0	0	0	0	0	0	0	0	0	0	0	0	0	0	0	0	0	0	0	0	0	0	0	0	0	0	0	0	0	0	0	0.210747	0	0	0	0	0	0
hsa-miR-1181	0	0	0	0.217382	0	0	0	0	0	0	0	0	0	0	0	0	0.181341	0	0	0	0	0	0	0	0	0	0	0	0	0	0	0.302625	0	0	0	0	0.20423	0	0	0	0.171419	0	0	0	0.238432	0	0	0	0
hsa-miR-6764-3p	0	0	0	0	0	0	0	0	0	0	0.088452	0	0	0	0	0	0	0	0	0	0	0	0	0	0	0	0	0	0	0	0	0	0	0	0	0	0	0	0	0	0.171419	0	0	0	0	0	0	0	0.073315
hsa-miR-3679-3p	0	0	0	0	0	0	0	0	0	0.186403	0	0	0	0	0	0	0	0	0	0	0	0	0	0	0	0	0	0	0	0.131121	0	0	0	0	0	0	0	0	0	0	0	0	0	0	0	0	0	0.21012	0
hsa-miR-4662a-5p	0.864605	2.109081	10.574021	3.47811	10.981644	4.230488	7.743175	3.647216	2.967432	1.584423	5.041776	8.219533	9.844938	3.586727	5.195004	10.689585	2.901463	2.322445	16.331541	2.907816	13.460452	3.647782	5.562264	15.883743	8.903637	1.528542	10.510468	10.200665	5.120433	2.622411	1.680966	7.868242	8.626422	0.662471	7.565017	6.399079	4.49307	7.684796	3.513122	7.4683	3.599801	7.785638	6.111656	15.663517	5.007071	14.194338	5.242253	3.782155	5.571965
hsa-miR-5683	0	2.271318	0	3.695492	0.288991	0.17627	1.106169	0.521031	0.494572	0.186402	1.326783	0.45664	4.494428	3.586726	0.773724	1.221667	1.088049	6.502847	2.274012	0.484635	1.538337	0.781668	0.741636	1.31	0.513672	2.362294	2.263794	0.178959	0.853404	0.917845	0.560322	0	1.198115	0.441648	0.70922	0.355504	1.225382	3.222658	0.351312	0.597464	0	0.729903	1.896721	1.627378	3.099616	1.64232	0.748893	1.470838	0.953099
hsa-miR-6507-5p	0	0.648948	0.285784	0.434764	0.577981	0.17627	0.737444	0.868385	0	0.466006	2.83047	0.5708	0.21402	1.345022	3.31596	2.443334	1.632072	0.232245	4.031202	0.32309	0	0.521112	0.370818	1.80125	0.85612	0.138958	0.646799	0.715836	0.568936	0.655604	0	0.302625	1.916983	0.220824	0.709221	1.066512	0.81692	0.247897	0	0	0.514257	0.486602	0	1.017111	0.715296	1.994246	0.249631	1.260719	0.14663
hsa-miR-4793-3p	0	0	0	0	0	0	0	0	0	0	0	0	0	0	0	0	0	0	0	0	0	0	0	0	0	0	0	0	0	0	0	0	0	0	0	0	0	0	0	0	0	0	0	0	0	0	0	0	0
hsa-miR-5002-5p	0	0	0	0	0	0	0	0	0	0	0.088452	0	0.21402	0	0	0	0.181341	0.232245	0	0	0	0	0	0.16375	0	0.138958	0.1617	0	0	0	0	0	0.239623	0	0.236407	0	0.20423	0	0.351312	0.597464	0	0.243301	0	0	0	0	0	0	0
hsa-miR-4728-5p	0	0	0	0	0	0	0	0	0	0	0	0	0	0	0	0	0	0	0	0	0	0	0	0	0	0	0	0	0	0	0	0	0	0	0	0.355504	0	0	0	0	0	0	0	0	0	0.117309	0	0	0
hsa-miR-6797-5p	0	0	0	0	0	0	0	0	0	0	0	0	0	0	0	0	0	0	0	0	0	0	0	0	0	0	0	0	0	0	0	0	0	0	0	0	0	0	0	0	0	0	0	0	0	0	0	0	0
hsa-miR-6892-5p	0.432303	0.486711	1.143137	0.652146	1.733946	1.762703	3.134142	0.868385	0	0.652409	2.034401	0.68496	0.85608	0.672511	1.989576	0.610834	0.906705	0.928979	0.826912	0.161545	0	0.781668	1.112454	1.965	1.027343	0.138958	0.646799	0.536877	0.853404	0.393363	0.840483	0.907875	0.239623	1.545766	0.945628	1.066512	1.429612	0.247897	0	0.597464	0.171419	0.486602	0.421494	1.423956	1.669024	2.111555	0.249631	0.840479	1.099729
hsa-miR-5004-3p	0	0	0	0	0	0	0	0	0	0	0	0	0	0	0	0	0	0	0	0	0	0	0	0	0	0	0	0	0	0	0	0	0	0	0	0	0	0	0	0	0	0	0	0	0	0	0	0	0
hsa-miR-4449	0	0	0.285784	0.217382	0	0.35254	0	0	0.989144	0.186403	0	0.456641	0	0	0.110532	0	0	0	0.103364	0.32309	0	0	0.741636	0.16375	0.171224	0	0.3234	0	0.284468	0	0	0	0	0	0	0.355504	0	0	0.351312	0	0	0.486602	0	0.203422	0	0	0	0	0.513208
hsa-miR-30d-5p	6989.902273	3199.962621	3156.202292	5483.674624	2984.69506	2468.665748	4149.604794	5935.58391	5827.542718	2990.457768	4659.662843	3098.99217	5009.14723	4445.748615	2393.128269	4836.579149	5128.69893	7481.988863	3055.548632	6487.175803	4738.848014	4040.43931	4386.02997	5513.623749	2812.350715	3128.927308	4617.005845	2649.309549	4542.961565	5323.231808	5529.257775	4449.49088	4601.7169	4621.61558	3880.144598	7284.284394	4196.322625	2489.626146	6472.57604	4828.704083	3675.910954	4879.648633	4930.630602	3306.425988	4522.100139	5328.272799	3645.862325	3950.25038	2553.49985
hsa-miR-6822-5p	0	0	0	0	0	0	0	0	0	0	0	0	0	0	0	0	0	0	0	0	0	0	0	0	0	0	0	0	0	0	0	0	0	0.220824	0	0	0	0	0	0	0	0	0	0	0	0	0	0	0
hsa-miR-134-3p	3.458422	1.297896	0.285784	0.652146	0.577982	0.17627	0.737445	0	2.967432	0.372805	0.442261	0.34248	0.642061	1.345022	0.994788	0.610834	0.906706	0.928979	0.620185	1.130818	0.769168	0	0	1.47375	0.342448	0.555834	0.646799	0	1.70681	0.393362	1.400805	0.302625	0.479246	0.662471	0.236407	0	0.40846	1.48738	1.405248	0.597464	0.171419	0.486602	0.63224	0	0.476864	1.173087	0	1.050599	0.073315
hsa-miR-4721	0	0	0	0	0	0	0	0	0	0	0	0	0	0	0	0	0	0	0	0	0	0	0	0	0	0	0	0	0	0	0	0	0	0	0	0	0	0	0	0	0	0	0	0	0	0	0	0	0
hsa-miR-4445-5p	0	0	0	0	0	0	0	0	0	0	0	0	0	0	0	0	0	0	0	0	0	0	0	0	0	0	0	0	0	0	0	0	0	0	0	0	0	0	0	0	0	0	0	0	0	0	0	0	0
hsa-let-7b-3p	24.208951	6.651717	10.859805	21.520804	17.339438	15.335518	17.329965	4.341924	42.038626	12.022971	7.076177	9.931936	6.206591	7.173454	5.416068	13.132919	10.336462	17.186095	6.615307	20.516256	19.229216	11.464457	8.528804	12.936244	6.848952	6.25313	8.570074	8.053156	5.689369	17.307913	24.374008	16.341733	11.74152	14.795177	9.456272	17.419713	7.964986	4.957933	24.943165	9.260692	5.828249	11.435156	18.12422	11.798492	7.152958	13.725104	6.740039	7.77443	12.243659
hsa-miR-340-5p	12.969081	16.872648	11.145589	7.825747	8.380729	14.630436	7.927536	17.888728	10.386014	10.158945	14.771521	12.215139	13.055244	9.63933	7.958304	4.275834	13.056584	9.057536	9.40614	14.054444	15.383373	10.161678	12.23698	9.824996	13.013008	17.786681	21.020937	12.706091	15.361298	15.078862	8.684991	21.183729	9.345291	16.782589	9.456271	23.107783	10.619982	17.352766	15.106425	8.364496	9.599469	9.488746	14.330778	8.747159	16.213372	17.127052	19.221596	18.700652	8.431263
hsa-miR-338-3p	533.461527	150.231463	304.64611	314.11678	293.036484	55.70142	151.913733	211.191189	374.885629	106.156312	1093.269414	121.466429	242.4851	278.419714	187.462267	335.347556	279.447176	154.67484	165.382694	421.633309	162.679168	143.826823	248.076942	296.223618	123.452352	119.782179	294.939893	540.277326	198.843463	289.120799	305.375505	128.91812	427.007891	150.601646	153.191598	226.456279	114.7775	152.952238	358.338448	385.663015	365.294079	389.281902	425.497657	98.049549	177.631794	601.792991	153.77276	271.054413	56.746069
hsa-miR-556-5p	0	0	0	0	0.288991	0	0	0	0	0	0	0	0	0	0	0	0.181341	0	0.103364	0.161545	0	0	0	0	0	0.277916	0.3234	0.178959	0	0	0.280161	0	0	0.220824	0	0	0	0	0	0	0	0	0.210747	0	0	0	0	0.21012	0.073315
hsa-miR-3198	0	0	0	0	0	0	0	0	0	0	0	0	0	0	0	0	0	0	0	0.161545	0	0	0	0	0	0	0	0	0	0	0	0	0	0	0	0	0	0	0	0	0	0	0	0	0	0	0	0	0
hsa-miR-4527	0	0	0	0	0	0	0	0	0	0	0	0	0	0	0	0	0	0	0	0	0	0	0	0	0	0	0	0	0	0	0	0	0	0	0	0	0	0	0	0	0	0	0	0	0	0	0	0	0
hsa-miR-514b-3p	0	0	0	0	0	0	0	0	0	0	0	0	0	0	0	0	0	0	0	0	0	0	0	0	0	0	0	0	0	0	0	0	0	0	0	0	0	0	0	0	0	0	0	0	0	0	0	0	0
hsa-miR-6833-3p	0.432303	0	0	0	0.288991	0	0	0	0	0	0	0.11416	0	0	0	0	0.181341	0	0.103364	0.32309	0	0	0	0.16375	0.171224	0.277916	0.1617	0	0	0.131121	0	0	0	0	0	0	0	0	0.702624	0	0	0	0.210747	0	0	0.117309	0	0.21012	0
hsa-miR-3191-5p	0	0	0	0	0	0	0	0	0	0.093201	0	0.11416	0	0.22417	0	0	0	0.232245	0	0	0	0	0	0	0	0	0	0	0	0	0.560322	0	0	0	0	0	0	0	0	0	0	0	0	0	0	0	0	0	0
hsa-miR-6880-5p	0	0	0	0	0	0	0	0	0	0	0	0	0	0	0	0	0	0	0	0	0	0	0	0	0	0	0	0	0	0	0	0	0	0	0	0	0	0	0	0	0	0	0	0	0	0	0	0	0
hsa-miR-513c-3p	0	0	0	0	0	0	0	0	0	0	0	0	0	0	0	0	0	0	0	0	0	0	0	0	0.171224	0	0	0	0	0.131121	0	0	0	0	0	0	0	0	0	0	0	0	0	0	0	0	0	0	0
hsa-miR-130a-3p	64.845403	66.192696	74.589714	101.734708	126.577891	17.627031	25.994948	21.014913	33.630901	16.030628	54.575018	19.178909	52.434996	91.461548	56.260787	55.280426	98.468406	83.375778	80.210606	60.417953	158.833323	79.730086	70.084518	139.678687	24.313779	45.022535	118.525737	61.561907	69.125839	157.344654	68.919608	38.433336	86.983089	81.263061	66.193901	105.584795	64.945275	62.469958	51.291581	67.812164	46.96883	48.660237	59.430578	51.669263	61.038577	106.046953	51.174378	73.121658	32.038801
hsa-miR-3157-3p	0	0	0	0	0.288991	0	0.184361	0	0	0	0	0	0	0.22417	0.331596	0	0.181341	0.464489	0	0.161545	0	0	0	0	0	0	0	0	0	0	0.280161	0	0	0	0	0.355504	0.20423	0	0	0	0	0	0.421494	0	0	0.234618	0.249631	0	0
hsa-miR-4460	0	0	0	0	0	0	0	0	0	0	0	0	0	0	0	0	0	0	0	0	0	0	0	0	0	0	0	0	0	0	0	0	0	0	0	0	0	0	0	0	0	0	0	0	0	0	0	0	0
hsa-miR-641	0	0	0	0	0	0	0.184361	0	0	0.093201	0	0	0	0	0	0	0	0	0	0	0	0.260556	0.370818	0	0	0	0	0	0	0.131121	0	0	0	0	0	0	0	0	0	0	0	0	0	0	0.238432	0	0	0	0
hsa-miR-2681-5p	0	0	0.285784	0	0	0	0	0	0	0	0	0	0	0.22417	0	0	0	0	0	0	0	0	0	0	0	0	0	0	0	0	0	0	0	0	0	0	0	0	0	0	0	0.243301	0	0	0	0	0	0	0
hsa-miR-5571-3p	0	0	0	0	0	0	0	0	0	0	0	0	0	0	0	0	0	0	0	0	0	0	0	0	0	0	0	0	0	0	0	0	0	0	0	0	0	0	0	0	0	0	0	0	0	0	0	0	0
hsa-miR-3191-3p	0	0	0	0.217382	0.288991	0	0	0	0.494572	0	0.088452	0	0.21402	0	0	0	0	0	0	0.161545	0	0	0.370818	0	0	0	0	0	0	0	0	0	0	0	0	0	0.20423	0	0	0	0	0.486602	0	0	0	0	0	0.21012	0
hsa-miR-6865-3p	0	0	0	0.217382	0	0	0	0	0	0	0	0	0	0	0	0	0	0	0	0	0	0	0	0	0	0	0	0	0	0	0	0	0	0	0	0	0	0	0	0	0	0	0	0	0	0	0	0	0
hsa-miR-500b-5p	3.026118	0.973422	2.286274	2.825964	1.155963	1.057621	2.212336	0.694708	2.47286	0.932014	0.884522	0.456641	1.284122	1.793362	0.663192	1.832501	1.632073	2.322447	0.620185	3.069361	2.69209	1.823891	1.112453	2.783749	0.171224	0.694792	1.940394	1.073754	0.853405	2.884653	1.680966	1.513123	3.594344	1.987413	1.182034	2.48853	2.859226	1.48738	2.459186	1.49366	2.228449	0.729903	3.161201	1.220533	2.145888	5.044271	1.497786	2.731556	0.806469
hsa-miR-5581-3p	0	0	0	0.217382	0	0	0.184361	0	0	0	0	0	0.21402	0.22417	0	0	0	0	0.413457	0	0	0.521112	0.370818	0.16375	0	0.277917	0.1617	0.178959	0	0.131121	0	0	0	0	0.236407	0.355504	0	0.247897	0	0.298732	0	0.486602	0	0.203422	0	0.117309	0	0.21012	0.14663
hsa-miR-193a-5p	274.512212	47.373204	83.734812	171.296901	152.876035	76.148777	112.091687	45.850719	450.060584	92.548917	158.860183	77.28644	130.124397	78.235492	121.916792	225.397539	139.088894	141.669146	168.276892	288.035322	121.528647	143.566265	130.156959	189.131164	96.912664	38.630448	139.061572	88.405762	94.159065	157.869134	237.29638	46.301578	227.641693	187.479174	146.335801	235.343888	152.355899	54.537264	302.83112	211.203525	73.710209	138.924978	203.159851	102.321414	144.251323	127.514421	51.92327	148.974868	97.436082
hsa-miR-887-3p	4.75533	0.973422	4.000979	3.260728	4.623851	0.528811	1.659252	0.694708	7.41858	0.279604	3.184281	0.913281	0.856081	0.896681	4.089684	2.137917	2.901462	3.483669	2.997563	2.74627	3.461259	2.084448	1.483271	4.093748	0.684896	0.694792	2.587194	1.968549	1.137873	5.113702	3.922254	0.907874	3.35472	8.612119	1.654848	3.199538	2.042303	0.247897	4.91837	2.98732	2.228448	1.216505	4.425682	0.81369	1.669024	4.1058	0.748893	2.731557	0.806468
hsa-miR-5587-5p	0	0	0	0	0	0	0	0	0	0	0	0	0	0	0	0	0	0	0	0	0	0	0	0	0	0	0	0	0	0	0	0	0	0	0	0	0	0	0	0	0	0	0	0	0	0	0	0	0
hsa-miR-4798-3p	0	0	0	0	0	0	0	0	0	0	0	0	0	0	0	0	0	0	0	0	0	0	0	0	0	0	0	0	0	0	0	0	0	0	0	0	0	0	0	0	0	0.243301	0	0	0	0	0	0	0
hsa-miR-4524a-5p	0	0	0	0	0	0	0	0	0	0	0	0	0	0	0	0	0	0	0	0	0	0	0	0	0	0	0	0	0	0	0	0	0	0	0	0	0	0	0	0	0	0	0	0.203422	0	0	0	0	0
hsa-miR-495-5p	0	0.162237	0	0.434764	0	0	0.368723	0.173677	0.494572	0	0.353809	0	0.21402	0.22417	0.110532	0.305417	0.181341	0.232245	0.206728	0.323091	0	0	0	0.16375	0.342448	0	0.485099	0.178959	0.853405	0.131121	0.280161	0	0.239623	0.662471	0.472814	0	0.40846	0	0.702624	0	0.171419	0.243301	0.421493	0	0.238432	0.234617	0	0.21012	0.073315
hsa-miR-378b	0.432303	0	0	0	0	0	0	0	0.494572	0	0	0	0	0	0.110532	0	0.181341	0	0.103364	0.161545	0	0	0	0.16375	0	0	0.1617	0	0	0	0	0	0	0.220824	0	0	0	0.495793	0	0	0	0.243301	0	0	0	0	0	0.21012	0
hsa-miR-106b-5p	86.46054	79.009419	97.166676	120.429546	108.371482	98.535105	75.219422	142.936141	98.419841	56.013996	90.575071	59.591612	73.408994	72.63123	33.822792	53.447925	89.582676	223.651457	55.816658	87.880659	180.754631	78.948418	127.19042	144.263685	73.626228	63.504008	131.623397	98.06955	69.410308	147.11725	94.694423	118.023631	94.651021	107.761882	70.922037	137.580189	56.163367	70.898445	103.988412	63.331184	67.539121	65.204717	89.356616	94.591366	49.355411	152.149222	65.40335	72.911537	66.203749
hsa-miR-200c-5p	10.807568	10.869879	2.857844	7.825748	6.646784	10.576218	15.486351	14.241511	29.179752	14.819011	4.422611	11.073537	15.837509	3.138386	0.110532	4.581251	3.626829	8.128558	0.930277	12.600535	8.845439	5.732229	16.315972	8.351246	5.307938	16.952928	9.701971	4.831894	11.09427	3.409135	7.004025	10.289239	10.06416	5.078942	13.23878	16.353201	3.471917	5.20583	20.376108	5.377176	5.313992	16.301179	9.062109	4.47529	4.291775	8.2116	18.472701	5.673232	4.398921
hsa-miR-3944-3p	0	0	0	0	0	0	0	0	0.989144	0	0.088452	0	0.21402	0	0	0	0	0	0	0.484636	0	0	0	0	0	0	0	0	0	0	0	0	0	0.220824	0	0	0	0	0	0	0	0	0.210747	0	0	0	0	0	0.073315
hsa-miR-30c-2-3p	27.667373	37.963458	55.727946	40.215643	29.477043	20.799896	49.96192	72.944325	29.179752	27.40119	68.727372	25.914361	84.324033	78.683831	27.080339	54.669593	70.360482	38.55259	43.619684	32.632156	40.381353	34.653928	33.744397	66.809969	36.98434	38.213572	58.85862	23.801551	34.420684	36.975995	24.374008	51.446197	62.54156	29.36953	46.808544	60.791246	49.423762	49.08354	29.861536	42.718676	53.311337	46.470526	23.392887	49.63504	75.106061	92.673775	45.682493	67.448426	21.0415
hsa-miR-323a-5p	0	0	0	0	0	0	0	0	0	0	0	0	0.21402	0	0	0	0	0.232245	0	0	0	0	0	0	0	0	0	0	0	0	0	0	0	0	0	0	0	0	0	0	0	0	0	0	0	0	0	0	0
hsa-miR-23b-3p	2017.124374	2345.460332	2656.93704	2847.919656	2281.580896	859.317779	1204.985645	1150.609885	2018.348623	892.775507	1908.268149	1008.034365	2890.987431	3465.899518	2188.975672	2208.773706	4434.705197	2885.405693	2411.279677	1677.325157	2175.978094	2309.045797	1877.078436	2914.912427	1169.800919	1924.018631	2774.116638	1925.062335	2221.698799	3977.279437	2121.65936	1542.478064	2123.297932	2481.173142	2154.138646	2931.488977	2713.813941	2067.210244	1701.405	2268.272091	2493.976332	2392.137282	1975.329145	1044.98033	2862.136987	2186.045302	2280.879429	2980.758079	1186.462088
hsa-let-7f-1-3p	1.729211	0.973422	0.285784	1.304291	2.311925	0.705081	0.921806	0.868385	4.451148	0.74561	0.619166	1.027442	1.070102	0.448341	0.55266	1.832501	1.088048	1.393467	0.723549	1.453908	1.922922	1.042224	0.370818	1.14625	0.513671	0.555833	1.293596	1.073754	1.991279	1.704568	1.961127	0.907874	2.396229	2.429059	1.418441	0.355504	0.816922	0.743691	0.351312	1.194928	0.857095	0.729904	1.475227	0.813689	0.953728	1.290394	0.998524	0.42024	1.173045
hsa-miR-6731-5p	0	0	0	0	0	0	0	0	0	0	0	0	0	0	0	0	0	0	0	0	0	0	0	0	0	0	0	0	0	0	0	0	0	0	0	0	0	0	0	0	0	0	0.210747	0	0	0.117309	0	0	0
hsa-miR-642b-5p	0	0	0	0	0	0	0	0	0	0	0	0	0	0	0	0	0	0	0	0	0	0	0	0	0	0	0	0	0	0.131121	0	0	0	0	0	0	0	0	0	0	0	0	0	0	0	0	0	0	0
hsa-miR-6733-3p	0.432303	0.324474	0.285784	0	0	0.528811	0	0	0.494572	0	0.265357	0.34248	0.42804	0.44834	0.110532	0	0	0	0.206728	0.161545	0	0	0.370818	0.49125	0	0	0.1617	0	0.853405	0.131121	0.560322	0.302625	0.958492	0.220824	0.472814	0	0	0	0	0.298732	0	0.243301	0.421493	0.203422	0	0.234618	0	0	0.14663
hsa-miR-509-3p	0	0.486711	0.857352	0.434764	1.444954	0	0.368722	0	0	0.279603	2.122853	5.479688	1.284121	0.22417	0.221064	0	0.362682	0.232245	0.103364	1.292361	0	0	0	2.9475	2.739584	0.972707	0.646799	0.357918	1.137873	3.671377	1.120644	2.420998	0.479246	0	0.472814	0.355504	0.61269	1.983175	0	0.896196	0.514257	0.243301	0.210747	0.203422	0.238432	1.994246	1.497786	0.42024	1.759566
hsa-miR-6854-5p	0	0.324474	0	0	0.288991	0	0	0	0	0	0	0	0	0	0	0.305417	0	0	0	0	0	0.260556	0.741636	0	0	0.277916	0	0	0	0.262241	0	0.302625	0	0.441648	0	0.355504	0.20423	0	0	0.298732	0.171419	0.243301	0	0.203422	0.238432	0.586544	0.249631	0.21012	0
hsa-miR-23c	6.916843	3.406977	6.858824	1.304291	2.600916	4.583028	2.396697	3.99457	5.934864	2.236831	0.176904	3.424806	1.070101	12.329375	4.089684	1.832501	7.434999	2.55469	0.723549	1.292362	2.69209	6.253341	7.045534	2.619999	3.082028	3.751877	1.293596	2.684386	6.827242	2.884653	2.80161	2.723623	0.718869	5.741412	3.782509	8.176601	4.697299	4.462141	2.459185	1.194928	0.685676	0.486602	3.582695	1.220534	6.676095	0.234617	7.738564	7.14407	0.073315
hsa-miR-1538	0	0	0	0	0	0	0.368722	0	0	0.093201	0	0	0	0	0.221064	0.305417	0	0.232245	0.103364	0.161545	0	0.260556	0	0	0	0	0	0	0	0	0.280161	0	0	0.220824	0	0	0.20423	0	0.351312	0	0	0.729903	0.210747	0	0	0	0	0	0
hsa-miR-24-3p	1330.627694	1577.430366	2548.910564	1441.893837	1662.274012	1262.800528	1305.831294	1619.016659	1472.835626	718.675428	1472.729428	722.862241	1390.918514	1842.457029	1181.144923	1141.95311	2528.625194	2004.966791	1361.616391	1540.657808	1430.269093	1307.99029	1470.662405	2107.134046	1188.977984	1530.349353	1721.291194	1085.565501	1564.292144	2665.811765	1486.8145	2571.402027	1220.399098	2243.787856	1304.492656	1568.485246	1431.451077	1392.683432	1368.00972	1031.521602	1471.461463	1162.736377	1632.233459	1152.387301	1506.889852	1831.890717	1576.170812	1809.55087	1254.058828
hsa-miR-6851-3p	0	0	0	0	0	0	0	0	0	0	0	0	0	0	0	0	0	0	0	0	0	0	0	0	0	0	0	0	0	0	0	0	0	0	0	0	0	0	0	0	0	0	0.210747	0	0	0	0	0	0
hsa-miR-4457	0	0	0	0	0	0	0	0	0	0	0	0	0	0	0	0	0	0	0	0	0	0	0	0	0	0	0	0	0	0	0	0	0	0	0	0	0	0	0	0	0	0	0	0	0	0	0	0	0
hsa-miR-153-3p	0.864606	0.324474	0.571568	3.043346	2.889907	2.115242	0.184361	7.120757	0	1.491221	0.353808	3.538965	0.64206	0.22417	0.110532	0.610834	0.362683	0.696734	0	0.646181	4.615009	0.260556	3.33736	0.81875	0.684895	0.694791	1.455296	0.536877	0.568936	0.393362	0.560322	0.907874	1.198114	0.441648	1.182035	3.910547	0.40846	1.48738	0	1.194928	0.171419	0.973204	0.421493	1.423956	0.238432	2.463483	0.748893	0.42024	1.319676
hsa-miR-487b-3p	10.375264	2.920266	5.429902	4.782401	3.178897	1.762703	1.474891	3.47354	31.652612	1.770824	4.687965	1.484082	3.210304	4.707579	2.321172	3.970417	6.346948	7.199582	3.617745	23.424073	4.999595	2.084447	4.449812	12.281246	4.109373	1.945418	4.365888	1.252713	2.560216	7.34275	7.004025	3.631497	8.866047	10.599529	2.836882	8.887609	4.697299	3.470554	10.188052	5.675908	3.771219	3.406216	13.277044	1.627378	4.291775	10.205847	3.245204	4.832755	1.319675
hsa-miR-4664-5p	0	0	0	0	0	0	0	0	0	0	0	0	0	0	0	0	0	0	0	0	0	0	0	0	0	0	0	0	0	0	0	0	0	0	0	0	0	0	0	0	0	0	0	0	0	0	0	0	0
hsa-miR-126-3p	1036.229559	479.085866	477.259852	1406.895352	1226.765155	355.184682	348.627273	468.754126	908.034323	253.69401	356.462438	210.397207	377.531969	496.985915	253.339338	796.832217	581.380692	474.475519	286.008697	692.86792	847.623845	365.820392	667.471588	1210.439451	229.611102	467.456206	681.5634	420.73269	550.730971	744.109083	540.150434	677.274067	721.025108	521.585171	696.217988	891.604943	521.400284	667.089908	1028.290818	822.707934	668.877287	665.185447	544.14807	451.597495	299.232084	813.183044	453.08046	521.096861	228.890479
hsa-miR-639	2.593817	0	0	0.869528	0	0	0	0.173677	0	0	0	0.11416	0.21402	0.22417	0	0	0.544023	0.464489	0.103364	0	0.384584	1.563336	0.370818	0.655	0.513672	0.138958	0.8085	0	0	0.393363	0.560322	0.60525	0	0.220824	0.472814	0	0.612691	0.743691	0.351312	0	0	0.486602	0.421494	0	0.238432	0	0	0	0
hsa-miR-4789-5p	0	0	0	0	0	0	0	0	0.494572	0	0	0	0	0	0	0	0	0	0	0	0	0	0	0	0	0	0	0	0	0	0	0	0	0	0	0	0	0	0	0	0	0	0	0	0	0	0	0	0
hsa-miR-664b-3p	7.78145	0.486711	1.714706	1.739055	1.733943	1.233892	1.843612	1.73677	3.462004	0.838812	1.945949	0.913281	2.140204	1.345023	0.773724	1.8325	2.901464	5.10938	1.550463	1.292363	1.922921	1.042224	2.595723	2.456249	1.027343	0.833751	0.970198	1.968549	1.137873	2.360171	5.323059	1.815748	1.437738	3.533178	1.654847	1.066513	1.225382	0	3.161809	0.896196	1.88561	1.94641	3.161201	1.830799	1.907456	2.111555	1.248155	1.891078	1.832883
hsa-miR-4803	0	0	0	0.217382	0	0	0	0	0	0	0	0	0	0	0	0	0	0	0.103364	0	0	0	0	0	0	0	0	0	0	0	0	0	0.239623	0	0	0	0	0	0	0	0	0	0	0	0	0	0	0	0
hsa-miR-618	0	0.162237	0	0	0	0	0	0	0	0.093201	0	0.11416	0	0.22417	0	0.305417	0.544023	0	0.103364	0	0	0	0	0	0	0	0.1617	0	0	0.131121	0	0.302625	0.239623	0	0	0	0	0	0	0	0.171419	0	0	0.203422	0	0.234617	0	0.21012	0
hsa-miR-499a-3p	0.864605	0	0	0.434764	2.889906	0	0	0	0.494572	0	0	0.11416	0.21402	0.672511	0.331596	0.91625	0.181341	0	0.930276	0	0.384584	0.260556	0	0.9825	0	0	0.1617	0	0	0.131121	0.560322	0	0	0	0.236407	0	0	0	1.405249	0.896196	0.171419	0.973205	0	0.203422	0.476864	0	0.249631	0.840479	0.073315
hsa-miR-6867-5p	0	0	0	0	0	0	0	0	0	0	0	0	0	0	0	0	0	0	0	0	0	0	0	0	0	0	0	0	0	0	0	0	0	0	0	0	0	0	0	0	0	0	0	0	0	0	0	0	0
hsa-miR-6776-5p	0	0	0	0	0	0	0	0	0	0	0	0	0	0	0	0	0	0	0	0	0	0	0	0	0	0	0	0	0	0	0	0	0	0	0	0	0	0	0	0	0	0	0	0	0	0	0	0	0
hsa-let-7f-5p	3266.911464	6066.041491	2795.542447	3679.187864	2113.388359	7445.834337	4383.743679	6443.415353	3586.14209	8690.091703	9132.337696	8541.921101	4404.753648	2779.713736	1753.148006	3849.472315	4410.949466	2956.008018	1780.654794	8454.636375	3010.526072	2716.03401	2810.426208	4234.900579	6108.408631	5659.638517	3837.614254	2677.764035	2742.276106	4874.143948	2561.792314	8781.260752	6000.155757	3640.496656	2168.086645	5874.35409	3206.826195	4435.614917	3369.435347	5558.506362	6028.809372	4105.950853	3665.93945	4452.100355	2687.604808	7111.011217	3536.27427	3702.729374	6231.583643
hsa-miR-5090	0	0	0	0	0.577981	0	0	0	0.494572	0.093201	0	0.11416	0	0	0.221064	0.305417	0	0	0.103364	0.32309	0	0	0	0.3275	0.171224	0	0	0	0	0	0	0	0	0	0	0	0	0	0	0.298732	0	0	0.210747	0	0	0	0	0	0.14663
hsa-miR-4474-3p	0	0	0	0	0	0	0	0	0	0	0.088452	0	0	0	0	0	0	0	0	0	0	0	0.370818	0	0	0	0	0.178959	0	0	0.280161	0	0	0	0	0	0	0	0	0.298732	0	0	0	0	0	0	0	0	0
hsa-miR-543	2.161513	0	1.143138	0.217382	0.288991	0.528811	0.184361	1.215739	1.978288	0.093201	0.619165	0.11416	0.856081	0.672511	0.331596	0.305417	0.181341	0.928979	0.413456	0.969272	1.153753	0	0.741636	2.292499	0.342448	0.416875	0.646798	0.715836	0.284468	0.524483	0.560322	0.60525	0.718869	1.104119	0.945628	0	0.40846	0.495793	1.053936	1.49366	0.171419	0.729903	1.475227	0.203422	0.238432	1.173087	0.249631	0.21012	0.073315
hsa-miR-219a-5p	1.296909	0.162237	0.285784	1.304292	1.444954	0.35254	0	0	0.989144	0	0.619165	0.22832	0	0.896682	0	0.610834	0.362682	0.46449	0.516821	0.646181	3.076675	0.521112	2.224906	0.9825	0.171224	0.277916	1.131897	0.357918	0.853405	0.393362	1.680966	0.605249	1.437738	0.662472	0.945628	2.488531	0.20423	0.991587	2.459185	0.298732	0.171419	0.729903	0.842988	0	0.715296	1.75963	0	0.630359	0.14663
hsa-miR-4749-5p	0	0	0.285784	0	0	0	0	0	0	0	0	0	0	0	0	0	0	0	0	0	0	0	0	0.16375	0	0	0	0.178959	0	0	0	0	0	0	0	0	0	0	0.351312	0	0	0	0	0	0	0	0	0	0
hsa-miR-185-3p	5.619935	1.62237	1.714706	2.173819	1.155962	0.528811	0.921807	0.868385	3.462005	0.559208	0.353808	0.913281	1.712162	0.448341	0.994788	2.137917	3.445487	0.928978	0.723549	5.330995	1.153753	1.563335	1.48327	1.637499	0.513671	0.972709	0.808498	0.894795	1.422342	1.573447	2.521449	1.815748	1.437737	2.870707	1.891255	1.422017	2.450765	1.735276	4.567058	3.286052	0.685676	1.459807	3.161201	1.017111	2.38432	0.703852	0.998524	1.470838	0.659838
hsa-miR-10a-5p	67707.248076	2988.730043	1689.271254	2363.375506	1533.962181	945.337695	2319.634241	1528.183606	76481.119711	2025.917239	5823.251771	4975.100525	2438.334301	1504.632143	1072.934097	2033.15909	1579.121361	2041.893663	1032.401465	51601.455395	2315.197619	1109.186185	2484.106763	3406.162207	5123.186956	2291.702679	1934.249435	2951.392399	5844.689312	4843.46174	42424.222047	5270.814303	1140.365066	31601.613162	1733.334564	1858.932313	1320.553952	2641.834693	65806.748073	1597.320015	3463.008444	2596.51028	39781.818125	1613.342221	1844.03261	3524.888071	3506.318539	910.238546	2095.865521
hsa-miR-3139	0	0	0	0	0	0	0	0	0	0	0	0	0	0	0	0	0.181341	0	0	0	0	0	0	0	0	0	0	0	0	0	0	0	0	0	0	0	0	0	0	0	0	0	0	0	0	0	0	0	0
hsa-miR-181c-5p	58.793167	41.208198	60.872065	89.561323	57.220142	17.274491	29.31345	19.451821	52.424639	21.529505	28.481614	24.430277	73.408992	70.389525	34.707047	60.472512	85.230479	74.318243	52.819098	59.448679	97.684417	69.828965	64.151437	70.412469	26.710912	50.302955	92.653816	53.508751	61.729657	106.601002	70.880736	36.314963	75.001948	85.679529	51.300273	102.029752	56.571828	42.142432	39.346967	89.022136	55.025526	75.180068	59.430578	22.783297	57.223666	42.465704	46.181754	72.281178	26.39352
hsa-miR-4506	0	0	0	0	0	0	0	0	0	0	0	0	0	0	0	0	0	0	0	0	0	0	0	0	0	0	0	0	0	0.131121	0	0	0	0	0	0	0	0	0	0	0	0	0	0	0	0	0	0	0
hsa-miR-200b-5p	15.9952	11.843301	7.430393	18.69484	15.894485	19.918545	12.720932	9.204879	21.266599	11.556964	3.626541	18.265628	6.420611	2.017533	0.55266	5.497501	6.165607	22.063229	0.723549	15.023715	18.460048	9.119456	14.461887	15.556243	10.787098	9.449174	13.259361	8.590034	9.956396	16.258947	14.568372	23.302103	15.335862	10.59953	8.747053	30.92888	3.471917	5.453728	19.32217	11.94928	4.285477	15.571276	9.483603	18.714851	2.38432	10.088538	10.484506	6.51371	11.290561
hsa-miR-7706	1.729212	0.973422	0.571568	0.652146	0.866973	0.17627	0.368723	0.694708	1.483716	0.279604	0.619164	0.22832	0.42804	0.22417	0.884256	0	1.269389	0.46449	0.620184	0.969272	0.384584	0.781668	0.370818	0	0.171224	0.277916	0.4851	0	0.284468	0.262242	1.120644	0.302625	0.479246	1.545766	0.709221	0.355504	0.81692	0.991588	0	0	0.171419	0.729903	0.210747	0.406845	0	0.351926	0.249631	0.42024	0
hsa-miR-3145-5p	0	0	0	0	0	0	0	0	0	0	0	0	0	0	0	0	0	0	0	0	0	0	0	0	0	0	0	0	0	0	0	0	0	0	0	0	0	0	0	0	0	0	0	0	0	0	0	0	0
hsa-miR-499b-5p	0	0	0	0	0	0	0.184361	0	0	0	0	0	0	0	0	0	0	0	0	0	0	0	0	0	0	0	0	0	0	0	0	0	0	0	0	0	0	0.247897	0	0	0	0	0	0	0	0.117309	0	0	0
hsa-miR-375-3p	970.087248	11764.778412	9544.339726	33753.315074	29903.881724	45080.604008	16813.568846	111321.376023	590.024481	17083.430379	7195.764836	28128.611028	15700.321801	9273.259533	729.069054	35620.141011	10157.841414	25241.493645	3277.264811	470.419998	38330.365627	27207.240118	37054.685209	27433.680054	17244.632562	12300.601577	19768.087349	15826.421191	10236.598119	11192.711797	619.155841	29886.306928	35633.353107	119.907178	25034.060309	64746.232098	7709.494467	17134.369161	522.049934	40116.123104	9710.54858	30116.3077	126.658788	39252.162683	4704.500572	31631.670782	11661.017928	8888.483593	32261.387355
hsa-miR-4491	0	0.324474	0.285784	0.217382	0.288991	0.17627	0.553083	0.173677	0	0.372805	0	0.22832	0.42804	0	0	0.610834	0	0.232245	0.103364	0.161545	0	0	0.370818	0.16375	0.171224	0.277916	0.3234	0.178959	0.284468	0.131121	0	0.302625	0	0	0.709221	0	0.61269	0	0.351312	0.298732	0.514257	0.243301	0	0	0	0.234618	0.249631	0.42024	0.29326
hsa-miR-378a-3p	740.966819	513.804584	551.563783	775.835835	742.994868	294.900234	624.616184	275.972695	929.795494	390.886363	1964.0815	408.122632	526.062119	744.918447	855.738723	507.602587	952.04262	611.964262	1388.491081	753.447417	364.97052	374.679289	581.441916	1047.180775	546.203884	494.553107	423.167595	643.894606	516.310284	829.075194	734.582179	349.531523	380.521059	1044.053633	411.34781	464.288698	373.741685	465.549927	782.020965	350.113907	512.028819	475.897125	837.718271	519.947387	758.92886	382.074029	448.587101	820.727553	271.48669
hsa-miR-371a-3p	0	0	0	0	0	0	0.184361	0	0	0	0	0	0	0	0	0	0	0	0	0	0	0	0	0	0	0	0	0	0	0	0	0	0	0	0	0	0	0	0	0	0	0	0	0	0	0.117309	0	0	0
hsa-miR-1234-3p	0	0	0	0	0	0	0	0	0	0	0	0	0	0	0	0	0.181341	0	0.103364	0	0	0	0	0	0	0	0	0	0	0	0	0.302625	0	0	0	0	0	0	0	0	0	0	0	0	0	0	0	0	0
hsa-miR-592	0.432303	0.811185	0.571569	0.869528	0.288991	0.17627	0.737445	0.173677	0	0.093201	0.088452	0.684961	0.21402	0.22417	0.110532	0	0	0.464489	0.103364	0	0.769169	0.521112	0.370818	0.49125	0	0.416875	1.131897	0.536877	0.568937	0.393362	0	0.60525	0	0	0.236407	0.355504	0	1.239483	0.351312	0.597464	0	0.729904	0	1.220534	0.238432	0.82116	0.499262	0.21012	0.733153
hsa-miR-4732-3p	0.432303	0	0.285784	0	0	0	0	0	0	0	0.088452	0	0	0	0	0	0	0.232245	0	0.484636	0	0	0	0	0	0	0	0	0	0	0.280161	0	0	0	0	0	0	0	0	0	0	0	0.210747	0	0.238432	0.586543	0	0.21012	0
hsa-miR-519b-3p	0	0	0	0	0	0	0	0	0	0	0	0	0	0	0	0	0	0	0	0	0	0	0	0	0	0	0.1617	0	0	0	0	0	0	0	0	0	0	0	0	0	0	0	0.210747	0	0	0	0	0	0
hsa-miR-6081	0	0	0	0	0	0	0	0	0	0	0	0	0	0	0	0	0	0	0	0	0	0	0	0	0	0	0	0	0	0	0	0	0	0	0	0	0	0	0	0	0.171419	0	0	0	0	0	0	0	0
hsa-miR-1226-5p	0	0	0	0	0	0	0	0	0	0	0	0	0	0	0	0	0	0	0	0	0	0	0	0	0	0	0	0	0	0	0	0	0	0	0	0	0	0	0	0	0	0	0	0	0	0	0	0	0
hsa-miR-4745-5p	0	0	0	0	0	0	0	0	0	0	0	0	0	0	0	0	0	0	0	0.161545	0	0	0	0	0	0	0	0	0	0	0	0	0	0	0	0	0	0	0	0	0	0	0	0	0	0	0	0	0
hsa-miR-7110-5p	0	0	0	0	0	0	0	0	0	0	0	0	0	0	0	0	0	0	0	0	0	0	0	0	0	0	0	0	0	0	0	0	0	0	0	0	0	0	0	0	0	0	0	0	0	0	0	0	0
hsa-miR-6769b-5p	0	0	0	0	0	0	0	0	0	0	0	0	0	0	0	0	0	0	0	0	0	0	0	0	0	0	0	0	0	0	0	0	0	0	0	0	0	0	0	0	0	0	0	0	0	0	0	0	0
hsa-miR-365a-5p	1.296909	0	0	0.217382	0.577982	0	0.184361	0.173677	0	0	0.530713	0	0.428041	0	0.110532	0.305417	0.181341	0	0.310092	0.323091	0	0	0	0.16375	0	0	0	0	0	0	0	0	0	0	0.236407	0	0.20423	0	0.351312	0.298732	0	0	0	0	0.238432	0.117309	0	0.21012	0
hsa-miR-4742-3p	0.432303	0.486711	0	0.434764	0	0.352541	0.184361	0	0.989144	0.186402	0.176904	0.22832	0.21402	0	0.110532	0	0.362682	0.232245	0.206728	0.32309	0.769169	0	0	0.3275	0	0	0.1617	0.178959	0.284468	0.131121	0.560322	0	0	0	0.236407	0	0	0.247897	0	0.298732	0.342838	0	0	0	0	0.234617	0	0	0
hsa-miR-2114-3p	0	0	0.285784	0	0	0	0	0	0.494572	0	0	0	0.21402	0	0	0	0	2.786935	0.206728	0.32309	0	0	0	0.16375	0.171224	0	0	0	0	0.393362	0.560322	0	0	0.220824	0	0	0	0	0	0.298732	0.171419	0	0.421494	0	0.238432	0.117309	0	0.21012	0
hsa-miR-6813-3p	0	0	0	0	0	0	0	0	0	0	0	0	0	0	0	0	0	0	0	0	0	0	0	0	0	0	0	0	0	0	0	0	0	0	0	0	0	0	0	0	0	0.243301	0	0	0	0.117309	0.249631	0	0
hsa-miR-329-3p	0	0.486711	0.571568	0	0.288991	0.17627	0.368722	0.521031	0	0.093201	0.796069	0	0.42804	0	0.110532	0.610834	1.450731	0.696735	0.620184	2.261634	2.307506	0.521112	1.112454	1.47375	0.171224	0.138958	0.646799	0.715836	0	0.786724	1.120644	0.302625	0.958492	1.104119	0.472814	1.066513	0.61269	0.991587	1.405248	0	0.685676	0.486602	0.632241	0.203422	0.476864	2.580789	0.249631	0.42024	0.659838
hsa-miR-6798-3p	0.432303	0.162237	0	0	0	0	0	0	0	0	0.088452	0.11416	0.21402	0.22417	0.331596	0	0	0	0	0	0	0	0.370818	0.16375	0	0.138958	0.1617	0	0	0.262242	0.840483	0	0	0	0.236407	0	0.612691	0	0	0	0	0	0.210747	0	0	0.234617	0	0.21012	0
hsa-miR-5087	0	0	0	0	0	0	0	0	0	0	0	0.11416	0	0	0	0	0	0	0.103364	0.161545	0	0	0	0	0	0	0	0	0	0	0	0	0	0	0	0	0	0	0	0	0	0	0	0	0	0	0	0	0
hsa-miR-6870-5p	0	0	0	0	0	0	0	0	0	0	0	0	0	0	0	0	0	0	0	0	0	0	0	0	0	0	0	0	0	0	0	0	0	0	0	0	0	0	0	0	0	0	0	0	0	0	0	0	0
hsa-miR-1908-3p	0	0	0	0	0	0	0	0	0.494572	0	0	0	0	0	0	0	0	0	0	0	0	0	0	0	0	0	0	0	0	0.131121	0	0	0	0	0	0	0	0	0	0	0	0	0	0	0	0	0	0	0.073315
hsa-miR-215-5p	3.026119	1.946844	0.571568	1.304291	1.444953	0.70508	0.553083	1.563093	4.451149	0.372805	2.122853	0.799121	0.642061	0.22417	0.884256	0	0.906707	3.01918	0.723548	2.261634	1.153752	1.563336	0	1.31	1.027343	1.667501	1.940395	0.715836	0.853405	0.655604	3.922254	2.118373	0.239623	1.324942	0.709221	1.422017	2.042304	1.735276	2.107872	0.896196	0.857095	0	1.053733	0.406844	1.19216	1.173087	1.248155	1.050599	0.586522
hsa-miR-4485-3p	0	0	0	0	0	0	0	0	0	0	0	0	0	0	0	0	0	0	0	0	0	0	0	0	0	0	0	0	0	0	0	0	0	0	0	0	0	0	0	0	0	0	0	0	0	0	0	0	0
hsa-miR-452-5p	34.151914	66.354933	54.299026	40.86779	28.032092	33.315089	54.017869	39.250995	31.652611	45.389047	64.835474	43.837507	59.497669	39.005658	15.806076	30.847089	64.557554	51.790527	16.84836	35.055335	56.533896	35.175038	52.285277	39.954984	43.490843	48.079622	63.709606	55.119381	70.832648	103.585232	68.919608	101.076647	29.47361	61.38894	28.368814	53.325653	49.832222	42.390329	36.536467	43.614872	80.566971	51.579853	62.170285	22.783297	43.156182	57.833129	59.412202	47.066814	36.584353
hsa-miR-6823-3p	0	0	0	0	0	0	0	0	0	0	0	0	0	0	0	0	0	0	0	0	0	0	0	0	0	0	0	0	0	0	0	0	0	0	0	0	0	0	0	0	0	0	0	0	0	0	0	0	0
hsa-miR-6778-5p	0	0	0	0	0	0	0	0	0	0	0	0	0	0	0	0	0	0	0	0	0	0	0	0	0	0	0	0	0	0	0	0	0	0	0	0	0	0	0	0	0	0	0	0	0	0	0	0	0
hsa-miR-5094	0	0	0	0	0	0	0	0	0	0	0	0	0	0	0	0	0	0	0	0	0	0	0	0	0	0	0	0	0	0	0	0	0	0	0	0	0	0	0	0	0	0	0	0	0	0	0	0	0
hsa-miR-766-3p	6.916844	0.811185	1.143137	7.390983	3.467888	1.233893	2.212336	0.868385	8.407725	0.652409	4.334159	1.712402	1.712163	2.690045	0.663192	2.137917	0.906706	2.554691	2.790832	3.392451	1.538337	1.823892	2.595723	4.093748	2.397134	0.277916	1.616996	1.252713	0.284468	5.244823	7.004025	1.513123	1.437737	13.691059	0.472814	4.266052	2.246535	1.983173	4.567058	3.584784	0.514257	3.892819	6.533149	2.441068	3.099615	1.994246	0.748893	1.050599	1.099729
hsa-miR-6839-5p	0	0	0	0	0	0	0	0	0	0	0	0	0	0	0	0	0.181341	0	0	0	0	0	0	0	0	0	0	0.178959	0	0	0	0	0	0	0	0.355504	0	0	0	0	0	0	0	0	0	0	0	0	0
hsa-miR-767-3p	0	0	0	0	0	0	0	0	0	0	0.176904	0	0	0	0	0	0.181341	0	0	0	0	0	0	0	0	0	0	0	0	0	0	0	0	0	0	0	0	0	0.351312	0.298732	0	0	0	0	0	0	0	0	0
hsa-miR-505-5p	9.510659	0	2.286274	2.825964	3.467888	1.938973	1.659251	3.994571	15.331734	1.118416	2.918923	1.484082	2.354225	2.241704	2.100108	1.8325	2.53878	2.554691	2.790833	13.246719	1.922922	0.781668	2.595723	3.929998	1.027343	0	1.293598	0.894795	0.284468	2.09793	4.202415	0	1.67736	4.858118	2.127662	0.711009	2.859226	0	13.701176	2.688588	1.371352	0.243301	9.905096	2.034223	3.338048	3.519258	0	2.941676	1.612937
hsa-miR-149-3p	0.432303	0.162237	0	0.652146	1.155963	0.352541	0	1.042062	0.494572	0.093201	0.088452	0.342481	0.21402	0	0	0.305417	0.181341	0	0	0	0.384584	0.781668	0.370818	0.655	0	0	0.485099	0.357918	0	0	0	0	0	0.220824	0.236407	0.711009	0	0	0	0	0	0.486602	0	0.203422	0	0.351926	0	1.050598	0.293261
hsa-miR-6786-3p	0	0	0	0	0	0	0	0	0	0	0	0	0	0	0	0	0	0	0	0	0	0	0	0	0	0	0	0	0	0	0	0	0	0	0	0	0	0	0	0	0	0	0	0	0	0	0	0	0
hsa-miR-1293	0	0	0	0	0	0	0	0	0	0	0	0.11416	0	0.22417	0	0	0	0	0	0	0	0	0	0	0	0	0	0	0	0	0	0	0	0	0	0	0	0	0	0	0	0	0	0	0	0	0	0	0
hsa-miR-1225-5p	0	0	0	0.217382	0	0	0	0	0	0	0	0	0	0	0	0.305417	0	0	0	0.323091	0	0	0	0	0	0	0	0	0	0.131121	0	0	0	0	0	0	0	0	0	0	0	0	0	0	0	0.117309	0	0	0
hsa-miR-6077	0	0	0	0	0	0	0	0	0	0	0	0	0	0	0	0	0	0	0	0.161545	0	0	0	0	0	0	0	0	0	0	0	0	0	0	0	0	0	0	0	0	0	0	0	0	0	0	0	0	0
hsa-miR-4730	0	0	0	0	0	0	0	0	0	0.093201	0	0.11416	0	0	0	0	0	0	0	0	0	0	0	0	0	0	0	0	0	0.131121	0	0	0	0	0	0	0	0	0	0	0	0	0	0	0	0	0	0	0
hsa-miR-548j-5p	0.432303	0.162237	0.285784	0	0	0	0.184361	0	0.494572	0	0	0.11416	0.21402	0	0	0	0	0.46449	0	0.64618	0.769168	0	0	0.49125	0.171224	0.277917	0	0	0	0.262242	0	0	0	0	0.236407	0	0	0	0.351312	0.298732	0	0	0.210747	0	0	0.117309	0	0	0.146631
hsa-miR-4498	0	0	0	0	0	0	0	0	0	0	0	0	0	0	0	0	0	0	0	0	0	0	0	0	0	0	0	0	0	0	0	0	0	0	0	0	0	0	0	0	0	0	0	0	0	0	0	0	0
hsa-miR-4502	0	0	0	0	0	0	0	0	0	0	0	0	0	0	0	0	0	0	0	0	0	0	0	0	0	0	0	0	0	0	0	0	0	0	0	0	0	0	0	0	0	0	0	0	0	0	0	0	0
hsa-miR-381-3p	89.486658	56.620713	57.156869	31.302988	48.550423	18.332112	20.832829	31.261853	132.050742	13.980198	50.329312	19.63555	80.899706	65.906117	54.050146	77.270431	69.453775	48.539102	107.602114	111.143186	71.917267	56.019505	43.014836	133.78369	38.011682	47.245871	63.062807	32.928462	65.712218	67.39596	52.670271	56.288193	111.903864	51.231059	48.463392	108.784334	93.537535	39.663466	67.451943	49.29078	87.252317	64.718116	79.240772	24.410675	61.753873	82.702546	49.67659	89.090753	26.026944
hsa-miR-6792-3p	0	0	0	0	0	0	0	0	0	0	0	0	0	0	0	0	0	0	0	0.161545	0	0	0	0	0	0	0	0	0	0	0	0	0	0	0	0	0	0	0	0	0	0	0	0	0	0	0	0	0
hsa-miR-4488	0	0	0	0	0	0	0	0	0	0	0	0	0	0	0	0	0	0	0	0	0	0	0	0	0	0	0	0	0	0	0	0	0	0	0	0	0	0	0	0.298732	0	0	0	0	0	0	0	0	0
hsa-miR-302b-3p	0	0	0	0	0	0	0	0	0	0	0	0	0	0	0	0	0	0	0	0	0	0	0	0.16375	0	0	0	0	0	0	0	0	0	0	0	0	0	0	0	0	0	0	0	0	0	0	0	0	0
hsa-miR-888-3p	2.161514	0	0	0	0	0	0	0	0	0	0	0	0	0	0	0	0	0	0	0.32309	0	0	0	0	0	0	0	0	0	0	1.680966	0	0	0	0	0	0	0	0	0	0	0	0	0	0	0	0	0	0
hsa-miR-450a-1-3p	0	0	0	0	0	0	0	0	0.494572	0	0.088452	0	0.21402	0	0	0	0	0	0	0.161545	0	0	0	0	0	0	0	0.357918	0	0.131121	0.280161	0	0.239623	0	0	0	0	0	0.351312	0	0.171419	0	0	0	0	0	0	0	0
hsa-miR-6716-3p	0.432303	0.648948	1.143137	0.869527	0.866972	0.35254	0	0.521031	0.494572	0.372805	0.619165	0	0.428041	1.345022	0.55266	0.610834	0.725365	1.393468	0.516821	0.32309	0	1.30278	0.741635	0.655	0	0.416875	0.808499	0.357918	0.853405	0.524483	1.400805	0.605249	0.958492	0.662471	0.472814	1.422017	0.20423	1.983174	0	0.896196	0.514257	0.486602	0	0	1.669024	0.821161	0.249631	0.840479	0.146631
hsa-miR-5697	0	0	0	0	0	0	0	0	0	0	0	0	0	0	0	0	0	0	0	0	0	0	0	0	0	0	0	0	0	0	0	0	0	0	0	0	0	0	0	0	0	0	0	0.203422	0	0	0	0	0
hsa-miR-154-3p	2.593816	0.811185	1.428922	0.869528	0.288991	0.528811	0.368723	0.521031	6.429436	0.372805	0.442261	0.22832	0.856082	0.448341	0.663192	0.305417	1.26939	0.928979	1.033641	1.938543	0.384584	0	0.370818	2.456249	0.342448	1.111667	1.455296	0.536877	1.137873	0.917844	1.680966	0.605249	1.916983	2.208235	0.472814	4.266052	0.612691	0.74369	1.405249	0.896196	1.542772	1.703108	0.632241	0.203422	1.19216	1.759629	1.497787	2.941676	0.293262
hsa-miR-320d	0	0.162237	0	0.652146	0.288991	0	0.553084	0.347354	0.494572	0.279604	0.530713	0.913281	0.21402	0.22417	0.221064	0.305417	0.544024	1.393467	0.206728	0.161545	0	0.521112	0.741636	0.49125	0.342448	0.138958	0.646798	0	0	0.524483	0	1.513123	0	0.441648	0.709221	0.355504	1.021151	0	0	0.896196	0.685676	0	0.632241	0.203422	0	0.117309	0	0	0.219946
hsa-miR-96-3p	0	0	0	0.217382	0	0.17627	0	0	0	0	0	0	0	0	0	0	0	0	0	0.161545	0	0	0	0	0	0	0	0.178959	0	0.131121	0	0	0	0	0	0	0	0	0	0	0	0	0	0	0	0	0	0	0.073315
hsa-miR-190a-5p	3.026119	6.651717	4.286765	1.956437	4.045869	0.705081	0.553084	0.694708	12.858873	2.236832	2.742019	1.484082	3.638347	3.586727	2.21064	2.137917	3.082803	2.322445	1.963919	4.523269	6.15335	5.992784	2.224906	3.274999	0.856119	6.114171	6.95308	1.431672	9.956396	2.622412	5.323059	2.118373	4.313212	4.195648	4.018916	12.442652	5.30999	7.189004	7.026244	2.091124	1.542772	3.406216	6.533149	1.220533	8.106686	6.56928	6.740039	4.832753	0.659837
hsa-miR-130a-5p	0	0	0.285784	0.869527	1.444953	0.528811	0.184361	0	0.989144	0.186402	0	0.22832	0.428041	0.44834	0.442128	0.305417	0.544024	0	0.103364	0.484636	0.384584	0	0.370818	1.473749	0.171224	0.138958	0.646798	0.178959	0.284468	0.524483	0.280161	0	0	0.662471	0.709221	1.066513	0.612691	0.495794	0.351312	0.896196	0.171419	0.243301	0.210747	0	0.238432	0.469234	0	0.21012	0.219946
hsa-miR-4779	0	0	0	0	0	0	0	0	0	0	0	0	0	0	0	0	0	0	0	0	0	0	0	0	0	0	0	0	0	0	0	0	0	0.220824	0.236407	0	0	0	0	0	0	0	0	0	0	0	0	0	0
hsa-miR-141-5p	349.73288	203.607437	100.02452	302.160776	187.265917	288.201963	319.498183	439.92375	596.948489	230.393681	44.314561	230.717718	172.286415	51.110863	9.616284	271.515463	96.110969	177.89929	29.975612	292.881683	305.744535	205.057441	344.489504	219.424901	141.259627	189.539319	327.118091	176.095689	229.850528	190.124788	299.211963	292.335455	278.441734	169.813293	204.019057	516.547837	114.16481	209.968471	429.654825	260.195574	145.877644	337.94535	197.258944	251.8368	80.828427	213.149685	226.415414	117.456914	115.691601
hsa-miR-101-3p	19198.994981	19998.144007	15372.625631	16190.165647	16774.749157	9290.855714	13830.60254	8076.673519	22395.212538	11308.769379	4836.744181	17058.156158	21018.514477	14047.417876	11692.29572	23202.202664	12880.864643	9632.10845999999	11339.361047	16143.224797	27369.712448	17333.476818	18102.941923	11852.874628	8105.391671	18061.818719	27339.666469	11739.175794	27078.838728	18110.369409	20570.26214	14400.396073	19331.332487	12551.167579	22319.637582	34705.402418	22986.747484	15708.219685	20192.020222	18319.740032	14838.379221	27084.531593	18991.863493	7106.354464	19347.082756	13345.961998	17974.687902	19247.805094	8018.93823
hsa-miR-4769-5p	0	0	0	0	0	0	0	0	0	0	0	0	0	0	0	0.305417	0	0	0	0	0	0	0	0	0	0	0	0	0	0	0	0	0	0	0	0	0	0	0	0	0	0	0	0	0	0	0	0	0
hsa-miR-572	0	0	0	0	0	0	0	0	0	0	0	0	0	0	0	0	0	0	0	0	0	0	0	0	0	0	0	0	0	0	0.280161	0	0	0	0	0	0	0	0	0	0	0	0	0	0	0	0	0	0.073315
hsa-miR-4665-3p	0	0	0	0	0	0	0	0	0	0	0	0	0	0	0	0	0	0	0	0.161545	0	0	0	0	0	0	0	0	0	0	0	0	0	0	0	0	0	0	0	0	0	0	0	0	0	0	0	0	0
hsa-miR-3135a	0	0	0	0	0	0	0	0	0	0	0.088452	0	0	0	0	0	0	0	0	0	0	0	0	0	0	0	0	0	0	0	0	0	0	0	0	0	0	0	0	0	0	0	0	0.203422	0.476864	0	0	0	0
hsa-miR-4423-3p	0	0	0	0	0	0	0	0	0	0	0	0	0	0	0	0	0	0	0	0	0	0	0	0	0	0	0	0	0.284468	0	0	0	0	0	0	0	0	0	0	0	0	0	0	0	0.238432	0	0	0	0
hsa-miR-6803-5p	0	0	0	0	0	0.17627	0	0	0	0	0	0	0	0	0	0	0	0	0	0	0	0	0	0	0	0	0	0	0	0	0	0	0	0	0	0	0	0	0	0	0	0	0	0	0	0	0	0	0
hsa-miR-4753-3p	0	0	0	0	0	0	0	0	0	0	0	0	0	0	0	0	0	0	0	0	0	0	0	0	0	0	0	0	0	0	0	0	0	0	0	0	0	0	0	0	0	0	0	0	0	0	0	0	0
hsa-miR-1275	0.432303	0	0	1.08691	0	0	0	0.173677	0	0.186403	0.088452	0.22832	0	0	0.110532	0	0.362682	1.625712	0	0.161545	0	0	0	0.49125	0.171224	0	0.1617	0	0	0	0	0	0	0.220824	0	0.355504	0.408461	0	0	0	0.342838	0	0	0	0	0	0	0.21012	0.073315
hsa-miR-204-5p	309.961033	17.359359	20.862257	29.346549	27.454108	4.583028	18.804856	11.983711	945.621801	5.126074	29.012328	12.443458	23.114203	36.539785	44.654927	18.019585	27.926583	20.437517	44.756692	352.007271	34.997173	30.224478	15.945154	41.592482	15.067694	13.756886	20.21244	21.296125	21.619603	49.301325	200.315125	14.525984	40.975504	177.100468	9.219866	20.619253	43.705311	21.814907	315.478359	29.574468	25.541445	17.517686	158.06005	16.680628	34.811063	37.421437	14.977866	30.677477	21.921285
hsa-miR-6832-5p	0	0	0	0	0	0	0	0	0	0	0	0	0	0	0	0	0	0	0	0	0	0	0	0	0	0	0	0	0	0	0	0	0	0	0	0	0	0	0	0	0	0	0	0	0	0	0	0	0
hsa-miR-7977	0	0	0	0	0.288991	0	0	0	0	0	0	0	0	0	0	0	0	0	0	0	0	0	0	0	0	0	0	0	0	0	0	0	0	0	0	0	0	0	0	0	0	0	0	0	0	0	0	0	0.073315
hsa-miR-4767	0	0	0	0	0	0	0	0	0	0	0	0	0	0	0	0	0	0	0	0.161545	0	0	0	0	0	0	0	0	0	0	0	0	0.239623	0	0	0	0	0	0	0	0	0	0	0	0	0	0	0	0
hsa-miR-4428	0	0	0	0	0	0	0	0	0	0	0	0	0	0	0	0	0	0	0	0	0	0	0	0	0	0	0	0	0	0	0	0	0	0	0	0	0	0	0	0	0	0	0	0	0	0	0	0	0
hsa-miR-4740-5p	0	0	0	0	0	0	0	0	0	0	0.088452	0	0	0	0.110532	0	0	0	0	0	0	0	0	0	0	0	0	0	0	0	0	0.605249	0	0	0.236407	0	0	0	0	0.298732	0.171419	0	0	0	0.238432	0.117309	0	0	0
hsa-miR-7850-5p	0	0	0	0	0	0	0	0	0	0	0	0	0	0	0	0	0	0	0	0	0	0	0	0	0	0	0	0	0	0	0	0.302625	0	0	0	0	0	0	0	0	0	0	0	0	0	0	0	0	0
hsa-miR-410-5p	0	0	0	0	0	0	0	0	0	0	0.088452	0	0	0	0.221064	0	0.181341	0	0.103364	0.32309	0.384584	0	0	0	0	0.416875	0.1617	0	0	0	0	0	0	0.220824	0	0	0.20423	0	0	0	0.171419	0	0.210747	0	0	0	0	0	0.073315
hsa-miR-7107-5p	0	0	0	0	0	0	0	0	0	0	0	0	0	0	0	0	0	0	0	0	0	0	0	0	0	0	0	0	0	0	0	0	0	0	0	0	0	0	0	0	0	0	0	0	0	0	0	0	0
hsa-miR-450b-5p	21.615135	7.949613	9.430883	7.608366	4.912841	0.528811	0.737445	7.120756	12.858874	1.770825	10.348909	1.484082	20.759979	11.881034	11.826924	10.995001	9.973779	1.857956	14.264258	12.600535	21.152137	10.161679	5.933081	8.351247	3.5957	8.337506	39.131281	4.116058	9.38746	4.851461	6.443703	1.210499	11.501896	5.520589	6.146576	20.619253	17.563816	20.079629	17.214298	12.248012	6.685344	6.082529	10.537336	3.051335	25.273786	13.725103	14.478604	14.708381	0.806469
hsa-miR-4783-5p	0	0	0	0	0	0	0	0	0	0	0	0	0	0	0	0	0	0	0	0	0	0	0	0	0	0	0	0	0	0	0	0	0	0	0	0	0	0	0	0	0	0	0	0	0	0	0	0	0
hsa-miR-4699-3p	0	0	0	0.217382	0	0	0	0	0	0	0	0	0	0	0	0	0	0	0.206728	0	0	0.260556	0	0	0.171224	0	0.1617	0	0	0	0	0	0.239623	0.441648	0	0	0	0.247897	0	0	0	0	0	0	0	0	0	0	0
hsa-miR-579-5p	0	0.162237	0	0.217382	0	0	0	0	0	0	0	0	0	0	0	0.305417	0	0	0.206728	0.32309	0	0.781668	0	0	0	0.138958	0	0	0	0.131121	0	0	0	0.220824	0.472814	0.711008	0	0	0.351312	0	0	0.243301	0.210747	0	0.238432	0	0	0	0.219946
hsa-miR-6499-3p	0	0	0	0	0	0	0	0	0.494572	0	0	0.22832	0	0	0	0	0.181341	0	0	0	0	0	0	0	0	0.277916	0	0	0	0	0.280161	0	0	0.220824	0	0	0	0	0.351312	0	0.171419	0	0	0	0	0.234618	0	0	0
hsa-miR-493-3p	4.75533	3.731451	4.57255	1.521673	1.733944	1.762702	1.106168	2.431478	17.804594	0.838812	3.714993	0.11416	5.136489	4.70758	2.652768	4.886668	3.445488	4.180402	3.204289	10.661992	4.615012	3.387227	3.337358	7.041246	1.198567	3.057086	4.527588	2.147508	3.698089	3.540255	1.120644	1.815748	3.35472	3.09153	4.018916	7.821095	7.148064	5.205831	5.620995	1.792392	5.828249	3.406217	6.322403	1.8308	3.57648	4.105801	2.24668	4.832753	1.319676
hsa-miR-6810-3p	0	0	0	0	0	0	0	0.173677	0	0	0.088452	0.11416	0	0	0	0	0	0	0	0.323091	0	0	0	0	0	0	0	0	0	0	0.280161	0.302625	0	0	0.236407	0	0	0	0	0	0	0	0	0	0	0	0.249631	0	0
hsa-miR-511-5p	2.161514	0.973422	1.428921	2.391201	1.155963	2.996595	1.843613	0.868385	0.989144	0.279604	0.530713	0.11416	0.642061	1.120852	1.65798	2.137918	2.176097	0.928978	1.343734	0.646181	1.922921	0.781668	2.595723	0.81875	1.027343	0.972708	1.293597	1.610631	1.422342	2.622411	0.560322	1.210499	0.958492	2.42906	1.654848	0.355504	2.859226	1.735277	1.053937	0.597464	1.714191	1.703108	0.63224	1.220533	0.715296	1.759629	1.747417	1.260719	1.612938
hsa-miR-6795-3p	0	0	0	0	0	0	0	0	0	0	0	0	0	0	0	0	0	0	0	0	0	0	0	0	0	0	0	0	0	0	0	0	0	0	0	0	0	0	0	0	0	0	0	0	0	0	0	0	0
hsa-miR-4772-5p	0	0.648948	0	0.652146	0.288991	0.17627	0	0	0	0.186402	0.176904	0	0	0	0	0.610834	0	0	0	0	0	0	0	0.3275	0.171224	0.138958	0.3234	0	0	0	0	1.210499	0	0.220824	0.236407	0.355504	0.612691	0.247897	0	0	0	0.243301	0.210747	0.406844	0	0.234618	0	0	0.073315
hsa-miR-3171	0	0	0	0	0	0	0	0	0	0	0	0	0	0	0	0	0	0	0	0	0	0	0	0	0	0	0	0	0	0	0	0	0	0	0	0	0	0	0	0	0	0	0	0	0	0	0	0	0
hsa-miR-548n	0	0.162237	0	0	0	0	0	0	0	0	0	0	0	0	0.110532	0	0	0	0	0	0	0	0	0	0	0	0	0	0	0.131121	0	0	0.239623	0	0	0	0	0	0	0	0	0	0	0	0	0	0	0	0
hsa-miR-372-5p	0	0	0	0	0	0	0	0	0	0	0	0	0	0	0	0	0	0	0	0	0	0	0	0	0	0	0	0	0	0	0	0	0	0	0	0	0	0	0	0	0	0	0	0	0	0	0	0	0
hsa-miR-6784-3p	0.432303	0	0	0	0	0	0	0	0	0	0.088452	0	0	0	0	0	0.181341	0	0	0	0	0	0	0	0	0	0	0	0	0	0.280161	0	0	0	0	0	0	0	0	0	0	0	0	0	0	0.117309	0	0	0
hsa-miR-6820-3p	0.432303	0.162237	0.285784	0	0.288991	0.352541	0	0	0.494572	0.186402	0	0	0	0	0	0.91625	0	0	0	0.323091	0	0	0	0	0	0	0.1617	0	0.284468	0.393362	0	0.302625	0.239623	0.220824	0.236407	0	0.40846	0.247897	0.351312	0.896196	0	0.243301	0.210747	0.203422	0.476864	0	0	0	0.073315
hsa-miR-616-5p	0.864606	0.324474	0	1.08691	0.288991	0	0	0	1.978288	0	0.442261	0	0.21402	0.22417	0.221064	0.610833	1.450731	0.232245	0.103364	1.130816	1.153753	0	0	0.655	0	0	0.4851	0	0.853405	0.131121	1.400805	0	0.479246	0.441647	0.236407	1.422017	0.408461	0.247897	1.75656	0.597464	0.171419	0.243301	0.63224	0	0	0.469234	0.249631	0.21012	0
hsa-miR-3923	0	0	0	0	0	0	0	0.347354	0	0	0	0	0.21402	0.22417	0	0	0.181341	0	0	0	0	0	0	0	0	0	0	0.178959	0	0	0.280161	0	0	0	0	0	0	0	0	0	0	0	0	0	0	0	0	0	0
hsa-miR-2110	1.296908	0.486711	0	1.304292	0.577982	1.233891	0	0.173677	0.989144	0.559208	0.79607	0.570801	0	0	0.442128	0	0.906706	0.46449	0.206728	1.615453	0.384584	0	0.741636	0.49125	0.342448	0.416875	0	0	0.284468	0.917845	0.560322	0.302625	0.239623	0.662472	0	1.066512	0	0.247897	1.75656	0.298732	0.171419	0	0.210747	0.81369	0.238432	0.234617	0.249631	0.21012	0.513208
hsa-miR-378f	0.432303	0	0	0	0.288991	0	0	0	0.989144	0.093201	0	0	0	0	0.221064	0	0.362682	0.232245	0.206728	0	0	0	0.370818	0.3275	0	0.138958	0	0.357918	0	0	0.280161	0	0	0	0	0	0	0	0	0.298732	0.342838	0	0.421494	0	0.238432	0	0	0	0.073315
hsa-miR-4659b-3p	0	0	0	0	0	0	0	0	0	0	0	0	0	0	0	0	0	0	0	0	0	0	0	0	0	0	0	0	0	0	0	0	0	0	0	0	0	0	0	0	0	0	0	0	0	0	0	0	0
hsa-miR-3147	0	0	0	0	0	0	0	0	0	0	0	0	0	0	0	0	0	0	0	0	0	0	0	0	0	0	0	0	0	0	0	0	0	0	0	0	0	0	0	0	0	0	0	0	0	0	0	0	0
hsa-miR-6801-5p	0	0	0	0	0	0	0	0	0	0	0	0	0	0	0	0	0	0	0	0	0	0	0	0	0	0.138958	0	0	0	0	0	0	0	0	0	0	0	0	0	0	0	0	0	0	0	0	0	0	0
hsa-miR-548ab	0	0	0	0	0	0	0	0	0	0	0	0	0	0	0	0	0	0	0	0	0	0	0	0	0	0	0	0	0	0	0	0	0	0	0	0	0	0	0	0	0	0	0	0	0	0	0	0	0
hsa-miR-664a-3p	30.693491	6.48948	31.722062	21.520804	27.165117	7.403353	16.77688	13.373127	31.652612	10.345347	41.041828	15.297463	15.195447	12.777716	9.837348	15.576253	21.579631	30.656277	16.434904	21.808619	19.998385	16.154462	30.40704	28.164989	12.841785	7.503755	23.446431	17.001108	15.645765	28.45316	14.288211	26.328349	11.74152	14.795178	17.966918	34.128418	13.683437	19.831733	22.835293	21.508704	9.942307	14.111468	19.599448	12.815604	24.320059	62.642779	10.484506	23.323287	11.29056
hsa-miR-3919	0	0	0	0	0	0	0	0	0	0	0	0	0	0	0	0	0	0.232245	0.310093	0	0	0	0	0	0	0	0.1617	0	0	0	0	0	0	0	0	0	0	0	0	0	0	0	0.210747	0	0	0	0.249631	0	0
hsa-miR-3682-3p	0	0.162237	0	0	0.288991	0.17627	0.184361	0.347354	0.494572	0.372805	0.088452	0.11416	0	0	0	0.610834	0.181341	0	0.103364	0.161545	0.384584	0	0	0.16375	0.513671	0.277916	0	0.178959	0	0.655604	0.280161	0.302625	0	0	0	0.355504	0.20423	0.247897	0	0	0	0.243301	0.210747	0	0	0	0.748893	0	0.439891
hsa-miR-4654	0	0	0	0	0	0	0	0	0	0	0.088452	0	0	0	0	0	0	0	0	0	0	0	0	0	0	0	0	0	0	0	0	0	0	0	0	0	0	0	0	0	0	0	0	0	0	0	0	0	0
hsa-miR-491-3p	0.432303	0.162237	0	1.086909	0.288991	0.881351	0.921807	0.173677	1.483716	0.279603	0.353809	0.22832	0.21402	0.22417	0.221064	0.305417	0	0.46449	0.723549	0.484636	0	0	0.370818	0.9825	0.342448	0.138958	0.3234	0.357918	0.853405	0.131121	0.280161	0	0.239623	0	0	1.066513	0.20423	0.247897	1.405248	0	0.171419	0.243301	0.421493	0	1.430592	0.469234	0.748893	0.630359	0.366576
hsa-miR-449b-3p	0	0	0	0	0	0	0	0	0	0	0	0	0	0	0	0	0	0	0	0.161545	0	0	0	0	0	0	0	0	0	0.131121	0	0	0	0	0	0	0	0	0.351312	0	0	0	0	0	0	0	0	0	0
hsa-miR-4757-5p	0	0	0	0	0	0	0	0	0	0	0	0	0	0	0	0	0	0	0.103364	0	0	0	0	0	0	0	0	0	0	0	0	0	0.239623	0	0	0	0	0	0	0	0	0	0	0	0	0	0	0	0
hsa-miR-320c	0	0.162237	1.143137	0.434764	0.288991	0.17627	0.737444	0.347354	0	0.559206	0.619164	0.91328	0.85608	0.44834	0	0.610834	0.544024	1.393469	0.310092	0.32309	0.769168	0.260556	0.741636	0.49125	0.342448	0.138958	0.3234	0.178959	0	0.131121	0.840483	0.60525	0	0.220824	0	0.355504	0	0.247897	0.351312	0.896196	0	0.486602	0.210747	0.406844	0	0.469235	0.748893	0.42024	0.219945
hsa-miR-1185-5p	0	0	0	0.217382	0.288991	0	0	0	0.494572	0.093201	0.265356	0	0	0.22417	0	0	0.181341	0.232245	0	0.161545	0	0	0	0.3275	0	0	0.1617	0	0	0.262242	0	0	0	0	0.472814	0.355504	0	0.495794	0.351312	0	0.342838	0	0	0.203422	0	0.234617	0	0.21012	0
hsa-miR-5587-3p	0	0	0	0	0	0	0	0	0	0	0	0	0	0	0	0	0	0	0	0	0	0	0	0	0	0	0	0	0	0	0	0	0	0	0	0	0	0	0	0	0	0	0	0	0	0	0	0	0
hsa-miR-7106-5p	0	0	0	0	0	0	0	0	0	0	0	0	0	0	0	0	0	0	0	0	0	0	0	0	0	0	0	0	0	0	0	0	0	0	0	0	0	0	0	0	0	0	0	0	0	0	0	0	0
hsa-miR-504-3p	0	0	0	0	0.288991	0.17627	0	0	0	0	0	0.22832	0	0	0	0	0	0	0	0	0	0	0.370818	0.16375	0	0	0	0	0	0.131121	0	0	0	0	0	0	0	0	0	0	0	0	0	0.203422	0	0	0	0.21012	0.073315
hsa-miR-874-3p	16.859806	3.569214	6.001471	14.564585	8.091738	1.938974	4.424672	1.563093	12.364302	1.770826	5.572489	3.653125	5.778551	3.362556	5.637132	9.773335	10.517803	4.412648	6.718672	6.300269	6.922517	5.732229	5.562264	15.064995	3.082029	2.918127	5.336086	5.726688	7.39618	8.653957	6.443703	1.513124	5.990572	7.066354	5.673762	17.064209	10.41575	2.97476	8.431492	9.559424	6.342506	4.866023	5.057922	3.051334	10.96787	10.323154	3.245204	8.825029	2.932612
hsa-miR-6516-3p	0	0	0	0	0	0	0	0	0	0	0	0.11416	0	0	0	0	0	0	0	0.32309	0	0.260556	0	0	0	0	0	0	0	0	0.280161	0	0	0	0	0	0	0	0	0	0	0	0	0	0.238432	0	0	0	0
hsa-miR-4781-5p	0	0	0	0	0	0	0	0	0	0	0	0	0	0	0	0	0	0	0	0	0	0	0	0	0	0	0	0	0	0	0	0	0	0	0.236407	0	0	0	0	0	0	0	0	0	0	0	0	0	0
hsa-miR-3159	0	0	0	0	0	0	0	0	0	0.093201	0	0	0	0	0	0	0	0	0	0	0	0	0	0	0	0	0	0	0	0	0	0.302625	0	0	0	0	0	0	0	0	0	0	0	0	0	0.234617	0	0	0
hsa-miR-3164	0	0	0	0	0	0	0	0	0	0	0	0	0	0	0.110532	0	0	0	0	0.161545	0	0	0	0	0	0	0	0	0	0.131121	0	0	0.239623	0	0	0	0	0	0	0	0	0	0	0	0	0.117309	0	0	0
hsa-miR-3149	0	0	0	0.217382	0	0	0	0	0.494572	0	0.088452	0.11416	0	0	0	0	0	0	0	0.161545	0	0	0	0	0	0	0	0	0	0	0	0	0	0	0	0	0	0	0.351312	0	0	0	0.210747	0	0	0	0	0	0
hsa-miR-4433b-5p	0	0	0	0	0.288991	0	0	0	0	0	0	0	0	0	0	0	0	0	0	0	0	0	0	0	0	0	0.1617	0	0	0.131121	0	0	0.239623	0	0	0	0	0	0	0.298732	0	0	0	0	0	0	0	0	0
hsa-miR-7151-5p	0	0.324474	0	0	0	0	0	0	0	0	0	0.11416	0	0	0	0	0	0	0.103364	0	0	0	0	0	0	0	0	0	0	0	0	0	0.239623	0	0	0	0	0	0	0	0	0	0	0	0	0	0	0	0
hsa-miR-643	0	0.162237	0.285784	0.434764	0.288991	0.17627	0.368722	0	0.989144	0	0.088452	0.11416	0	0.22417	0.221064	0.305417	0.181341	0.232245	0.103364	0	0	0.260556	0.370818	0.16375	0.171224	0.277916	0	0	0	0.393363	0.280161	0.302625	0	0.220824	0.236407	0.355504	0.20423	0.247897	0	0	0	0	0	0	0	0.117309	0.249631	0.21012	0
hsa-miR-4638-5p	0	0	0	0	0	0	0	0	0	0	0	0	0	0	0	0	0	0	0	0	0	0	0	0	0	0	0	0	0	0	0	0	0	0	0	0	0	0	0	0	0	0	0	0	0	0	0.249631	0	0
hsa-miR-1343-5p	0	0	0	0	0	0	0	0	0	0	0	0	0	0	0	0	0	0	0	0	0	0	0	0	0	0	0	0	0	0	0	0	0	0	0	0	0	0	0	0	0	0	0	0	0	0	0	0	0
hsa-miR-6827-3p	0	0	0	0.217382	0	0	0	0	0	0	0.088452	0	0	0	0	0	0	0	0	0	0	0	0	0	0	0	0	0	0	0	0	0	0	0	0	0	0	0	0	0	0	0	0	0.203422	0	0.117309	0	0	0.073315
hsa-miR-10b-5p	90670.3026219999	13483.517205	8461.788631	18556.149733	15991.87359	17636.197461	21831.88422	42012.631178	104741.957021	16214.328006	22328.700997	16531.078622	11044.52223	9258.68844699999	4931.385053	23038.80472	6893.332597	9335.764475	6083.292308	79142.187838	13490.833433	11456.379439	12176.165033	26059.326926	16305.298866	18868.611452	11169.554707	14346.072057	22537.015034	13963.157751	69611.327021	43094.361708	17411.47434	41039.169019	15980.389585	11473.547809	12595.503251	20287.118868	85007.365254	16530.634071	20929.58515	18407.438007	58471.470793	27601.354142	7266.690178	25116.117895	17722.061222	6587.252627	6785.114433
hsa-miR-933	0	0	0	0	0	0	0	0	0	0	0	0	0	0	0	0	0	0	0	0	0	0	0	0	0	0	0	0	0	0	0	0	0	0	0	0	0	0	0	0	0	0	0	0	0	0	0	0	0
hsa-miR-377-3p	1.296908	1.297896	0.571568	1.956437	1.155963	0.17627	0.184361	0.347354	3.462004	0.372805	0.442261	0.22832	0.64206	0.672511	0.55266	0.610834	1.813414	0.464489	0.516821	1.453907	3.845844	0.781668	1.112454	2.292499	0.171224	0.277916	1.616995	0.894795	1.137873	1.835689	0.560322	0.907874	1.198115	1.76659	0.945628	2.844035	0.612691	0.247897	2.459185	1.194928	1.542772	0.486602	2.528961	0.406844	0.715296	1.642321	0.499262	1.891077	0.366577
hsa-miR-301b-3p	1.296909	0	0.285784	0.652146	0	0	0	0.347354	0	0	0	0	0.21402	0	0.110532	0	0	0	0.206728	0.484636	1.153753	0.260556	0	0.3275	0	0	0.1617	0.178959	0	0	0.280161	0.302625	0	0	0	0	0.20423	0	0	0.298732	0.171419	0	0.210747	0	0	0	0	0	0.073315
hsa-miR-561-5p	0.864606	0.486711	0	0.869528	0.577982	0.35254	0.553084	0.347354	0.494572	0.279604	0.176904	0.34248	0.642061	0.448341	0.221064	0.305417	0.362682	0.232245	0.930278	0.484636	0.769168	0.521112	0.370818	0.655	0	0.138958	0.646799	0.536877	0.853405	0.393362	0.840483	0.302625	0.479246	0.441647	0.236407	1.422017	0.40846	0.74369	1.053936	0.597464	0.342838	0.729903	0.210747	0.406845	0.476864	0.117309	0.499262	0.63036	0.293261
hsa-miR-513b-3p	0	0	0	0	0	0	0	0	0	0	0	0	0	0	0	0	0	0	0	0	0	0	0	0	0	0	0	0	0	0	0	0	0	0	0	0	0	0	0	0	0	0	0	0	0	0	0	0	0
hsa-miR-873-5p	1.296908	0.486711	1.143137	0	0	0	0	0.347354	7.913153	0	0.884521	0.11416	0.856081	1.345022	0.221064	0.305417	2.357439	0.46449	0.206728	1.453908	0.769168	2.345003	0	0.3275	0.342448	0.555832	2.587194	0.178959	0.284468	0.655605	0.840483	0	0.958492	2.870707	0.236407	3.555043	1.021152	0.495794	1.405249	0.298732	0.857095	0	2.107468	0	0.238432	0.234618	0.249631	2.521438	0.073315
hsa-miR-6866-3p	0	0	0	0	0	0	0	0	0	0	0	0	0	0	0	0	0.181341	0	0.103364	0	0	0	0	0	0	0	0	0	0	0	0	0	0	0.220824	0.236407	0	0	0	0	0	0	0	0	0	0	0	0	0	0
hsa-miR-4433a-5p	0	0	0	0	0	0	0	0	0	0	0	0	0	0	0	0.305417	0	0.232245	0	0	0	0	0	0	0	0	0	0	0	0	0	0	0	0	0	0	0	0	0	0	0	0	0	0	0	0	0	0	0
hsa-miR-5703	0	0	0	0.434764	0	0	0.368723	0.173677	0	0	0	0	0	0	0	0.305417	0	0	0	0	0	0	0	0	0	0.138958	0	0	0	0	0	0	0	0	0	0.355504	0	0	0.351312	0	0.171419	0	0.421493	0	0	0	0	0.42024	0
hsa-miR-1180-5p	0	0	0	0	0	0	0	0	0	0	0	0	0	0	0	0	0	0	0	0	0	0	0	0	0	0	0	0	0	0	0	0	0	0	0	0	0	0	0	0	0	0	0	0	0	0	0	0	0
hsa-miR-6860	0	0	0	0	0	0	0.184361	0	0	0	0	0	0	0	0	0	0	0	0	0	0	0	0	0	0	0	0	0	0	0	0.280161	0	0	0	0	0	0	0	0	0	0	0	0	0	0	0	0	0	0
hsa-miR-6869-5p	0	0	0	0	0	0	0	0	0	0	0	0	0	0	0	0	0	0	0	0	0	0	0	0	0	0	0	0	0	0.131121	0	0	0	0	0	0	0	0	0	0	0	0	0	0	0	0	0	0	0
hsa-miR-4646-5p	0	0	0	0	0	0	0	0	0	0	0	0	0	0	0	0	0	0	0	0.161545	0	0	0	0	0	0	0	0	0	0	0	0	0	0	0	0	0	0	0	0	0	0	0	0	0	0	0	0	0.073315
hsa-miR-324-5p	25.938162	2.758029	6.858824	18.912222	20.807325	3.877948	4.609033	5.557663	22.750315	2.702838	3.361184	5.023048	5.99257	7.173453	4.97394	9.467917	11.061827	9.986514	6.098487	21.162438	9.614608	8.598342	8.528803	12.608744	4.623042	2.223336	10.18707	5.36877	4.551494	16.78343	11.766762	5.447245	14.37737	19.653294	7.565018	11.376139	5.718452	2.974761	29.158913	16.43026	5.65683	7.299036	17.070484	5.695824	4.291776	9.384686	2.49631	7.56431	3.885713
hsa-miR-548x-3p	0	0	0	0	0	0	0	0	0	0	0	0	0	0	0	0	0	0	0	0	0	0	0	0	0	0	0	0	0	0	0	0	0	0	0	0	0	0	0	0	0	0	0	0	0	0	0	0	0
hsa-miR-6838-3p	0	0	0	0	0	0	0	0.173677	0	0.093201	0	0	0	0	0	0	0	0	0	0	0	0	0	0	0	0	0.1617	0.357918	0	0.131121	0.280161	0	0	0	0	0	0	0	0	0	0	0	0.421494	0	0	0	0.249631	0	0
hsa-miR-516a-5p	0.864606	0	0	0	0.577982	0.17627	0.368722	0	0	0	0.265357	0	0	0	0.221064	0	0.181341	0	0	0.161545	0	0	0	0	0.171224	0.138958	0.1617	0	0	0	0.560322	0	0	0.220824	0.236407	0	0	0	1.053936	0	0	0	0.63224	0	0	0.469234	0.249631	0	0.073315
hsa-miR-4295	0	0	0	0	0	0	0	0	0	0	0	0	0	0	0	0	0	0	0	0	0	0	0	0	0	0	0	0	0	0	0	0	0	0	0	0	0	0	0	0	0	0	0	0	0	0	0	0	0
hsa-miR-421	0.864606	1.784607	0.285784	1.08691	1.733944	1.410162	1.474891	1.389416	0	1.491222	3.095826	1.027441	1.070101	2.017534	0.884256	0.91625	1.450731	1.857956	0.826914	2.42318	1.153752	0.781668	1.112453	1.14625	1.541014	0.83375	1.778696	2.147508	0.568936	1.573448	1.961127	1.815749	0.479246	2.208236	0.709221	1.422017	0	0.247897	2.107873	0.896196	1.542771	0.486602	1.264481	1.8308	0.238432	1.876938	0.499262	0.840479	1.173045
hsa-miR-4743-5p	0	0	0	0	0.288991	0	0	0	0	0	0	0	0	0	0	0	0	0	0	0.161545	0	0	0	0	0.171224	0	0	0	0	0	0	0	0	0.220824	0	0	0	0	0	0	0	0	0	0	0	0	0	0	0
hsa-miR-5088-5p	0	0	0	0	0	0	0	0	0	0	0	0	0	0	0	0	0	0	0	0	0	0	0	0	0	0	0	0	0	0	0	0	0	0	0	0	0	0	0	0	0	0	0	0	0	0	0	0	0
hsa-miR-6842-5p	0	0	0	0	0	0	0	0.173677	0	0	0	0	0	0	0	0	0	0	0	0	0	0	0	0	0	0	0	0	0	0	0	0	0	0	0	0	0	0	0	0	0	0	0	0	0	0	0	0	0
hsa-miR-4504	0	0	0	0	0	0	0	0	0	0	0	0	0	0	0	0	0	0	0	0	0	0	0	0	0	0	0	0	0	0	0	0	0	0	0	0	0	0	0	0	0	0	0	0	0	0	0	0	0
hsa-miR-3609	0	0.162237	0	0	0	0	0	0	0	0	0	0.22832	0.21402	0	0	0	0	0	0	0.161545	1.538336	0	0	0	0	0	0	0	0	0	0	0	0.239623	0	0	0	0	0	0	0	0	0.243301	0	0	0	0	0	0	0
hsa-miR-1247-3p	26.802768	10.220931	23.720099	13.912439	15.894485	42.128603	55.861481	31.609207	21.761171	34.298088	45.199081	29.110843	24.612343	15.46776	11.274264	15.270836	25.750484	40.410546	9.199412	20.677801	12.691283	12.50668	21.50742	29.474988	37.155564	12.367301	15.846553	13.600886	25.88663	18.619119	22.412881	54.472445	31.150969	21.640708	16.075662	15.642191	18.584967	14.13011	22.48398	8.065764	54.854108	29.196142	13.487792	13.832714	29.56556	43.990716	19.970488	20.80185	42.889469
hsa-miR-892c-5p	1.296908	0	0	0	0	0	0	0	0	0	0	0	0	0	0	0	0	0	0	0	0	0	0	0	0	0	0	0	0	0	0	0	0	0	0	0	0	0	0	0	0	0.243301	0	0	0	0	0	0	0
hsa-miR-450a-2-3p	0	0	0	0	0	0	0	0.173677	0	0	0	0	0	0	0	0	0	0	0	0	0	0	0	0	0	0	0	0	0	0	0	0	0	0	0	0	0	0	0	0.298732	0.514257	0	0	0	0	0	0	0	0
hsa-miR-372-3p	0	0	0	0	0.288991	0	0	0.347354	0	0	0.088452	0	0	0	0	0	0.181341	0.232245	0	0.161545	0	0	0	0	0	0	0.323399	0	0	0	0	0.302625	0.239623	0	0	0	0	0	0	0	0	0	0.210747	0.203422	0	0.351927	0.249631	0.21012	0.659838
hsa-miR-1224-3p	0	0	0	0	0	0	0	0	0.494572	0	0	0	0	0	0	0	0	0	0	0	0	0	0	0	0	0	0	0	0	0	0.280161	0	0	0.662471	0	0	0	0	0.702624	0	0	0	0	0	0	0	0	0	0
hsa-miR-3529-3p	0	0	0	0	0	0	0	0	0	0	0	0	0	0	0	0	0	0	0	0	0	0	0	0	0	0	0	0	0	0	0	0	0	0	0	0	0	0	0	0	0	0	0	0	0	0	0	0	0
hsa-miR-5707	0	0	0	0	0	0	0	0	0	0	0	0	0	0	0	0	0.181341	0	0	0	0	0	0	0	0	0	0.1617	0	0	0	0	0	0	0	0	0	0	0	0	0	0	0	0	0	0	0	0	0	0
hsa-miR-598-3p	55.334745	20.928573	12.288726	37.389679	27.454109	19.037193	20.832829	23.967421	48.962634	22.927524	15.56759	21.347953	18.619774	12.329375	28.627787	27.487505	15.595364	41.107278	30.905891	43.940329	29.612993	17.196686	27.440498	22.59749	18.149722	21.816476	28.620813	21.833002	20.48173	32.386775	38.101897	23.604726	22.284925	32.902706	21.040205	45.860062	15.521513	17.352767	63.938822	25.093488	15.427718	26.033228	38.145158	24.207252	21.220443	26.042504	23.215693	24.163765	15.542852
hsa-miR-1294	0	0	0	0	0	0	0	0	0	0	0	0	0	0	0	0	0	0	0.103364	0.32309	0	0	0	0	0	0	0.1617	0	0	0	0	0	0	0	0	0	0.20423	0	0	0	0	0.486602	0	0	0	0	0	0	0
hsa-miR-922	0	0	0	0	0	0	0	0	0	0	0	0	0	0	0	0	0	0	0	0	0	0	0	0	0	0	0	0	0	0	0	0	0	0	0	0	0	0	0	0	0	0	0	0	0	0	0	0	0
hsa-miR-504-5p	0.864606	1.297896	3.429411	3.912874	6.935774	2.467785	2.581057	1.389416	1.483716	1.39802	0.707617	1.826563	1.926183	1.345022	1.547448	1.832501	2.720119	3.715914	2.170647	0.807726	2.692089	2.345003	2.224905	3.766249	1.712238	2.223334	2.263795	1.073754	3.413621	3.146894	0.560322	5.14462	3.115097	0.883295	2.364069	1.422017	1.429613	1.487381	0.351312	3.584784	1.71419	1.703109	0.421494	2.034223	2.622752	3.519258	0.499262	2.311318	2.19946
hsa-miR-4728-3p	0.864605	0.162237	0.285784	0	0.288991	0.17627	0.921806	0.173677	4.451148	0	0.265357	0	0	0.22417	0	0	0.362683	0.232245	0.103364	0.807726	0	0.260556	0	0.81875	0.342448	0.277916	0.1617	0.178959	0	0.393362	1.680966	0	0	1.766589	0.236407	0	0.20423	0.495794	4.91837	0.298732	0.171419	0	1.685974	0	0.476864	0.469234	0	0.42024	0.439891
hsa-miR-4280	0	0	0	0	0	0	0	0	0	0	0	0	0	0	0	0	0	0	0	0	0	0	0	0	0	0	0	0	0	0	0	0	0	0	0	0	0	0	0	0	0	0	0	0	0	0	0	0	0
hsa-miR-6787-5p	0	0	0	0	0	0	0	0	0	0	0	0	0	0	0	0	0	0	0	0	0	0	0	0	0	0	0	0	0	0	0	0	0	0	0	0	0	0	0	0	0	0	0	0	0	0	0	0	0
hsa-miR-6862-3p	0	0	0	0	0	0	0	0	0	0	0	0	0	0	0	0	0	0	0	0	0	0	0	0	0	0	0	0	0	0	0	0	0	0	0	0	0	0	0	0	0	0	0	0	0	0	0	0	0
hsa-miR-4802-5p	0.432303	0	0	0.217382	0.577982	0	0	0	0	0	0	0	0	0	0	0	0	0.232245	0	0	0	0.260556	0	0.16375	0	0.138958	0.1617	0	0	0	0.280161	0	0	0.220824	0	0	0	0	0	0	0	0	0	0	0	0.234617	0.249631	0	0
hsa-miR-4448	0	0	0	0	0	0	0	0	0	0	0	0	0	0	0	0	0	0	0.103364	0	0	0	0	0	0	0	0	0	0	0.131121	0	0	0	0	0.236407	0	0	0	0	0	0	0	0	0	0	0	0	0	0
hsa-miR-5699-3p	0	0.162237	0	0.434764	0	0	0.184361	0	0	0	0.088452	0	0	0	0	0.305417	0	0.232245	0	0.161545	0	0	0.370818	0.16375	0	0.138958	0.1617	0	0	0.131121	0	0	0	0.220824	0	0.355504	0.20423	0	0	0	0	0.243301	0.421494	0	0	0.234618	0	0.21012	0.219945
hsa-miR-454-5p	0	0.162237	1.143138	0.217382	0	0	0.368723	0.521031	1.483716	0	0.088452	0.11416	0	0.22417	0	0	0.544024	0	0.516821	0	0	0.521112	0.741636	0.16375	0	0.277916	0.808498	0.357918	0	0.655603	0.560322	0	0	0.441648	0.472814	0	0.20423	0.247897	0.702624	0	0.514257	0	0	0.406845	0	0.117309	0.249631	0.42024	0.219946
hsa-miR-3190-3p	0	0	0	0	0	0	0	0	0	0	0	0.11416	0	0	0	0	0	0	0	0.161545	0	0	0	0	0	0	0	0	0	0	0	0	0	0	0	0	0	0	0	0	0	0	0	0	0	0	0	0	0
hsa-miR-662	0	0	0	0	0	0	0	0	0	0	0	0	0	0	0	0	0	0	0	0	0	0	0	0	0	0	0	0	0	0	0	0	0	0	0	0	0	0	0	0	0	0	0	0	0	0	0	0	0
hsa-miR-422a	0	0	0	0	0	0	0	0	0	0	0.088452	0	0	0	0	0	0	0	0	0	0	0	0	0	0	0	0	0	0	0	0	0	0	0	0	0	0	0	0	0	0	0.486602	0	0	0	0	0	0	0
hsa-miR-5004-5p	0	0	0	0	0	0	0	0	0	0	0	0	0	0	0	0	0	0	0	0	0	0	0	0	0	0	0	0	0	0	0	0	0	0	0	0	0	0	0	0	0	0	0	0	0	0	0	0	0
hsa-miR-514a-5p	0	0	0.285784	0	0	0	0	0	0	0	0	0.11416	0	0	0	0	0	0	0	0	0	0	0	0.16375	0	0	0	0	0	0.131121	0	0	0	0	0	0	0	0	0	0	0	0	0	0	0	0	0	0	0.073315
hsa-miR-6840-5p	0	0	0	0	0.288991	0	0	0	0	0	0	0	0	0	0	0	0	0	0	0	0	0	0	0	0	0	0	0	0	0	0	0	0	0	0	0	0	0	0	0	0	0	0	0	0	0	0	0	0
hsa-miR-516b-5p	0	0	0	0	0.288991	0	0	0	0	0.093201	0	0	0	0	0	0	0.362682	0	0	0	0	0.260556	0	0	0	0	0	0	0	0	0	0	0	0	0	0	0.20423	0	0	0	0.171419	0	0.421494	0	0	0	0	0	0
hsa-miR-181a-3p	10.375265	18.981729	26.863728	38.041826	23.697233	21.504978	19.911024	24.314775	10.880585	15.005414	14.859971	5.479689	46.656444	41.023194	12.600648	33.595839	36.630972	36.926877	16.124811	22.4548	67.302255	39.865044	32.631944	43.884981	8.389966	20.010014	44.952463	19.864452	25.317693	29.502123	8.40483	16.946983	46.007585	16.561767	30.023662	27.018332	47.789919	18.840147	10.890679	60.045132	35.140914	49.39014	12.434058	21.562763	30.519288	36.952201	21.218644	27.94592	11.510508
hsa-miR-6871-5p	0	0	0	0	0	0	0	0	0	0	0	0	0	0	0	0	0	0	0	0	0	0	0	0	0	0	0	0	0	0	0	0	0	0	0	0	0	0	0	0	0	0	0	0	0	0	0	0	0
hsa-miR-514a-3p	0.432303	2.109081	1.143137	0.652146	2.022935	0.35254	0.368722	0.173677	0	1.491219	3.626541	12.215138	3.424325	0.22417	0.110532	0.305417	0.725364	0.232245	0.310092	2.10009	0	2.084448	1.483272	5.567498	8.90364	4.863544	2.748893	0.536877	2.560214	12.849816	3.922254	4.539371	0.479246	1.324942	1.418442	1.422017	1.021151	9.420075	2.107872	0.896196	1.542771	0.486602	1.896721	1.017111	2.38432	3.871186	2.49631	0.840479	1.906198
hsa-miR-6749-3p	0	0	0	0	0	0	0	0	0	0	0	0	0	0	0	0	0	0	0	0	0	0	0	0	0	0	0	0	0	0	0	0	0	0	0.236407	0	0	0	0	0	0	0	0	0	0	0	0	0	0
hsa-miR-6850-3p	0	0	0	0	0	0	0	0	0	0	0	0	0	0	0	0	0	0	0	0	0	0	0	0	0	0	0	0	0	0	0	0	0	0	0	0	0	0	0	0	0	0	0	0	0	0	0	0	0
hsa-miR-532-5p	429.708879	292.837788	490.691717	603.234643	334.651132	193.721075	284.838251	304.976748	505.452657	182.581399	332.845694	187.679331	728.525408	820.688061	287.714789	767.817629	800.985192	714.151844	347.096927	447.157472	801.089144	543.51947	428.665089	882.120851	210.60526	282.919393	739.12842	306.01995	380.049883	616.004313	362.808513	207.600541	762.479859	345.809644	408.038116	1259.551957	1086.505882	433.323361	430.708761	696.94176	693.561636	688.785663	279.871665	331.781763	777.764983	782.330889	385.68006	723.442132	237.908264
hsa-miR-6730-5p	0	0	0.571568	0	0	0.352541	0.737444	0	0	0	0.353808	0.11416	0	0	0	0.91625	0.181341	0	0	0.32309	0	0	0	0	0	0	0	0.178959	0	0.131121	0	0	0	0	0	0	0	0	0	0	0	0	0.210747	0.406845	0	0	0	0	0
hsa-miR-3605-3p	2.161514	0.162237	0.285784	1.739055	1.733944	0.35254	0.553084	0.694708	2.47286	0.466006	0.619165	0.799121	1.070101	0.896681	0.55266	0	0.725365	1.393468	1.24037	0.969272	1.153753	0.781668	0.741635	1.14625	0.513672	0.138958	0.646798	0.536877	1.422342	1.180086	2.521449	0	0.718869	0.883296	1.654849	1.066513	0.612691	0.991587	1.75656	1.792392	0.685676	1.459807	2.107467	0.813689	0.476864	0.351926	0.249631	1.050599	0.586522
hsa-miR-5571-5p	0	0	0	0	0	0	0	0	0	0	0	0	0	0	0	0	0	0	0	0	0	0	0	0	0	0.138958	0	0	0	0	0	0	0	0	0	0	0.20423	0	0	0	0	0	0	0	0	0	0	0	0
hsa-miR-548av-5p	0	0	0	0	0	0	0	0	0	0	0	0	0	0	0	0	0	0	0	0	0	0	0	0	0	0	0	0	0	0	0	0	0	0	0	0	0	0	0	0	0	0	0	0	0	0	0	0	0
hsa-miR-4659a-5p	0	0.162237	0	0	0.288991	0	0	0	0	0	0	0	0	0	0	0	0	0	0	0	0	0	0	0	0	0	0	0	0	0	0	0	0	0	0	0	0	0	0	0	0	0	0	0	0	0	0	0	0
hsa-miR-5588-3p	0	0	0	0	0	0	0.184361	0	0	0	0.176904	0	0	0	0	0	0	0	0.206728	0	0	0	0.370818	0.16375	0	0	0	0	0	0	0	0	0	0	0	0.355504	0	0	0	0.298732	0	0	0	0	0	0.469235	0	0.21012	0
hsa-miR-132-5p	5.619936	0.648948	1.143137	3.043347	0.866973	0.70508	1.659252	1.563093	1.483716	0.372805	0.442261	1.027441	2.354222	2.241703	0.884256	4.581252	3.264145	2.554692	0.826913	1.776997	1.538337	1.30278	2.224907	1.965	0.684896	0.694791	2.748895	1.78959	0.853405	2.22905	1.680966	1.513123	0.479246	1.10412	0.472814	2.133026	2.042304	0.743691	2.459185	3.286052	3.256962	2.919613	1.896721	0.813689	2.145888	1.290395	1.248155	0.840479	1.099728
hsa-miR-4777-5p	0	0	0	0	0	0	0	0	0	0	0	0	0	0	0	0	0	0	0	0	0	0	0	0	0	0	0	0	0	0	0	0	0	0	0	0	0	0	0	0	0	0	0	0	0	0	0	0	0
hsa-miR-184	0.864605	3.24474	19.433334	0.434764	1.155963	0	0.737445	10.420618	0.989144	0.652409	5.660941	0.22832	49.652732	31.832204	2.7633	5.802919	36.26829	0.696734	7.545586	0.807726	23.459644	7.035008	1.854088	6.877498	8.047519	4.585628	28.459114	1.431672	1.991279	1.835688	3.081771	5.14462	8.147176	0	2.127661	35.194932	10.824213	4.710037	0.351312	5.675908	26.055701	3.162916	1.475228	1.220533	31.711448	33.550252	2.246679	19.541133	0.293261
hsa-miR-4641	0	0	0	0	0	0	0	0	0	0	0	0	0	0	0	0	0	0	0	0	0	0	0	0	0	0	0.1617	0	0	0	0	0	0	0	0	0	0	0	0	0	0	0	0	0	0	0	0	0	0.073315
hsa-miR-3166	0	0	0	0	0	0	0	0	0	0	0	0	0	0	0	0	0	0	0	0	0	0	0	0	0	0	0	0	0	0	0	0	0	0	0	0	0	0	0	0	0	0	0	0	0	0	0	0	0
hsa-miR-514b-5p	0	0	0	0	0	0	0	0	0	0	0	0	0	0	0	0	0	0	0	0	0	0	0	0	0	0	0	0	0	0	0	0	0	0	0	0	0	0	0	0	0	0	0	0	0	0	0	0	0
hsa-let-7a-2-3p	6.48454	1.784607	4.00098	8.477892	6.357794	1.938973	1.290529	1.389416	6.924009	0.652409	2.476662	1.369921	3.424326	5.828432	4.089684	6.413752	5.802925	6.038359	3.100925	4.684814	4.230428	2.605559	2.966541	5.403747	1.198567	1.111667	5.821183	1.610631	1.991278	4.589221	4.202415	1.210498	4.073589	4.637297	4.255323	4.621557	3.471917	3.718451	4.215747	8.065764	3.428381	4.866023	4.214934	2.237645	3.814911	2.932714	1.248155	6.093471	1.686252
hsa-miR-4768-5p	0	0.162237	0	0	0	0	0	0	0	0.186403	0.176904	0	0	0.22417	0.110532	0	0	0	0.206728	0.161545	0	0.260556	0	0.49125	0	0	0.1617	0.178959	0.284468	0	0	0	0	0	0.472814	0	0	0	0	0	0.342838	0	0.421494	0	0	0.117309	0.249631	0	0
hsa-miR-527	0	0	0	0	0	0	0	0	0	0	0	0	0	0	0	0	0	0	0	0	0	0	0	0	0	0	0	0	0	0	0	0	0	0	0	0	0	0	0	0	0	0	0	0	0	0	0	0	0
hsa-miR-100-3p	0.432303	0.162237	0	0.434764	0	0.17627	0.737445	0	0	0.559208	0.265357	0.11416	0.21402	0.672511	0.110532	0	0.181341	0.232245	0.51682	0.161545	0	0.260556	0	0.3275	0.342448	0.972709	0.323399	0.178959	0.284468	0.262241	0	0	0.239623	0	0	0.355504	0.20423	0	0	0	0.342838	0	0.421493	0.203422	0.715296	0.469235	0.998524	0.21012	0.586523
hsa-miR-5009-5p	0	0	0	0	0	0	0	0	0	0	0	0	0	0	0	0	0	0	0	0	0	0	0	0	0	0	0	0	0	0	0	0	0	0	0	0	0	0	0	0	0	0	0	0	0	0	0	0	0
hsa-miR-433-5p	0	0	0	0	0	0	0	0	0	0	0	0	0	0	0	0	0	0	0.103364	0	0	0	0	0.16375	0	0	0.1617	0	0	0	0	0	0.239623	0	0	0	0	0	0	0	0	0.243301	0.210747	0	0	0	0	0	0
hsa-miR-4538	0	0	0	0	0	0	0	0	0	0	0	0	0	0	0	0	0	0	0	0	0	0	0	0	0	0	0	0	0	0	0	0	0	0	0	0	0	0	0	0	0	0	0	0	0	0	0	0	0
hsa-miR-1307-5p	609.979103	95.557594	59.443143	101.734708	135.825589	39.837091	42.771827	26.051545	859.56626	27.680794	10.348909	18.608108	125.415947	48.420819	300.757564	266.323378	41.708534	38.784835	186.468988	382.700885	224.212661	118.031795	115.695076	46.34123	20.204408	77.399853	241.579057	93.595575	130.286562	41.696335	276.23876	14.525985	136.585016	165.617645	283.688144	406.696992	100.27714	70.650548	749.348929	183.122717	40.112067	291.718124	421.914963	21.35934	189.553391	41.058002	144.786042	342.915353	15.836111
hsa-miR-6720-3p	0	1.62237	2.572059	0	1.733944	0	1.659252	2.257801	0	0.932014	0.265356	0.799121	4.708449	4.035069	0.884256	3.665001	4.714877	0.696734	2.997561	0.32309	2.69209	0.521112	0.741635	2.292499	1.541014	1.111667	2.102094	0	2.275748	0.655603	0	0.60525	5.271703	0	2.600475	1.777521	3.267687	2.478967	0	1.49366	1.714191	1.703108	0.210747	2.64449	4.768639	4.340418	1.248155	3.782155	0.586523
hsa-miR-4705	0	0.162237	0	0.217382	0.866972	0	0	0	0	0	0.088452	0	0.21402	0.448341	0.110532	0.305417	0.181341	0	0	0.161545	0	0	0	0	0.171224	0	0.1617	0	0	0	0	0	0	0.220824	0.236407	0	0.20423	0	0.351312	0	0.342838	0	0	0	0.238432	0.117309	0.249631	0	0
hsa-miR-6831-3p	0	0	0	0	0	0	0	0	0	0	0	0	0	0	0	0	0	0	0	0	0	0	0	0	0	0	0	0	0	0	0	0	0	0	0	0	0	0	0	0	0	0	0	0	0	0	0	0	0
hsa-miR-6834-5p	0	0	0	0	0	0	0	0	0	0	0	0.11416	0	0	0	0	0	0	0.103364	0	0	0.260556	0	0	0	0	0	0	0	0	0	0.302625	0	0	0	0	0	0	0	0	0	0	0	0	0	0	0	0	0
hsa-miR-3688-3p	0	0	0.285784	0	0	0	0	0	0	0	0	0	0	0	0.110532	0	0.181341	0	0.103364	0	0	0	0	0	0	0	0	0	0	0	0	0	0	0	0.236407	0	0	0	0.351312	0	0	0	0	0	0	0	0	0	0
hsa-miR-106b-3p	83.434419	51.753603	63.444123	132.602931	89.876083	109.640136	73.375808	86.143775	108.805855	43.52502	93.051732	55.025205	45.586343	69.717011	61.234727	95.290017	81.24097	186.956827	96.335419	56.863954	94.223159	87.02565	90.108667	110.69495	46.572871	31.404607	67.752095	53.32979	81.357983	99.782734	109.262794	66.274809	78.835912	78.613175	58.392478	60.080236	60.247976	51.810403	65.344068	55.862884	67.539121	82.479102	73.339863	57.771932	99.187687	90.796839	51.673639	46.226337	53.226934
hsa-miR-4429	0	0	0	0	0	0	0	0	0	0	0	0.11416	0	0	0	0	0	0	0	0	0	0	0	0	0	0	0	0	0	0	0	0	0	0	0	0	0	0	0	0	0	0	0	0	0	0	0	0	0
hsa-miR-548au-3p	0	0	0	0	0	0	0	0	0.494572	0	0	0	0	0	0	0	0	0	0	0	0.384584	0	0	0	0.171224	0	0	0	0	0.262242	0	0	0	0	0	0	0	0	0	0	0.171419	0	0	0	0	0	0.249631	0	0
hsa-miR-4655-3p	0	0	0	0	0	0	0	0	0	0	0	0	0	0	0	0	0	0	0	0	0	0	0	0	0	0	0	0	0	0	0	0	0	0	0	0	0	0	0	0	0	0	0	0	0	0	0	0	0
hsa-miR-7976	0	0	0	0	0	0.17627	0	0	0	0	0	0	0	0	0	0	0	0	0	0	0	0	0	0	0	0	0	0.178959	0	0	0	0	0	0	0	0	0	0	0	0	0	0	0.210747	0	0	0	0	0	0
hsa-miR-4664-3p	0	0	0	0	0.288991	0	0	0	0.989144	0	0	0	0	0	0	0	0	0	0	0	0	0	0	0.16375	0	0	0	0.178959	0	0	0	0	0	0	0	0	0	0	0	0	0	0	0	0	0	0	0	0	0
hsa-miR-4659b-5p	0	0	0	0	0	0	0	0	0	0	0	0	0	0	0	0	0	0	0	0	0	0	0	0	0	0	0	0	0	0	0	0	0	0	0	0	0	0	0.351312	0	0	0	0	0	0	0	0	0	0
hsa-miR-3150b-3p	0	0	0.285784	0	0	0.17627	0	0.173677	0	0	0.176904	0	0	0	0	0.305417	0.181341	0	0	0.32309	0	0	0	0.16375	0.342448	0	0	0	0	0	0	0	0	0	0	0	0.20423	0	0	0	0	0.243301	0	0	0	0.117309	0	0.420239	0.073315
hsa-miR-370-5p	6.052238	2.271318	2.286274	2.608582	1.155964	1.233892	1.106168	2.257801	16.320879	1.491222	3.272731	0.799122	5.778551	3.810897	0.994788	2.74875	3.082804	2.322447	2.894196	6.461813	3.461259	2.866115	2.595723	4.912498	1.369791	3.196044	5.174387	1.073754	1.706809	2.753533	2.80161	3.631496	4.552835	2.649883	3.073289	3.199539	3.676147	2.97476	5.620994	3.286052	3.77122	3.406216	3.582695	0.406845	3.814912	3.40195	2.995572	2.731557	1.24636
hsa-miR-4443	0.432303	0	0	0	0.577982	0.352541	0	0	0.989144	0.093201	0	0	0	0.22417	0.110532	0.610833	0.544023	0	0	0.161545	0.384584	0.781668	0.741636	0	0.342448	0	0	0	0.284468	0	0	0	0.479246	0.883295	0.945627	0.355504	0.40846	0	0.702624	0	0.342838	0.243301	0.210747	0	0	0.234618	0.249631	0.630359	0.14663
hsa-miR-615-3p	0	0	0	0.434764	0	2.291514	0	0.347354	0	0	0	0.45664	0	0	0.221064	0	0.362682	0	0	0	0	0	0.370818	0.16375	0	0	0	0.894795	0	0	0	0	0.239623	0	0	0.355504	0	0	0	0	0	0.243301	0	0	0	0.117309	0	0	0.293261
hsa-miR-548v	0.864606	0.162237	0.285784	0.434764	0.866972	0	0.368723	0.347354	3.462004	0.466006	0	0	0.428041	0.896681	0.110532	0.916251	0.362683	0.46449	0.310092	0.646181	0.384584	0	0.741636	0.16375	0	0	0.970198	0.357918	0.284468	0.786724	0	0	0.479246	0.441648	0.472814	0.355504	0.40846	0.495794	0.351312	0.896196	0.171419	1.946409	0.421493	0.406844	0.476864	1.055778	0.249631	0.21012	0.14663
hsa-miR-6752-3p	0	0	0	0	0	0	0	0	0	0	0	0	0	0	0	0	0	0	0	0	0	0	0	0	0	0	0	0	0	0	0	0	0	0	0	0	0	0	0	0	0	0	0	0	0	0	0	0	0
hsa-miR-5001-5p	0.432303	0.162237	0	0	0	0	0	0	0	0.093201	0	0	0	0	0	0	0	0	0	0.161545	0.384584	0	0.370818	0	0	0	0.3234	0	0.284468	0	0	0	0	0	0	0	0	0.495793	0	0.298732	0.171419	0	0	0	0	0.234618	0.249631	0	0.146631
hsa-miR-488-5p	0	0	0	0	0	0	0	0	0.494572	0	0.353809	0	0	0.448341	0.221064	0	0.181341	0.232245	0.413457	0.32309	0.384584	0	0	1.14625	0.171224	0	0	0.178959	0	0.393362	0.280161	0	0.958492	0.662471	0	0.355504	0.20423	0	0	0.298732	0	0.243301	0.210747	0	0.238432	0.234617	0	0.42024	0.733154
hsa-miR-519d-5p	0	0	0	0	0	0	0	0	0	0	0	0	0	0	0	0	0	0	0	0	0	0	0	0	0	0	0	0	0	0	0	0	0	0	0	0	0	0	0	0	0	0	0	0	0	0	0	0	0
hsa-miR-105-3p	0	0	0	0	0	0	0	0	0	0	0	0	0	0	0	0	0	0	0	0	0	0	0	0	0	0	0	0	0	0	0	0	0	0	0	0	0.20423	0	0	0	0	0	0	0	0	0	0	0	0
hsa-miR-4653-3p	0	0	0	0	0	0	0	0	0	0	0	0	0	0	0	0	0	0	0	0	0	0	0	0	0	0	0.1617	0	0	0	0	0	0	0	0	0	0	0	0	0	0	0	0	0	0	0	0	0	0.073315
hsa-miR-3160-3p	0	0	0	0	0	0	0	0	0	0	0	0.22832	0	0	0	0	0	0.232245	0	0	0	0	0	0	0	0	0	0	0	0	0	0	0	0	0	0	0	0	0	0	0	0	0	0	0	0	0	0	0
hsa-miR-15b-5p	53.173234	36.990036	35.151474	83.25725	51.729319	102.236781	49.408835	96.738069	49.95178	51.447133	48.825623	56.395128	40.021813	35.867274	23.653848	46.728758	41.345851	142.365882	33.59336	63.64886	90.761899	43.77338	52.656093	68.938719	67.119727	37.240863	69.369087	26.664895	50.919857	79.459051	38.66222	112.273761	32.588706	45.489647	32.151324	78.921966	44.726462	36.936601	64.641445	32.561788	29.141245	43.550913	49.946975	88.488696	43.156181	112.850849	26.710528	41.813822	66.863586
hsa-miR-517c-3p	0	0	0	0	0	0	0	0	0	0	0	0	0	0	0	0	0	0	0	0	0	0	0	0	0	0	0	0	0	0	0	0	0	0	0	0	0	0	0	0	0	0	0	0	0.238432	0.117309	0	0	0
hsa-miR-4433b-3p	0	0	0	0	0	0	0	0	0	0	0	0	0	0	0	0.305417	0	0	0	0	0	0	0	0	0	0	0	0	0	0	0	0	0	0	0	0	0	0	0	0	0	0	0	0	0	0	0	0	0
hsa-miR-210-5p	0	0.162237	0	0	0	0.528811	0.368722	0	0.494572	0	0.176904	0.22832	0	0.22417	0.110532	0	0	0	0.206728	0.161545	0.769168	0	0	0	0	0.138958	0	0	0	0.131121	0	0.302625	0.718869	0	0	0	0	0	0	0	0.342838	0	0	0	0.238432	0	0	0	0
hsa-miR-4750-3p	0	0	0	0	0	0	0	0	0	0	0	0	0	0	0	0	0	0	0	0	0	0	0	0	0	0	0	0	0	0	0	0	0	0	0	0	0	0	0	0	0.171419	0	0	0	0	0	0	0	0
hsa-miR-155-3p	0	0.324474	0	0	0	0	0.184361	0	0	0	0	0	0	0	0	0	0.181341	0	0	0	0	0.521112	0	0.16375	0	0	0	0.178959	0.284468	0	0	0	0	0	0	1.066513	0.20423	0	0.351312	0	0	0	0	0	0	0	0	0	0
hsa-miR-607	0	0	0	0	0	0.17627	0	0	0	0	0.176904	0	0	0	0.110532	0	0	0	0	0	0	0	0	0	0	0.277916	0	0	0	0	0	0	0	0	0	0.355504	0	0	0	0	0	0	0	0	0	0	0	0	0
hsa-miR-148a-5p	127.529296	34.232007	16.289705	46.084953	32.36695	29.965952	24.888779	29.17773	151.833626	31.781653	9.022126	25.34356	35.099342	10.984351	4.863408	36.344589	23.93707	119.373676	7.855677	115.020274	55.380142	42.470601	53.02691	50.271229	13.013008	44.049828	42.203572	23.622593	31.007064	44.580986	64.997354	27.236223	45.767963	83.471293	36.170239	101.318742	20.014582	23.550182	133.498637	40.926284	15.2563	54.256164	106.848594	29.29281	16.451804	35.42719	39.192083	18.700654	29.032873
hsa-miR-3684	0.432303	0.324474	0.571569	0.217382	0	0	0.184361	0	0.989144	0.093201	0.088452	0	0	0.22417	0.221064	0.305417	0.362683	0.232245	0.103364	0	0.384584	0	0	0	0	0	0.3234	0	0	0.262242	0	0.302625	0.239623	0.441647	0	0.355504	0	0	0	0.298732	0	0.486602	0.210747	0	0	0	0	0.21012	0.293261
hsa-miR-1296-5p	3.026119	1.297896	3.429411	5.651929	7.224765	4.054217	2.396698	1.910447	6.429437	1.025215	5.749394	2.283205	2.354224	2.017532	2.7633	1.832501	4.170853	4.644891	3.514381	2.584725	8.076272	3.647783	5.191446	7.368748	2.910805	0.555832	4.689286	1.610631	2.560215	6.293788	3.642093	4.236746	5.990572	6.845531	3.309695	9.954121	3.471916	1.239483	5.269682	2.98732	1.371352	2.18971	4.847175	4.271869	4.530207	6.803897	0.249631	3.151794	3.739082
hsa-miR-4668-3p	0.432303	0.162237	0	0.434764	0.288991	0.352541	0	0.347354	0.494572	0.279604	0.265356	0.11416	0.21402	0.448341	0.221064	0.610833	0.181341	0.232245	0.206728	0.484636	0	0	0.370818	0.16375	0	0	0.1617	0	0	0.393362	0	0.907875	0.958492	0	0.236407	0.355504	0.20423	0	0.702624	0.597464	0.514257	0.486602	0	0	0	0.469235	0	0.21012	0.073315
hsa-miR-34b-3p	0.864605	0.811185	0	0.217382	0	0.35254	0.184361	0	1.978288	0.279603	0.088452	0	0.64206	0	0.221064	0	0.544023	1.161224	1.137006	0.32309	0.769168	0.260556	0.370818	1.31	0	0.138958	0.3234	0.536877	0	0.393362	1.680966	0.907875	0.239623	2.42906	0	0	0.40846	0.247897	1.75656	0.298732	0	0	1.26448	0.406844	0.238432	0.821161	0.499262	0.21012	0.293261
hsa-miR-3124-5p	0	0	0	0	0	0	0	0	0	0	0	0	0	0	0	0	0	0	0	0	0	0	0	0	0	0	0	0	0	0	0	0	0	0	0	0	0	0	0	0	0	0	0	0	0	0	0	0	0
hsa-miR-6853-3p	0	0	0	0	0	0	0	0.173677	0	0	0	0.22832	0	0	0.110532	0.305417	0.181341	0	0.103364	0	0	0	0	0	0.342448	0	0	0	0	0.131121	0	0	0	0.220824	0.472814	0	0.20423	0	0	0	0	0	0	0	0	0	0.249631	0	0
hsa-miR-26a-1-3p	1.296908	0.486711	0.571569	1.304291	0.288991	0.17627	0.553084	0	2.47286	0.559208	0.619165	0.22832	0.642061	0.22417	0.442128	0.305417	0	0.232245	0.206728	0.484636	2.307505	0.260556	0	0.655	0.171224	0.138958	0.646798	0	0.853405	0.393363	0.840483	0.302625	0.718869	0.883295	0.472814	1.066513	0.20423	0.495794	1.053936	1.194928	0.342838	1.216506	0	0.610267	1.669024	0.351926	0.998524	1.050599	0.219946
hsa-miR-3117-3p	0	0.162237	0.285784	0	0	0.35254	0.737445	0.173677	0	0.093201	0.176904	0.22832	0.21402	0	0.221064	0.91625	0.181341	0.928979	0.103364	0.161545	0	0.260556	0.370818	0.3275	0.684895	0	0.1617	0.894795	0	0.917846	0	0.605249	0	0	0.236407	1.777522	0.20423	0.247897	0.702624	0	0.171419	0.243301	0	0.203422	0.715296	0.117309	0.249631	0	0.219946
hsa-miR-377-5p	2.161514	0.324474	2.00049	0.434764	1.733944	1.057622	0.368722	0.694708	1.978288	0.093201	0.530713	0.34248	0.64206	2.017533	0.663192	1.527084	0.906707	2.554691	1.550463	2.907815	1.153753	0.521112	0	3.602498	1.027343	0.555833	1.293598	0.715836	1.422341	0.786724	1.400805	2.118374	1.437737	1.104118	0.236407	0.355504	0.40846	0.247897	2.107873	1.194928	1.542771	1.459806	1.053733	0.406844	0.238432	2.346171	0	0.42024	0.513207
hsa-miR-6733-5p	0	0	0	0	0	0	0	0	0	0	0	0	0	0	0	0	0	0	0	0	0	0	0	0	0	0	0	0	0	0	0	0	0	0	0	0.355504	0	0	0	0	0	0	0	0	0	0	0	0	0
hsa-miR-6800-5p	0	0	0	0	0	0	0	0	0	0	0	0	0	0	0	0	0	0	0	0.161545	0	0	0	0	0	0	0	0	0	0	0	0	0	0	0	0	0	0	0	0	0	0	0	0	0	0	0	0	0
hsa-miR-520a-5p	0	0.162237	0	0	0.577981	0	0	0	0	0	0.088452	0	0	0	0.110532	0	0.181341	0	0	0	0	0	0.741636	0	0	0.138958	0	0	0	0	0.280161	0.302625	0	0	0	0	0	0	0	0	0	0	0.421493	0	0	0.117309	0	0	0
hsa-miR-1911-3p	0	0	0	0	0	0	0	0	0	0	0	0	0	0	0	0	0	0	0	0	0	0	0	0	0	0	0	0	0	0	0	0	0	0	0	0	0	0	0	0	0	0	0	0	0	0	0	0	0
hsa-miR-6722-3p	0	0	0	0	0	0	0	0	0	0	0	0	0	0	0	0	0	0	0	0	0	0	0	0	0	0	0	0	0	0	0.560322	0	0	0	0	0	0	0	0	0	0	0	0	0	0	0	0	0	0
hsa-miR-4708-3p	0	0	0	0	0	0	0	0	0	0	0	0	0	0	0	0	0	0	0	0	0	0	0	0	0	0	0	0	0	0.131121	0	0	0	0	0	0	0	0	0	0	0	0	0	0	0	0	0	0	0
hsa-miR-512-5p	0	0	0	0	0	0	0	0	0	0	0.176904	0	0	0	0	0	0	0	0	0	0	0	0	0	0	0	0	0	0	0	0	0	0	0	0	0	0	0	0	0	0	0	0	0	0	0.117309	0	0	0
hsa-miR-525-5p	0.432303	0	0	0	0.288991	0	0	0	0	0	0.088452	0	0	0	0.331596	0	0	0	0	0	0	0.521112	0	0	0	0.138958	0	0	0	0.131121	0	0	0	0	0	0	0.61269	0	0	0	0	0	0	0	0	0	0	0	0
hsa-miR-6510-5p	0	0	0	0	0	0	0	0	0	0	0	0	0	0	0	0	0	0	0	0	0	0	0	0	0	0	0	0	0	0	0	0	0	0	0	0	0	0	0	0	0	0	0	0	0	0	0	0	0
hsa-miR-876-3p	0	0	0	0	0	0	0	0	0.494572	0	0	0	0	0	0	0	0	0	0	0	0	0	0	0	0	0	0	0	0	0	0	0	0	0	0	0	0	0	0	0	0	0	0	0	0	0.351926	0	0	0
hsa-miR-4789-3p	0.432303	0	0	0.217382	0	0	0	0	0.494572	0	0	0	0	0	0	0	0.181341	0.232245	0	0	0	0	0	0	0	0	0	0	0	0	0	0	0	0	0	0.355504	0	0	0	0	0	0	0.210747	0	0	0	0	0	0.073315
hsa-miR-371b-3p	0	0	0	0	0	0	0	0	0	0	0	0	0	0	0	0	0	0	0	0	0	0	0	0	0	0	0	0	0	0	0	0	0	0	0.236407	0	0	0	0	0	0	0	0	0	0	0	0	0	0
hsa-miR-499b-3p	0	0	0	0	0	0	0	0	0	0	0	0	0	0	0	0	0	0	0	0	0	0	0	0	0	0	0	0	0	0	0	0	0	0	0	0	0	0	0	0	0	0	0.210747	0	0	0	0	0	0
hsa-miR-374a-5p	43.230269	58.080846	48.583338	56.736664	49.706386	24.149033	23.59825	20.841236	32.641757	26.562379	39.89195	21.918755	25.040385	49.317501	36.033431	30.847089	55.671825	46.448901	57.987306	28.270433	72.301854	50.547832	63.038984	57.476225	24.142554	59.891089	69.692487	76.057589	66.565623	69.625009	46.506727	33.59134	31.630215	48.360354	45.626509	105.584794	54.121064	64.205234	47.427145	23.002364	21.770224	26.276528	35.826945	23.800409	78.444109	56.77735	58.912941	42.44418	15.10296
hsa-miR-4426	0	0	0	0.217382	0	0	0	0.173677	0	0	0	0	0	0	0	0	0	0	0	0	0	0	0	0	0	0	0	0	0	0	0	0	0	0	0	0	0	0	0	0	0	0	0	0	0	0	0	0	0.073315
hsa-miR-6816-5p	0	0	0	0	0	0	0	0	0	0	0	0	0	0	0	0	0	0	0	0	0	0	0	0	0	0	0	0	0	0	0	0	0	0	0	0	0	0	0	0	0	0	0	0	0	0	0	0	0
hsa-miR-6501-5p	0	0.162237	0	0	0	0	0	0.173677	0	0	0	0	0	0	0	0	0.181341	0	0	0	0	0	0.370818	0.16375	0	0.138958	0	0	0	0.262242	0	0	0	0	0.236407	0.355504	0	0.247897	0	0	0	0	0	0	0	0	0	0	0.219946
hsa-miR-6814-5p	0	0	0	0	0	0	0	0	0	0	0	0	0	0	0	0	0	0	0	0	0	0	0	0	0	0.138958	0	0	0	0	0	0	0	0	0	0	0	0	0	0	0	0	0	0	0	0	0	0	0
hsa-miR-4644	0	0	0	0	0	0	0	0	0	0	0	0	0	0	0	0	0	0	0	0	0	0	0	0	0	0	0	0	0	0	0	0	0	0	0	0	0	0	0	0	0	0	0	0	0	0	0	0	0
hsa-miR-550a-5p	0.864606	0	0.285784	1.304292	1.444954	0.352541	0.553084	2.431478	0.989144	0.279604	0.353808	1.255762	0.42804	0.89668	0.663192	1.527084	0.725364	1.857958	0.930276	0.807726	1.153753	0	0	0.81875	0.342448	0.83375	0.4851	0.357918	0.284468	1.70457	2.521449	0.60525	0.239623	2.208238	0.472814	1.066512	1.22538	0.247897	0.702624	1.792392	0.685676	0.729903	0.632241	1.017111	1.19216	0.93847	0.499262	0.63036	0.879783
hsa-miR-6811-3p	0	0	0	0	0	0	0	0	0	0	0	0	0	0	0	0	0	0	0	0	0	0	0	0	0	0	0	0	0	0	0	0	0	0	0	0	0	0	0	0	0	0	0	0	0	0	0	0	0
hsa-miR-2115-5p	0	0.162237	0	0.217382	0	0	0	0	0	0	0	0	0	0	0	0	0	0.46449	0.103364	0	0	0	0	0	0	0.138958	0	0.178959	0	0	0	0.302625	0	0	0	0	0	0	0	0	0.171419	0	0	0	0	0	0	0	0
hsa-miR-539-5p	22.047437	0.648948	1.428922	2.391201	1.444953	0.705081	0.368722	0	22.750316	0.186403	1.857496	0.5708	1.926184	2.914216	2.21064	3.359584	1.450732	3.01918	3.824475	24.393345	1.922921	1.042223	1.112453	5.731247	0	0.83375	2.263794	0.894795	1.70681	2.491291	4.762737	0.907874	1.67736	2.870706	1.418441	4.266052	3.880378	1.48738	8.782804	2.091124	2.057028	0.729903	10.958831	0.203422	0.953728	5.513504	0.748893	3.361915	0.879783
hsa-miR-548ay-3p	0	0	0	0	0	0	0	0	0	0	0	0	0	0	0	0	0	0	0	0	0	0.260556	0	0	0	0	0.1617	0	0	0	0	0	0	0	0	0	0	0	0	0	0.171419	0	0	0	0	0	0	0	0
hsa-miR-378c	20.750529	9.085272	11.431373	12.82553	8.958709	4.230487	9.218066	3.126185	27.696035	8.294918	32.373512	9.132814	7.276693	11.656864	11.384796	9.467919	14.325974	10.218759	15.607991	29.239704	8.460855	7.816676	7.787169	17.684992	4.96549	5.975213	4.850986	10.558583	6.827243	12.587572	16.5295	3.631496	10.543405	23.186471	4.255322	9.243113	6.331143	5.949521	29.158912	10.156888	11.999336	9.245445	22.128407	6.916358	9.537278	5.982737	4.992622	14.07802	3.225875
hsa-miR-7108-5p	0	0	0	0	0	0	0	0	0	0	0	0	0	0	0	0	0	0	0	0	0	0	0	0	0	0	0	0	0	0	0	0	0	0	0	0	0	0	0	0	0	0	0	0	0	0	0	0	0
hsa-miR-122b-3p	0	0	0	0	0	0	0	0	0	0	0	0	0	0	0	0	0	0	0	0	0	0	0	0	0	0	0	0	0	0	0	0	0	0	0	0	0	0	0	0	0	0	0	0	0	0	0	0	0
hsa-miR-7110-3p	0	0	0	0	0	0	0	0	0.494572	0	0	0	0	0	0	0	0	0	0	0	0	0	0	0	0	0	0	0	0	0	0	0	0	0.220824	0	0	0	0	0.702624	0	0	0	0.210747	0	0	0	0	0	0
hsa-miR-5010-3p	0.864606	0.162237	0	0	0	0.17627	0	0.173677	0	0.093201	0.176904	0	0.21402	0.22417	0	0	0.181341	0	0.103364	0.484636	0	0.260556	0	0.655	0	0.277917	0.1617	0.178959	0	0.262242	0	0	0	0	0	0	0.61269	0.247897	1.053937	0	0.342838	0.243301	0.421494	0	0.238432	0.351926	0.249631	0.420239	0.073315
hsa-miR-4775	0	0.162237	0	0	0	0	0	0.173677	0	0.093201	0.265357	0	0	0	0.110532	0.305417	0	0	0.413457	0	0	0.260556	0	0	0	0.138958	0.1617	0	0	0	0	0	0	0	0.236407	0	0.20423	0	0.351312	0	0.342838	0	0	0	0	0.351926	0	0	0
hsa-miR-6739-3p	0	0	0	0	0	0	0	0	0	0	0	0	0	0	0	0	0	0	0	0	0	0	0	0	0	0	0	0.178959	0	0	0.280161	0	0	0	0	0	0	0	0	0	0	0	0	0.203422	0	0	0	0	0
hsa-miR-124-5p	0	0	0	0.217382	0	0	0	0	0	0	0	0	0	0	0	0	0	0	0	0	0	0	0	0.16375	0	0	0	0	0	0	0	0	0	0	0	0	0	0	0	0	0	0	0	0	0	0	0	0	0
hsa-miR-3943	0	0.648948	0.285784	0.217382	0	0	0.184361	0.521031	0	0.093201	0	0	0.21402	0.22417	0	1.221667	0.362683	0.232245	0.206728	0	0	0	0.370818	0.81875	0.342448	0.277917	0.970198	0.178959	0.284468	0.524483	0	0.60525	3.354721	0	0	2.844035	0.40846	0	0	1.194928	0.514257	0.486602	0	0.406845	0.476864	0.469234	0.748893	0.420239	0.14663
hsa-miR-222-5p	7.781449	1.946844	3.143627	0.869528	5.779815	1.233892	2.76542	1.563093	5.440292	1.957225	3.803445	1.255762	6.20659	2.241704	2.873832	3.359583	5.621585	3.251426	3.824474	3.39245	3.845844	2.345004	2.224906	2.12875	1.369791	2.362292	3.395691	2.147508	2.275747	3.146895	5.60322	2.118374	2.635852	2.42906	3.073289	2.48853	3.267684	0.743691	5.269682	2.091124	3.085542	4.136119	1.685974	0.813689	5.483936	1.642321	1.497786	2.101199	1.686253
hsa-miR-15a-5p	95.538897	78.522708	38.866671	96.734925	64.733896	37.721848	37.056627	56.271336	77.647815	27.58759	55.724897	29.909966	51.364893	47.972479	17.13246	54.975009	51.863655	91.736583	26.151138	80.934208	123.836152	45.597273	70.455335	78.763715	32.874968	54.888583	66.296796	70.151941	61.729659	94.01343	65.277515	49.933076	80.752896	75.963296	58.15607	87.098569	53.91683	37.92819	87.476737	47.79712	68.396217	58.635587	73.55061	31.733877	39.579703	93.0257	59.162572	49.168012	25.367106
hsa-miR-4681	0	0.162237	0	0	0	0	0	0	0	0	0	0	0	0	0	0	0	0	0	0	0	0	0	0	0	0	0	0	0	0	0	0	0	0	0	0	0	0	0	0	0	0	0	0	0	0	0	0	0
hsa-miR-150-5p	53.605534	195.657825	154.323545	286.509282	110.972396	189.843127	102.504899	148.320127	55.392072	86.956839	60.412863	31.622369	212.736268	212.289427	54.050147	258.687962	304.109614	241.069794	84.551901	60.902589	278.054466	105.785669	341.522962	378.426078	178.928859	387.416145	232.847284	93.953493	202.541552	206.777097	78.725244	266.007107	179.956749	51.451883	107.092275	256.674149	958.249172	233.518653	36.536469	147.274876	211.873994	233.082538	55.637137	134.258713	181.446706	173.499383	131.805224	187.426774	117.744429
hsa-miR-193b-3p	39.339545	12.492249	22.291177	44.998044	48.261434	14.101625	17.514326	5.905017	43.027769	7.269703	26.447211	9.931935	17.977711	25.331261	26.52768	33.290423	32.822801	59.222352	39.79521	23.262527	30.38216	21.886692	25.957229	41.592482	13.697902	6.392087	27.650616	19.685493	14.223422	33.960223	16.5295	7.565619	43.85098	28.70706	22.458645	36.261443	17.768046	8.676384	42.508776	20.91124	12.342173	19.950697	30.136783	25.224364	37.433815	44.459951	8.487457	31.938194	13.856599
hsa-let-7b-5p	9718.596884	3703.870747	5765.699134	8235.51150000001	7257.71027	5368.841226	5547.063667	2530.994392	10726.279087	4092.283852	8685.123283	4876.00949	10456.394201	6504.754316	5343.55887	8799.055651	10757.174907	11203.474757	5936.308436	12467.583912	8092.423304	6574.084234	7157.149514	9134.789607	3552.379927	3852.76185	8816.34187400001	5498.874257	4737.82247	7999.402093	9875.395587	3099.179494	7944.215807	6978.244248	9297.878939	14640.025168	11084.402308	3522.611524	9026.615761	7880.848947	6174.515601	8855.19005200001	7283.828645	3821.084394	6885.199077	6700.196587	3581.457501	8028.463656	4498.482408
hsa-miR-181b-5p	46.256387	54.836106	82.020106	88.90918	56.064182	29.613411	41.296935	57.313398	39.565764	28.612804	29.808397	21.918752	157.733028	118.362001	34.485984	117.890854	132.197916	54.345218	40.105304	46.525053	154.218312	83.638427	51.172825	98.577457	28.080703	60.724838	113.674756	39.013069	46.937296	65.691395	45.666243	50.84095	133.230297	34.006826	60.047325	173.130623	130.911703	48.091953	30.212847	102.465076	85.195285	97.320473	38.566651	58.585619	104.671623	79.065983	52.422532	96.234823	24.414006
hsa-miR-3140-3p	0	0.162237	0.285784	0	0	0	0	0.173677	0	0	0	0	0.21402	0	0	0	0	0	0	0	0	0	0	0	0	0	0	0	0	0	0	0	0	0	0	0	0	0	0	0	0	0	0	0	0	0	0	0	0
hsa-miR-92b-5p	0.432303	0	0	0	0	0	0	0	0	0.093201	0.088452	0	0.21402	0	0	0	0	0	0	0.161545	0	0	0	0	0	0	0	0	0	0.131121	0	0	0	0.220824	0.236407	0	0	0	0.702624	0	0.171419	0	0	0	0	0	0	0	0.219945
hsa-miR-3136-5p	0.864606	0	0	0	0.288991	0	0	0	1.483716	0	0.176904	0	0.21402	0.22417	0	0	0	0	0	0.484636	0.384584	0.260556	0	0.3275	0.342448	0	0.3234	0.357918	0	0.131121	0.280161	0	0	0.441648	0	0	0.20423	0	0.351312	0	0.171419	0.243301	0.210747	0	0	0.469234	0	0.21012	0.146631
hsa-miR-520c-3p	0	0	0	0	0	0	0	0	0	0.186403	0	0	0	0	0	0	0	0	0	0	0.384584	0	0	0	0	0	0	0	0	0	0	0	0	0	0	0	0	0	0	0	0	0	0.210747	0	0	0	0	0	0
hsa-miR-5682	0	0	0	0	0	0	0	0.173677	0	0	0	0	0	0	0	0	0	0.232245	0	0	0	0	0.370818	0	0	0	0.1617	0	0	0.262242	0	0	0	0	0.236407	0	0	0	0	0	0	0.243301	0.210747	0	0	0.117309	0	0	0
hsa-miR-1264	0	0	0	0	0	0	0	0	0	0	0	0.11416	0	0	0.110532	0	0	0	0	0	0	0	0	0	0	0	0	0.178959	0.284468	0.393362	0.280161	0	0	0.220824	0	0	0	0	0	0	0	0	0	0	0	0	0	0	0
hsa-miR-6807-3p	0	0	0	0	0	0	0	0	0	0	0	0	0	0	0	0	0	0	0	0	0	0	0	0	0	0	0	0	0	0	0	0	0	0	0	0	0	0	0	0	0	0	0	0	0	0	0	0	0
hsa-miR-4501	0	0	0	0.217382	0	0.17627	0.184361	0.173677	0	0	0.088452	0.22832	0	0	0	0.305417	0.181341	0	0.206728	0	0	0	0	0	0	0	0	0.178959	0.284468	0	0	0.302625	0	0	0.236407	0	0	0	0	0	0	0	0	0	0	0	0	0	0
hsa-miR-6508-5p	0	0	0	0	0	0	0	0	0	0	0	0	0	0	0	0	0	0	0	0	0	0	0	0	0	0	0.1617	0	0	0	0	0	0	0	0	0	0	0	0	0	0	0.243301	0	0	0	0	0	0	0
hsa-miR-515-5p	0	0	0	0	0	0	0	0	0	0	0.088452	0	0	0.22417	0	0	0	0	0	0	0	0.260556	0	0	0	0	0	0	0	0	0	0	0	0	0	0	0	0	0	0	0	0	0	0	0	0	0	0	0
hsa-miR-4761-5p	0	0	0	0	0	0	0	0	0	0	0	0	0	0	0	0	0	0	0	0	0	0	0	0	0	0	0	0	0	0	0	0	0	0	0	0	0	0	0	0	0	0	0	0	0	0	0	0	0
hsa-miR-196b-3p	0	0.162237	0.285784	0	0.288991	0.35254	0.184361	0.173677	0	0	0.088452	0.11416	0.428041	0	0.110532	0.305417	0	0	0.103364	0.32309	0	0	0	0.16375	0.171224	0	0.1617	0	0.568936	0.262242	0	0	0.718869	0.220824	0	0.355504	0.20423	0	0	0	0	0	0	0.406844	0.238432	0.117309	0.249631	0	0.146631
hsa-miR-1909-5p	0	0	0	0	0	0	0	0	0	0	0	0	0	0	0	0	0	0	0	0	0	0	0	0	0	0	0	0	0	0	0.280161	0	0	0	0	0	0	0	0	0	0	0	0	0	0	0	0	0	0
hsa-miR-7114-5p	0	0	0	0	0	0	0	0	0	0	0	0	0	0	0	0	0	0	0	0	0	0	0	0	0	0	0	0	0	0	0	0	0	0	0	0	0	0	0	0	0	0	0	0	0	0	0	0	0
hsa-miR-4758-5p	0	0	0	0	0	0	0	0	0	0	0	0	0	0	0	0	0	0	0	0.161545	0	0	0	0	0	0	0	0.178959	0	0	0.560322	0	0	0	0	0	0	0	0	0	0	0	0	0	0	0.117309	0	0	0
hsa-miR-3157-5p	0.432303	0.162237	0.285784	0.217382	0	0	0.184361	0	0.494572	0.093201	0	0	0	0	0	0	0.181341	0	0	0.646181	0.384584	0	0	0	0	0	0.3234	0.178959	0.284468	0	0.280161	0	0.239623	0.220824	0	0.355504	0	0	0	0	0.171419	0.243301	0	0	0	0	0.249631	0	0
hsa-miR-6887-3p	0	0	0	0	0	0	0	0	0	0	0	0	0	0	0	0	0	0	0	0	0	0	0	0	0	0	0	0	0	0	0	0	0	0	0	0	0	0	0	0	0	0	0	0	0	0	0	0	0
hsa-miR-548f-3p	0	0	0	0	0	0	0	0	0	0.093201	0	0	0	0	0	0	0	0	0	0	0	0	0	0	0	0	0	0	0	0	0	0	0	0	0	0	0	0	0	0	0	0	0	0	0	0	0	0	0
hsa-miR-1249-5p	0	0	0	0	0	0	0	0	0	0	0	0	0	0	0	0	0	0	0	0	0	0	0	0	0	0	0	0	0	0	0	0	0	0	0	0	0	0	0	0	0	0	0	0	0	0.117309	0	0	0
hsa-miR-892b	9.942963	0	0	0	0	0	0	0	0.989144	0	0	0.11416	0	0	0	0	0	0	0	4.200179	0	0	0	0.16375	0	0	0	0	0	0	13.447728	0	0	0	0.236407	0	0	0	0.351312	0	0	0	1.475227	0	0	0	0	0.21012	0
hsa-miR-891b	22.47974	0	0	0	0.288991	0	0	0	1.978288	0.093201	0	0	0	0	0	0	0	0	0	10.823537	0	0	0	0	0	0	0	0	0	0.131121	28.856584	0	0	0.220824	0	0	0	0	0.702624	0	0	0	2.739707	0	0	0	0	0	0
hsa-miR-6818-5p	0	0	0	0	0	0	0	0	0	0	0	0	0	0	0	0	0	0	0.206728	0	0	0	0	0	0	0	0	0	0	0	0	0	0	0	0	0	0	0	0	0	0	0	0	0	0	0	0.249631	0	0
hsa-miR-1237-3p	0	0	0	0	0.288991	0	0	0	0	0	0	0	0	0	0	0	0	0	0	0	0	0	0	0	0	0.138958	0	0	0	0	0	0	0	0	0	0	0	0	0.351312	0	0	0.243301	0	0	0	0	0	0	0
hsa-miR-548ao-3p	0	0	0	0	0	0	0	0.173677	0	0	0	0	0	0	0	0	0	0	0	0	0	0	0	0	0	0	0	0	0	0	0	0	0	0.220824	0	0	0	0	0	0	0	0	0	0	0	0	0	0	0
hsa-miR-542-3p	137.472256	75.602442	184.330901	52.823791	63.577934	25.030384	34.844292	213.101632	64.294369	35.975711	144.884733	50.687118	450.726941	140.77905	103.347418	191.190865	168.284867	32.049743	124.347114	235.533091	311.513301	111.257343	55.251814	147.702434	54.277942	112.139466	479.115621	52.434997	48.075172	112.501426	63.036227	56.590818	265.262476	119.023881	50.827459	215.791148	161.954729	147.498513	130.68814	235.400817	267.585199	114.108257	159.324532	62.043801	237.239778	218.428568	143.038625	187.847013	42.816157
hsa-miR-489-5p	0	0	0	0	0	0	0	0	0	0	0	0	0	0	0	0	0	0	0	0	0	0	0	0	0	0	0	0	0	0	0	0	0	0	0	0	0	0	0	0	0	0	0	0	0	0	0	0	0
hsa-miR-6821-3p	0	0	0	0	0	0	0	0	0	0	0	0	0	0	0	0	0	0	0	0	0	0	0	0	0	0	0	0	0	0	0	0	0	0	0	0	0	0	0	0	0	0	0	0	0	0	0	0	0
hsa-miR-6824-5p	0	0	0	0	0	0	0	0	0	0	0	0	0	0	0	0	0.181341	0	0	0	0	0	0	0	0	0	0	0	0	0	0	0	0	0	0	0	0	0	0	0	0	0	0	0	0	0	0	0	0
hsa-miR-6755-5p	0.432303	0.162237	0	0.652146	0	0.52881	0.737444	0.347354	0.494572	0.372804	1.061426	0.22832	0.856081	0.44834	0	1.221668	0.181341	0.46449	0.413456	0.484635	0	0.260556	0.370818	0.3275	0.513672	0.277916	0.4851	0	0.284468	0.131121	0.280161	0.907875	0.239623	0	0.236407	0	0.408461	0	0.351312	0.298732	0.171419	0.243301	0.210747	0.203422	0	0.703851	0	0	0.073315
hsa-miR-769-3p	1.296909	0.324474	0.571568	0.434764	0.577982	0.17627	0.184361	0.694708	0	0.372805	0.353808	0.11416	0.42804	0	0.221064	0.305417	0.725364	0.232245	0.206728	0.484636	0	0.260556	1.112453	0.81875	0.342448	0	0.1617	0.178959	0.284468	0.131121	0.840483	0.302625	0.239623	0.883295	0.236407	0.711009	0.408461	0	1.405248	0.298732	0.171419	0	0.632241	0.813689	0.715296	0.703852	0.499262	0	0.219946
hsa-miR-4678	0	0	0	0	0	0	0	0	0	0	0	0	0	0	0	0	0	0	0	0.161545	0	0	0	0	0	0	0	0	0	0	0	0	0	0	0	0	0	0	0	0	0	0	0	0	0	0.117309	0	0	0
hsa-miR-5002-3p	0	0	0	0	0	0	0	0	0	0	0	0	0	0	0	0	0	0	0	0	0	0	0	0	0	0	0	0	0	0	0	0	0	0	0	0	0	0	0.351312	0	0	0	0	0	0	0	0	0	0
hsa-miR-6891-3p	0	0	0	0	0	0	0	0	0	0	0	0	0	0	0	0	0	0	0	0	0	0	0	0	0	0	0	0	0	0	0	0	0	0	0	0	0	0	0	0	0	0	0	0	0	0	0	0	0
hsa-miR-6796-3p	0	0	0	0	0	0	0	0	0	0	0	0	0	0	0	0	0	0	0	0.161545	0	0	0	0	0	0	0	0	0	0	0	0	0.239623	0	0	0	0	0	0	0	0	0	0	0	0	0	0	0	0
hsa-miR-6799-5p	0	0	0	0	0	0	0	0	0	0.093201	0	0	0	0	0	0	0	0	0	0	0	0	0	0	0	0	0	0	0	0	0	0	0	0	0	0	0	0	0	0	0	0	0	0	0	0	0	0	0
hsa-miR-6894-5p	0	0	0	0	0	0	0	0.173677	0	0	0	0	0	0	0	0	0	0	0	0	0	0	0	0	0	0	0	0	0	0	0	0	0	0	0	0	0	0	0	0	0	0	0	0	0	0	0	0	0
hsa-miR-3659	0	0	0	0	0	0	0.184361	0	0	0	0	0	0	0	0	0	0	0	0	0	0	0	0	0	0	0	0	0	0	0	0	0	0	0	0	0	0	0	0	0	0	0	0	0	0	0	0	0	0
hsa-miR-2276-3p	0	0	0	0	0	0	0	0	0	0	0.176904	0.11416	0	0	0	0	0	0	0	0	0	0	0	0	0	0	0	0	0	0	0	0	0	0	0	0	0	0.247897	0	0	0	0	0	0	0.238432	0	0	0.21012	0
hsa-miR-518f-3p	0	0	0	0	0	0	0	0	0	0	0	0	0	0	0	0	0	0	0	0	0	0	0	0	0	0	0	0	0	0	0	0	0	0	0	0	0	0	0	0	0	0	0	0	0	0	0	0	0
hsa-miR-5189-3p	0	0	0	0	0	0	0	0	0	0	0	0	0	0	0	0	0	0	0	0	0	0	0	0	0	0	0	0	0	0	0	0	0	0	0	0	0	0	0	0	0	0	0	0	0	0	0	0	0
hsa-miR-548w	0	0	0	0	0	0	0	0	0	0	0	0	0	0	0	0	0	0	0	0	0	0	0	0	0	0	0	0	0	0	0	0	0	0	0	0	0	0	0	0	0	0	0	0	0	0	0	0	0
hsa-miR-431-3p	17.292109	0.648948	3.429411	2.391201	2.889907	2.115243	1.843612	2.431478	35.609187	0.652409	7.960697	0.5708	1.926181	2.914215	3.094896	7.024585	3.082803	2.554693	5.581665	23.100982	1.922921	3.126671	2.224907	6.386247	3.424477	1.945416	3.557393	1.78959	2.844682	2.360171	3.361932	3.328871	5.750949	7.508003	1.891255	1.777521	5.309989	1.983174	8.431491	2.091124	2.571286	3.892818	13.909284	1.627378	4.530208	9.150069	0.499262	2.731558	1.099731
hsa-miR-6788-3p	0	0	0.285784	0.217382	0	0	0.368723	0	0	0	0.088452	0	0.42804	0	0.110532	0.610834	0	0.232245	0.103364	0	0	0	0	0.3275	0.171224	0	0.1617	0	0.284468	0.393362	0	0	0.239623	0	0.236407	0	0.20423	0	0	0	0	0	0	0	0.715296	0.117309	0.249631	0	0
hsa-miR-3917	1.296908	0	0	0.434764	0.866973	0.88135	0	0	1.483716	0.279603	0.088452	0.34248	0.856081	0.22417	0.110532	0.305417	0.725365	0.46449	0.206728	0.32309	0	0.521112	0	0.3275	0	0.555832	0.808499	0	0.853404	0.393363	0	0.302625	0.239623	0.220824	0.709221	1.422017	0.81692	0.247897	0.351312	0	0.171419	0.729903	0.210747	0	0.238432	0.351926	0.249631	0.42024	0.366576
hsa-miR-744-5p	17.72441	2.758029	8.001961	25.216295	15.605495	7.932164	6.637008	8.683848	23.244887	6.710496	9.641291	6.050489	9.416897	7.845965	11.937456	17.408753	23.574387	14.399162	20.156016	12.115899	20.382968	8.077231	11.866162	23.252491	6.33528	1.945418	12.450863	6.621484	3.69809	17.570155	17.650143	4.236745	12.700011	13.691059	11.347526	22.752279	12.662286	2.97476	16.862985	13.144208	5.656829	9.002145	17.491979	6.509512	14.067484	13.255869	1.747417	13.8679	9.017786
hsa-miR-6879-3p	0	0	0	0.217382	0.288991	0	0.184361	0	0	0	0	0.11416	0	0	0	0	0	0	0.103364	0	0.384584	0	0	0	0	0	0	0	0	0	0	0.302625	0	0	0.236407	0	0	0	0	0	0	0	0	0	0	0	0	0	0
hsa-miR-1277-5p	0	0	0	0	0	0	0	0	0	0	0	0	0	0	0	0	0	0	0	0	0	0	0	0	0	0	0	0	0	0	0	0	0	0	0	0	0	0	0	0	0	0	0	0	0	0	0	0	0
hsa-miR-4687-3p	0	0	0	0	0	0	0	0	0	0	0.088452	0	0	0	0	0	0.181341	0	0	0	0	0	0	0	0	0	0	0.178959	0	0	0	0	0	0	0	0	0	0	0	0	0	0	0	0	0	0	0	0	0
hsa-miR-555	0	0	0	0	0	0	0	0	0	0	0	0	0	0	0	0	0	0	0	0	0	0	0	0	0	0	0	0	0	0	0	0	0	0	0	0	0	0	0	0	0	0	0	0	0	0	0	0	0
hsa-miR-4431	0	0	0	0	0	0	0	0	0	0.093201	0	0	0	0	0	0	0	0	0	0.161545	0	0	0	0	0	0	0	0	0	0	0	0	0	0	0	0	0	0	0	0	0	0	0	0	0	0	0	0	0
hsa-miR-369-3p	23.776649	4.542636	5.715687	6.304075	5.779812	2.467784	1.290529	1.73677	35.114617	1.304818	1.680591	1.027442	2.140204	2.690046	3.86862	2.748751	3.80817	2.55469	7.752314	14.539081	10.768361	2.605559	2.595723	9.169996	1.883462	5.28042	8.731774	5.368771	4.551495	6.94939	7.844508	3.026248	5.271704	8.832944	6.855798	11.020634	9.190368	6.445313	20.376107	2.091124	2.057029	2.676313	18.545712	1.017112	4.530207	11.261625	3.494835	5.252994	1.24636
hsa-let-7i-3p	51.011718	9.409746	22.576963	31.520369	32.655939	24.501574	9.955512	11.810033	83.582679	11.090957	8.40296	9.931935	15.409468	19.502831	15.47448	23.822502	20.854265	17.650582	11.473424	75.764759	20.767552	14.851684	14.461885	24.726239	8.389966	6.808962	18.433744	13.779846	14.79236	25.044025	57.713169	11.197114	19.888696	37.981647	12.056747	15.642192	23.69073	9.66797	74.478187	26.587148	19.370357	22.38371	55.004898	8.95058	17.405531	18.652064	5.242253	17.650054	10.190831
hsa-miR-4458	0	0	0	0	0	0	0	0	0	0	0	0	0	0	0	0	0	0	0	0	0	0	0	0	0	0	0	0	0	0	0	0	0	0	0	0	0	0	0	0	0	0	0	0	0	0	0	0	0
hsa-miR-3199	0.432303	0.162237	0.571569	0	0.866972	0.705081	0.737444	0.868385	0.494572	0.466006	0.707616	0	0.42804	0.896681	0.442128	1.221667	0.362682	1.161224	0.206728	0.807726	0	0.781668	1.483271	0.49125	0.171224	0.416874	0.1617	0.715836	0.284468	0.131121	0.560322	0.302625	1.437738	0.441648	0.472814	0.355504	0.40846	0.495794	0.351312	0.896196	0.514257	0	1.053734	0.203422	0	0.234618	0.249631	0.63036	0.806467
hsa-miR-339-5p	12.969082	2.595792	5.144118	14.999349	15.316503	4.583027	3.687226	1.563093	16.81545	3.448449	7.783795	3.995606	3.210305	6.0526	5.637132	4.886667	8.523047	22.759963	5.271573	13.731353	6.922518	7.816675	10.012074	14.737494	3.938147	2.084376	9.055174	8.411075	3.129153	14.947742	8.965152	4.841995	10.303783	14.353529	8.983459	15.286688	5.10576	2.726863	15.457736	7.4683	5.828248	2.919614	12.644805	5.695824	5.007071	13.373178	1.248155	5.673233	5.058758
hsa-miR-5196-3p	0	0	0	0	0	0	0	0	0	0	0	0	0	0	0	0	0	0	0	0	0	0	0	0	0	0	0	0	0	0	0	0	0	0	0	0	0	0	0	0	0.171419	0	0	0	0	0	0	0	0
hsa-miR-581	0	0	0	0	0	0	0	0	0	0.186403	0.176904	0	0.21402	0.22417	0.110532	0.610834	0.181341	0	0	0.32309	0.384584	0	0	0	0	0.277916	0.3234	0	0	0.262242	0	0	0	0	0.472814	0.711008	0	0.247897	0.351312	0.896196	0	0	0	0.203422	0.238432	0.351926	0.249631	0.21012	0
hsa-miR-412-5p	16.427503	0.973422	3.715196	0.434764	0	0.705081	1.47489	6.599725	24.234032	1.957229	0.707618	0.22832	0.428041	0.44834	0.331596	4.581251	5.440243	0.46449	0.413456	18.577712	1.153753	3.908338	1.112453	8.187497	0.513672	0	1.131897	0.715836	2.560216	0.131121	0.560322	4.236745	8.386799	0.662471	5.20095	1.066513	6.739604	0.247897	0.351312	4.48098	7.54244	4.866023	11.801817	1.627378	0.715296	1.642321	3.245204	0.630359	0.146631
hsa-miR-3940-5p	0	0	0	0	0.577982	0	0	0	0.494572	0.186402	0.265356	0	0	0	0.110532	0.305417	0.181341	0	0	0.161545	0	0	0	0	0	0	0	0	0	0	0	0	0	0.220824	0	0	0	0	0	0	0	0	0.842987	0	0.476864	0	0	0	0.073315
hsa-miR-4741	0.432303	0	0	0	0	0	0	0	0	0	0	0.22832	0	0	0	0.305417	0	0	0.103364	0	0	0	0	0	0	0	0.1617	0	0.284468	0.131121	0	0	0	0	0	0	0	0	0	0	0	0	0.63224	0	0	0.234617	0	0	0
hsa-miR-140-3p	414.578287	699.565951	498.69368	481.283425	501.68771	383.211661	606.733134	366.63207	357.081035	301.599491	1122.104836	363.029363	807.284908	595.845087	473.18748	626.40969	800.622509	979.142824	635.586364	476.558721	440.733632	344.454816	464.634392	1094.504506	502.370598	797.899391	539.914639	385.2988	668.785387	1019.986705	488.320646	752.627614	887.083732	585.844818	545.390458	616.800068	652.924679	542.893683	377.309304	539.211263	637.679011	643.531641999999	415.59256	463.395989	561.745647	1321.715721	593.622773	728.695124	442.751317
hsa-miR-4778-3p	0	0	0	0	0.288991	0.17627	0	0	0	0	0	0	0	0	0	0.305417	0	0	0	0	0	0	0	0	0	0.138958	0	0.178959	0	0	0.280161	0	0	0	0	0	0	0	0	0	0	0	0	0	0	0	0	0	0
hsa-miR-34c-5p	6.916843	3.082503	4.572548	3.043346	2.889907	3.701676	2.581058	2.431478	12.858873	2.982443	2.653566	2.054883	4.066386	4.483408	0.442128	3.665001	2.357438	3.019179	4.134566	6.461813	5.768764	5.211118	3.337358	7.368748	4.109372	1.389584	5.497785	1.610631	0.568936	4.589221	8.965152	8.473492	1.198115	8.832943	0.945628	3.199538	2.042303	1.983174	4.215747	4.48098	7.371021	1.946409	4.636428	5.695824	2.622752	6.451972	1.997048	1.260718	4.325604
hsa-miR-573	0	0	0	0	0	0	0	0	0	0	0	0	0	0	0	0	0	0	0	0	0	0	0	0	0	0	0	0	0	0	0	0	0	0	0	0	0	0	0	0	0	0	0	0	0	0	0	0	0
hsa-miR-6504-3p	0	0	0	0	0	0	0	0	0	0	0	0	0	0	0	0	0	0	0	0	0	0	0	0	0	0	0	0	0	0	0	0	0	0	0	0.355504	0	0	0	0	0	0	0	0	0	0	0	0	0
hsa-miR-188-3p	1.296908	0	0	0.217382	1.155962	0	0	0.347354	2.967432	0.093201	0	0.22832	0.428041	1.120852	0.110532	1.8325	1.088049	0.232245	0.516821	0.484636	2.307505	0.521112	0.370818	0.3275	0	0	1.131897	0	0	0.786723	1.400805	0.302625	0.958492	0.441647	0.945627	2.133026	0.816921	0.74369	1.053936	0.597464	0.514257	0.729904	0	0.406845	0.953728	0	0.499262	1.680958	0.146631
hsa-miR-551b-3p	0.864605	0.486711	2.857843	0.652146	0.288991	0	0	0.173677	0	0	0.176904	0	0	3.138386	1.215852	4.275834	0.544024	0	1.033642	0	0.384584	0	0.741635	0.16375	0	0	0.808498	0.178959	0	0.655603	0	0	1.67736	0	0	5.68807	1.225383	0	0	0	0.857095	0.486602	0.63224	0.406845	0.953728	0.351926	0.249631	0.420239	0
hsa-miR-10b-3p	28.531978	4.055925	4.00098	7.608365	9.536691	3.877946	8.296258	15.804605	36.598332	4.566865	4.245706	4.223927	3.852367	1.793363	1.768512	9.773336	3.989511	3.483669	3.307654	37.478518	3.461258	4.950562	4.449812	11.626246	2.739582	5.836254	5.174387	8.947952	5.973836	7.998355	36.14077	11.197114	6.949064	26.719651	12.765967	9.243112	6.126912	3.966347	31.618097	4.779712	7.371019	6.569132	37.934413	4.882134	3.338048	3.636566	2.496311	2.731556	2.932613
hsa-miR-379-3p	0	0.162237	0.571568	0.217382	0.288991	0.528811	0	0.347354	0.989144	0.186403	0.353809	0.11416	1.070102	0.44834	0.110532	0	1.269389	0.696734	0.723549	0.646182	1.538337	0.521112	0.370818	1.14625	0.171224	0.416874	0.3234	0.357918	0.568936	0.524483	0.560322	1.513124	0.718869	0.441647	0.236407	0.711008	0.61269	0.991587	0.351312	0.597464	0.685676	0.243301	0.210747	0.203422	0.238432	0.82116	0.249631	0.420239	0.733153
hsa-miR-188-5p	2.161513	0	0.857353	1.304292	2.311925	0.35254	1.106167	1.389416	2.47286	0.652409	0.619165	0.22832	0.42804	1.345023	0.221064	0.610834	1.450731	2.322446	0.413457	0.969272	1.153752	1.042224	1.112453	2.456249	0.342448	0.694792	1.940396	1.073754	0.284468	1.442326	2.241288	0.907874	2.156607	1.545765	0.709221	0.711008	0.612691	0.495794	1.405249	1.49366	1.88561	0.486602	0.842987	0.610267	0.476864	1.407704	0.748893	0.63036	0.586523
hsa-miR-4676-3p	0	0	0	0	0	0	0.184361	0	0	0	0	0	0	0	0	0	0	0	0	0	0	0	0	0	0	0	0	0	0	0.131121	0	0	0	0	0	0	0	0	0	0	0.171419	0	0	0	0	0	0	0	0
hsa-miR-1292-3p	0	0	0	0	0	0	0	0	0	0	0	0	0	0	0	0	0	0	0	0	0	0	0	0	0	0	0	0	0	0	0	0	0	0	0	0	0	0	0	0	0	0	0	0	0	0	0	0	0
hsa-miR-4476	0	0	0	0	0	0	0	0	0	0	0	0	0	0	0	0	0	0	0	0	0	0	0	0	0	0	0	0	0	0	0	0	0	0	0	0	0	0	0	0	0	0	0	0	0	0	0	0	0
hsa-miR-24-1-5p	17.72441	5.678295	26.29216	24.998916	36.412816	11.633839	12.167846	11.810035	17.310021	10.158944	12.294858	11.986817	16.051529	31.159693	15.032352	18.630421	21.579632	24.61792	15.918083	16.316077	24.613397	19.020578	23.361506	32.258736	11.985666	7.086878	21.829437	19.148615	10.809798	33.566861	12.046923	16.946984	22.524549	17.665883	15.130035	14.931183	14.704589	7.436901	24.591851	27.184612	26.741376	15.571276	19.810193	12.815605	17.882396	23.579022	8.986718	13.447663	18.622095
hsa-miR-6881-5p	0	0	0	0	0	0	0	0	0	0	0	0	0	0	0	0	0	0	0	0.161545	0	0	0	0	0	0	0	0	0	0	0	0	0	0	0	0	0	0	0	0	0	0	0	0	0	0	0	0	0
hsa-miR-3160-5p	0	0	0	0	0	0	0	0	0	0	0	0	0	0	0	0	0	0	0	0	0	0	0	0	0	0	0	0	0	0	0	0	0	0	0	0	0	0	0	0	0	0	0	0	0	0	0	0	0
hsa-miR-29a-3p	6515.666219	5516.220292	9398.303927	5434.546327	6542.458502	7272.736886	7566.742026	5652.837811	7786.542693	4972.570382	4111.524448	5508.00023	7407.245701	6802.452691	3414.222859	7664.737962	6869.75821	7932.775438	3740.02626	7146.442295	7118.655801	5417.47689	6432.942841	8426.407427	6877.032214	4486.968197	7748.316672	5808.294429	7644.521361	9296.839868	6202.20453	14257.557219	6566.144891	7721.315412	5094.802668	8374.260772	5613.273341	5084.112578	7239.139269	6389.280062	9183.263461	5863.801942	8569.594472	6593.73028	6586.205425	8964.838635	4992.871783	5903.102881	8007.427722
hsa-miR-3622b-3p	0	0	0	0	0	0	0	0	0.494572	0	0	0	0	0	0	0.305417	0	0	0	0.161545	0	0	0	0	0	0	0	0	0	0	0.840483	0	0	0.441648	0	0	0	0	0	0	0	0	0	0	0	0	0	0	0
hsa-miR-4496	0	0	0	0	0	0	0	0	0	0	0	0	0	0	0	0	0	0	0	0	0	0	0	0	0	0	0	0	0	0	0	0	0	0	0	0	0	0	0	0	0	0	0	0	0	0	0	0	0
hsa-miR-1301-3p	8.213751	0.811185	0.571568	2.17382	1.444955	1.586433	1.106167	1.563093	6.924008	0.838811	1.769044	1.369922	1.712162	1.345022	0.55266	3.054168	2.357437	3.019181	1.653824	5.007905	1.538337	0.781668	2.595724	3.275	1.712239	0.555832	2.102096	0.536877	1.706809	2.753534	2.80161	0.907875	1.198115	3.312355	1.891254	2.133025	2.450765	0.495794	7.026242	2.389856	0.514257	0.729903	1.89672	1.01711	3.099616	1.642321	0.499262	0.630359	1.026415
hsa-miR-6852-5p	0	0	0.285784	0.217382	0	0.17627	0	0	0	0	0	0.11416	0	0.22417	0.110532	0	0.181341	0	0.206728	0	0	0	0	0.3275	0	0	0	0	0	0.131121	0	0	0	0	0	0	0	0	0	0	0	0	0	0	0.238432	0	0	0.21012	0
hsa-miR-6731-3p	0	0	0	0	0	0	0	0	0	0	0	0	0	0	0	0	0	0	0	0	0	0	0	0	0	0	0	0	0	0	0	0	0	0	0	0	0	0	0	0	0	0	0	0	0	0	0	0	0
hsa-miR-3163	0	0.162237	0	0	0	0	0	0	0	0	0.088452	0	0	0	0	0	0	0	0	0	0	0	0	0	0	0	0	0	0	0	0	0	0	0	0	0	0	0	0	0	0	0	0	0	0	0	0	0	0
hsa-miR-5579-3p	0	0	0	0	0	0	0	0	0	0	0	0	0	0	0	0	0	0	0	0	0	0	0	0	0	0	0	0	0	0	0	0	0	0	0	0	0	0	0	0	0	0	0	0	0	0	0	0	0
hsa-let-7g-5p	345.409855	378.012213	281.497575	333.463763	290.435567	231.619192	176.433792	201.117925	424.342837	228.063646	415.194713	228.434512	241.200977	264.072803	143.912661	243.72254	328.77205	274.280759	170.550902	490.290074	339.587956	227.204688	269.21354	368.273584	194.681448	306.820245	320.650114	182.717173	247.203104	399.655418	245.421047	297.480074	357.277647	321.077408	192.907939	453.979071	252.63304	287.064332	388.551295	312.174942	282.327241	229.676323	288.301531	244.310177	243.915874	534.105943	227.164307	275.677049	209.168656
hsa-miR-3911	0	0	0	0.217382	0	0	0	0	0	0	0.176904	0	0.21402	0	0.110532	0	0	0	0	0	0	0	0	0	0	0	0	0	0	0	0	0	0	0	0	0	0	0	0	0	0	0	0	0	0	0	0	0	0
hsa-miR-6516-5p	0.432303	0.324474	0	0.434764	0	0.17627	0.184361	0.521031	0.494572	0.093201	0	0	0	0	0	0	0	0.232245	0	0.323091	0	0	0	0	0	0.416875	0.1617	0.178959	0.284468	0	0	0	0	0.441648	0	0	0	0	0.351312	0	0.171419	0	0.632241	0.203422	0	0.117309	0	0.21012	0.073315
hsa-miR-577	3.458421	0	0	0.434764	0	0	0	0	2.47286	0.186402	0	0.11416	0.21402	0.44834	0	0.305417	0	0	0	0.969272	0	0.781668	0.370818	0.16375	0	0.416875	0	0.178959	0.853405	0.262241	1.400805	0.302625	0	0.883295	0.236407	0.355504	2.859226	0.247897	1.405249	0	0.342838	0.243301	0.210747	0	1.430592	0.117309	0	0.420239	0
hsa-miR-376b-5p	0.432303	0.162237	0.571568	0	0.577982	0.528811	0	0	0.989144	0	0	0.11416	0	0	0.110532	0.305417	0.362682	0	0.413456	0.807727	0.384584	0.260556	0	0.49125	0.171224	0	0.1617	0	0.284468	0.786725	0.560322	0.302625	1.198115	0.441647	0.472814	0.711008	0	0	1.405249	0.597464	0.514257	0	1.053734	0	0.238432	1.055778	0	0.42024	0.219946
hsa-miR-376a-2-5p	0.432303	0.162237	0	0.217382	0.577981	0.17627	0	0.173677	1.483716	0.093201	0	0	0	0.22417	0	0.305417	0	0	0.206728	0.484636	0.384584	0	0	0.3275	0.171224	0.138958	0.485099	0.178959	0	0	0.280161	0	0	0.220824	0.236407	0.355504	0	0.247897	0.351312	0	0	0.243301	0.63224	0.203422	0.238432	0.586543	0	0	0.073315
hsa-miR-4804-5p	0	0	0	0	0	0	0	0	0	0	0	0	0	0	0	0	0	0	0	0	0	0	0	0	0	0	0	0	0	0	0	0	0	0	0	0	0	0	0	0	0	0	0	0	0	0	0	0	0
hsa-miR-139-3p	9.078356	10.383168	17.14706	15.651494	9.536691	3.525407	17.514326	10.767972	1.978288	11.650166	33.523389	12.671781	7.704734	13.898568	11.384796	17.103337	17.408779	10.21876	11.473424	7.754175	5.768764	4.42945	13.72025	27.509987	21.060526	12.089384	8.246676	6.442525	15.076828	14.161021	3.361932	29.657221	22.284923	10.599529	13.23878	7.110088	15.929973	13.38642	5.972308	14.637868	17.313327	15.327975	3.79344	15.460094	14.067484	18.417446	14.228973	16.809578	9.750939
hsa-miR-668-3p	0.432303	0	0	0	0	0	0	0.173677	1.483716	0	0	0	0	0	0	0	0.544023	0	0	0.484635	0	0	0.370818	0.16375	0	0	0	0	0	0	0	0	0.239623	0	0	0	0	0	0.702624	0	0.342838	0	0.210747	0	0	0	0	0	0
hsa-miR-4520-5p	0	0	0	0	0	0	0	0	0	0	0	0	0	0	0	0	0	0	0	0	0	0	0	0	0	0	0	0	0	0	0	0	0	0	0	0	0	0	0	0	0	0	0	0	0	0	0	0	0
hsa-miR-4522	0	0	0	0.217382	0	0	0.184361	0	0.494572	0	0	0	0.21402	0	0	0	0	0	0	0	0	0	0	0	0	0	0	0	0	0	0	0	0.239623	0	0	0	0.20423	0	0	0	0.171419	0	0	0	0.238432	0	0	0	0
hsa-miR-1306-3p	0.864606	0.162237	0.285784	0.652146	0.577982	0.52881	0.184361	0	1.483716	0.093201	0.442261	0.11416	0.64206	1.12085	0.663192	0	1.088047	1.161224	0.826912	0.161545	0	1.042224	0.370818	0.49125	0	0.416875	0.3234	0.536877	0.568936	0.262242	0.280161	0	0.239623	1.104119	0.236407	0	0.816921	0.247897	0.351312	0	0.342838	0.486602	1.053733	0	0.238432	0.703851	0.249631	0.63036	0.293262
hsa-miR-491-5p	1.729212	0.162237	0.571569	1.304291	2.022935	2.291514	0.368723	1.389416	2.967432	0.652409	1.149879	0.570801	0.642061	0.896681	0.442128	3.359584	1.088048	0.928979	1.137005	2.907816	2.307505	0.781668	1.48327	1.31	1.369791	0.555834	1.131898	0.178959	0.568936	2.884653	1.961127	0.302625	2.396229	2.649883	0.945627	4.266052	0.40846	0.495794	1.756561	1.49366	0.514257	0.729904	0.63224	0.610267	0.715296	2.228864	0.249631	0.840479	1.026415
hsa-miR-200a-3p	690.387404	156.720943	49.440692	167.166646	107.7935	56.230229	57.520735	81.107143	672.618015	58.996441	39.715045	72.03507	49.01067	24.658751	6.07926	89.487099	78.88353	133.772834	8.16577	551.677301	180.370045	97.447882	154.260102	119.046197	51.53836	84.62569	85.70074	108.986052	137.113805	206.383739	487.200003	98.050401	86.983092	465.054349	102.836952	366.524997	59.635284	70.898445	725.811011	129.350957	63.253643	111.675244	443.621876	59.399311	42.202454	132.55869	75.388596	62.195432	42.596209
hsa-miR-3621	0	0	0	0	0	0	0	0	0	0	0	0	0	0	0	0	0	0	0	0	0	0	0	0	0	0	0	0	0	0	0	0	0	0	0	0	0	0	0	0	0	0	0	0	0	0	0	0	0
hsa-miR-1291	0	0.162237	0.285784	0.217382	0.288991	0	0.368723	0	0	0.093201	0	0	0.21402	0	0	0.305417	0.181341	0	0	0.161545	0	0.260556	0	0.3275	0.171224	0	0.3234	0	0	0	0	0	0.479246	0	0	0.355504	0	0.247897	0.351312	0.298732	0.171419	0.243301	0	0.406844	0	0	0	0	0.29326
hsa-miR-26a-5p	2437.7549	3070.659731	2228.260525	1989.26134	2102.984697	1955.014052	2555.063655	1933.545639	2464.452631	2004.387729	1522.79338	2151.006058	2073.429538	2136.344506	1177.165772	1734.766958	2384.821424	2040.500195	1246.572054	2425.441578	2549.794052	2003.934921	1787.711408	2481.957624	2153.824027	2978.296356	2729.487581	1682.572843	2348.002801	3056.026507	2569.076499	5094.384103	1850.846773	2281.548677	1740.899582	2926.867416	2053.128497	2203.553403	2649.59664	1634.661516	1830.413036	1943.00329	2712.731971	2205.911366	1677.845552	2145.456538	2361.011014	1973.864475	2177.172222
hsa-miR-18b-3p	0	0	0	0.217382	0	0.52881	0	0	0	0.093201	0.088452	0	0	0	0	0	0	0.232245	0	0.161545	0	0	0	0	0.513672	0	0.1617	0	0	0	0	0	0	0	0.472814	0	0	0	0	0.298732	0	0.243301	0	0	0	0	0	0	0.073315
hsa-miR-378e	0	0	0	0	0	0	0	0	0	0	0	0	0	0	0	0	0.181341	0	0	0	0	0	0	0	0	0	0	0	0	0	0	0	0.239623	0	0	0	0	0	0	0	0	0	0	0	0	0	0	0	0
hsa-miR-3187-5p	0	0.162237	0.285784	0	0	0	0	0	0	0	0	0	0	0	0	0	0	0	0	0	0	0	0	0	0	0	0	0	0	0	0	0	0	0	0	0	0.20423	0	0	0	0	0	0	0	0	0	0	0	0
hsa-miR-6785-3p	0	0	0	0	0	0	0	0	0	0	0	0	0	0	0	0	0	0	0	0	0	0	0	0	0	0	0	0	0	0	0	0	0	0	0	0	0	0	0	0	0	0	0	0	0	0	0	0	0
hsa-miR-3922-3p	0	0	0	0.217382	0	0.17627	0.184361	0	0.494572	0.093201	0.088452	0	0.21402	0	0	0.305417	0	0.232245	0	0.161545	0	0	0	0	0.171224	0.138958	0	0	0.284468	0.393362	0	0	0.239623	0.220824	0	0.355504	0.61269	0	0	0	0.171419	0.243301	0.210747	0.406844	0	0.234617	0.249631	0.21012	0
hsa-miR-6883-5p	0	0	0	0	0	0	0	0	0	0	0	0	0	0	0	0	0	0	0	0	0	0	0	0	0	0	0	0	0	0	0	0	0	0	0	0	0	0	0	0	0	0	0	0	0	0	0	0	0
hsa-miR-4686	0	0	0	0	0	0	0	0	0	0	0	0	0	0	0	0	0	0	0	0	0	0	0	0	0	0	0	0	0	0	0	0	0	0	0	0	0	0	0	0	0	0	0	0	0	0	0	0	0
hsa-miR-128-3p	64.845405	140.659479	40.295593	115.429765	69.357747	40.542173	37.794072	38.208931	92.97955	37.839739	53.071331	41.097662	98.663399	66.578627	73.282714	79.713765	122.949503	116.354498	89.616746	94.827108	74.993943	63.054513	53.768546	140.661187	46.230423	204.129955	70.824382	56.551055	46.652828	121.417623	54.351236	51.143573	79.315158	73.313411	106.619461	116.249926	76.790641	97.91918	64.290132	80.956372	71.310341	102.6731	85.773923	46.176862	77.490379	64.637026	73.890808	84.047881	31.525593
hsa-miR-21-5p	54157.152407	65045.032122	56728.478009	80387.157085	36555.578676	89643.5021009999	56560.212129	27962.338501	50831.128366	52773.760024	38151.741368	22200.044703	51396.568652	34001.279114	34226.343447	66046.365313	58124.106099	113023.412346	46183.324024	58357.765718	95764.188272	52116.37779	84732.9223739999	48329.316823	24030.57372	42712.630043	87006.297073	123515.199257	78465.508762	61289.54432	62008.87774	26840.389381	43899.621999	59498.028379	55014.459823	73975.480861	93720.118531	54121.790142	54478.334749	41292.529729	52222.311356	57513.481318	54435.038587	20776.942976	55508.862636	81243.109591	55764.593869	50080.559894	40184.062549
hsa-miR-7852-3p	0	0	0	0	0	0	0	0	0	0	0	0	0	0	0	0	0	0	0	0	0	0	0	0	0	0	0	0	0	0	0	0	0	0	0	0	0	0	0	0	0	0	0	0	0	0	0	0	0
hsa-miR-151b	4.755329	1.62237	0.857353	1.304291	1.733944	0.528811	1.290529	0.347354	4.945721	0.838812	1.503687	0.11416	1.070102	0.672511	0.55266	1.527083	1.26939	1.393467	1.137006	3.392452	0.384584	0.781668	2.224905	2.619999	0.856119	1.945418	1.940395	0.894795	0.568937	1.442326	1.120644	1.210499	2.156606	1.766588	0.945627	2.844035	1.021152	0.74369	3.513122	1.792392	0.857095	0.973205	2.528961	1.627379	0.715296	2.111555	1.747418	1.680958	1.026414
hsa-miR-4689	0	0	0	0	0	0	0	0	0	0	0	0	0	0	0	0	0	0	0	0	0	0	0	0	0	0	0	0	0	0	0	0	0	0	0	0	0	0	0	0	0	0	0	0	0	0.117309	0	0	0
hsa-miR-1296-3p	0	0	0	0	0.288991	0	0	0	0	0.093201	0	0	0	0	0.110532	0	0	0	0	0	0	0	0	0	0	0	0	0	0	0	0	0	0	0	0	0	0	0	0	0	0	0	0	0	0	0	0	0	0.073315
hsa-miR-3127-3p	0.432303	0	0	0.434764	0	0	0	0	0.494572	0	0	0.11416	0.428041	0	0.110532	0.305417	0.181341	0	0.206728	0	0	0	0	0	0	0	0	0	0	0.131121	0	0	0	0.220824	0	0	0	0	0.351312	0	0	0	0	0	0	0	0	0	0
hsa-miR-31-5p	7.781448	0.811185	0.285784	4.999783	2.889906	2.820326	3.687226	0	2.47286	0.652409	0.619165	3.310646	0.21402	0.44834	0.110532	1.221666	0.906707	2.322446	0.103364	6.784904	1.153753	2.084447	2.595724	2.456249	1.36979	0.555832	1.940396	1.252713	1.991279	5.507065	13.167567	5.447245	1.198115	2.42906	1.182035	0.711009	0.40846	1.735277	4.215747	4.182248	3.428381	3.406216	2.107467	1.627377	0.715296	2.346172	0.998524	0.63036	2.639351
hsa-miR-210-3p	168.598052	17.683833	13.717648	61.519064	93.343969	63.633583	7.558815	2.257801	206.731125	4.100858	10.437361	11.187698	13.483284	30.038841	27.080339	63.526676	26.113167	23.456695	24.187217	77.380212	47.303872	26.837252	31.519493	34.878735	3.253252	7.08688	25.225124	14.495681	12.232144	44.187624	104.219896	5.447245	39.298144	64.038823	37.352274	96.697186	9.80306	18.344354	151.064247	48.095852	7.199601	49.14684	58.376843	10.171115	14.067485	29.561761	5.491884	50.008489	11.803769
hsa-miR-27b-5p	18.589016	19.955151	20.004903	20.651277	16.472465	12.162652	11.246041	14.762543	11.869729	9.786138	23.351384	11.301859	28.036671	27.572966	17.795652	24.738754	23.574388	16.257117	19.432465	15.023716	20.382969	17.7178	14.461886	22.26999	8.561189	19.037305	27.974018	16.106312	13.085548	24.519543	11.486601	10.289239	17.732091	20.978235	15.602849	19.552738	20.831503	17.10487	13.349864	21.807436	22.62732	27.006432	14.330779	11.59507	20.982013	22.99248	17.973439	21.64233	11.730452
hsa-miR-3127-5p	2.161514	0.486711	0.857353	0.434764	0.577982	1.410163	0.921807	0.521031	1.483716	0.932014	1.680592	1.027442	0.85608	0.448341	0.55266	1.527084	1.088048	0.46449	1.240371	1.938544	0.384584	1.30278	1.483271	1.47375	1.027343	0	0.808498	0.894795	0.853405	0.786724	1.680966	0.302625	1.198115	0.441647	0.945628	0.355504	0.40846	0.247897	2.810497	0.597464	0.857095	1.459807	1.26448	0.610267	0.476864	2.111555	0.249631	0.840479	0.146631
hsa-miR-99b-5p	20932.961092	12765.618475	11034.419291	18028.346594	13360.036066	7918.943858	12777.899352	16848.054889	22701.847226	9350.982309	17087.818632	10306.723281	19743.380993	18395.428176	14414.14615	20535.914713	15873.723969	16567.393759	16431.494198	15902.199167	14070.017421	11843.30485	12993.446913	17322.285891	10631.113762	12788.34572	18414.177429	9757.383445	13185.682813	16942.085365	15841.424383	14505.406846	15286.259429	14523.784132	11979.204713	13102.113296	14910.455167	16075.85043	19586.006672	16362.746685	14212.356712	16794.351129	13397.802165	12850.186394	16510.696417	14400.448777	14400.220073	14127.18798	9143.228913
hsa-miR-4700-3p	0	0	0	0.217382	0	0	0	0	0	0	0	0	0	0	0	0	0	0	0	0	0	0	0	0	0	0	0.1617	0	0	0	0	0	0	0	0	0	0.20423	0.247897	0	0	0	0	0	0	0	0	0	0	0
hsa-miR-181c-3p	35.016518	36.016614	28.578434	52.60641	36.701808	15.335517	25.994947	28.483022	25.223175	19.572278	28.658517	17.352346	56.287363	47.524136	31.833216	43.063758	53.314384	62.009285	49.511444	35.701517	61.148907	47.942273	44.868923	55.674975	19.177064	36.268154	63.871306	39.013069	46.937298	65.822513	28.856585	21.486353	47.205699	42.177293	38.534307	75.722427	52.07876	33.961842	37.941718	51.979368	46.797411	57.905683	36.669931	16.477206	42.440886	35.779117	37.943928	55.681721	22.14123
hsa-miR-195-5p	27.667373	58.080846	56.871083	74.561976	75.71554	70.860666	82.225152	63.044737	19.288312	61.978882	46.083605	80.368765	52.006955	43.489069	35.259708	38.17709	63.83219	84.537	47.650888	24.716434	117.298218	49.245053	71.19697	68.938719	86.981685	89.906114	81.496551	83.394909	57.178163	98.602651	33.058999	108.944891	71.407605	50.568587	56.73763	100.963238	48.40261	64.948925	22.132669	36.744036	41.997677	41.847804	36.248438	116.357553	45.5405	60.531225	67.899662	54.210884	80.353609
hsa-miR-4674	0	0	0	0	0	0	0	0	0	0.093201	0.088452	0	0	0	0	0.610834	0	0	0	0	0	0	0	0	0	0	0	0	0	0	0	0	0	0	0	0	0	0	0	0	0	0	0	0	0	0	0	0	0
hsa-miR-6503-3p	0	0	0	0	0	0.17627	0	0	0	0	0	0	0.21402	0	0	0	0	0.232245	0	0.161545	0.384584	0	0	0	0	0	0	0	0	0	0	0	0	0.220824	0	0	0	0	0	0	0.514257	0	0	0	0	0	0	0	0.073315
hsa-miR-570-3p	0	0	0	0	1.155962	0.528811	0	0	0	0	0.088452	0.34248	0	0	0	0	0.181341	0	0	0	0.384584	0	0	0.16375	0.342448	0.138958	0	0.178959	0	0.262242	0.280161	0	0	0.441647	0	0	0	0	0	0.298732	0	0	0	0	0	0.469234	0	0.21012	0
hsa-miR-195-3p	3.026119	1.460133	3.429412	4.782401	2.889906	1.762703	4.240309	1.73677	3.956576	2.889241	6.191654	1.826562	3.638346	2.465875	2.431704	4.581251	4.533536	8.825292	4.031203	3.069361	2.307506	2.084447	3.337358	2.78375	3.5957	2.501251	2.102094	4.295016	5.120432	3.933617	3.361932	0.60525	2.635851	2.42906	3.782509	4.621555	2.859226	0.74369	2.459185	5.675908	2.742705	2.433011	1.896721	1.830801	3.099616	3.401949	3.744467	4.412514	1.979514
hsa-miR-548q	0	0	0	0	0.288991	0	0	0.521031	0	0.186402	0.265356	0	0.428041	0.672511	0	0	0	0	0	0	0.384584	0	0	0	0	0	0	0	0.568936	0	0	0.302625	0	0	0	0	0.20423	0.247897	0	0	0	0	0.210747	0	0	0	0	0	0
hsa-miR-6506-5p	0	0	0	0	0	0	0.184361	0	0	0	0	0	0	0	0	0	0	0	0	0	0	0	0	0	0	0.138958	0	0	0.284468	0	0	0.302625	0	0	0	0	0	0.495793	0	0	0	0	0	0	0	0.117309	0	0	0
hsa-miR-939-3p	0.432303	0	0	0	0	0	0	0	0	0	0	0	0	0	0	0	0	0	0	0	0	0	0	0	0	0	0	0	0	0	0	0	0	0	0	0	0	0	0	0	0	0	0	0	0	0	0	0	0
hsa-miR-3150b-5p	0	0	0	0	0	0	0	0	0	0	0	0	0	0	0	0	0	0	0	0	0	0	0	0	0	0	0	0	0	0	0	0	0	0	0	0	0	0	0	0	0	0	0	0	0	0.117309	0	0	0
hsa-miR-1236-5p	0	0	0	0	0	0	0	0	0	0	0	0	0	0	0	0	0	0	0	0	0	0	0	0	0	0	0	0	0	0	0	0	0	0	0	0	0	0	0	0	0	0	0	0	0	0	0	0	0
hsa-miR-584-5p	19.021318	7.300665	5.144118	5.86931	8.669719	4.583028	7.005731	3.820893	9.891441	6.151287	14.240807	4.109767	4.066387	2.690045	4.42128	10.078752	9.792437	3.483668	3.824474	9.369629	9.614608	5.992784	8.157987	6.713747	2.739581	6.531046	2.748893	6.979402	9.671928	6.424907	20.171593	9.986616	5.990572	7.287177	6.61939	3.199539	13.683437	5.20583	12.295927	5.078444	13.884946	8.272241	8.640616	2.847913	6.437662	19.82515	5.741515	8.404788	3.372505
hsa-miR-5195-5p	0	0	0	0	0	0	0	0	0	0	0	0	0	0	0	0	0	0	0	0	0	0	0	0	0	0	0	0	0	0	0	0	0	0	0	0	0	0	0	0	0	0	0	0	0	0	0	0	0
hsa-miR-138-5p	0.864606	0.324474	0.285784	0.434764	0.866972	0	0	0	1.978288	0.093201	0.707616	0.11416	0	0.22417	0.110532	0	0.181341	0.696734	0	0.64618	0.384584	0	0	0.655	0.684896	0.69479	0	0.715836	0.284468	0	0	0	0	0.220824	0.236407	0	0.816921	0	1.053936	0	0	0	0	0	0	0.586545	0	0.21012	0.073315
hsa-miR-4693-3p	0	0	0	0	0.288991	0	0	0	0	0	0	0	0	0	0	0	0	0	0	0	0	0	0	0	0	0	0	0	0	0	0	0	0	0	0	0	0	0	0	0	0	0	0	0	0	0	0	0	0
hsa-miR-1245b-5p	0	0	0	0	0	0	0	0	0	0	0.088452	0	0	0	0	0	0.181341	0	0	0.161545	0	0	0	0	0	0	0.1617	0	0	0	0	0	0	0	0.236407	0.355504	0	0	0	0	0	0	0	0	0	0	0	0	0
hsa-miR-6790-3p	0	0	0	0	0	0	0	0	0	0	0	0	0	0	0	0	0	0	0	0	0	0	0	0	0	0	0	0	0	0	0	0	0	0	0	0	0	0	0	0	0	0	0	0	0	0	0	0	0
hsa-miR-6895-3p	0	0	0	0	0	0	0	0	0	0	0	0	0	0	0	0	0.181341	0	0	0	0	0	0	0	0	0	0	0	0	0	0	0	0	0	0	0	0	0	0	0	0	0	0	0	0	0	0	0	0
hsa-miR-5188	0	0	0.285784	0	0	0	0	0	0	0	0	0	0	0	0	0	0	0	0	0	0	0	0	0	0	0	0	0	0	0.131121	0.280161	0	0	0	0	0	0	0	0	0	0	0	0	0	0	0	0	0	0
hsa-miR-18a-5p	2.593816	1.297896	3.429412	3.695493	4.912841	1.410162	1.106167	3.299863	1.978288	0.838812	1.503688	0.11416	1.070102	1.793363	1.215852	0.610834	1.632072	3.715914	0.826913	2.100088	4.615011	2.345003	3.337359	3.274999	1.198567	0.694792	3.880789	1.968549	2.844683	3.671375	1.120644	1.513123	0.958492	1.324942	0.945628	2.133025	1.021151	1.983174	1.405248	2.688588	0.857095	1.216506	2.528961	1.830801	0.715296	4.692344	0.499262	1.470838	1.392991
hsa-miR-6884-3p	0	0	0	0	0	0	0	0	0	0	0	0	0	0	0	0	0	0	0	0	0	0	0	0	0	0	0	0	0	0	0	0	0	0	0	0	0	0	0	0	0	0	0	0	0	0	0	0	0
hsa-miR-323b-3p	38.042637	0	0.285784	3.47811	2.600915	0.35254	0.368722	0.173677	49.457206	0.186403	0.884522	0.11416	0.642061	0.22417	0.994788	0	0.725365	1.393468	0.620185	39.578606	2.307506	0.781668	0.741636	1.14625	0.171224	0.138958	0.808498	0.536877	0.853405	1.704567	8.684991	0.302625	0.239623	6.403882	0.709221	6.399078	0.612691	0.495793	22.835293	2.688588	0.514257	0.973204	18.334967	0	1.430592	1.173086	0	0.840479	0.219946
hsa-miR-193b-5p	5.619935	0.162237	0.857353	3.695492	4.334861	1.233892	1.29053	1.215739	1.978288	0.838813	3.361185	1.940722	1.498142	0.672511	1.989576	2.74875	2.357438	3.019179	1.860555	3.069361	2.692091	1.30278	2.595723	3.111249	1.712238	0.277917	1.778695	1.252713	0.284468	1.573448	1.680966	0.302625	3.115097	1.987413	2.127662	1.777521	1.429613	0	2.107872	1.194928	0.685676	0.243301	1.26448	2.237645	1.907456	2.815405	0	1.891078	1.24636
hsa-miR-625-5p	1.296908	0.324474	0	0.652146	0.577982	0.705081	0.184361	0.347354	3.462004	0.279604	0.265356	0.570801	0.21402	0	0.110532	0.610834	0.725366	0.696735	0.206728	0.484636	0	0.781668	1.112454	0.9825	0.513672	0.277916	0.485099	0.715836	0	0.917845	1.400805	0.605249	0.479246	0.662471	0.236407	0.711009	0.40846	0.247897	0.702624	0.298732	0.514257	0.729904	0.842987	0.406844	0.476864	0.82116	0.249631	0	0.733154
hsa-miR-3619-3p	0	0	0	0	0.288991	0	0	0	0	0	0	0	0	0	0	0	0.181341	0	0	0	0	0	0	0	0	0	0	0	0	0	0	0	0.239623	0	0	0	0	0	0.702624	0	0	0	0.210747	0	0	0	0	0	0
hsa-miR-106a-5p	13.401385	23.848839	12.288727	66.301467	56.353171	43.891307	26.179309	8.510171	15.331734	18.826667	14.506163	16.210746	22.472142	12.777716	3.094896	55.585843	15.232681	150.262196	7.648948	21.80862	79.993538	43.773381	38.194208	62.061224	15.923813	16.119177	49.318351	50.645407	18.774918	27.273074	12.607245	13.315487	75.720816	17.665883	18.43973	110.206351	16.951125	18.840147	16.511671	45.407264	7.199602	42.334406	16.227499	33.564678	8.821982	60.413917	16.725284	18.700654	12.536922
hsa-miR-4671-5p	0	0	0	0	0	0	0	0	0	0	0	0	0	0	0	0	0	0	0	0	0	0	0	0	0.171224	0	0	0	0	0	0	0	0	0	0	0	0	0	0	0	0	0	0	0	0	0	0	0	0
hsa-miR-3914	0	0	0	0.217382	0	0	0	0	0	0	0	0	0	0.22417	0.110532	0.305417	0	0	0.206728	0	0	0	0	0	0	0	0	0	0	0	0	0	0	0	0	0	0	0	0	0	0	0	0	0	0	0.117309	0	0	0
hsa-miR-3909	0	0.324474	0.285784	0	0	0.52881	0.368722	0.173677	0	0.186402	0.088452	0.456641	0.21402	0.44834	0.110532	0.305417	0	0.232245	0.310092	0	0	0.260556	0	0.16375	0.342448	0	0.4851	0	0.284468	0.262242	0.280161	0.302625	0	0.220824	0.472814	0	0.20423	0.74369	0	0.298732	0.171419	0.243301	0.210747	0.203422	0.238432	0.117309	0	0	0.073315
hsa-miR-766-5p	0	0	0	0	0	0.17627	0	0	0	0	0	0	0	0	0.110532	0	0	0	0	0	0	0	0.370818	0	0	0	0	0	0	0	0	0	0	0.220824	0	0	0	0	0	0	0	0	0	0	0	0	0	0	0
hsa-miR-6715a-3p	1.296908	0	0	0	0	0	0	0	0.494572	0.186403	0	0	0	0	0	0	0	0	0	0	0	0.260556	0	0.16375	0	0	0.1617	0	0	0	0	0	0	0	0	0	0	0	0.351312	0	0	0	0.421493	0	0	0	0	0	0
hsa-miR-503-3p	0.864605	0	0	0	0	0	0	0	0.494572	0.093201	0.176904	0	0.428041	0	0.110532	0	0.181341	0	0.206728	0.32309	0	0	0	0	0	0	0	0	0	0.131121	0	0	0	0.441647	0	0.355504	0	0.247897	0	0	0	0.243301	0.421493	0	0	0.117309	0	0.42024	0.073315
hsa-miR-4798-5p	0	0	0	0	0	0	0	0	0	0	0	0	0	0	0	0	0	0	0	0	0	0	0	0.16375	0	0	0	0	0	0	0	0	0	0	0	0	0	0	0	0	0	0	0	0	0	0	0	0	0.073315
hsa-miR-4446-5p	0	0	0	0	0	0	0	0	0	0	0	0	0	0	0	0	0	0	0	0	0	0	0	0	0	0	0	0	0	0	0	0	0	0	0	0	0	0	0	0	0	0	0	0	0	0	0	0	0
hsa-miR-7703	0	0	0	0.217382	0	0	0	0	0	0	0	0	0	0	0	0	0	0	0	0	0	0	0.370818	0	0	0.138958	0	0	0	0	0	0	0	0	0	0	0	0	0	0	0	0	0	0	0	0	0	0.21012	0
hsa-miR-3682-5p	0	0	0	0	0	0	0	0	0	0	0	0	0	0	0	0	0	0	0	0	0	0	0	0	0	0	0	0	0	0	0	0	0	0	0	0	0	0	0	0	0	0	0	0	0	0	0	0	0
hsa-miR-412-3p	0	0	0	0	0	0	0	0	0.494572	0	0	0	0	0	0	0	0	0	0	0	0	0	0	0	0	0	0	0	0	0	0	0	0	0	0	0	0	0	0	0	0	0	0	0	0	0	0	0	0
hsa-miR-451a	641.5372	132.223157	87.735792	64.779794	259.224582	73.857262	61.392322	15.109896	951.062092	37.094128	397.504268	54.568565	26.110487	22.641215	29.180448	54.05876	51.863653	29.727299	27.391508	1073.145625	61.533491	80.2512	17.057608	151.959933	30.306612	47.10691	117.87894	114.354822	54.902415	201.794517	652.214839	356.794515	92.734039	459.533759	73.75892	57.947211	45.134925	61.478372	711.758523	96.490436	88.109411	27.736335	335.087309	55.534285	50.786003	1007.211429	25.212742	122.499786	23.974114
hsa-miR-513b-5p	0	0	0	0	0	0	0	0	0	0	0	0	0	0	0	0	0	0	0	0	0	0	0	0.16375	0	0	0	0	0	0	0	0	0	0	0	0	0	0	0	0	0	0	0	0	0	0	0	0	0
hsa-miR-5582-3p	0	0	0	0	0	0	0	0	0	0	0	0.11416	0	0	0.110532	0	0	0	0	0	0	0	0	0	0	0	0	0.178959	0	0.131121	0	0	0	0	0	0	0	0	0	0	0	0	0	0	0	0	0	0	0
hsa-miR-126-5p	171.191868	128.329468	104.025501	203.904179	196.224628	43.891308	60.286154	51.408382	182.991666	45.76185	47.410388	34.704694	69.770646	65.009434	61.013663	87.043765	100.825847	73.157021	74.008757	78.349485	155.75665	80.511755	134.977588	195.026161	34.073534	123.811974	130.976598	108.449174	176.085986	146.461648	92.733296	104.40552	153.837861	81.92553	164.066312	169.931084	145.820525	150.473272	129.634201	101.568881	108.336863	104.61951	102.63366	57.365086	79.636268	104.991176	121.570348	104.429493	22.361177
hsa-miR-6767-5p	0.432303	0	0	0	0	0	0.184361	0	0	0	0	0	0	0	0	0	0	0	0	0	0	0	0	0.16375	0	0	0	0	0	0	0	0	0	0	0	0	0	0	0	0.298732	0	0	0	0	0	0.117309	0	0.42024	0.073315
hsa-miR-6876-5p	0	0	0	0	0	0	0	0	0	0	0	0.11416	0	0	0	0	0	0.232245	0	0	0	0	0	0	0	0	0	0	0	0	0	0	0	0	0	0	0	0	0	0	0	0	0	0	0	0	0	0	0
hsa-miR-526b-5p	0	0	0	0.217382	0.577982	0	0	0	0	0	0.619165	0	0.21402	0	0	0	0.362682	0	0	0	0.384584	0	0	0	0	0	0.3234	0	0	0	0.560322	0.302625	0.239623	0	0.236407	0	0.40846	0	0.702624	0	0	0.243301	0.210747	0.203422	0	0.586543	0	0	0
hsa-miR-7846-3p	0	0	0	0.217382	0	0	0	0.347354	0	0	0	0	0	0	0	0	0	0	0	0	0	0	0	0	0	0	0	0	0.284468	0	0	0	0	0	0	0	0.20423	0.247897	0	0	0	0.243301	0	0	0	0.117309	0	0.21012	0
hsa-miR-147b-3p	0.864605	0	0.285784	0.217382	0	0	0	0	2.47286	0	0	0	0	0.22417	0	0.305417	0	0.46449	0	0	0.769169	0	0	0.16375	0	0	0	0	0.284468	0.262242	0.280161	0	0	0.220824	0.70922	0	0	0	0.351312	0	0	0	0.63224	0	0	0	0	0	0
hsa-miR-524-5p	0	0	0	0	0	0	0	0	0	0	0	0	0	0	0	0	0	0	0	0	0	0	0	0	0	0	0	0	0	0	0	0	0	0	0	0	0	0	0	0	0	0	0	0	0	0	0	0	0
hsa-miR-4755-5p	0	0	0	0	0	0	0	0	0	0	0	0	0	0	0	0	0	0	0	0	0	0	0	0	0	0	0	0	0	0	0	0	0	0	0	0	0	0	0	0	0	0	0	0	0	0	0	0	0
hsa-miR-3152-5p	0	0.162237	0	0	0	0	0	0	0	0	0.088452	0.11416	0.21402	0	0	0.305417	0	0	0	0	0	0.260556	0.370818	0.3275	0	0.277916	0.1617	0.357918	0	0.131121	0	0	0	0	0.472814	0.355504	0.40846	0	0	0	0	0.243301	0	0.203422	0	0.117309	0	0.63036	0
hsa-miR-183-5p	1871.438365	828.057655	401.812784	1314.073306	485.793224	4736.912152	1006.244134	14928.403412	3078.711144	1240.789261	587.764987	1891.862455	707.337391	229.550552	55.155468	1049.717262	387.34534	2396.298775	156.596738	1279.43901	1915.614507	779.322501	1323.077016	1007.062043	1161.582179	745.651012	1163.913011	594.68087	743.031656	814.914179	1832.813353	2233.370245	866.476166	408.523524	768.085653	2001.845062	600.028997	896.394321	1768.154318	754.895768	352.780485	711.899278	780.605907	1994.555604	278.965367	1787.665382	698.717469	324.845059	2024.383068
hsa-miR-875-3p	0	0	0	0	0	0	0	0	0	0	0	0	0	0	0	0	0	0	0	0	0	0	0	0	0	0	0	0	0	0	0	0	0	0	0	0	0	0	0	0	0	0	0	0	0	0	0	0	0
hsa-miR-545-3p	0.432303	0	0	0	0	0	0	0	0	0	0	0	0	0.22417	0	0	0	0	0	0	0	0	0	0	0	0	0	0	0	0.131121	0	0	0	0	0	0	0	0	0	0	0	0	0.421493	0	0	0	0	0	0.073315
hsa-miR-6812-3p	0	0	0	0	0	0	0	0	0	0	0	0	0	0	0.110532	0	0.181341	0	0	0.32309	0	0	0	0	0	0	0	0	0	0	0	0	0	0	0	0	0	0	0	0	0	0	0	0	0	0	0	0	0
hsa-miR-18b-5p	0	0.324474	0	1.304292	1.155963	0.881351	0.737445	0.173677	0.494572	0.372805	0.088452	0	0	0.44834	0.442128	0.916251	0	0	0.103364	0.969271	1.153753	0.521112	0.741636	1.47375	0	0.138958	0.1617	1.78959	0.284468	1.048965	1.400805	0.302625	1.677361	0.662471	0.236407	0.711009	0.20423	0	0.702624	1.49366	0.514257	0.243301	0.421494	0.203422	0	0.469235	0	0.21012	0.293261
hsa-miR-494-3p	0.864606	0.648948	0.571568	0.217382	2.311927	1.057622	0.737446	1.215739	2.47286	0.652409	0.79607	0.570801	0	0.89668	0.110532	1.221667	0.544023	1.625712	0	1.292362	1.922921	0.521112	0	2.456249	1.027343	0.416875	1.293597	0.357918	0	0.786723	1.120644	3.328871	0.718869	2.208236	0.236407	1.066513	0.20423	1.239483	0.351312	0	0.342838	0.243301	0.632241	1.627379	0.476864	2.46348	0.249631	0.42024	0.733153
hsa-miR-1251-5p	115.857122	1.62237	0.285784	3.043346	1.444954	0.352541	0	0.694708	221.073715	0	0.088452	0.570801	0.856081	0	0.221064	0.91625	0.725366	0.928979	0.103364	79.15721	1.153753	0.521112	2.224906	0.3275	0.342448	0.277917	1.616995	0.357918	0.284468	3.802496	69.19977	0.60525	0.958492	29.369529	2.127662	2.48853	0.612691	0.991587	154.226058	1.194928	0.342838	2.676313	47.628761	0.813689	0	0.703852	0.499262	0.42024	0.513207
hsa-miR-128-2-5p	0	0	0	0	0	0	0	0	0	0	0	0	0	0	0	0	0	0	0	0	0	0	0	0	0	0	0	0	0	0	0	0	0	0	0	0	0	0	0	0	0	0	0	0	0	0	0	0	0
hsa-miR-218-2-3p	0	0	0	0	0	0	0	0	0	0	0.088452	0	0	0	0	0	0	0	0	0	0	0	0	0	0	0	0	0	0	0	0	0	0	0	0	0	0	0	0	0	0	0	0	0	0	0	0	0.21012	0
hsa-miR-3940-3p	0	0.162237	0	0	0.866972	0.17627	0.184361	0	0	0	0.44226	0.11416	0	0	0	0.305417	0	0	0	0	0	0	0	0	0	0	0	0.178959	0	0	0.280161	0.302625	0	0	0	0	0	0	0.351312	0	0	0	0.210747	0	0	1.055777	0	0.42024	0
hsa-miR-1257	0	0	0	0	0	0	0	0	0	0	0.088452	0	0	0	0	0	0	0	0	0	0	0	0	0	0	0	0	0	0	0	0	0	0	0	0	0	0	0	0	0	0	0	0	0	0	0	0	0	0
hsa-miR-4684-5p	0	0	0	0	0.288991	0	0	0	0	0	0	0	0	0	0	0	0	0	0	0.161545	0	0	0	0	0	0	0	0	0	0	0	0	0	0	0	0	0	0	0	0	0	0	0	0	0	0	0	0	0
hsa-miR-7109-5p	0	0	0	0	0	0	0	0	0	0	0	0	0	0	0	0	0	0	0	0	0	0	0	0	0	0	0	0	0	0	0	0	0	0	0	0	0	0	0	0	0	0	0	0	0	0	0	0	0
hsa-miR-6734-3p	0	0	0	0	0.288991	0	0	0	0	0	0	0	0	0	0	0	0	0	0	0	0	0	0	0	0	0	0	0	0	0	0	0	0	0	0	0	0	0	0	0	0.171419	0	0	0	0	0	0	0	0
hsa-miR-4750-5p	0	0	0	0	0	0.17627	0	0	0	0	0	0	0	0	0	0	0	0	0	0	0	0	0	0	0	0	0	0	0	0	0	0	0	0	0	0	0	0	0	0	0	0	0	0	0	0	0	0	0
hsa-miR-337-3p	24.641255	6.651717	14.003433	11.956002	16.183474	20.094815	8.111898	16.151959	32.641757	4.753267	10.968074	7.420412	11.985141	12.105203	9.063624	17.408752	13.78195	14.631405	11.680153	19.385439	17.306294	8.598344	10.012075	23.08874	8.047519	4.446669	14.714658	7.516279	7.111711	14.029898	18.210465	17.552232	22.524546	16.120119	11.82034	14.931183	15.929972	10.907452	16.862985	14.9366	15.427717	13.138264	18.756458	4.882135	14.305917	30.030998	8.487457	14.498261	13.783283
hsa-miR-31-3p	7.349146	0.648948	0	3.260729	3.467887	1.762703	3.687227	0	8.902296	1.211615	0.44226	2.054882	0.42804	0.22417	0.110532	1.221667	0	2.090203	0	7.431086	1.92292	1.563336	1.483271	1.47375	0.684896	0.416874	1.940396	1.073754	1.70681	3.933617	10.646118	4.53937	0.479246	2.208236	0.236407	0	1.225382	0.991587	2.810497	2.389856	2.228448	1.216505	2.318214	0.203422	0.715296	3.050025	0.748893	0.84048	0.659838
hsa-let-7d-5p	126.664689	67.815066	67.15932	116.299293	99.990753	66.453909	60.654875	86.838482	118.202724	52.565547	95.086133	61.189853	92.028767	90.116525	46.533972	102.314599	106.26609	110.316138	62.535331	147.813975	104.991519	66.441739	65.634706	121.338696	60.09955	71.285682	106.074875	59.951276	56.609225	128.629254	97.496033	94.11628	81.232141	97.824824	69.740005	98.119203	63.924124	62.717855	123.310583	97.0879	56.739718	76.639874	93.360805	83.199718	56.985235	110.621988	61.15962	83.207402	77.567624
hsa-miR-1914-5p	0	0	0	0	0	0	0	0	0	0	0	0	0	0	0	0	0	0	0	0	0	0	0	0	0	0	0	0	0	0	0	0	0	0.220824	0	0	0	0	0	0	0	0	0	0	0	0	0	0	0
hsa-miR-6515-5p	0	0	0	0	0.288991	0	0	0.173677	0	0.093201	0	0	0	0	0	0	0	0	0	0	0.384584	0	0	0	0	0	0	0	0.284468	0	0	0	0.239623	0	0	0	0	0	0	0.298732	0	0	0	0	0	0.117309	0	0	0
hsa-miR-6760-5p	0.432303	0	0	0	0	0	0	0	0	0	0	0	0	0	0	0	0	0	0	0	0	0	0	0	0	0	0	0	0	0	0	0	0	0	0	0	0	0	0	0	0	0	0	0	0	0	0	0	0
hsa-miR-3137	0	0	0	0	0	0	0	0	0	0	0	0	0	0	0	0	0	0	0	0	0	0	0	0	0	0	0	0	0	0	0	0	0	0	0	0	0	0	0	0	0	0	0	0	0	0	0	0	0
hsa-miR-378i	0	0	0	0	0	0	0	0	0.989144	0	0	0.11416	0	0.22417	0.221064	0	0.362682	0.464489	0.413457	0	0	0	0	0.16375	0.171224	0	0.1617	0	0	0.131121	0.280161	0	0	0	0	0	0	0	0	0	0	0	0.210747	0	0	0	0	0	0
hsa-miR-6809-5p	0	0	0	0	0	0	0	0	0	0	0	0	0	0	0	0	0	0	0	0	0	0	0	0	0	0	0	0	0	0	0	0	0	0	0	0	0	0	0	0	0	0	0	0	0	0.117309	0	0	0
hsa-miR-6793-3p	0.432303	0	0	0	0	0	0	0	0	0	0.088452	0	0	0	0	0	0	0	0	0	0	0	0	0	0	0	0	0	0	0	0.280161	0	0	0	0	0	0	0	0	0	0	0	0	0	0	0	0	0	0
hsa-miR-589-5p	22.047437	12.816723	18.004414	39.998261	32.077957	13.396543	19.5423	9.899587	17.804594	12.302575	23.52829	12.9001	24.826366	18.606149	15.032352	36.650007	17.408777	31.353009	19.949286	25.039526	29.997577	19.802244	22.61987	25.217488	14.382798	12.228343	27.003818	20.043412	18.774919	23.995061	25.494652	18.762731	30.911346	21.640706	22.695052	34.483922	17.155356	14.378006	24.591854	32.263056	17.141908	35.035372	22.5499	25.427787	21.697307	37.186819	19.471226	15.128618	19.575194
hsa-miR-133b	32.422703	18.008307	58.300007	68.692667	200.848477	16.569409	38.162796	34.040686	34.125473	38.864953	31.665895	39.727743	40.449854	67.475308	91.631025	65.359177	75.982068	48.771348	171.687908	34.24761	45.765533	44.033937	45.981377	185.364914	35.272102	12.367301	52.228941	48.676857	19.343857	49.170204	33.899483	7.868242	69.969868	41.735647	38.297901	30.928879	31.655717	20.327527	36.185156	56.460348	52.625659	44.524118	44.046067	61.026689	54.839347	28.271367	16.475653	69.129383	43.54931
hsa-miR-6806-3p	0	0.811185	0.285784	1.086909	0.288991	0.352541	0.737446	0.347354	0.494572	0.559208	0.79607	0.570801	0.21402	0.896681	0.331596	0.305417	0.362683	0	0.206728	0.807727	1.153753	0.260556	0	0.16375	0.171224	0.555833	0.646798	0	0.284468	0.262242	1.680966	1.815749	0	0.883295	0.236407	0.355504	0.40846	0.247897	1.405248	0.298732	0.342838	0.243301	0.421494	0.203422	0.715296	1.290395	0.499262	0.840479	0.806469
hsa-miR-6845-5p	0	0	0	0	0	0	0	0	0	0	0	0	0	0	0	0	0	0	0	0	0	0	0	0	0	0	0	0	0	0	0	0	0	0	0	0	0	0	0	0	0	0	0	0	0	0	0	0	0
hsa-miR-1286	0	0	0	0	0	0	0	0	0	0	0	0	0	0	0	0	0	0	0	0	0	0	0	0	0	0	0	0	0	0	0	0	0	0	0	0	0	0	0	0	0	0	0	0.203422	0	0	0	0	0
hsa-miR-4759	0	0	0	0	0	0	0	0	0	0	0	0	0	0.22417	0.110532	0	0	0	0.206728	0	0	0	0	0	0	0	0	0	0	0	0	0	0	0	0	0	0	0	0	0	0.171419	0.243301	0	0	0	0	0	0	0
hsa-miR-6878-5p	0	0	0	0	0	0	0	0	0	0	0	0	0	0	0	0	0	0	0	0	0	0	0	0	0	0	0	0	0	0	0	0	0	0	0	0	0	0	0	0	0	0	0	0	0	0	0	0	0
hsa-miR-7113-5p	0	0	0	0	0	0	0	0	0	0	0	0	0	0	0	0	0	0	0	0	0	0	0	0	0	0.138958	0	0	0	0	0	0	0	0	0.236407	0	0.20423	0.247897	0	0.298732	0	0	0	0	0	0	0	0	0.073315
hsa-miR-483-5p	0	0.162237	0.571569	0.217382	0	0	0	0.173677	0	0.093201	0.176904	0	0.642061	0	0	0.305417	0.362682	0.232245	0	0.161545	0.769168	0	0	0	0	0	0	0	0	0.262242	0	0.302625	0.239623	0.441648	0	0	0.408461	0	0	0	0	0.243301	0	0	0	0.469236	0	0	0.073315
hsa-miR-3650	0	0	0	0	0	0	0	0	0	0	0	0	0	0	0	0.305417	0	0	0	0	0	0	0	0	0	0	0	0	0	0	0	0	0	0	0	0	0	0	0.351312	0	0	0	0	0	0	0	0	0	0
hsa-miR-3613-5p	8.213752	6.165006	2.572059	5.651928	2.889907	5.46438	2.396697	3.820893	6.924009	2.423235	1.149878	2.397364	1.498143	2.017533	1.547448	1.221667	1.088049	1.625712	0.930278	3.392452	13.460452	2.345003	5.191446	2.292499	3.424477	4.724587	12.450862	5.189812	5.4049	5.638183	5.883381	5.447245	3.35472	3.754002	4.964543	9.954122	3.880379	3.966347	14.755112	1.49366	1.371353	2.433012	6.111655	1.8308	4.291776	6.334665	2.995574	4.412514	0.879784
hsa-miR-3937	0	0	0	0	0	0	0	0	0	0	0	0	0	0	0	0	0	0	0	0	0	0	0	0	0	0	0	0	0	0	0	0	0	0	0	0	0	0	0	0	0	0	0	0	0	0	0	0	0
hsa-miR-196a-3p	0	0	0	0	0	0	0	0	0	0	0	0	0	0	0	0	0	0	0	0	0	0	0	0	0	0	0	0	0	0	0	0	0	0	0	0	0	0	0	0	0	0	0	0	0	0	0	0	0
hsa-miR-6889-5p	0	0	0	0	0	0	0	0	0	0	0	0	0	0	0	0	0	0	0	0	0	0	0	0	0	0	0	0	0	0	0	0	0	0	0	0	0	0	0	0	0	0	0	0	0	0	0	0	0
hsa-miR-6886-3p	0	0	0	0	0	0	0	0	0	0	0	0	0	0	0	0	0	0	0	0	0	0	0	0	0	0	0	0	0	0.131121	0	0	0	0	0	0	0	0	0	0	0	0	0	0	0	0	0	0	0
hsa-miR-492	0	0	0	0	0	0	0	0	0	0	0	0	0	0	0	0	0	0	0	0	0	0	0	0	0	0	0	0	0	0	0	0	0	0	0	0	0	0	0	0	0	0	0	0	0	0	0	0	0
hsa-miR-1246	0	0	0	0	0	0	0.368723	0	0	0	0	0	0	0	0	0	0	0	0	0	0	0	0	0	0	0	0	0	0	0	0	0	0	0	0	0	0	0	0	0	0	0	0	0	0	0	0	0	0.073315
hsa-miR-1305	0.432303	0	0	0	0	0	0	0	0.989144	0.093201	0	0	0.21402	0	0.442128	0	0.362683	0	1.033641	0	0.384584	0.521112	0	0	0.171224	0	0	0.357918	0	0.131121	0.280161	0	0	0.220824	0.236407	0.711009	0	0	0.351312	0.298732	0.171419	0	0.421493	0	0.953728	0.234617	0	0.21012	0
hsa-miR-374c-5p	0	0.162237	0	0	0.288991	0.17627	0	0.173677	0	0	0	0.11416	0	0	0	0	0	0	0	0.161545	0.769169	0.260556	0	0	0.171224	0	0	0.178959	0	0.131121	0	0	0.239623	0.220824	0	0	0.20423	0	0.351312	0	0	0	0	0.610267	0	0	0	0	0.073315
hsa-miR-302c-3p	0	0	0	0	0	0	0	0	0	0.093201	0	0	0	0	0	0	0	0	0	0	0	0	0	0	0	0	0	0	0	0	0	0	0	0	0	0	0	0	0	0	0	0	0	0	0	0	0	0	0
hsa-miR-181d-3p	0	0	0	0	0	0.17627	0	0	0	0	0	0	0	0	0	0	0	0.232245	0	0	0	0	0	0	0	0	0	0	0	0	0	0	0	0	0	0	0	0	0	0	0	0	0	0	0	0	0	0	0
hsa-miR-30c-5p	381.72328	180.569783	358.087781	510.195211	541.279421	174.860152	351.577053	254.957782	390.217363	222.657969	483.479823	198.067908	230.49996	377.278886	186.246418	292.589218	364.677657	398.531566	307.301715	346.030094	697.63596	339.764808	347.085228	625.688466	264.883198	153.271162	434.163166	307.451622	237.246707	475.967574	287.165038	293.84858	495.300399	373.633408	260.520281	497.350604	239.970752	202.53157	380.822427	338.164626	289.355422	211.18543	319.913545	453.835139	306.861904	1025.628876	180.732921	302.362251	228.230643
hsa-miR-6822-3p	0	0	0	0	0	0	0	0	0	0	0	0	0	0	0	0	0	0	0	0	0	0	0	0	0	0	0	0	0	0	0	0	0	0	0	0	0	0	0	0	0.171419	0	0	0	0	0	0	0	0
hsa-miR-675-3p	15.562897	1.62237	9.145099	0.869527	9.53669	0.528811	0.368722	2.084124	9.396869	0.186403	5.660941	0.570801	3.210306	25.779603	14.92182	11.605835	31.734753	6.270602	25.737683	12.277445	4.615012	3.908338	0	14.901244	1.198567	0.416875	8.893473	1.073754	1.422342	14.947743	9.525474	1.513124	13.41888	9.053765	1.654848	6.754583	7.556525	1.48738	12.295927	2.688588	5.999668	3.892819	4.636429	1.423956	5.960799	15.602041	0.998524	11.976823	1.319676
hsa-miR-6819-3p	0	0	0	0	0	0	0	0	0	0	0	0	0	0	0	0	0	0	0	0	0	0	0	0	0	0	0	0.178959	0	0	0	0	0	0	0	0	0	0	0	0	0	0	0	0	0	0	0	0	0
hsa-miR-376a-5p	0.864606	0	0.857353	0.652146	0.866973	1.057622	0	0.694708	1.483716	0.279603	0.088452	0.45664	0.642061	0.672511	0.221064	0.305417	0.181341	0.928979	0.723549	1.615453	1.153752	0.781668	0.741636	1.47375	0.513672	0.416875	1.778697	0.536877	0	0.786724	0.280161	0.302625	1.198115	0.220824	0.709221	0.711008	0.20423	0	0	0	0.514257	0	0.632241	0.203422	0.238432	1.75963	0.249631	0.420239	0.586522
hsa-miR-6892-3p	0	0	0	0	0	0	0	0	0	0	0	0	0	0	0	0	0	0	0	0	0	0	0	0	0	0	0	0	0	0	0	0	0	0	0	0	0	0	0	0	0	0	0	0	0	0	0	0	0
hsa-miR-6797-3p	0	0	0	0	0	0	0	0	0	0	0	0	0	0	0	0	0	0	0.103364	0	0	0	0	0	0	0	0	0	0	0	0	0	0	0	0	0	0	0	0	0	0	0	0	0	0	0	0	0	0
hsa-miR-301b-5p	0	0	0	0	0	0	0	0	0	0	0.088452	0	0.21402	0	0	0	0	0	0	0	0	0	0	0	0.171224	0	0	0	0	0.131121	0	0	0	0	0	0	0	0	0	0	0.171419	0	0	0	0	0	0	0	0
hsa-miR-2278	0	0	0	0	0	0	0	0	0	0	0	0	0	0	0	0	0	0	0	0	0	0	0	0	0	0	0	0	0	0	0	0.302625	0	0	0	0	0	0	0	0	0	0	0	0	0	0	0	0	0
hsa-miR-3679-5p	0	0	0	0	0	0.17627	0	0.347354	0	0	0	0	0	0	0	0	0	0	0	0	0	0	0	0	0	0	0	0	0	0	0	0	0	0	0	0	0	0	0	0	0	0	0	0	0	0	0	0	0
hsa-miR-6513-5p	0	0	0	0	0	0	0	0	0	0	0	0	0	0	0	0	0.181341	0	0	0	0	0	0	0	0	0	0	0	0	0	0	0	0	0	0	0	0.20423	0	0	0	0	0	0	0.203422	0	0	0	0	0
hsa-miR-449c-5p	0	0	0	0	0	0	0	0.173677	0	0	0	0	0	0	0	0	0	0	0	0.161545	0	0	0	0	0	0	0	0	0	0	0	0	0	0	0	0	0	0	0	0	0.171419	0	0	0	0	0	0	0	0
hsa-miR-519e-3p	0	0	0	0	0	0	0	0	0	0	0	0	0	0	0	0	0	0	0	0	0	0	0	0	0	0	0	0	0	0	0	0	0	0	0	0	0.20423	0	0	0	0	0	0	0	0	0	0	0	0
hsa-miR-6726-3p	0	0.162237	0	0.217382	0	0	0	0	0	0	0	0	0	0	0.110532	0.305417	0	0	0.103364	0.161545	0	0	0	0.16375	0	0	0	0	0	0	0	0	0	0.220824	0.236407	0	0	0	0.351312	0	0	0.243301	0.210747	0	0	0	0	0	0
hsa-miR-5681b	0	0	0	0.217382	0.577981	0	0	0	0	0	0	0	0	0	0	0	0	0	0	0	0	0	0	0.16375	0	0	0.1617	0	0	0.131121	0	0	0	0	0	0.355504	0	0	0	0	0	0	0	0	0	0	0	0	0
hsa-miR-885-3p	0	0	0	0	0	0	0	0	0	0	0	0	0	0	0	0	0	0	0	0	0	0	0	0	0	0	0	0	0	0	0	0	0	0	0	0	0	0	0	0	0	0	0	0	0	0	0	0	0
hsa-miR-361-3p	103.320345	37.638984	45.153925	74.779357	43.637584	31.728657	47.1965	39.077319	115.729863	34.39129	64.481666	32.307332	50.080772	52.007548	34.596516	52.226257	63.106823	112.638589	44.963422	122.774451	55.380143	47.421164	53.397727	84.003713	36.984338	30.987733	63.547908	41.339535	62.014126	76.967759	103.379415	55.077695	52.956649	94.95412	43.026035	58.658218	71.480649	36.192914	95.90823	40.627552	61.025196	55.715971	94.83603	37.633123	50.070708	82.937163	27.709051	47.697173	25.44042
hsa-miR-7855-5p	0	0	0	0	0	0	0	0	0	0	0	0	0	0	0	0	0	0	0	0	0	0	0	0	0	0	0	0	0	0	0	0	0	0	0	0	0	0	0	0	0	0	0	0	0	0	0	0	0
hsa-miR-19b-2-5p	0	0	0	0	0	0	0	0	0	0.093201	0	0	0	0	0	0	0	0	0	0	0	0	0.370818	0	0	0	0	0.178959	0	0	0	0	0	0	0	0	0	0	0.351312	0	0	0	0	0	0	0	0	0	0
hsa-miR-2682-5p	0	0	0	0	0	0	0	0	0	0	0.088452	0	0	0	0	0	0	0	0	0	0	0	0	0	0	0	0	0	0	0	0	0	0	0	0	0	0	0	0	0	0	0	0	0	0	0	0	0	0
hsa-miR-3141	0	0	0	0	0	0	0	0	0	0	0	0	0	0	0	0	0	0	0	0	0	0	0	0	0	0	0	0	0	0	0	0	0	0	0	0	0	0	0	0	0	0	0.210747	0	0	0	0	0	0
hsa-miR-3690	0	0	0.285784	0	0	0.52881	0	0.521031	0	0	0	0	0.21402	0	0	0.305417	0	0	0.206728	0	0	0	0	0	0	0	0.3234	0	0	0	0	0.302625	0	0.220824	0	0	0.612691	0.247897	0.351312	0	0.171419	0	0	0.203422	0.715296	0.117309	0	0	0.14663
hsa-miR-339-3p	7.78145	3.24474	10.002451	7.608365	5.779811	3.349134	3.687226	2.778832	9.396868	3.634852	4.33416	2.511525	4.708448	4.483407	2.873832	2.748751	7.072316	7.896316	3.514381	6.300267	3.076674	5.73223	4.820629	7.696245	2.22591	3.196043	5.821184	3.937098	3.41362	6.293786	7.564347	6.355118	4.313212	3.974824	4.491731	4.266053	3.267685	2.974761	9.83674	3.286052	2.571285	1.946408	5.057922	4.882134	3.57648	7.038515	1.747417	5.252994	4.765497
hsa-miR-598-5p	0	0	0	0	0	0	0	0	0	0	0	0	0	0	0	0	0	0.232245	0	0	0	0	0	0	0	0	0	0	0	0	0	0	0	0	0	0	0	0	0	0	0	0	0	0	0	0	0	0	0
hsa-miR-449a	0	0	0	0	0	0	0	0	0.989144	0	0.176904	0.11416	0	0.22417	0	0	0	0	0	0.646181	0	0	0.370818	0.16375	0.171224	0	0.323399	0	0	0.524483	0	0	0.479246	0.220824	0	0	0.20423	0	1.053936	0	0	0	0	0	0	0	0	0	0
hsa-miR-27a-5p	1.296908	2.595792	10.574021	2.391201	6.068804	4.935569	44.615442	4.515601	0.989144	6.617294	10.791171	2.854004	6.634632	3.586728	1.10532	0.610833	14.507316	2.786935	4.754752	3.553997	1.153753	0.260556	1.483271	3.438749	2.568357	10.560842	4.204188	0.357918	6.542775	2.36017	1.680966	4.236745	2.156606	0.441648	1.418441	1.422017	2.654994	1.48738	2.810497	1.194928	9.085211	13.624866	0.210747	1.627378	4.530207	18.300138	3.494835	2.311316	1.539622
hsa-miR-330-3p	5.187633	1.946844	3.715195	1.08691	2.600918	1.410163	2.396697	3.647217	2.967432	1.398021	1.945948	1.484081	4.280407	2.465874	1.326384	2.748751	2.72012	2.322445	1.96392	5.169451	2.307505	2.345004	1.483271	2.62	2.739582	3.612919	1.778697	0.894795	1.991278	2.884653	3.361932	2.723623	2.156606	4.637296	1.654849	1.777521	3.063456	2.974761	2.459185	1.792392	3.085543	1.459807	5.057921	0.813689	1.907456	1.64232	5.242253	2.731557	2.419407
hsa-miR-6780a-5p	0	0	0	0	0	0	0	0	0	0	0	0	0	0	0	0	0	0	0	0	0	0	0	0	0	0	0	0	0	0	0	0	0	0	0	0	0	0	0	0	0	0	0	0.203422	0	0	0	0	0
hsa-miR-4649-3p	0	0	0.285784	0	0.866973	0	0	0	0	0.093201	0.088452	0	0.21402	0.22417	0	0	0	0	0	0	0	0	0	0	0	0	0.1617	0.178959	0	0.131121	0	0	0	0	0	0	0	0	0	0	0.342838	0.486602	0	0	0	0	0	0	0
hsa-miR-3193	1.729211	0	0.285784	0	0.577982	0	0	0	0.494572	0.372805	0.176904	0.5708	0.21402	0.22417	0.110532	0.610834	0.181341	0	0.103364	0.484635	0	0	0	0.49125	0	0.277916	0	0.357918	0	0.393362	0.840483	0	0	0.220824	0	0.355504	0	0.247897	0.351312	0	0.514257	0.243301	0.210747	0	0.238432	0	0.249631	0	0.073315
hsa-miR-1825	0	0	0	0	0	0	0	0	0	0	0	0	0	0	0	0	0	0	0	0	0	0	0	0	0	0	0	0	0	0	0	0	0	0	0	0	0	0	0	0	0	0	0	0	0	0	0	0	0
hsa-miR-3692-3p	0	0	0	0	0	0	0	0	0	0	0	0	0.21402	0	0	0	0	0	0	0	0	0	0	0	0	0	0	0	0	0	0	0	0	0	0	0	0	0	0	0	0	0	0	0	0	0.117309	0	0	0
hsa-miR-4699-5p	0	0	0	0	0	0	0	0	0	0	0	0	0	0	0	0	0	0	0	0	0	0	0	0	0	0	0	0	0	0	0	0	0.239623	0	0	0	0	0	0	0	0	0	0	0	0	0	0	0	0
hsa-miR-4465	0	0	0	0	0	0	0	0	0	0	0	0	0	0	0	0	0	0	0	0	0	0	0	0	0	0	0	0	0	0	0	0	0	0	0	0	0	0	0	0	0	0	0	0	0	0	0	0	0
hsa-miR-411-3p	1.729211	0.486711	1.143137	0.652146	1.733944	1.057622	0.184361	0.173677	1.978288	0.932013	1.061427	0.34248	0.21402	0.22417	0.442128	0.91625	0.544024	0.696734	0.723549	1.453908	0	1.042223	0.370818	4.421249	0	0.694792	1.131897	0.715836	0.284468	0.786723	0.280161	0.60525	2.156606	1.104118	0.236407	1.422017	0.816922	0.495793	0.702624	1.49366	0.514257	0.729904	0.842987	0.610267	0.715296	2.228864	0.499262	0.840479	0.953099
hsa-miR-4661-5p	0.864605	0.811185	0.285784	0	0.288991	0.17627	1.290529	0.521031	0.989144	0.093201	0.442261	0.45664	0.42804	0	0.442128	0.610834	0.362682	0.46449	0.826914	1.453908	0.384584	0.521112	1.483271	0.49125	0.171224	0.277917	0.485099	0.357918	1.706811	0.917845	1.120644	0.60525	0.718869	0.883294	0.472814	0.711008	0.20423	0	0.702624	0	0.857095	0.243301	0.210747	0	1.19216	0.586543	0	0.21012	0.733153
hsa-miR-133a-3p	124.503177	47.697678	189.475022	263.249426	686.352707	49.708229	133.66196	94.65395	133.534456	101.030236	265.356656	101.374234	142.965618	234.930642	277.766912	254.106711	245.354981	174.647873	539.147581	123.905266	150.757057	118.552909	148.327024	584.914734	120.1991	36.26815	167.197295	126.881954	85.62501	182.782039	108.142149	35.104464	234.590757	192.116471	125.295602	110.20635	104.565979	57.016235	134.55257	181.031592	153.077247	146.953914	137.61762	191.42038	201.474989	244.353761	50.675116	239.746583	110.192952
hsa-miR-7849-3p	0	0	0	0	0	0	0	0	0	0	0	0	0	0	0	0	0	0	0	0	0	0	0	0	0	0	0	0	0	0	0	0	0	0	0	0	0	0	0	0	0	0	0	0	0	0	0	0	0
hsa-miR-4707-3p	0	0.324474	0.285784	0	0	0	0	0	0	0	0	0	0	0	0	0	0	0	0	0.323091	0	0	0	0	0	0	0.1617	0	0	0	0.280161	0	0.239623	0	0	0	0	0	0	0	0	0.243301	0	0	0	0	0	0	0
hsa-miR-586	0	0	0	0	0	0	0	0	0	0	0	0	0	0	0	0	0	0	0	0	0	0	0	0	0	0	0	0	0	0	0	0	0	0	0	0	0	0	0	0	0	0	0	0	0	0	0	0	0
hsa-miR-203a-3p	2576.956366	887.760873	534.702506	1021.912093	711.494892	511.536451	1988.890015	634.962979	1336.333736	752.134706	574.67406	1078.585352	508.512446	298.146716	43.328543	963.895163	409.10631	1035.345991	119.282267	1609.799211	1289.126646	856.186471	1087.978692	1274.793171	474.118667	1054.27772	1177.172369	571.237239	1348.380576	581.650733	902.958948	2009.125346	1128.383927	876.669401	901.182674	1398.909668	716.848805	821.281632	2274.746516	1635.856444	1754.645799	1101.424478	1055.630395	824.267138	432.038672	1521.844149	974.809474	376.534505	586.889266
hsa-miR-6832-3p	0	0	0	0	0	0	0	0	0	0	0	0	0	0	0	0	0	0	0	0	0	0	0.370818	0.16375	0	0	0	0	0	0	0	0	0	0	0	0	0	0.247897	0	0	0	0	0	0	0	0	0	0	0
hsa-miR-296-5p	4.323027	0.324474	2.857843	2.173819	2.311925	0.528811	0.553084	1.042062	8.407725	0.466006	0.619165	0.570801	1.070102	1.793362	1.65798	1.221667	1.632072	0.696734	1.137005	1.776998	1.153753	2.345003	1.854088	3.274999	0.171224	0.416875	2.263795	0.536877	1.137873	2.360171	1.680966	0	1.198114	1.545766	1.182034	4.266052	1.021152	0.247897	3.513121	0.298732	0.171419	0.486602	3.582694	0.610267	1.430592	1.290395	0.499262	1.680958	0.439892
hsa-miR-4669	0	0	0	0	0	0	0	0	0	0	0.088452	0	0	0	0	0	0	0	0	0	0	0	0	0	0	0	0	0	0	0	0	0	0	0	0	0	0	0	0	0	0	0	0	0	0	0	0	0	0
hsa-miR-3126-5p	0	0	0	0	0	0	0	0	0	0	0	0	0	0	0	0	0	0	0	0	0	0	0	0	0	0	0	0	0	0	0	0	0	0	0	0	0	0	0	0	0	0	0	0	0	0	0	0	0
hsa-miR-6132	0	0	0	0	0	0	0	0	0	0	0	0	0	0	0	0	0	0	0	0	0	0	0	0	0	0	0	0	0	0	0	0	0	0	0	0	0	0	0	0	0	0	0	0	0	0	0	0	0
[truncated: 361 more rows]
[truncated: 502 more columns]
