# Supplementary material for: Oncogenic role and potential regulatory mechanism of fatty acid binding protein 5 based on a pan-cancer analysis
Source: Sci Rep. 2023 Mar 11;13:4060. doi: 10.1038/s41598-023-30695-9 (PMC10008585; doi:10.1038/s41598-023-30695-9)
Supplement: Supplementary file 1 — Supplementary Information. [file 41598_2023_30695_MOESM1_ESM.zip › Supplementary Data/╩2╛▌/15 miRNA╧α╣╪╨╘/PRAD/net.network - ╕▒▒╛.XLS]

Gene	miRNA	cor	pvalue	logFC	diffPval
FABP5	hsa-miR-380-3p	-0.0478967129609488	0.287532174727709	-0.0372016921904285	0.0638800172287438
FABP5	hsa-miR-409-3p	-0.0400270499166934	0.374063256677748	-0.107816270096934	0.659413752739887
FABP5	hsa-miR-577	-0.0354857298851492	0.430837249111411	-0.12617752770728	0.0288474555026581
FABP5	hsa-miR-302b-3p	-0.0199692475514816	0.657614813359628	0.00159408649189645	0.775687324617458
FABP5	hsa-miR-302a-3p	-0.0193027284333111	0.668350636616554	-0.00283684256962407	0.419059586875322
FABP5	hsa-miR-302c-3p	-0.00314863874918145	0.944292470191474	-0.00169238863668132	0.0505614155484586
FABP5	hsa-miR-142-5p	0.0397950380123555	0.37684058390556	0.509024915549346	0.00080399786286946
FABP5	hsa-miR-329-3p	0.0500429045449251	0.266453934334069	0.0268109246075681	0.548207183063472
FABP5	hsa-miR-302d-3p	0.0642764823420983	0.153314060672193	0.00345493488598203	0.42848583030835
FABP5	hsa-miR-22-3p	0.0732321583340259	0.103642586903937	0.0489664690086045	0.654120571053066
FABP5	hsa-miR-20a-5p	0.211145970611166	2.26466610663212e-06	1.82877385057038	7.46794442101206e-26
FABP5	hsa-miR-93-5p	0.216331164590927	1.25662246755119e-06	2.01718449866044	5.77669151759712e-29
FABP5	hsa-miR-106b-5p	0.22077372259885	7.500523031399e-07	1.001261074781	9.70090715777668e-20
FABP5	hsa-miR-17-5p	0.249959237140901	1.93716499014575e-08	1.71999727468034	4.77374857935755e-26
FABP5	hsa-miR-362-3p	0.254721492189906	9.03328521860621e-09	0.216611097114128	0.0271354722289606
FABP5	hsa-miR-20b-5p	0.311057420225502	1.89133040029009e-12	1.5499362635794	3.48624165228292e-15
FABP5	hsa-miR-106a-5p	0.325507161203256	1.49832273486444e-13	1.70484322277119	7.6113803290842e-18
