# Supplementary material for: Oncogenic role and potential regulatory mechanism of fatty acid binding protein 5 based on a pan-cancer analysis
Source: Sci Rep. 2023 Mar 11;13:4060. doi: 10.1038/s41598-023-30695-9 (PMC10008585; doi:10.1038/s41598-023-30695-9)
Supplement: Supplementary file 1 — Supplementary Information. [file 41598_2023_30695_MOESM1_ESM.zip › Supplementary Data/╩2╛▌/19 lncRNA╧α╣╪╨╘/KIRC_miR-577/ceRNA.node.txt]

Node	Type
FABP5	gene
hsa-miR-577	miRNA
DUXAP8	lncRNA
SNHG3	lncRNA
GASAL1	lncRNA
NIFK-AS1	lncRNA
LINC00652	lncRNA
NUTM2B-AS1	lncRNA
SNHG1	lncRNA
NUTM2A-AS1	lncRNA
MAGI2-AS3	lncRNA
ANKRD10-IT1	lncRNA
THUMPD3-AS1	lncRNA
LINC01465	lncRNA
FGD5-AS1	lncRNA
LINC01876	lncRNA
COX10-AS1	lncRNA
FTX	lncRNA
NEAT1	lncRNA
LPP-AS2	lncRNA
THAP9-AS1	lncRNA
LINC01094	lncRNA
NORAD	lncRNA
LINC01238	lncRNA
TMPO-AS1	lncRNA
LINC00520	lncRNA
HELLPAR	lncRNA
LINC00261	lncRNA
DUBR	lncRNA
GUSBP11	lncRNA
DSCAM-AS1	lncRNA
LINC00943	lncRNA
LINC02381	lncRNA
DLEU1	lncRNA
LINC00663	lncRNA
SLC26A4-AS1	lncRNA
LINC02305	lncRNA
MIR99AHG	lncRNA
LINC00665	lncRNA
TRIM52-AS1	lncRNA
RFX3-AS1	lncRNA
EBLN3P	lncRNA
LINC00641	lncRNA
XIST	lncRNA
ST7-OT4	lncRNA
OLMALINC	lncRNA
SNHG14	lncRNA
CASC2	lncRNA
OIP5-AS1	lncRNA
