# Supplementary material for: Oncogenic role and potential regulatory mechanism of fatty acid binding protein 5 based on a pan-cancer analysis
Source: Sci Rep. 2023 Mar 11;13:4060. doi: 10.1038/s41598-023-30695-9 (PMC10008585; doi:10.1038/s41598-023-30695-9)
Supplement: Supplementary file 1 — Supplementary Information. [file 41598_2023_30695_MOESM1_ESM.zip › Supplementary Data/╩2╛▌/19 lncRNA╧α╣╪╨╘/KIRC_miR-577/lncRNA.txt]

AL645608.1
AL137127.1
SNHG3
AL031985.3
AL139220.2
AL355488.1
AL049557.1
AC239868.1
AC239868.1
AL596325.2
AL136984.1
AL691482.3
AC016747.1
AC005034.3
NIFK-AS1
LINC01876
AC009948.1
LINC01238
THUMPD3-AS1
THUMPD3-AS1
FGD5-AS1
AC112220.4
DUBR
AC093010.3
AC108727.1
LPP-AS2
LINC01094
THAP9-AS1
AC097478.1
AC146944.4
AC099522.2
AC020923.1
AC079465.1
AC008393.1
TRIM52-AS1
AL137003.2
AL031779.1
AL513550.1
AC002480.4
AC005154.1
AC005154.1
MAGI2-AS3
SLC26A4-AS1
ST7-OT4
AC005229.4
AC016065.1
AF131215.6
AC055854.1
AC067838.1
AC105150.1
AC025524.2
AC103760.1
GASAL1
AZIN1-AS1
AC083843.3
AC107375.1
AC109322.1
RFX3-AS1
EBLN3P
AL161908.1
AC044784.1
AL157392.3
AL353796.1
AL132656.4
NUTM2B-AS1
NUTM2A-AS1
NUTM2A-AS1
OLMALINC
CASC2
AP001160.3
SNHG1
NEAT1
NEAT1
NEAT1
AP001157.1
AP001157.1
PGR-AS1
AP002884.1
AC005831.1
AC006511.3
AC010168.2
AC023157.3
LINC02381
LINC01465
TMPO-AS1
HELLPAR
HELLPAR
AC012555.1
AC130895.1
AC027290.2
AC068790.9
LINC00943
AC127070.2
AL161891.1
DLEU1
AL158066.1
ANKRD10-IT1
LINC00641
LINC00520
LINC02305
AL163051.2
SNHG14
PWAR6
SNHG14
OIP5-AS1
OIP5-AS1
GABPB1-IT1
AC090970.1
AC090181.2
LINC01578
AC040160.1
RP11-498D10.6
AC079414.3
AC046158.2
AC027279.4
AC092143.3
AC015799.1
AC004771.2
AC012146.1
AC004148.2
AC135178.5
COX10-AS1
RP1-178F10.3
AC107983.2
AC138207.4
AC125257.1
AC099811.1
AC067852.3
AC067852.3
AC004477.1
CTC-462L7.1
AC015883.1
AC015813.1
AC018628.1
AC018628.1
AP005329.3
AC020917.4
LINC00663
LINC00665
AC007191.1
AC005261.1
AC005261.1
LINC00652
AL121761.2
LINC00261
NORAD
AP001347.1
MIR99AHG
DSCAM-AS1
DUXAP8
GUSBP11
AL022322.1
XIST
XIST
XIST
XIST
XIST
FTX
AL035425.3
AL035425.3
