# Supplementary material for: Oncogenic role and potential regulatory mechanism of fatty acid binding protein 5 based on a pan-cancer analysis
Source: Sci Rep. 2023 Mar 11;13:4060. doi: 10.1038/s41598-023-30695-9 (PMC10008585; doi:10.1038/s41598-023-30695-9)
Supplement: Supplementary file 1 — Supplementary Information. [file 41598_2023_30695_MOESM1_ESM.zip › Supplementary Data/╩2╛▌/19 lncRNA╧α╣╪╨╘/KIRC_miR-577/net.network - ╕▒▒╛.xls]

lncRNA	miRNA	cor	pvalue	logFC	diffPval
DUXAP8	hsa-miR-577	-0.159225050722422	0.000278139715751131	0.207811738802323	1.86178422015118e-27
SNHG3	hsa-miR-577	-0.142390907534239	0.00116894279438763	0.483695753595924	1.71272657242803e-08
GASAL1	hsa-miR-577	-0.115532574643761	0.00855384824406489	0.0853249444119159	0.000268628140711724
NIFK-AS1	hsa-miR-577	-0.113560301100048	0.00976031978984746	-0.213277350073312	1.99782633992e-05
LINC00652	hsa-miR-577	-0.0963065090104037	0.0285551841437265	-0.215246925170301	6.5158057215408e-35
NUTM2B-AS1	hsa-miR-577	-0.073536052347626	0.094869786909139	-0.0629807642833593	0.000158758364945556
SNHG1	hsa-miR-577	-0.0696408294664712	0.113751072579513	1.19730406759759	2.43037675991488e-31
NUTM2A-AS1	hsa-miR-577	-0.0588439517581909	0.181584750654902	-0.245267138809709	2.39807222296657e-13
MAGI2-AS3	hsa-miR-577	-0.0568077651584647	0.197193308687078	-1.14590902601464	2.71757119159214e-26
ANKRD10-IT1	hsa-miR-577	-0.056497231071096	0.199657304373821	1.0583940566965	2.53206391755926e-20
THUMPD3-AS1	hsa-miR-577	-0.0520188015538204	0.237713552750683	-0.0695037218982086	0.047032725181013
LINC01465	hsa-miR-577	-0.0487158165014839	0.268874649636556	0.0532650408337746	0.000638393232870084
FGD5-AS1	hsa-miR-577	-0.0451599580536168	0.305425430352261	-1.11945905250883	2.05317801457347e-37
LINC01876	hsa-miR-577	-0.0442014702074299	0.31581527598473	0.116982821795327	0.170046539821793
COX10-AS1	hsa-miR-577	-0.0397595653356719	0.366946912293901	0.0834683996018692	0.000296837453643182
FTX	hsa-miR-577	-0.0283774837082704	0.519702077855531	0.0682530578306074	0.417977442752504
NEAT1	hsa-miR-577	-0.0283376248866534	0.520288947492563	0.983731729932295	3.47984071192026e-09
LPP-AS2	hsa-miR-577	-0.0237975401115389	0.589289108583903	-0.0704280727698339	0.0999117826256107
THAP9-AS1	hsa-miR-577	-0.0237881615652761	0.589435896049207	0.622760670984086	2.41378460905146e-18
LINC01094	hsa-miR-577	-0.0194296558664166	0.659389159300857	1.12022072772747	7.2117637044628e-37
NORAD	hsa-miR-577	-0.0189918166973694	0.666597366717006	-0.186838872388707	1.52846634231617e-05
LINC01238	hsa-miR-577	-0.016051208252021	0.715778439322221	0.0562968311130712	0.18364655554287
TMPO-AS1	hsa-miR-577	-0.0088714100574901	0.84051827623128	0.191749271141355	6.35813639057955e-12
LINC00520	hsa-miR-577	0.00280480657776607	0.949272468163516	0.0213944579036604	6.83441067129538e-05
HELLPAR	hsa-miR-577	0.00515524793924194	0.906911409763217	0.00812388818900311	1.81169175721406e-09
LINC00261	hsa-miR-577	0.00745646786743239	0.865690917197155	0.00170635119099169	0.828239815808773
DUBR	hsa-miR-577	0.0232738177734739	0.597511712086727	-0.214455394192549	6.29052335916766e-06
GUSBP11	hsa-miR-577	0.0235477060597046	0.593205090934888	0.189848927774455	2.01360762539337e-10
DSCAM-AS1	hsa-miR-577	0.0236594675476472	0.591451834762532	0.00997463702803739	6.47542167023246e-08
LINC00943	hsa-miR-577	0.0271049075981829	0.538605769396726	0.157699478929361	5.61081498763023e-33
LINC02381	hsa-miR-577	0.0279195848708277	0.526464500676287	-2.17949079881794	5.00226847601117e-37
DLEU1	hsa-miR-577	0.0305225656507148	0.488628134038779	0.247294856000441	2.20004945315316e-20
LINC00663	hsa-miR-577	0.0316245448365952	0.473061744852913	-0.103595465642186	0.000301800560031031
SLC26A4-AS1	hsa-miR-577	0.0353323202199868	0.422738585874277	-0.0519160417357996	5.80870663269108e-21
LINC02305	hsa-miR-577	0.0408031798391445	0.354493921909436	0.00203362752149533	0.150994269335358
MIR99AHG	hsa-miR-577	0.0484219553852491	0.271776582409877	-0.745257361385696	1.02074784331117e-31
LINC00665	hsa-miR-577	0.0515847832739914	0.241656449632791	0.119349851361137	0.000318034506162644
TRIM52-AS1	hsa-miR-577	0.0567991681577238	0.197261223241766	-0.437777286428712	8.31045227072801e-11
RFX3-AS1	hsa-miR-577	0.0590019107920063	0.180413241726878	0.196002594914668	0.00112770261616104
EBLN3P	hsa-miR-577	0.0609852996498085	0.166176638109732	-0.0380967079624872	0.991433199054004
LINC00641	hsa-miR-577	0.0652351705211237	0.138531630316831	0.177510407588941	0.00719899961391701
XIST	hsa-miR-577	0.0760162528917216	0.0842134342937829	0.456512072121519	4.15121155843683e-08
ST7-OT4	hsa-miR-577	0.0961642918950359	0.0287918344307855	0.0558773488894341	0.013596323643062
OLMALINC	hsa-miR-577	0.0978435943314011	0.0261022479440157	0.27803370616228	4.66417314011764e-07
SNHG14	hsa-miR-577	0.10166161788267	0.0207808689426902	-0.39241365859974	8.91347524349658e-18
CASC2	hsa-miR-577	0.124714084596664	0.00451227926008614	-0.398383806297923	5.90773953486289e-34
OIP5-AS1	hsa-miR-577	0.170638046817134	9.65322003552177e-05	-0.131615195886033	0.00985600580374974
