# Supplementary material for: Oncogenic role and potential regulatory mechanism of fatty acid binding protein 5 based on a pan-cancer analysis
Source: Sci Rep. 2023 Mar 11;13:4060. doi: 10.1038/s41598-023-30695-9 (PMC10008585; doi:10.1038/s41598-023-30695-9)
Supplement: Supplementary file 1 — Supplementary Information. [file 41598_2023_30695_MOESM1_ESM.zip › Supplementary Data/╩2╛▌/19 lncRNA╧α╣╪╨╘/LIHC_miR-22-3p/ceRNA.node.txt]

Node	Type
FABP5	gene
hsa-miR-22-3p	miRNA
CD27-AS1	lncRNA
LINC00997	lncRNA
FGD5-AS1	lncRNA
GUSBP11	lncRNA
SNHG16	lncRNA
LINC00630	lncRNA
TTC28-AS1	lncRNA
