# Supplementary material for: Oncogenic role and potential regulatory mechanism of fatty acid binding protein 5 based on a pan-cancer analysis
Source: Sci Rep. 2023 Mar 11;13:4060. doi: 10.1038/s41598-023-30695-9 (PMC10008585; doi:10.1038/s41598-023-30695-9)
Supplement: Supplementary file 1 — Supplementary Information. [file 41598_2023_30695_MOESM1_ESM.zip › Supplementary Data/╩2╛▌/19 lncRNA╧α╣╪╨╘/LIHC_miR-22-3p/cor.lncRNA_Gene - ╕▒▒╛.xls]

lncRNA	Gene	cor	pvalue	logFC	diffPval
CD27-AS1	FABP5	0.225722257659671	1.22893157536757e-05	0.553462122573262	1.89411871050387e-17
LINC00997	FABP5	0.0721387616003355	0.166062986067845	0.414373865169733	8.00911740377657e-16
FGD5-AS1	FABP5	0.0301793213896297	0.562637937551922	0.510451621217861	1.12583063754871e-09
GUSBP11	FABP5	0.234167070890495	5.63883254518417e-06	0.195541537366631	1.50451348526939e-22
SNHG16	FABP5	0.194868815301397	0.000166522953499254	0.373458475182353	2.88850152100647e-06
LINC00630	FABP5	0.0646063183331275	0.215042713390633	0.101262714450695	4.06368194234272e-09
TTC28-AS1	FABP5	0.189263104403463	0.000256998475027489	0.26423960852738	1.82221194419201e-11
