# Supplementary material for: Oncogenic role and potential regulatory mechanism of fatty acid binding protein 5 based on a pan-cancer analysis
Source: Sci Rep. 2023 Mar 11;13:4060. doi: 10.1038/s41598-023-30695-9 (PMC10008585; doi:10.1038/s41598-023-30695-9)
Supplement: Supplementary file 1 — Supplementary Information. [file 41598_2023_30695_MOESM1_ESM.zip › Supplementary Data/╩2╛▌/19 lncRNA╧α╣╪╨╘/LIHC_miR-22-3p/cor.lncRNA_miRNA - ╕▒▒╛.xls]

lncRNA	miRNA	cor	pvalue	logFC	diffPval
CD27-AS1	hsa-miR-22-3p	-0.245026699207526	1.8409358510569e-06	0.553462122573262	1.89411871050387e-17
LINC00997	hsa-miR-22-3p	-0.217377313915032	2.4677513280481e-05	0.414373865169733	8.00911740377657e-16
FGD5-AS1	hsa-miR-22-3p	-0.317693295552075	4.02634271208307e-10	0.510451621217861	1.12583063754871e-09
GUSBP11	hsa-miR-22-3p	-0.369832782809074	1.95117797070928e-13	0.195541537366631	1.50451348526939e-22
SNHG16	hsa-miR-22-3p	-0.39669954334254	2.14451298197485e-15	0.373458475182353	2.88850152100647e-06
LINC00630	hsa-miR-22-3p	-0.284197313713294	2.64759166130864e-08	0.101262714450695	4.06368194234272e-09
TTC28-AS1	hsa-miR-22-3p	-0.289534084777084	1.40805278397176e-08	0.26423960852738	1.82221194419201e-11
