# Supplementary material for: Oncogenic role and potential regulatory mechanism of fatty acid binding protein 5 based on a pan-cancer analysis
Source: Sci Rep. 2023 Mar 11;13:4060. doi: 10.1038/s41598-023-30695-9 (PMC10008585; doi:10.1038/s41598-023-30695-9)
Supplement: Supplementary file 1 — Supplementary Information. [file 41598_2023_30695_MOESM1_ESM.zip › Supplementary Data/╩2╛▌/19 lncRNA╧α╣╪╨╘/LIHC_miR-22-3p/cor.lncrnaExp.txt]

ID	TCGA-DD-A39X-11A	TCGA-DD-A1EC-11A	TCGA-DD-A1EL-11A	TCGA-DD-A39W-11A	TCGA-DD-A3A5-11A	TCGA-DD-A3A3-11A	TCGA-DD-A39V-11A	TCGA-BC-A110-11A	TCGA-DD-A3A1-11A	TCGA-DD-A1EB-11A	TCGA-DD-A1EI-11A	TCGA-BC-A10R-11A	TCGA-DD-A1EH-11A	TCGA-DD-A11C-11A	TCGA-DD-A1EJ-11A	TCGA-DD-A3A4-11A	TCGA-BC-A10Y-11A	TCGA-DD-A113-11A	TCGA-DD-A1EG-11A	TCGA-G3-A3CH-11A	TCGA-BC-A10X-11A	TCGA-DD-A39Z-11A	TCGA-BC-A10W-11A	TCGA-BD-A3EP-11A	TCGA-FV-A3I0-11A	TCGA-DD-A3A8-11A	TCGA-DD-A116-11A	TCGA-FV-A23B-11A	TCGA-FV-A3I1-11A	TCGA-BC-A10Q-11A	TCGA-DD-A11D-11A	TCGA-FV-A2QR-11A	TCGA-DD-A11A-11A	TCGA-DD-A3A2-11A	TCGA-BD-A2L6-11A	TCGA-EP-A12J-11A	TCGA-DD-A3A6-11A	TCGA-EP-A26S-11A	TCGA-DD-A118-11A	TCGA-DD-A119-11A	TCGA-DD-A1EE-11A	TCGA-BC-A216-11A	TCGA-BC-A10Z-11A	TCGA-FV-A3R2-11A	TCGA-ES-A2HT-11A	TCGA-DD-A114-11A	TCGA-BC-A10T-11A	TCGA-EP-A3RK-11A	TCGA-BC-A10U-11A
CD27-AS1	1.203474	1.335781456	1.12627	1.129401	1.271088548	1.391994	1.317774255	0.8987588	1.608467	0.996950033	1.122436	0.954853598	1.342546574	1.269277203	1.166257	1.455541765	1.204552162	1.16285	1.111967	1.044186	1.183498	1.220348	1.172423	0.823056322	0.9398628	0.856255311	1.432813	1.431196	1.495029326	1.192888018	1.404401238	1.400798	0.9560635	1.352063	1.512559	1.128261464	0.8956373	1.018893	1.466485741	1.003777	1.468765	1.016976161	1.297826796	1.708906135	1.457655324	1.41364125	0.9783868	1.185273715	0.9225429
LINC00997	0.4975167	0.864725219	0.7078446	0.6093638	0.722183515	0.4542496	0.638829527	0.6160421	0.3864586	0.608459818	0.6474347	0.829974602	0.840588049	0.841399536	0.640201	0.856491773	0.530462646	0.8752776	0.4807631	0.9010799	0.7430245	0.7523168	0.6345447	0.533847054	0.4987332	0.397532385	0.4409548	0.8676584	0.701481902	0.75560313	0.575844583	0.8718642	0.8068525	0.4761248	0.6431535	0.690358796	0.8317989	0.4224761	0.556846352	0.5834355	0.667017	0.557088934	0.824605531	0.538310243	0.714308316	0.540163395	0.602566	0.592670818	0.5708016
FGD5-AS1	3.067294	3.704372237	3.999483	3.533117	2.89655525	3.535307	3.001165125	3.369076	2.651185	3.946687761	3.416074	3.346271133	3.192681091	3.260356713	3.49326	3.669325658	3.770838016	3.287048	3.263901	3.695572	3.764791	3.044084	2.920309	3.223715798	3.029679	2.923728586	3.611429	3.670782	3.663328614	3.447894388	3.454210861	3.835574	3.6401	3.16545	4.19864	4.065248438	2.637835	3.249137	3.63240521	3.547908	3.918777	3.148099093	3.532550252	3.595713016	4.059217069	3.8913209	3.484512	3.250419165	3.296366
GUSBP11	0.02814335	0.060075065	0.04748042	0.01983996	0.038646829	0.05166816	0.057853501	0.08717634	0.04531614	0.038514149	0.02775769	0.016689041	0.028742964	0.042107048	0.03028467	0.054990616	0.05856297	0.05898249	0.09939289	0.04118837	0.04927124	0.04198695	0.05460254	0.013913285	0.03565801	0.017926842	0.04303876	0.09436621	0.070393163	0.063295227	0.070775665	0.1093256	0.03064723	0.04355112	0.1174096	0.012495151	0.03492624	0.01253492	0.023676839	0.02305304	0.05309988	0.025411164	0.156728145	0.09062349	0.086273211	0.051314642	0.0143161	0.040000014	0.03772718
SNHG16	1.625506	1.553683246	1.661652	1.561134	1.328183297	1.494306	1.035345758	1.484646	1.345872	1.831314994	1.426268	1.818470681	1.447228283	1.459971201	1.326367	2.15962982	1.685523379	1.446448	1.331115	1.25508	1.793359	1.307858	1.403706	1.633736123	1.446482	1.372097812	1.379613	1.632133	1.399673047	1.846743833	1.585740168	1.920387	1.461843	1.566166	1.305275	1.438698056	0.9470619	1.398505	1.744061736	1.472042	1.286943	0.939516671	1.869253064	1.3267018	1.519484356	1.511877291	1.693043	1.470970994	1.81079
LINC00630	0.05962827	0.131768722	0.09275055	0.09821258	0.034543173	0.04983702	0.04008146	0.08288429	0	0.07136604	0.06839417	0.104028979	0.045902697	0.067061865	0.05696885	0.111369491	0.104915282	0.05116379	0.04556007	0.05272532	0.111863	0.01239141	0.09872025	0.072991491	0.05686547	0.098024752	0.06337507	0.1232766	0.086010914	0.080853124	0.05382637	0.05307554	0.05851364	0.03241835	0.127164	0.068893995	0	0.1258196	0.110699506	0.024677	0.09345993	0.080107351	0.144504503	0.092586598	0.088633456	0.118119025	0.05294982	0.069954584	0.09505607
TTC28-AS1	0.6506314	0.660028287	0.6216457	0.5676223	0.650644918	0.627892	0.519577359	0.5888045	0.7924559	0.656338764	0.4220137	0.692169253	0.610654503	0.569649445	0.8534788	0.911093692	0.685887923	0.50373	0.5941368	0.5244427	0.5985542	0.5871415	0.5757498	0.390636796	0.4510159	0.360525868	0.6124802	0.7254195	0.691007613	0.453449364	0.750436041	0.6862128	0.5123673	0.804494	0.7851086	0.607903058	0.4506755	0.5560517	0.488775499	0.4060883	0.6132223	0.521024413	0.761129253	1.005821633	0.750228464	0.981750268	0.4071438	0.624151823	0.4412093
[truncated: 375 more columns]
