# Supplementary material for: Oncogenic role and potential regulatory mechanism of fatty acid binding protein 5 based on a pan-cancer analysis
Source: Sci Rep. 2023 Mar 11;13:4060. doi: 10.1038/s41598-023-30695-9 (PMC10008585; doi:10.1038/s41598-023-30695-9)
Supplement: Supplementary file 1 — Supplementary Information. [file 41598_2023_30695_MOESM1_ESM.zip › Supplementary Data/╩2╛▌/19 lncRNA╧α╣╪╨╘/LIHC_miR-22-3p/lncRNA.txt]

BX284668.6
AL360012.1
AP4B1-AS1
AC234582.1
CRYZL2P-SEC16B
AL162431.2
DNAJC27-AS1
AC016747.3
AC009237.14
AC009237.14
MIR4435-2HG
PAX8-AS1
AC009299.3
AC007319.1
AC005538.2
AGAP1-IT1
FGD5-AS1
AC022336.3
NCK1-AS1
CLRN1-AS1
LINC02012
LINC02438
AC107214.1
SLC9A3-AS1
NNT-AS1
AC008966.1
RGMB-AS1
LINC01184
AC021078.1
ZSCAN16-AS1
HCP5
PSMB8-AS1
LINC00997
AC005089.1
STAG3L5P-PVRIG2P-PILRB
AC000123.3
AC055854.1
RBPMS-AS1
AC087623.3
AC037450.1
AC106038.1
AC016405.3
PEG13
AL596244.1
AL356481.1
LINC00963
AL390294.1
AL365199.1
LINC00858
ADIRF-AS1
AL158835.1
AL360181.2
H19
H19
AC091564.7
NEAT1
MALAT1
AP000873.2
AP004609.3
CD27-AS1
AC092747.4
AC026356.1
LINC02381
LINC02456
AC004812.2
AC026362.1
AC117503.3
AL158066.1
AL137058.2
AL137058.2
AL139385.1
DHRS4-AS1
MEG3
AL049840.5
AL928654.4
OIP5-AS1
OIP5-AS1
GABPB1-AS1
LOXL1-AS1
AC068338.2
AC004224.2
AC106886.2
AC135048.1
AC007342.1
AC020763.2
AC046158.2
SNAI3-AS1
AC092384.3
AC104581.4
AC005304.2
LRRC75A-AS1
LRRC75A-AS1
AC015917.2
AC130686.1
AC130686.1
LINC02086
AC091271.1
TBC1D3P1-DHX40P1
TBX2-AS1
SNHG16
LINC00482
AC005391.1
AC005391.1
AC011445.1
NORAD
NKILA
AF254983.1
AP000223.1
PLAC4
TRPM2-AS
AC007326.3
THAP7-AS1
GUSBP11
GUSBP11
AP000347.2
ADORA2A-AS1
TTC28-AS1
Z97055.2
LINC01278
FTX
LINC00630
Z68871.1
