# Supplementary material for: Oncogenic role and potential regulatory mechanism of fatty acid binding protein 5 based on a pan-cancer analysis
Source: Sci Rep. 2023 Mar 11;13:4060. doi: 10.1038/s41598-023-30695-9 (PMC10008585; doi:10.1038/s41598-023-30695-9)
Supplement: Supplementary file 1 — Supplementary Information. [file 41598_2023_30695_MOESM1_ESM.zip › Supplementary Data/╩2╛▌/19 lncRNA╧α╣╪╨╘/LIHC_miR-22-3p/net.network.txt]

lncRNA	miRNA	cor	pvalue	logFC	diffPval
SNHG16	hsa-miR-22-3p	-0.39669954334254	2.14451298197485e-15	0.373458475182353	2.88850152100647e-06
GUSBP11	hsa-miR-22-3p	-0.369832782809074	1.95117797070928e-13	0.195541537366631	1.50451348526939e-22
FGD5-AS1	hsa-miR-22-3p	-0.317693295552075	4.02634271208307e-10	0.510451621217861	1.12583063754871e-09
TTC28-AS1	hsa-miR-22-3p	-0.289534084777084	1.40805278397176e-08	0.26423960852738	1.82221194419201e-11
LINC00630	hsa-miR-22-3p	-0.284197313713294	2.64759166130864e-08	0.101262714450695	4.06368194234272e-09
CD27-AS1	hsa-miR-22-3p	-0.245026699207526	1.8409358510569e-06	0.553462122573262	1.89411871050387e-17
LINC02381	hsa-miR-22-3p	-0.235062240700764	4.86770539020733e-06	0.375608710848663	0.993627290005126
H19	hsa-miR-22-3p	-0.219803130842553	1.99031183693272e-05	-1.44865180980545	2.16186722902875e-07
LINC00997	hsa-miR-22-3p	-0.217377313915032	2.4677513280481e-05	0.414373865169733	8.00911740377657e-16
LINC01278	hsa-miR-22-3p	-0.194475559974412	0.000167113743984233	0.50903805093754	3.53269509142335e-16
LINC00858	hsa-miR-22-3p	-0.188611931828751	0.00026372821475254	0.0368252707700535	0.000321385192324536
AGAP1-IT1	hsa-miR-22-3p	-0.186470952029183	0.000310492680470384	-0.492398534779786	1.66922342584883e-08
NORAD	hsa-miR-22-3p	-0.182143682301019	0.000429519608998226	0.523997075670802	2.03307258402821e-11
SNAI3-AS1	hsa-miR-22-3p	-0.17529977270478	0.000707100286069243	0.189983583229733	1.14030469876866e-07
AP4B1-AS1	hsa-miR-22-3p	-0.171069184194818	0.000953723414315096	0.0722718196211765	5.90487561545045e-08
MEG3	hsa-miR-22-3p	-0.160812863664505	0.00191536994539442	0.274425072298289	0.156365511867804
MIR4435-2HG	hsa-miR-22-3p	-0.160370201529725	0.00197213811271476	0.994897370639037	9.9522084824941e-23
OIP5-AS1	hsa-miR-22-3p	-0.159860376047229	0.00203942288295403	0.241149512981604	0.000913576130745573
STAG3L5P-PVRIG2P-PILRB	hsa-miR-22-3p	-0.159209590452239	0.00212835759720256	0.325231219946631	6.7076737977238e-15
LOXL1-AS1	hsa-miR-22-3p	-0.158382646315382	0.00224647205743555	0.127786410577326	0.0156191132053182
NKILA	hsa-miR-22-3p	-0.15577521623423	0.00265913095404278	0.090417400531123	0.321640264296911
NNT-AS1	hsa-miR-22-3p	-0.146155973312105	0.00484751703630372	0.429063935843315	3.21897523956009e-12
MALAT1	hsa-miR-22-3p	-0.131983914674357	0.0110441900735667	1.04774342487241	1.03941641158225e-15
DNAJC27-AS1	hsa-miR-22-3p	-0.11456148167794	0.0275639653764909	0.139905356649626	1.37586910441771e-08
LINC00482	hsa-miR-22-3p	-0.113417454143099	0.0291620254129621	0.880492213017754	1.40587794139618e-19
SLC9A3-AS1	hsa-miR-22-3p	-0.103803026840049	0.0460071006148509	0.946115012542139	3.33999444993121e-13
TBX2-AS1	hsa-miR-22-3p	-0.103426343514227	0.0468063483688856	0.429922606305562	9.2377697420303e-12
LINC02438	hsa-miR-22-3p	-0.0993283535787747	0.056277938659627	0.208291535498396	3.93531459579893e-08
TRPM2-AS	hsa-miR-22-3p	-0.0977571292444368	0.0603080184611245	0.0390160846016043	0.0151641427044695
LINC02086	hsa-miR-22-3p	-0.0857913096594006	0.0994175273067432	0.0201457640031016	0.0470750782692952
PLAC4	hsa-miR-22-3p	-0.0840189662270416	0.106630990380489	0.0301145053008556	0.930174058182459
NEAT1	hsa-miR-22-3p	-0.0793489348538627	0.127622191634939	0.929263755088129	9.87341338271959e-09
LINC01184	hsa-miR-22-3p	-0.0586978045580934	0.260069994422963	0.229662393802353	9.25353916816294e-05
THAP7-AS1	hsa-miR-22-3p	-0.0539812081217427	0.300392945455702	0.146938162635187	0.0409455186221326
ADIRF-AS1	hsa-miR-22-3p	-0.0527860210178693	0.311236974223171	0.0516815436312299	0.54017482172337
PAX8-AS1	hsa-miR-22-3p	-0.0429848979007546	0.409704119304325	0.262006092	0.0357837218740525
ADORA2A-AS1	hsa-miR-22-3p	-0.0407775099206603	0.434189679312737	0.379328700286738	0.000148317996951598
FTX	hsa-miR-22-3p	-0.0305542296947403	0.557962539535508	0.0541234485544385	0.000213116190876313
HCP5	hsa-miR-22-3p	0.00393953900949699	0.939799050822018	0.962049836961818	1.13450489744266e-09
GABPB1-AS1	hsa-miR-22-3p	0.00954086744602606	0.854872215012206	0.246797891095722	1.61906913436832e-11
RBPMS-AS1	hsa-miR-22-3p	0.0258884515045065	0.619631592615614	0.233818885579572	0.000136996109582942
LINC00963	hsa-miR-22-3p	0.0277857257038219	0.594197283402381	0.363345310429946	5.93988274440069e-07
PSMB8-AS1	hsa-miR-22-3p	0.0624474620042906	0.230797782759623	0.612026742635294	8.93987340324331e-08
LINC02012	hsa-miR-22-3p	0.0964272821847417	0.0639024901134508	0.338185911158396	0.000139747397642181
ZSCAN16-AS1	hsa-miR-22-3p	0.0966780261959564	0.0632115854050156	0.724171110822887	1.63612327939217e-12
CRYZL2P-SEC16B	hsa-miR-22-3p	0.0987151008886724	0.0578234923008097	0.201872339628556	6.39210837454798e-05
DHRS4-AS1	hsa-miR-22-3p	0.102944710054229	0.0478451990376157	-0.333183110841283	0.00120177380209991
RGMB-AS1	hsa-miR-22-3p	0.13537781685707	0.00912737052423329	0.117763069189198	0.0389257058119986
CLRN1-AS1	hsa-miR-22-3p	0.147223600674038	0.00454257226756423	-0.076120125133262	1.43394142440058e-06
