# Supplementary material for: Oncogenic role and potential regulatory mechanism of fatty acid binding protein 5 based on a pan-cancer analysis
Source: Sci Rep. 2023 Mar 11;13:4060. doi: 10.1038/s41598-023-30695-9 (PMC10008585; doi:10.1038/s41598-023-30695-9)
Supplement: Supplementary file 1 — Supplementary Information. [file 41598_2023_30695_MOESM1_ESM.zip › Supplementary Data/╩2╛▌/19 lncRNA╧α╣╪╨╘/LIHC_miR-22-3p/net.node.txt]

Node	Type
hsa-miR-22-3p	miRNA
SNHG16	lncRNA
GUSBP11	lncRNA
FGD5-AS1	lncRNA
TTC28-AS1	lncRNA
LINC00630	lncRNA
CD27-AS1	lncRNA
LINC02381	lncRNA
H19	lncRNA
LINC00997	lncRNA
LINC01278	lncRNA
LINC00858	lncRNA
AGAP1-IT1	lncRNA
NORAD	lncRNA
SNAI3-AS1	lncRNA
AP4B1-AS1	lncRNA
MEG3	lncRNA
MIR4435-2HG	lncRNA
OIP5-AS1	lncRNA
STAG3L5P-PVRIG2P-PILRB	lncRNA
LOXL1-AS1	lncRNA
NKILA	lncRNA
NNT-AS1	lncRNA
MALAT1	lncRNA
DNAJC27-AS1	lncRNA
LINC00482	lncRNA
SLC9A3-AS1	lncRNA
TBX2-AS1	lncRNA
LINC02438	lncRNA
TRPM2-AS	lncRNA
LINC02086	lncRNA
PLAC4	lncRNA
NEAT1	lncRNA
LINC01184	lncRNA
THAP7-AS1	lncRNA
ADIRF-AS1	lncRNA
PAX8-AS1	lncRNA
ADORA2A-AS1	lncRNA
FTX	lncRNA
HCP5	lncRNA
GABPB1-AS1	lncRNA
RBPMS-AS1	lncRNA
LINC00963	lncRNA
PSMB8-AS1	lncRNA
LINC02012	lncRNA
ZSCAN16-AS1	lncRNA
CRYZL2P-SEC16B	lncRNA
DHRS4-AS1	lncRNA
RGMB-AS1	lncRNA
CLRN1-AS1	lncRNA
