# Supplementary material for: Oncogenic role and potential regulatory mechanism of fatty acid binding protein 5 based on a pan-cancer analysis
Source: Sci Rep. 2023 Mar 11;13:4060. doi: 10.1038/s41598-023-30695-9 (PMC10008585; doi:10.1038/s41598-023-30695-9)
Supplement: Supplementary file 1 — Supplementary Information. [file 41598_2023_30695_MOESM1_ESM.zip › Supplementary Data/╩2╛▌/20 lncRNA╔·┤μ/survival.txt]

gene	cutpoint	pValue
GUSBP11	0.3578397	0.0024012903120032
SNHG16	1.796176216	0.00595906880039554
FGD5-AS1	4.020891	0.0161729838684974
TTC28-AS1	0.7617458	0.0278229902796135
LINC00630	0.153919163	0.039946579722355
CD27-AS1	1.905914	0.0608267534300651
LINC00997	0.7729913	0.0764481611254832
