# Supplementary material for: Oncogenic role and potential regulatory mechanism of fatty acid binding protein 5 based on a pan-cancer analysis
Source: Sci Rep. 2023 Mar 11;13:4060. doi: 10.1038/s41598-023-30695-9 (PMC10008585; doi:10.1038/s41598-023-30695-9)
Supplement: Supplementary file 1 — Supplementary Information. [file 41598_2023_30695_MOESM1_ESM.zip › Supplementary Data/╩2╛▌/Expression analysis/geneExp.txt]

ID	FABP5	Type	CancerType
TCGA-OR-A5JP-01A	2.176014	Tumor	ACC
TCGA-OR-A5JG-01A	1.797807	Tumor	ACC
TCGA-OR-A5LG-01A	1.27204	Tumor	ACC
TCGA-OR-A5JR-01A	1.219571	Tumor	ACC
TCGA-OR-A5KU-01A	1.450353108	Tumor	ACC
TCGA-OR-A5LS-01A	1.729979629	Tumor	ACC
TCGA-OR-A5L9-01A	0.971739165	Tumor	ACC
TCGA-OR-A5JQ-01A	1.739406256	Tumor	ACC
TCGA-OR-A5K4-01A	0.880193287	Tumor	ACC
TCGA-OR-A5JL-01A	1.190896807	Tumor	ACC
TCGA-OR-A5LC-01A	1.137077582	Tumor	ACC
TCGA-OR-A5K2-01A	1.549300413	Tumor	ACC
TCGA-P6-A5OG-01A	4.884575816	Tumor	ACC
TCGA-OR-A5JW-01A	1.227764	Tumor	ACC
TCGA-OR-A5KO-01A	2.474127208	Tumor	ACC
TCGA-OR-A5J8-01A	2.694714	Tumor	ACC
TCGA-PA-A5YG-01A	1.129924	Tumor	ACC
TCGA-OR-A5KV-01A	0.8705034	Tumor	ACC
TCGA-OR-A5L4-01A	1.839009	Tumor	ACC
TCGA-OR-A5KX-01A	3.040248	Tumor	ACC
TCGA-OR-A5L8-01A	0.86372204	Tumor	ACC
TCGA-OR-A5JO-01A	2.690889	Tumor	ACC
TCGA-OR-A5JA-01A	1.723933	Tumor	ACC
TCGA-OR-A5LO-01A	1.791546	Tumor	ACC
TCGA-OR-A5JM-01A	0.2809159	Tumor	ACC
TCGA-OR-A5JV-01A	0.969634459	Tumor	ACC
TCGA-OR-A5JB-01A	3.959895	Tumor	ACC
TCGA-OR-A5LA-01A	0.9266323	Tumor	ACC
TCGA-OR-A5JE-01A	2.344177	Tumor	ACC
TCGA-OR-A5JZ-01A	1.130838	Tumor	ACC
TCGA-OR-A5KT-01A	3.70728869	Tumor	ACC
TCGA-OR-A5KZ-01A	1.734912406	Tumor	ACC
TCGA-OR-A5LJ-01A	2.498425	Tumor	ACC
TCGA-OR-A5LB-01A	1.330260449	Tumor	ACC
TCGA-OR-A5LT-01A	1.096566246	Tumor	ACC
TCGA-OR-A5LD-01A	0.920740163	Tumor	ACC
TCGA-OR-A5J2-01A	1.554870387	Tumor	ACC
TCGA-PK-A5HB-01A	2.066756	Tumor	ACC
TCGA-OR-A5JS-01A	1.190409	Tumor	ACC
TCGA-OR-A5K6-01A	1.963184	Tumor	ACC
TCGA-OR-A5JY-01A	1.793566545	Tumor	ACC
TCGA-OR-A5JT-01A	1.121599	Tumor	ACC
TCGA-PK-A5H8-01A	1.407984004	Tumor	ACC
TCGA-OR-A5JX-01A	1.96898	Tumor	ACC
TCGA-OR-A5LK-01A	1.545945504	Tumor	ACC
TCGA-P6-A5OF-01A	2.167390993	Tumor	ACC
TCGA-OR-A5JI-01A	1.026764	Tumor	ACC
TCGA-OR-A5K5-01A	1.843836	Tumor	ACC
TCGA-OR-A5JC-01A	1.280229	Tumor	ACC
TCGA-OR-A5KW-01A	1.132795847	Tumor	ACC
TCGA-OR-A5JJ-01A	2.811491748	Tumor	ACC
TCGA-OR-A5JD-01A	0.998534505	Tumor	ACC
TCGA-OR-A5LM-01A	1.980563	Tumor	ACC
TCGA-PK-A5HA-01A	1.677966	Tumor	ACC
TCGA-OR-A5JF-01A	1.579629	Tumor	ACC
TCGA-OR-A5LH-01A	1.29516	Tumor	ACC
TCGA-OR-A5K1-01A	1.117750385	Tumor	ACC
TCGA-OR-A5LN-01A	1.049352	Tumor	ACC
TCGA-OR-A5LE-01A	0.715575123	Tumor	ACC
TCGA-OR-A5L3-01A	0.1731566	Tumor	ACC
TCGA-OU-A5PI-01A	1.814473563	Tumor	ACC
TCGA-OR-A5K8-01A	1.397652686	Tumor	ACC
TCGA-OR-A5K0-01A	0.2342222	Tumor	ACC
TCGA-OR-A5KY-01A	1.885756694	Tumor	ACC
TCGA-OR-A5J9-01A	1.749430252	Tumor	ACC
TCGA-OR-A5J1-01A	1.263297	Tumor	ACC
TCGA-OR-A5J5-01A	2.339997	Tumor	ACC
TCGA-OR-A5L6-01A	0.486885778	Tumor	ACC
TCGA-OR-A5LP-01A	1.389005	Tumor	ACC
TCGA-OR-A5K9-01A	0.671113889	Tumor	ACC
TCGA-OR-A5J7-01A	1.818841856	Tumor	ACC
TCGA-PK-A5H9-01A	0.5966782	Tumor	ACC
TCGA-OR-A5LR-01A	0.927410035	Tumor	ACC
TCGA-OR-A5JK-01A	1.42408958	Tumor	ACC
TCGA-OR-A5J6-01A	2.927569206	Tumor	ACC
TCGA-OR-A5LL-01A	0.4760205	Tumor	ACC
TCGA-OR-A5K3-01A	0.729170427	Tumor	ACC
TCGA-OR-A5J3-01A	2.016595472	Tumor	ACC
TCGA-OR-A5L5-01A	0.9657702	Tumor	ACC
TCGA-FD-A3SS-01A	5.540285	Tumor	BLCA
TCGA-FD-A43S-01A	5.090235823	Tumor	BLCA
TCGA-UY-A78K-01A	4.548979192	Tumor	BLCA
TCGA-DK-A2HX-01A	1.594869857	Tumor	BLCA
TCGA-DK-A1A3-01A	1.807529396	Tumor	BLCA
TCGA-GC-A6I3-01A	6.442649908	Tumor	BLCA
TCGA-XF-AAMJ-01A	4.83048733	Tumor	BLCA
TCGA-GC-A6I1-01A	6.106058	Tumor	BLCA
TCGA-ZF-A9RL-01A	7.899235	Tumor	BLCA
TCGA-DK-A3IL-01A	4.784537692	Tumor	BLCA
TCGA-E7-A6MF-01A	3.894974	Tumor	BLCA
TCGA-BT-A20R-01A	3.970348802	Tumor	BLCA
TCGA-H4-A2HQ-01A	6.707579406	Tumor	BLCA
TCGA-GV-A3QH-01A	4.742425	Tumor	BLCA
TCGA-4Z-AA82-01A	3.497390653	Tumor	BLCA
TCGA-E7-A4XJ-01A	3.697885814	Tumor	BLCA
TCGA-XF-A8HE-01A	6.72528294	Tumor	BLCA
TCGA-XF-A9T0-01A	4.522113	Tumor	BLCA
TCGA-FD-A5BT-01A	3.366945394	Tumor	BLCA
TCGA-FD-A3SN-01A	5.533988059	Tumor	BLCA
TCGA-G2-AA3C-01A	4.521909685	Tumor	BLCA
TCGA-HQ-A2OE-01A	3.822932	Tumor	BLCA
TCGA-BL-A3JM-01A	4.313864056	Tumor	BLCA
TCGA-XF-AAN3-01A	3.782207	Tumor	BLCA
TCGA-FD-A3SR-01A	3.702898023	Tumor	BLCA
TCGA-4Z-AA89-01A	7.346284138	Tumor	BLCA
TCGA-G2-A2EO-01A	7.358769627	Tumor	BLCA
TCGA-ZF-AA5H-01A	2.605731	Tumor	BLCA
TCGA-BT-A20V-01A	2.563443558	Tumor	BLCA
TCGA-GC-A3WC-01A	5.638020609	Tumor	BLCA
TCGA-GV-A3JV-01A	5.165476533	Tumor	BLCA
TCGA-YF-AA3M-01A	7.514445395	Tumor	BLCA
TCGA-FD-A3B5-01A	8.410352359	Tumor	BLCA
TCGA-BT-A20Q-11A	1.267122537	Normal	BLCA
TCGA-CF-A47V-01A	6.418239	Tumor	BLCA
TCGA-GU-A42P-01A	2.025485	Tumor	BLCA
TCGA-BT-A20T-01A	6.278669711	Tumor	BLCA
TCGA-GC-A3BM-11A	5.427492674	Normal	BLCA
TCGA-XF-AAN0-01A	3.277785	Tumor	BLCA
TCGA-E7-A7DV-01A	3.972473432	Tumor	BLCA
TCGA-GV-A40E-01A	3.331966	Tumor	BLCA
TCGA-FJ-A3Z9-01A	8.061797378	Tumor	BLCA
TCGA-XF-A9ST-01A	6.112817239	Tumor	BLCA
TCGA-FJ-A3ZF-01A	4.007584779	Tumor	BLCA
TCGA-K4-A3WV-11A	5.572835998	Normal	BLCA
TCGA-YC-A89H-01A	6.915899155	Tumor	BLCA
TCGA-CF-A9FM-01A	6.668570784	Tumor	BLCA
TCGA-DK-A1AD-01A	4.461836552	Tumor	BLCA
TCGA-G2-A2EK-01A	3.902013824	Tumor	BLCA
TCGA-E5-A2PC-01A	6.026206694	Tumor	BLCA
TCGA-C4-A0F1-01A	9.121948427	Tumor	BLCA
TCGA-FD-A43N-01A	4.931912	Tumor	BLCA
TCGA-BL-A13J-01A	4.810432	Tumor	BLCA
TCGA-FD-A3SO-01A	6.808604398	Tumor	BLCA
TCGA-XF-A8HD-01A	2.569105994	Tumor	BLCA
TCGA-BT-A20X-01A	8.782053157	Tumor	BLCA
TCGA-ZF-AA52-01A	1.479533223	Tumor	BLCA
TCGA-DK-AA76-01A	6.108633985	Tumor	BLCA
TCGA-GV-A3JW-01A	6.792838	Tumor	BLCA
TCGA-FD-A3N6-01A	9.816534531	Tumor	BLCA
TCGA-BT-A2LA-11A	6.974945559	Normal	BLCA
TCGA-CU-A5W6-01A	6.101618651	Tumor	BLCA
TCGA-DK-A2I4-01A	2.79327	Tumor	BLCA
TCGA-DK-AA6M-01A	6.100512353	Tumor	BLCA
TCGA-4Z-AA7Y-01A	7.382257609	Tumor	BLCA
TCGA-DK-A3WY-01A	3.70475	Tumor	BLCA
TCGA-E7-A3X6-01A	3.288280662	Tumor	BLCA
TCGA-K4-A3WV-01A	4.12923805	Tumor	BLCA
TCGA-DK-A3IQ-01A	2.937003	Tumor	BLCA
TCGA-ZF-AA56-01A	8.062926412	Tumor	BLCA
TCGA-CU-A3QU-01A	4.181874797	Tumor	BLCA
TCGA-FD-A6TI-01A	3.276281	Tumor	BLCA
TCGA-XF-A9T3-01A	3.241709725	Tumor	BLCA
TCGA-FD-A3B3-01A	8.420758	Tumor	BLCA
TCGA-BT-A20U-11A	8.902839689	Normal	BLCA
TCGA-YF-AA3L-01A	4.733455	Tumor	BLCA
TCGA-K4-A54R-11A	6.365727	Normal	BLCA
TCGA-SY-A9G0-01A	4.009565466	Tumor	BLCA
TCGA-ZF-A9R2-01A	6.003635208	Tumor	BLCA
TCGA-GU-AATQ-01A	6.027420187	Tumor	BLCA
TCGA-FD-A5C1-01A	2.787125475	Tumor	BLCA
TCGA-DK-A2I1-01A	5.402985	Tumor	BLCA
TCGA-CF-A5U8-01A	7.46601	Tumor	BLCA
TCGA-UY-A9PB-01A	3.567814638	Tumor	BLCA
TCGA-DK-A3X1-01A	6.871258743	Tumor	BLCA
TCGA-DK-A1AC-01A	6.542099492	Tumor	BLCA
TCGA-FD-A62N-01A	5.04805	Tumor	BLCA
TCGA-DK-AA75-01A	5.532003647	Tumor	BLCA
TCGA-XF-A9SL-01A	2.823932475	Tumor	BLCA
TCGA-XF-A9T4-01A	5.212775	Tumor	BLCA
TCGA-XF-AAN2-01A	6.574166518	Tumor	BLCA
TCGA-BT-A2LD-01A	2.306403	Tumor	BLCA
TCGA-BT-A20N-11A	1.484375824	Normal	BLCA
TCGA-ZF-A9R1-01A	5.596364103	Tumor	BLCA
TCGA-ZF-A9R9-01A	0.793607529	Tumor	BLCA
TCGA-DK-A6AV-01A	3.985064958	Tumor	BLCA
TCGA-XF-AAMY-01A	5.567154414	Tumor	BLCA
TCGA-GU-A763-01A	7.982039	Tumor	BLCA
TCGA-FD-A3B7-01A	6.104605	Tumor	BLCA
TCGA-FD-A3NA-01A	5.311544	Tumor	BLCA
TCGA-CF-A47T-01A	7.516318241	Tumor	BLCA
TCGA-CU-A0YN-11A	1.663130337	Normal	BLCA
TCGA-BT-A0S7-01A	6.516778151	Tumor	BLCA
TCGA-GC-A3BM-01A	4.829867	Tumor	BLCA
TCGA-GD-A3OP-01A	5.273605618	Tumor	BLCA
TCGA-SY-A9G5-01A	1.259259	Tumor	BLCA
TCGA-KQ-A41S-01A	4.694472	Tumor	BLCA
TCGA-4Z-AA7M-01A	4.017429371	Tumor	BLCA
TCGA-FD-A3SJ-01A	4.330847818	Tumor	BLCA
TCGA-E7-A677-01A	5.382201	Tumor	BLCA
TCGA-UY-A8OD-01A	1.853127937	Tumor	BLCA
TCGA-DK-AA6L-01A	5.557362593	Tumor	BLCA
TCGA-GD-A2C5-01A	3.783913123	Tumor	BLCA
TCGA-K4-A4AC-01A	7.545442347	Tumor	BLCA
TCGA-FD-A62O-01A	6.212173494	Tumor	BLCA
TCGA-BT-A2LB-01A	5.407225109	Tumor	BLCA
TCGA-FD-A3N5-01A	7.723944	Tumor	BLCA
TCGA-G2-A3VY-01A	4.001428073	Tumor	BLCA
TCGA-DK-A1AA-01A	6.213934183	Tumor	BLCA
TCGA-XF-A9SY-01A	4.334768739	Tumor	BLCA
TCGA-DK-AA6Q-01A	8.192600968	Tumor	BLCA
TCGA-G2-A2EL-01A	4.776665339	Tumor	BLCA
TCGA-E7-A6ME-01A	4.64652	Tumor	BLCA
TCGA-HQ-A2OF-01A	3.871510841	Tumor	BLCA
TCGA-FD-A6TF-01A	4.319855	Tumor	BLCA
TCGA-FD-A3SP-01A	1.906326	Tumor	BLCA
TCGA-BT-A20P-01A	5.086241197	Tumor	BLCA
TCGA-GV-A40G-01A	1.425804466	Tumor	BLCA
TCGA-CF-A47S-01A	7.091858	Tumor	BLCA
TCGA-XF-A9T2-01A	3.569655573	Tumor	BLCA
TCGA-CF-A9FH-01A	5.371189287	Tumor	BLCA
TCGA-ZF-AA4X-01A	4.924864583	Tumor	BLCA
TCGA-XF-AAMQ-01A	5.220845	Tumor	BLCA
TCGA-CF-A3MH-01A	6.153018327	Tumor	BLCA
TCGA-DK-AA6W-01A	4.9258666	Tumor	BLCA
TCGA-KQ-A41O-01A	7.096741	Tumor	BLCA
TCGA-FJ-A3Z7-01A	1.372809	Tumor	BLCA
TCGA-S5-AA26-01A	6.927532	Tumor	BLCA
TCGA-FD-A3B4-01A	7.841407	Tumor	BLCA
TCGA-GC-A3OO-01A	3.49913543	Tumor	BLCA
TCGA-XF-A9SP-01A	4.577909912	Tumor	BLCA
TCGA-FD-A3SL-01A	3.469378	Tumor	BLCA
TCGA-FD-A6TB-01A	3.45854	Tumor	BLCA
TCGA-FD-A6TA-01A	5.747033038	Tumor	BLCA
TCGA-XF-A8HB-01A	6.284256	Tumor	BLCA
TCGA-UY-A8OB-01A	7.404650344	Tumor	BLCA
TCGA-GU-A767-01A	5.445271573	Tumor	BLCA
TCGA-FD-A43U-01A	4.053215497	Tumor	BLCA
TCGA-DK-AA6T-01A	4.386426261	Tumor	BLCA
TCGA-5N-A9KI-01A	1.617045	Tumor	BLCA
TCGA-XF-A8HF-01A	4.293388	Tumor	BLCA
TCGA-UY-A78L-01A	2.843078	Tumor	BLCA
TCGA-FD-A5C0-01A	5.540879568	Tumor	BLCA
TCGA-UY-A9PE-01A	3.344434173	Tumor	BLCA
TCGA-K4-A6FZ-01A	7.442828033	Tumor	BLCA
TCGA-DK-A3IK-01A	3.896492	Tumor	BLCA
TCGA-LC-A66R-01A	2.295290032	Tumor	BLCA
TCGA-GU-A762-01A	2.085397857	Tumor	BLCA
TCGA-BT-A2LB-11A	8.331908	Normal	BLCA
TCGA-4Z-AA7O-01A	5.11850467	Tumor	BLCA
TCGA-DK-A6B5-01A	1.566932	Tumor	BLCA
TCGA-C4-A0F0-01A	6.550334692	Tumor	BLCA
TCGA-UY-A78N-01A	5.9857	Tumor	BLCA
TCGA-G2-AA3F-01A	2.613653	Tumor	BLCA
TCGA-ZF-AA53-01A	7.811682871	Tumor	BLCA
TCGA-LT-A8JT-01A	6.619404	Tumor	BLCA
TCGA-XF-A8HI-01A	6.530353292	Tumor	BLCA
TCGA-FJ-A3ZE-01A	6.072221	Tumor	BLCA
TCGA-FD-A3SM-01A	3.17468557	Tumor	BLCA
TCGA-DK-AA6X-01A	2.381771144	Tumor	BLCA
TCGA-XF-A9SJ-01A	4.572335	Tumor	BLCA
TCGA-CF-A7I0-01A	5.778745296	Tumor	BLCA
TCGA-GD-A3OQ-01A	5.039619088	Tumor	BLCA
TCGA-CU-A0YO-01A	5.408748	Tumor	BLCA
TCGA-DK-AA71-01A	5.23545163	Tumor	BLCA
TCGA-CF-A9FL-01A	3.803645726	Tumor	BLCA
TCGA-ZF-AA5N-01A	6.660596095	Tumor	BLCA
TCGA-UY-A9PF-01A	8.305793122	Tumor	BLCA
TCGA-UY-A78P-01A	4.869757755	Tumor	BLCA
TCGA-CF-A1HR-01A	3.22241529	Tumor	BLCA
TCGA-DK-A3IN-01A	4.958682	Tumor	BLCA
TCGA-UY-A9PH-01A	5.946267384	Tumor	BLCA
TCGA-GD-A76B-01A	5.537289092	Tumor	BLCA
TCGA-ZF-AA58-01A	3.011579	Tumor	BLCA
TCGA-ZF-AA4V-01A	4.966586	Tumor	BLCA
TCGA-DK-AA6R-01A	7.842703086	Tumor	BLCA
TCGA-FT-A61P-01A	2.456719611	Tumor	BLCA
TCGA-2F-A9KQ-01A	6.114518	Tumor	BLCA
TCGA-K4-A54R-01A	7.271968267	Tumor	BLCA
TCGA-FD-A62S-01A	4.453595929	Tumor	BLCA
TCGA-ZF-A9R3-01A	4.544289	Tumor	BLCA
TCGA-BT-A42F-01A	9.342706	Tumor	BLCA
TCGA-K4-A83P-01A	4.229941743	Tumor	BLCA
TCGA-K4-A5RJ-01A	6.15067695	Tumor	BLCA
TCGA-XF-A9SX-01A	2.859304986	Tumor	BLCA
TCGA-KQ-A41N-01A	7.289942202	Tumor	BLCA
TCGA-DK-A1AE-01A	3.605744	Tumor	BLCA
TCGA-DK-A3WX-01A	5.120380044	Tumor	BLCA
TCGA-DK-A3WW-01A	6.996697564	Tumor	BLCA
TCGA-XF-A9SK-01A	2.881397589	Tumor	BLCA
TCGA-KQ-A41R-01A	4.685127373	Tumor	BLCA
TCGA-CF-A3MG-01A	5.712474343	Tumor	BLCA
TCGA-CU-A0YR-01A	2.301267972	Tumor	BLCA
TCGA-UY-A78M-01A	7.055043959	Tumor	BLCA
TCGA-CF-A5UA-01A	6.432063	Tumor	BLCA
TCGA-ZF-A9RN-01A	2.886342754	Tumor	BLCA
TCGA-4Z-AA81-01A	0.994128621	Tumor	BLCA
TCGA-E7-A8O8-01A	5.964959	Tumor	BLCA
TCGA-BL-A0C8-01B	3.032093702	Tumor	BLCA
TCGA-GC-A3RB-01A	6.164142635	Tumor	BLCA
TCGA-BT-A20O-01A	4.148564415	Tumor	BLCA
TCGA-G2-A2ES-01A	6.731081	Tumor	BLCA
TCGA-DK-AA6P-01A	6.194516	Tumor	BLCA
TCGA-FD-A43P-01A	4.116202	Tumor	BLCA
TCGA-2F-A9KT-01A	4.975449411	Tumor	BLCA
TCGA-CF-A9FF-01A	7.096976479	Tumor	BLCA
TCGA-UY-A9PA-01A	6.353041795	Tumor	BLCA
TCGA-E7-A7DU-01A	8.427960171	Tumor	BLCA
TCGA-2F-A9KW-01A	7.029271311	Tumor	BLCA
TCGA-4Z-AA87-01A	2.629372	Tumor	BLCA
TCGA-GU-A42Q-01A	8.455373977	Tumor	BLCA
TCGA-E7-A97P-01A	5.234191633	Tumor	BLCA
TCGA-XF-AAMG-01A	4.168841799	Tumor	BLCA
TCGA-BT-A3PH-01A	1.73498019	Tumor	BLCA
TCGA-ZF-AA4R-01A	3.565486525	Tumor	BLCA
TCGA-ZF-AA5P-01A	2.859945634	Tumor	BLCA
TCGA-DK-A3X2-01A	5.562367582	Tumor	BLCA
TCGA-YC-A8S6-01A	5.413866063	Tumor	BLCA
TCGA-K4-A4AB-01B	5.242271	Tumor	BLCA
TCGA-GC-A3RC-01A	7.387362	Tumor	BLCA
TCGA-BL-A0C8-01A	4.448272552	Tumor	BLCA
TCGA-GU-AATP-01A	4.681729266	Tumor	BLCA
TCGA-CF-A1HS-01A	8.183286744	Tumor	BLCA
TCGA-ZF-AA4U-01A	8.60942	Tumor	BLCA
TCGA-GV-A3QF-01A	4.54565	Tumor	BLCA
TCGA-GC-A4ZW-01A	1.270147761	Tumor	BLCA
TCGA-ZF-A9RD-01A	6.646908173	Tumor	BLCA
TCGA-GU-A766-01A	6.042850469	Tumor	BLCA
TCGA-G2-A2EF-01A	3.611622	Tumor	BLCA
TCGA-FD-A5BY-01A	8.844545	Tumor	BLCA
TCGA-CF-A8HX-01A	3.57123	Tumor	BLCA
TCGA-GV-A6ZA-01A	6.840118875	Tumor	BLCA
TCGA-DK-A1A5-01A	5.278104	Tumor	BLCA
TCGA-4Z-AA7N-01A	4.188356623	Tumor	BLCA
TCGA-GC-A3RD-01A	5.99124	Tumor	BLCA
TCGA-G2-A3IE-01A	6.854267	Tumor	BLCA
TCGA-FD-A5BZ-01A	4.6562	Tumor	BLCA
TCGA-BT-A3PJ-01A	5.655632	Tumor	BLCA
TCGA-CU-A72E-01A	6.572011348	Tumor	BLCA
TCGA-ZF-A9RM-01A	4.602381	Tumor	BLCA
TCGA-FD-A6TH-01A	7.36599	Tumor	BLCA
TCGA-GD-A3OS-01A	3.835828375	Tumor	BLCA
TCGA-DK-A3IS-01A	6.122772	Tumor	BLCA
TCGA-K4-A3WS-01A	3.653402332	Tumor	BLCA
TCGA-GD-A2C5-11A	5.183756	Normal	BLCA
TCGA-4Z-AA7R-01A	4.85553266	Tumor	BLCA
TCGA-DK-A6B1-01A	2.51989	Tumor	BLCA
TCGA-GV-A3QI-01A	5.749484478	Tumor	BLCA
TCGA-DK-A6AW-01A	4.726566	Tumor	BLCA
TCGA-BT-A20W-01A	4.763092548	Tumor	BLCA
TCGA-DK-A3IU-01A	5.365537	Tumor	BLCA
TCGA-K4-A5RI-11A	6.233736514	Normal	BLCA
TCGA-GC-A3YS-01A	6.120591	Tumor	BLCA
TCGA-4Z-AA7Q-01A	4.785226075	Tumor	BLCA
TCGA-LT-A5Z6-01A	3.590222	Tumor	BLCA
TCGA-GC-A3I6-01A	7.106743	Tumor	BLCA
TCGA-E7-A5KF-01A	7.30533226	Tumor	BLCA
TCGA-DK-A3IM-01A	7.773117	Tumor	BLCA
TCGA-CF-A47X-01A	7.999526	Tumor	BLCA
TCGA-BT-A2LA-01A	4.107923243	Tumor	BLCA
TCGA-GV-A3QK-01B	5.91689394	Tumor	BLCA
TCGA-FD-A6TD-01A	5.27526319	Tumor	BLCA
TCGA-XF-AAMX-01A	1.289469714	Tumor	BLCA
TCGA-ZF-A9R5-01A	7.305359	Tumor	BLCA
TCGA-XF-A8HC-01A	4.891614046	Tumor	BLCA
TCGA-ZF-A9RF-01A	3.303118339	Tumor	BLCA
TCGA-H4-A2HO-01A	2.745520621	Tumor	BLCA
TCGA-BT-A42E-01A	9.368402028	Tumor	BLCA
TCGA-FD-A5BU-01A	8.685787047	Tumor	BLCA
TCGA-XF-A9T6-01A	4.668434548	Tumor	BLCA
TCGA-ZF-AA4T-01A	5.006953	Tumor	BLCA
TCGA-FD-A3B6-01A	3.554477515	Tumor	BLCA
TCGA-4Z-AA80-01A	6.387351663	Tumor	BLCA
TCGA-GC-A6I3-11A	6.127824705	Normal	BLCA
TCGA-XF-A9SW-01A	3.253944837	Tumor	BLCA
TCGA-E7-A5KE-01A	2.374818	Tumor	BLCA
TCGA-DK-AA6S-01A	2.911727033	Tumor	BLCA
TCGA-FD-A5BR-01A	5.568735241	Tumor	BLCA
TCGA-FD-A6TC-01A	4.703541754	Tumor	BLCA
TCGA-XF-AAN1-01A	4.636190218	Tumor	BLCA
TCGA-DK-A3IV-01A	2.800200391	Tumor	BLCA
TCGA-PQ-A6FN-01A	7.656950177	Tumor	BLCA
TCGA-K4-A5RI-01A	5.465847	Tumor	BLCA
TCGA-ZF-A9R7-01A	3.251260865	Tumor	BLCA
TCGA-XF-A9SM-01A	5.846396995	Tumor	BLCA
TCGA-BL-A13J-11A	1.573260567	Normal	BLCA
TCGA-FD-A6TE-01A	5.002813709	Tumor	BLCA
TCGA-XF-AAME-01A	8.327802	Tumor	BLCA
TCGA-BT-A42C-01A	6.3928295	Tumor	BLCA
TCGA-CF-A47Y-01A	7.103652	Tumor	BLCA
TCGA-E7-A519-01A	4.862912428	Tumor	BLCA
TCGA-FD-A43Y-01A	8.298305465	Tumor	BLCA
TCGA-BL-A5ZZ-01A	5.681162	Tumor	BLCA
TCGA-CF-A3MF-01A	3.569873567	Tumor	BLCA
TCGA-FD-A3B8-01A	4.264213782	Tumor	BLCA
TCGA-BL-A13I-01B	2.305872567	Tumor	BLCA
TCGA-DK-A1A7-01A	6.659316	Tumor	BLCA
TCGA-DK-A1A6-01A	3.292914	Tumor	BLCA
TCGA-DK-A6B2-01A	4.225922535	Tumor	BLCA
TCGA-DK-AA74-01A	6.127396433	Tumor	BLCA
TCGA-ZF-AA4N-01A	4.806482239	Tumor	BLCA
TCGA-BT-A0YX-01A	8.284821	Tumor	BLCA
TCGA-R3-A69X-01A	4.338557	Tumor	BLCA
TCGA-XF-AAMW-01A	5.443400135	Tumor	BLCA
TCGA-C4-A0EZ-01A	5.705442853	Tumor	BLCA
TCGA-E7-A678-01A	7.213436	Tumor	BLCA
TCGA-G2-A3IB-01A	7.867808	Tumor	BLCA
TCGA-BL-A13J-01B	3.538518933	Tumor	BLCA
TCGA-DK-A3IT-01A	5.059394	Tumor	BLCA
TCGA-MV-A51V-01A	3.575857	Tumor	BLCA
TCGA-UY-A78O-01A	6.013005181	Tumor	BLCA
TCGA-FD-A6TK-01A	2.35716841	Tumor	BLCA
TCGA-4Z-AA83-01A	6.069166597	Tumor	BLCA
TCGA-DK-A2I6-01A	2.866735	Tumor	BLCA
TCGA-XF-AAN4-01A	2.579150024	Tumor	BLCA
TCGA-GD-A3OP-11A	5.952560301	Normal	BLCA
TCGA-BT-A20R-11A	2.030108	Normal	BLCA
TCGA-CF-A27C-01A	7.770703	Tumor	BLCA
TCGA-5N-A9KM-01A	3.4951	Tumor	BLCA
TCGA-BT-A20U-01A	5.73996036	Tumor	BLCA
TCGA-YC-A9TC-01A	4.257950352	Tumor	BLCA
TCGA-E7-A6MD-01A	4.156190798	Tumor	BLCA
TCGA-K4-A5RH-01A	3.355279	Tumor	BLCA
TCGA-XF-AAMH-01A	4.51754	Tumor	BLCA
TCGA-DK-A1AB-01A	6.696243	Tumor	BLCA
TCGA-E5-A4TZ-01A	6.912451454	Tumor	BLCA
TCGA-FD-A43X-01A	6.363338	Tumor	BLCA
TCGA-XF-A9SU-01A	6.043756041	Tumor	BLCA
TCGA-BT-A20N-01A	7.681046	Tumor	BLCA
TCGA-BT-A20J-01A	4.737717355	Tumor	BLCA
TCGA-E7-A4IJ-01A	3.949751969	Tumor	BLCA
TCGA-CF-A47W-01A	6.912423127	Tumor	BLCA
TCGA-XF-A9SV-01A	4.648415283	Tumor	BLCA
TCGA-K4-AAQO-01A	4.619561	Tumor	BLCA
TCGA-CU-A3YL-01A	3.075689	Tumor	BLCA
TCGA-DK-A2I2-01A	6.139342	Tumor	BLCA
TCGA-4Z-AA84-01A	5.544203697	Tumor	BLCA
TCGA-DK-A1AF-01A	4.656585704	Tumor	BLCA
TCGA-E5-A4U1-01A	7.859219053	Tumor	BLCA
TCGA-BT-A20Q-01A	5.367862137	Tumor	BLCA
TCGA-ZF-A9R4-01A	3.653319	Tumor	BLCA
TCGA-KQ-A41Q-01A	2.816586964	Tumor	BLCA
TCGA-E7-A8O7-01A	6.064607	Tumor	BLCA
TCGA-ZF-AA4W-01A	7.190593483	Tumor	BLCA
TCGA-XF-AAN7-01A	4.770937745	Tumor	BLCA
TCGA-XF-A8HH-01A	3.254914067	Tumor	BLCA
TCGA-FD-A5BX-01A	6.604903	Tumor	BLCA
TCGA-ZF-A9RE-01A	7.487619744	Tumor	BLCA
TCGA-FT-A3EE-01A	3.35289	Tumor	BLCA
TCGA-XF-A9T5-01A	3.112007164	Tumor	BLCA
TCGA-XF-AAML-01A	4.694044558	Tumor	BLCA
TCGA-BT-A3PK-01A	4.21328	Tumor	BLCA
TCGA-CF-A3MI-01A	6.170985379	Tumor	BLCA
TCGA-E7-A541-01A	4.022974497	Tumor	BLCA
TCGA-ZF-AA54-01A	4.816664254	Tumor	BLCA
TCGA-CU-A0YR-11A	3.659017716	Normal	BLCA
TCGA-XF-AAMZ-01A	5.216579107	Tumor	BLCA
TCGA-CF-A8HY-01A	6.557065731	Tumor	BLCA
TCGA-GV-A3QG-01A	3.327872	Tumor	BLCA
TCGA-DK-A6B6-01A	4.893154919	Tumor	BLCA
TCGA-DK-A6B0-01A	6.798313	Tumor	BLCA
TCGA-E7-A97Q-01A	3.792912557	Tumor	BLCA
TCGA-2F-A9KP-01A	5.488561	Tumor	BLCA
TCGA-FD-A62P-01A	4.618796471	Tumor	BLCA
TCGA-XF-A8HG-01A	6.612688	Tumor	BLCA
TCGA-4Z-AA86-01A	4.12615803	Tumor	BLCA
TCGA-GD-A6C6-01A	6.304029785	Tumor	BLCA
TCGA-G2-A2EJ-01A	7.546408	Tumor	BLCA
TCGA-UY-A9PD-01A	2.073182326	Tumor	BLCA
TCGA-S5-A6DX-01A	4.635768189	Tumor	BLCA
TCGA-FD-A3SQ-01A	2.489765146	Tumor	BLCA
TCGA-DK-AA77-01A	5.984304	Tumor	BLCA
TCGA-BL-A13I-01A	3.121049	Tumor	BLCA
TCGA-K4-A6MB-01A	5.032261541	Tumor	BLCA
TCGA-ZF-AA51-01A	6.619255395	Tumor	BLCA
TCGA-E7-A7PW-01A	5.691726788	Tumor	BLCA
TCGA-E7-A85H-01A	7.483103303	Tumor	BLCA
TCGA-GC-A3WC-11A	2.668462099	Normal	BLCA
TCGA-XF-AAMR-01A	4.476869	Tumor	BLCA
TCGA-FD-A6TG-01A	3.078941	Tumor	BLCA
TCGA-2F-A9KO-01A	7.392438012	Tumor	BLCA
TCGA-HQ-A5ND-01A	5.035806609	Tumor	BLCA
TCGA-G2-AA3B-01A	6.817116389	Tumor	BLCA
TCGA-PQ-A6FI-01A	8.909233379	Tumor	BLCA
TCGA-C4-A0F7-01A	4.681695	Tumor	BLCA
TCGA-FD-A5BS-01A	2.349061299	Tumor	BLCA
TCGA-GV-A3JX-01A	4.075535594	Tumor	BLCA
TCGA-XF-AAMT-01A	5.544201	Tumor	BLCA
TCGA-XF-A9T8-01A	8.705010757	Tumor	BLCA
TCGA-BT-A20W-11A	3.723173874	Normal	BLCA
TCGA-4Z-AA7S-01A	4.630595407	Tumor	BLCA
TCGA-XF-A9SH-01A	6.57513302	Tumor	BLCA
TCGA-DK-A1AG-01A	4.489531	Tumor	BLCA
TCGA-GD-A3OQ-11A	5.064691997	Normal	BLCA
TCGA-2F-A9KR-01A	7.744420304	Tumor	BLCA
TCGA-DK-AA6U-01A	5.250243	Tumor	BLCA
TCGA-C4-A0F6-01A	5.274586386	Tumor	BLCA
TCGA-K4-A3WU-01B	2.838683	Tumor	BLCA
TCGA-CU-A0YN-01A	8.278421645	Tumor	BLCA
TCGA-FJ-A871-01A	4.225089	Tumor	BLCA
TCGA-G2-A2EC-01A	5.174834699	Tumor	BLCA
TCGA-FD-A5BV-01A	5.870578288	Tumor	BLCA
TCGA-E7-A7XN-01A	5.860238917	Tumor	BLCA
TCGA-GU-A764-01A	3.668526601	Tumor	BLCA
TCGA-XF-AAN8-01A	3.848051222	Tumor	BLCA
TCGA-XF-A9SZ-01A	6.850812822	Tumor	BLCA
TCGA-GU-AATO-01A	1.957069057	Tumor	BLCA
TCGA-ZF-A9RC-01A	4.731244452	Tumor	BLCA
TCGA-ZF-A9R0-01A	5.525136619	Tumor	BLCA
TCGA-KQ-A41P-01A	4.534671566	Tumor	BLCA
TCGA-4Z-AA7W-01A	2.967862095	Tumor	BLCA
TCGA-HQ-A5NE-01A	4.829118	Tumor	BLCA
TCGA-CU-A3KJ-01A	9.53814	Tumor	BLCA
TCGA-UY-A8OC-01A	3.699600087	Tumor	BLCA
TCGA-E7-A3Y1-01A	6.351165	Tumor	BLCA
TCGA-XF-AAN5-01A	6.537747628	Tumor	BLCA
TCGA-G2-AA3D-01A	4.807583585	Tumor	BLCA
TCGA-GU-A42R-01A	5.90308	Tumor	BLCA
TCGA-XF-A9SI-01A	3.2595408	Tumor	BLCA
TCGA-GV-A3JZ-01A	4.184116873	Tumor	BLCA
TCGA-E9-A1NI-01A	1.90624229	Tumor	BRCA
TCGA-A1-A0SP-01A	4.306774219	Tumor	BRCA
TCGA-BH-A1EU-11A	2.752568426	Normal	BRCA
TCGA-A8-A06X-01A	1.124229486	Tumor	BRCA
TCGA-E2-A14T-01A	3.460552	Tumor	BRCA
TCGA-AC-A8OS-01A	2.560976325	Tumor	BRCA
TCGA-A8-A09K-01A	1.296054129	Tumor	BRCA
TCGA-OL-A5RY-01A	3.122017647	Tumor	BRCA
TCGA-BH-A0DG-01A	3.053447996	Tumor	BRCA
TCGA-B6-A0I9-01A	1.060600338	Tumor	BRCA
TCGA-A2-A0CP-01A	2.269459511	Tumor	BRCA
TCGA-A8-A07S-01A	1.855702	Tumor	BRCA
TCGA-AO-A12H-01A	1.145415	Tumor	BRCA
TCGA-BH-A203-11A	3.271785972	Normal	BRCA
TCGA-AR-A1AU-01A	2.268549214	Tumor	BRCA
TCGA-D8-A1X9-01A	2.230768	Tumor	BRCA
TCGA-E9-A1RH-11A	4.398016277	Normal	BRCA
TCGA-A8-A07R-01A	4.116401612	Tumor	BRCA
TCGA-AO-A12C-01A	2.100913233	Tumor	BRCA
TCGA-V7-A7HQ-01A	2.322670471	Tumor	BRCA
TCGA-A2-A1FZ-01A	3.125044432	Tumor	BRCA
TCGA-AR-A251-01A	3.617976197	Tumor	BRCA
TCGA-BH-A18J-11A	3.625402867	Normal	BRCA
TCGA-EW-A1PF-01A	2.160026	Tumor	BRCA
TCGA-BH-A18T-01A	4.948649866	Tumor	BRCA
TCGA-AR-A24S-01A	4.472866175	Tumor	BRCA
TCGA-AN-A041-01A	1.901185	Tumor	BRCA
TCGA-BH-A0E0-11A	3.479298798	Normal	BRCA
TCGA-E2-A1LL-01A	2.361712979	Tumor	BRCA
TCGA-E2-A1IJ-01A	2.075118711	Tumor	BRCA
TCGA-AR-A24O-01A	3.051062924	Tumor	BRCA
TCGA-XX-A899-01A	3.177157485	Tumor	BRCA
TCGA-D8-A1XK-01A	3.966342	Tumor	BRCA
TCGA-AC-A5XS-01A	3.356205338	Tumor	BRCA
TCGA-BH-A18L-01A	1.389212	Tumor	BRCA
TCGA-OL-A66J-01A	3.804098409	Tumor	BRCA
TCGA-PE-A5DD-01A	2.528023625	Tumor	BRCA
TCGA-AN-A04D-01A	5.140835984	Tumor	BRCA
TCGA-4H-AAAK-01A	2.472329896	Tumor	BRCA
TCGA-E9-A5FL-01A	8.670679244	Tumor	BRCA
TCGA-E9-A24A-01A	2.058771328	Tumor	BRCA
TCGA-BH-A1FM-01A	1.671484422	Tumor	BRCA
TCGA-A8-A07C-01A	3.153275119	Tumor	BRCA
TCGA-AR-A24Q-01A	2.505415	Tumor	BRCA
TCGA-AR-A2LE-01A	1.128279464	Tumor	BRCA
TCGA-AR-A0U4-01A	4.307359	Tumor	BRCA
TCGA-GM-A2DN-01A	1.934756123	Tumor	BRCA
TCGA-A7-A13D-01A	4.620449	Tumor	BRCA
TCGA-D8-A1JG-01B	1.292800925	Tumor	BRCA
TCGA-E2-A570-01A	1.74875069	Tumor	BRCA
TCGA-A2-A04Q-01A	2.196204075	Tumor	BRCA
TCGA-A7-A6VV-01A	4.119449487	Tumor	BRCA
TCGA-E2-A1IG-01A	1.746578	Tumor	BRCA
TCGA-E9-A1N6-01A	2.260072097	Tumor	BRCA
TCGA-E9-A1NC-01A	3.759002	Tumor	BRCA
TCGA-A7-A3IZ-01A	1.020319	Tumor	BRCA
TCGA-BH-A18U-11A	2.55486659	Normal	BRCA
TCGA-AN-A0AK-01A	1.558422099	Tumor	BRCA
TCGA-D8-A1JM-01A	5.829809	Tumor	BRCA
TCGA-OL-A5S0-01A	5.273828022	Tumor	BRCA
TCGA-A8-A06Z-01A	1.470514	Tumor	BRCA
TCGA-AQ-A54O-01A	2.304724387	Tumor	BRCA
TCGA-E2-A15S-01A	1.979198	Tumor	BRCA
TCGA-BH-A1ET-11B	4.024210867	Normal	BRCA
TCGA-BH-A18R-11A	3.790604209	Normal	BRCA
TCGA-EW-A423-01A	1.946252749	Tumor	BRCA
TCGA-C8-A273-01A	2.330696	Tumor	BRCA
TCGA-OL-A5RV-01A	1.139700934	Tumor	BRCA
TCGA-AC-A2FM-01A	1.376905212	Tumor	BRCA
TCGA-AO-A0JM-01A	3.118579361	Tumor	BRCA
TCGA-BH-A0DP-01A	2.385979	Tumor	BRCA
TCGA-A2-A25E-01A	2.373685	Tumor	BRCA
TCGA-B6-A2IU-01A	1.480283131	Tumor	BRCA
TCGA-BH-A18P-01A	1.32978985	Tumor	BRCA
TCGA-E9-A22B-01A	2.734021	Tumor	BRCA
TCGA-A2-A0SW-01A	2.081296692	Tumor	BRCA
TCGA-E2-A107-01A	1.332200006	Tumor	BRCA
TCGA-E2-A1B6-01A	3.989934	Tumor	BRCA
TCGA-D8-A1XW-01A	3.155971	Tumor	BRCA
TCGA-A7-A0DC-01A	1.302982835	Tumor	BRCA
TCGA-EW-A6SD-01A	1.678476	Tumor	BRCA
TCGA-AO-A0J3-01A	0.6929116	Tumor	BRCA
TCGA-A7-A0DC-11A	3.732157923	Normal	BRCA
TCGA-AN-A03X-01A	3.08984844	Tumor	BRCA
TCGA-BH-A1FM-11B	3.69672708	Normal	BRCA
TCGA-A8-A099-01A	1.039059424	Tumor	BRCA
TCGA-E2-A14Z-01A	2.454557956	Tumor	BRCA
TCGA-AR-A5QP-01A	2.108103273	Tumor	BRCA
TCGA-AC-A62X-01A	3.686158267	Tumor	BRCA
TCGA-BH-A42V-01A	2.665578535	Tumor	BRCA
TCGA-B6-A0RS-01A	1.846060063	Tumor	BRCA
TCGA-D8-A1JL-01A	3.562449045	Tumor	BRCA
TCGA-BH-A0DZ-01A	2.077819536	Tumor	BRCA
TCGA-A8-A06Y-01A	0.552970458	Tumor	BRCA
TCGA-B6-A1KC-01B	2.147919	Tumor	BRCA
TCGA-C8-A135-01A	1.753321216	Tumor	BRCA
TCGA-5L-AAT1-01A	2.187793049	Tumor	BRCA
TCGA-AR-A24R-01A	2.131087656	Tumor	BRCA
TCGA-S3-AA0Z-01A	5.487464	Tumor	BRCA
TCGA-D8-A1J8-01A	1.656557	Tumor	BRCA
TCGA-A2-A0ER-01A	1.596819	Tumor	BRCA
TCGA-E9-A1ND-01A	4.148937383	Tumor	BRCA
TCGA-GI-A2C8-11A	2.714485	Normal	BRCA
TCGA-A2-A1G1-01A	4.363492405	Tumor	BRCA
TCGA-A2-A0SU-01A	1.540850371	Tumor	BRCA
TCGA-E2-A1LB-01A	1.5830766	Tumor	BRCA
TCGA-E9-A1RD-01A	1.398133927	Tumor	BRCA
TCGA-OL-A6VQ-01A	2.006063548	Tumor	BRCA
TCGA-AQ-A04J-01A	2.521724	Tumor	BRCA
TCGA-AQ-A1H3-01A	2.155569	Tumor	BRCA
TCGA-A2-A259-01A	1.582215347	Tumor	BRCA
TCGA-WT-AB44-01A	3.458110668	Tumor	BRCA
TCGA-B6-A0IN-01A	3.274700293	Tumor	BRCA
TCGA-E9-A1R3-01A	1.348899	Tumor	BRCA
TCGA-A8-A086-01A	1.587495689	Tumor	BRCA
TCGA-AC-A3BB-01A	3.156805	Tumor	BRCA
TCGA-AC-A2QI-01A	1.998990773	Tumor	BRCA
TCGA-BH-A1F5-01A	0.9378381	Tumor	BRCA
TCGA-AC-A3HN-01A	3.257583866	Tumor	BRCA
TCGA-BH-A1FG-01A	1.984110085	Tumor	BRCA
TCGA-BH-A0DV-01A	3.415518	Tumor	BRCA
TCGA-UL-AAZ6-01A	1.161631188	Tumor	BRCA
TCGA-AR-A255-01A	2.617605695	Tumor	BRCA
TCGA-LD-A7W6-01A	1.655464733	Tumor	BRCA
TCGA-AR-A24Z-01A	1.50880375	Tumor	BRCA
TCGA-A1-A0SO-01A	4.157007	Tumor	BRCA
TCGA-A2-A3XS-01A	3.95414	Tumor	BRCA
TCGA-D8-A1X6-01A	1.808048	Tumor	BRCA
TCGA-BH-A0HF-01A	4.163088918	Tumor	BRCA
TCGA-A7-A3J0-01A	1.357857	Tumor	BRCA
TCGA-AC-A23C-01A	1.951605191	Tumor	BRCA
TCGA-LL-A442-01A	0.691161	Tumor	BRCA
TCGA-S3-A6ZH-01A	1.753215	Tumor	BRCA
TCGA-AC-A8OR-01A	1.132559509	Tumor	BRCA
TCGA-AR-A1AX-01A	1.600499	Tumor	BRCA
TCGA-D8-A1XO-01A	1.789725	Tumor	BRCA
TCGA-E9-A1R2-01A	1.944152076	Tumor	BRCA
TCGA-D8-A27M-01A	3.622266941	Tumor	BRCA
TCGA-AN-A0FY-01A	2.372227344	Tumor	BRCA
TCGA-BH-A0DX-01A	4.884469	Tumor	BRCA
TCGA-EW-A1IY-01A	1.928768793	Tumor	BRCA
TCGA-A2-A04N-01A	1.569807239	Tumor	BRCA
TCGA-A2-A0YF-01A	1.423418361	Tumor	BRCA
TCGA-PE-A5DE-01A	2.574847695	Tumor	BRCA
TCGA-BH-A1FN-11A	3.770680393	Normal	BRCA
TCGA-EW-A1J5-01A	2.096173499	Tumor	BRCA
TCGA-AO-A0JE-01A	2.392601493	Tumor	BRCA
TCGA-BH-A1FN-01A	1.989517824	Tumor	BRCA
TCGA-BH-A18V-01A	3.95822514	Tumor	BRCA
TCGA-AC-A23H-11A	2.948299225	Normal	BRCA
TCGA-BH-A0BF-01A	2.279144958	Tumor	BRCA
TCGA-B6-A409-01A	4.133436	Tumor	BRCA
TCGA-A2-A0CL-01A	2.241293	Tumor	BRCA
TCGA-A2-A0CO-01A	3.073977925	Tumor	BRCA
TCGA-E2-A158-11A	4.68919963	Normal	BRCA
TCGA-AC-A3QP-01A	2.818556	Tumor	BRCA
TCGA-AC-A2QJ-01A	6.501478	Tumor	BRCA
TCGA-B6-A0RM-01A	1.510071	Tumor	BRCA
TCGA-D8-A1JS-01A	0.8880958	Tumor	BRCA
TCGA-E9-A1RB-11A	4.024032	Normal	BRCA
TCGA-A7-A26J-01A	1.877187	Tumor	BRCA
TCGA-A7-A13H-01A	2.33419822	Tumor	BRCA
TCGA-AO-A126-01A	1.538213447	Tumor	BRCA
TCGA-BH-A6R8-01A	1.757697	Tumor	BRCA
TCGA-A7-A0DB-01C	0.874844436	Tumor	BRCA
TCGA-AC-A3TM-01A	2.148897359	Tumor	BRCA
TCGA-AR-A0TQ-01A	2.618802174	Tumor	BRCA
TCGA-GM-A2DH-01A	1.468207483	Tumor	BRCA
TCGA-B6-A0RI-01A	2.755993	Tumor	BRCA
TCGA-A2-A1G0-01A	2.068586	Tumor	BRCA
TCGA-A2-A1FX-01A	1.022406241	Tumor	BRCA
TCGA-A7-A26G-01A	2.163671749	Tumor	BRCA
TCGA-E2-A1LI-01A	4.558525	Tumor	BRCA
TCGA-A8-A08P-01A	3.184464921	Tumor	BRCA
TCGA-E2-A1IN-01A	1.865603422	Tumor	BRCA
TCGA-BH-A0HA-01A	2.940412999	Tumor	BRCA
TCGA-AO-A1KR-01A	2.936454	Tumor	BRCA
TCGA-3C-AALK-01A	3.054010955	Tumor	BRCA
TCGA-BH-A0BV-01A	1.564499052	Tumor	BRCA
TCGA-E2-A1IH-01A	3.826196665	Tumor	BRCA
TCGA-XX-A89A-01A	3.545411789	Tumor	BRCA
TCGA-E9-A1RH-01A	1.451125232	Tumor	BRCA
TCGA-A8-A085-01A	1.069663	Tumor	BRCA
TCGA-E9-A1N3-01A	1.01693317	Tumor	BRCA
TCGA-BH-A1EW-11B	2.814765362	Normal	BRCA
TCGA-D8-A13Y-01A	3.178308193	Tumor	BRCA
TCGA-AO-A0JB-01A	1.858988766	Tumor	BRCA
TCGA-AC-A6IV-01A	3.969348627	Tumor	BRCA
TCGA-A8-A09M-01A	1.781459914	Tumor	BRCA
TCGA-BH-A0GY-01A	2.924871527	Tumor	BRCA
TCGA-AR-A2LL-01A	3.797691031	Tumor	BRCA
TCGA-BH-A208-01A	2.34772956	Tumor	BRCA
TCGA-E2-A15I-11A	4.995457	Normal	BRCA
TCGA-EW-A1PE-01A	1.890789267	Tumor	BRCA
TCGA-AO-A125-01A	0.660877645	Tumor	BRCA
TCGA-E2-A1B1-01A	3.66258711	Tumor	BRCA
TCGA-BH-A0C0-01A	2.564274337	Tumor	BRCA
TCGA-A7-A26I-01B	3.572722841	Tumor	BRCA
TCGA-AO-A0JJ-01A	2.251599717	Tumor	BRCA
TCGA-AR-A2LH-01A	2.325708137	Tumor	BRCA
TCGA-A2-A3XW-01A	5.901236639	Tumor	BRCA
TCGA-AR-A0TS-01A	3.333364	Tumor	BRCA
TCGA-BH-A0AV-01A	2.403900632	Tumor	BRCA
TCGA-A8-A07B-01A	3.48345174	Tumor	BRCA
TCGA-LL-A73Z-01A	3.078870811	Tumor	BRCA
TCGA-BH-A0BA-11A	3.17896566	Normal	BRCA
TCGA-BH-A0B3-11B	3.171122015	Normal	BRCA
TCGA-B6-A402-01A	4.753121	Tumor	BRCA
TCGA-AR-A0TT-01A	1.880053988	Tumor	BRCA
TCGA-EW-A6SB-01A	4.969575658	Tumor	BRCA
TCGA-AC-A2FB-01A	1.725307196	Tumor	BRCA
TCGA-AC-A62V-01A	2.318131	Tumor	BRCA
TCGA-D8-A1XQ-01A	3.438578464	Tumor	BRCA
TCGA-BH-A0DD-01A	1.13362	Tumor	BRCA
TCGA-Z7-A8R6-01A	1.978662	Tumor	BRCA
TCGA-OL-A5DA-01A	1.384522059	Tumor	BRCA
TCGA-WT-AB41-01A	2.704754058	Tumor	BRCA
TCGA-E2-A1LA-01A	2.390251397	Tumor	BRCA
TCGA-AR-A24N-01A	1.449182	Tumor	BRCA
TCGA-E9-A3QA-01A	3.904432	Tumor	BRCA
TCGA-BH-A0DO-11A	2.664284756	Normal	BRCA
TCGA-E2-A15J-01A	1.177765	Tumor	BRCA
TCGA-LL-A73Y-01A	3.122079	Tumor	BRCA
TCGA-A2-A4RY-01A	1.715977764	Tumor	BRCA
TCGA-D8-A1XU-01A	1.539812036	Tumor	BRCA
TCGA-E2-A1LS-11A	4.822829	Normal	BRCA
TCGA-AN-A0FJ-01A	3.351624103	Tumor	BRCA
TCGA-BH-A0DK-01A	3.140137403	Tumor	BRCA
TCGA-B6-A0IJ-01A	3.867481188	Tumor	BRCA
TCGA-LL-A7SZ-01A	2.098961193	Tumor	BRCA
TCGA-C8-A26Y-01A	3.084105	Tumor	BRCA
TCGA-GI-A2C9-11A	3.350645071	Normal	BRCA
TCGA-BH-A0BQ-11A	2.587377628	Normal	BRCA
TCGA-A8-A06R-01A	2.133034287	Tumor	BRCA
TCGA-AO-A128-01A	2.879041096	Tumor	BRCA
TCGA-E2-A1BC-01A	2.871866688	Tumor	BRCA
TCGA-A7-A0CE-11A	3.019558768	Normal	BRCA
TCGA-B6-A0I6-01A	3.013049465	Tumor	BRCA
TCGA-BH-A1ET-01A	1.705567	Tumor	BRCA
TCGA-A2-A04V-01A	2.685920677	Tumor	BRCA
TCGA-A7-A2KD-01A	2.789931108	Tumor	BRCA
TCGA-A7-A0CE-01A	3.910516374	Tumor	BRCA
TCGA-D8-A1JE-01A	2.144784	Tumor	BRCA
TCGA-B6-A0WX-01A	1.80268747	Tumor	BRCA
TCGA-A7-A4SB-01A	1.339376886	Tumor	BRCA
TCGA-EW-A1J1-01A	1.138868	Tumor	BRCA
TCGA-A2-A0YM-01A	4.092557175	Tumor	BRCA
TCGA-A8-A0A4-01A	0.98958601	Tumor	BRCA
TCGA-A2-A0EM-01A	1.542179976	Tumor	BRCA
TCGA-AR-A24X-01A	1.299752357	Tumor	BRCA
TCGA-C8-A132-01A	2.032524572	Tumor	BRCA
TCGA-AN-A049-01A	2.77584769	Tumor	BRCA
TCGA-A2-A0SY-01A	2.349135762	Tumor	BRCA
TCGA-B6-A0RU-01A	2.754443312	Tumor	BRCA
TCGA-AR-A0TX-01A	1.88704322	Tumor	BRCA
TCGA-BH-A0HQ-01A	1.381109539	Tumor	BRCA
TCGA-E2-A15C-01A	1.451000703	Tumor	BRCA
TCGA-AQ-A54N-01A	4.850918143	Tumor	BRCA
TCGA-A8-A07I-01A	2.566373951	Tumor	BRCA
TCGA-B6-A1KI-01A	1.323847797	Tumor	BRCA
TCGA-B6-A0RH-01A	4.541367734	Tumor	BRCA
TCGA-BH-A5IZ-01A	4.848723049	Tumor	BRCA
TCGA-AN-A0XU-01A	2.950197	Tumor	BRCA
TCGA-LD-A74U-01A	4.000026	Tumor	BRCA
TCGA-B6-A401-01A	2.799830647	Tumor	BRCA
TCGA-PL-A8LV-01A	4.487685596	Tumor	BRCA
TCGA-BH-A0C3-11A	2.461305684	Normal	BRCA
TCGA-BH-A0BR-01A	2.954904	Tumor	BRCA
TCGA-A8-A07G-01A	2.032195	Tumor	BRCA
TCGA-A2-A0EN-01A	3.328043156	Tumor	BRCA
TCGA-OK-A5Q2-01A	2.146078092	Tumor	BRCA
TCGA-A8-A084-01A	1.436434	Tumor	BRCA
TCGA-BH-A0DS-01A	3.439991849	Tumor	BRCA
TCGA-A8-A09I-01A	1.540579	Tumor	BRCA
TCGA-GM-A3XL-01A	5.325268507	Tumor	BRCA
TCGA-W8-A86G-01A	1.756890046	Tumor	BRCA
TCGA-AO-A12F-01A	4.607532	Tumor	BRCA
TCGA-BH-A0HK-01A	2.668107973	Tumor	BRCA
TCGA-A8-A06Q-01A	0.7368048	Tumor	BRCA
TCGA-BH-A42U-01A	3.168916266	Tumor	BRCA
TCGA-BH-A0BW-11A	2.847049219	Normal	BRCA
TCGA-AQ-A04L-01B	1.56388985	Tumor	BRCA
TCGA-AR-A1AO-01A	5.16376602	Tumor	BRCA
TCGA-Z7-A8R5-01A	3.087166675	Tumor	BRCA
TCGA-B6-A0I1-01A	4.376803695	Tumor	BRCA
TCGA-E9-A1N6-11A	2.613118058	Normal	BRCA
TCGA-EW-A1PA-01A	1.54983327	Tumor	BRCA
TCGA-BH-A0W4-01A	2.570747176	Tumor	BRCA
TCGA-A2-A3XZ-01A	2.124801	Tumor	BRCA
TCGA-A7-A26H-01A	2.712076	Tumor	BRCA
TCGA-E2-A1B0-01A	2.541884	Tumor	BRCA
TCGA-BH-A1EU-01A	3.71125	Tumor	BRCA
TCGA-AC-A23H-01A	1.890390551	Tumor	BRCA
TCGA-EW-A1P4-01A	3.085151095	Tumor	BRCA
TCGA-E2-A10E-01A	2.306150292	Tumor	BRCA
TCGA-EW-A1P0-01A	2.132551757	Tumor	BRCA
TCGA-EW-A6S9-01A	3.958574644	Tumor	BRCA
TCGA-A2-A25B-01A	3.425405	Tumor	BRCA
TCGA-LL-A6FR-01A	4.000719	Tumor	BRCA
TCGA-AR-A5QM-01A	3.508187108	Tumor	BRCA
TCGA-BH-A18Q-11A	2.81423092	Normal	BRCA
TCGA-EW-A1P5-01A	1.768836	Tumor	BRCA
TCGA-E2-A14O-01A	2.311163	Tumor	BRCA
TCGA-AN-A0AR-01A	4.327346955	Tumor	BRCA
TCGA-E9-A22D-01A	2.604645	Tumor	BRCA
TCGA-A2-A0CS-01A	2.04346445	Tumor	BRCA
TCGA-E2-A1IF-01A	2.697275391	Tumor	BRCA
TCGA-BH-A0DZ-11A	2.162125177	Normal	BRCA
TCGA-E2-A1IE-01A	1.541561	Tumor	BRCA
TCGA-BH-A0BW-01A	3.977512436	Tumor	BRCA
TCGA-E2-A1AZ-01A	4.217504248	Tumor	BRCA
TCGA-D8-A27N-01A	3.290391	Tumor	BRCA
TCGA-A2-A0CT-01A	2.249404	Tumor	BRCA
TCGA-A8-A09R-01A	2.053255	Tumor	BRCA
TCGA-B6-A0RE-01A	4.462544173	Tumor	BRCA
TCGA-E9-A249-01A	2.079758	Tumor	BRCA
TCGA-E2-A1B5-01A	2.8767656	Tumor	BRCA
TCGA-A2-A25A-01A	2.760288	Tumor	BRCA
TCGA-AO-A03O-01A	1.814598671	Tumor	BRCA
TCGA-E9-A22A-01A	2.216894	Tumor	BRCA
TCGA-BH-A1EV-11A	3.137943	Normal	BRCA
TCGA-BH-A0GZ-01A	2.276701339	Tumor	BRCA
TCGA-BH-A1FD-01A	2.534672	Tumor	BRCA
TCGA-A1-A0SH-01A	1.434807	Tumor	BRCA
TCGA-E2-A10A-01A	2.312160307	Tumor	BRCA
TCGA-B6-A0IO-01A	1.344443266	Tumor	BRCA
TCGA-BH-A1FR-01A	1.27296199	Tumor	BRCA
TCGA-D8-A143-01A	2.767106111	Tumor	BRCA
TCGA-AO-A03R-01A	3.029185374	Tumor	BRCA
TCGA-BH-A0DQ-11A	2.118052846	Normal	BRCA
TCGA-BH-A0BV-11A	2.401063188	Normal	BRCA
TCGA-BH-A0E0-01A	5.285313354	Tumor	BRCA
TCGA-A8-A0AD-01A	2.023983964	Tumor	BRCA
TCGA-GM-A2DI-01A	2.367056297	Tumor	BRCA
TCGA-E9-A6HE-01A	3.628834485	Tumor	BRCA
TCGA-BH-A0B3-01A	3.876163	Tumor	BRCA
TCGA-AR-A0TU-01A	5.483124004	Tumor	BRCA
TCGA-LQ-A4E4-01A	1.415037	Tumor	BRCA
TCGA-PL-A8LY-01A	1.965373	Tumor	BRCA
TCGA-BH-A1FU-01A	1.676189861	Tumor	BRCA
TCGA-A8-A09D-01A	3.43156	Tumor	BRCA
TCGA-B6-A3ZX-01A	3.058839045	Tumor	BRCA
TCGA-A7-A5ZV-01A	4.265643199	Tumor	BRCA
TCGA-BH-A0AY-01A	3.411277674	Tumor	BRCA
TCGA-A7-A4SD-01A	2.209595846	Tumor	BRCA
TCGA-AO-A03L-01A	1.617137	Tumor	BRCA
TCGA-A2-A0EX-01A	1.446078	Tumor	BRCA
TCGA-GM-A2DM-01A	1.663266964	Tumor	BRCA
TCGA-BH-A0DO-01B	1.682520701	Tumor	BRCA
TCGA-HN-A2OB-01A	2.714559202	Tumor	BRCA
TCGA-A2-A0CM-01A	3.082407763	Tumor	BRCA
TCGA-A2-A4S0-01A	1.547643568	Tumor	BRCA
TCGA-BH-A0H9-01A	1.786654752	Tumor	BRCA
TCGA-B6-A0IP-01A	1.618077188	Tumor	BRCA
TCGA-C8-A12X-01A	1.965418774	Tumor	BRCA
TCGA-AN-A0AL-01A	3.342978955	Tumor	BRCA
TCGA-LD-A9QF-01A	3.692683585	Tumor	BRCA
TCGA-BH-A0DG-11A	2.639779849	Normal	BRCA
TCGA-E2-A152-01A	1.913919111	Tumor	BRCA
TCGA-BH-A1FE-06A	2.600814	Tumor	BRCA
TCGA-BH-A18N-01A	1.004614151	Tumor	BRCA
TCGA-C8-A1HN-01A	1.926973	Tumor	BRCA
TCGA-AN-A0FK-01A	1.110308	Tumor	BRCA
TCGA-B6-A0IE-01A	1.365347758	Tumor	BRCA
TCGA-B6-A400-01A	4.78597645	Tumor	BRCA
TCGA-GM-A2DB-01A	2.610493293	Tumor	BRCA
TCGA-AC-A2FK-01A	2.169732683	Tumor	BRCA
TCGA-BH-A0HU-01A	1.800650915	Tumor	BRCA
TCGA-D8-A140-01A	1.832756912	Tumor	BRCA
TCGA-A7-A0CD-01A	1.117343055	Tumor	BRCA
TCGA-D8-A1JF-01A	1.496522885	Tumor	BRCA
TCGA-BH-A208-11A	2.862339551	Normal	BRCA
TCGA-A2-A4S1-01A	1.239479302	Tumor	BRCA
TCGA-5T-A9QA-01A	2.372990482	Tumor	BRCA
TCGA-AR-A2LK-01A	2.081078	Tumor	BRCA
TCGA-AR-A1AH-01A	3.925774937	Tumor	BRCA
TCGA-AR-A254-01A	2.627595718	Tumor	BRCA
TCGA-E2-A1IO-01A	2.337153639	Tumor	BRCA
TCGA-S3-A6ZF-01A	2.575489	Tumor	BRCA
TCGA-B6-A0IB-01A	1.179816	Tumor	BRCA
TCGA-A8-A07J-01A	4.521694874	Tumor	BRCA
TCGA-AN-A0FV-01A	1.30568196	Tumor	BRCA
TCGA-AN-A0XP-01A	1.198131312	Tumor	BRCA
TCGA-A8-A08Z-01A	3.150168852	Tumor	BRCA
TCGA-E9-A226-01A	3.040738845	Tumor	BRCA
TCGA-AR-A1AW-01A	2.374094864	Tumor	BRCA
TCGA-GI-A2C9-01A	3.522851549	Tumor	BRCA
TCGA-EW-A6SA-01A	1.95802154	Tumor	BRCA
TCGA-E9-A1NG-01A	2.205032	Tumor	BRCA
TCGA-A8-A07L-01A	3.602697	Tumor	BRCA
TCGA-E2-A15L-01A	2.117826	Tumor	BRCA
TCGA-D8-A1JI-01A	1.279097	Tumor	BRCA
TCGA-GM-A2DO-01A	2.438532387	Tumor	BRCA
TCGA-EW-A1P6-01A	1.124443732	Tumor	BRCA
TCGA-BH-A1F0-11B	3.892436547	Normal	BRCA
TCGA-AR-A1AI-01A	2.644101339	Tumor	BRCA
TCGA-AR-A0U3-01A	1.006754762	Tumor	BRCA
TCGA-A2-A0ES-01A	1.765156113	Tumor	BRCA
TCGA-BH-A18K-11A	3.629715855	Normal	BRCA
TCGA-A8-A06P-01A	2.785419924	Tumor	BRCA
TCGA-S3-AA12-01A	2.833445974	Tumor	BRCA
TCGA-E9-A1N5-11A	2.106047425	Normal	BRCA
TCGA-E9-A3Q9-01A	2.743581	Tumor	BRCA
TCGA-BH-A0HX-01A	2.691059074	Tumor	BRCA
TCGA-AC-A3W7-01A	2.152661818	Tumor	BRCA
TCGA-AO-A124-01A	2.554275127	Tumor	BRCA
TCGA-AC-A5XU-01A	2.004086	Tumor	BRCA
TCGA-LL-A6FQ-01A	2.770291	Tumor	BRCA
TCGA-AQ-A1H2-01A	0.9899931	Tumor	BRCA
TCGA-BH-A0DQ-01A	2.875868799	Tumor	BRCA
TCGA-E2-A106-01A	0.690270969	Tumor	BRCA
TCGA-A2-A25F-01A	4.347064	Tumor	BRCA
TCGA-AN-A0AT-01A	4.441267	Tumor	BRCA
TCGA-D8-A27T-01A	3.007242328	Tumor	BRCA
TCGA-A2-A04X-01A	1.552355755	Tumor	BRCA
TCGA-A2-A3XT-01A	4.667298314	Tumor	BRCA
TCGA-AR-A0TY-01A	1.617716328	Tumor	BRCA
TCGA-A2-A0YG-01A	1.274967263	Tumor	BRCA
TCGA-B6-A0WZ-01A	1.405542406	Tumor	BRCA
TCGA-A7-A5ZX-01A	1.386886493	Tumor	BRCA
TCGA-AC-A23G-01A	2.957483854	Tumor	BRCA
TCGA-GM-A2DA-01A	3.158416994	Tumor	BRCA
TCGA-B6-A0X1-01A	4.491431593	Tumor	BRCA
TCGA-AO-A12E-01A	2.725486	Tumor	BRCA
TCGA-AR-A250-01A	2.305068379	Tumor	BRCA
TCGA-A8-A06O-01A	2.65793128	Tumor	BRCA
TCGA-AO-A12G-01A	1.597214378	Tumor	BRCA
TCGA-A7-A3IY-01A	2.586394274	Tumor	BRCA
TCGA-E2-A1IG-11A	3.68157507	Normal	BRCA
TCGA-BH-A1EY-01A	2.904727056	Tumor	BRCA
TCGA-A8-A079-01A	6.445423047	Tumor	BRCA
TCGA-AO-A03P-01A	1.136153181	Tumor	BRCA
TCGA-E2-A572-01A	1.1443	Tumor	BRCA
TCGA-A2-A0YH-01A	2.342476488	Tumor	BRCA
TCGA-E2-A15G-01A	0.908490813	Tumor	BRCA
TCGA-C8-A12M-01A	2.619795813	Tumor	BRCA
TCGA-AR-A0TV-01A	1.630537559	Tumor	BRCA
TCGA-A7-A13G-01B	0.949846603	Tumor	BRCA
TCGA-A8-A07E-01A	2.04649	Tumor	BRCA
TCGA-E9-A1N9-01A	0.84663968	Tumor	BRCA
TCGA-BH-A0H3-01A	1.881594305	Tumor	BRCA
TCGA-AR-A1AY-01A	4.696019	Tumor	BRCA
TCGA-A2-A0D4-01A	1.867496	Tumor	BRCA
TCGA-E9-A5UO-01A	1.144638958	Tumor	BRCA
TCGA-GM-A2DL-01A	3.136946911	Tumor	BRCA
TCGA-EW-A1PD-01A	3.189029326	Tumor	BRCA
TCGA-A1-A0SI-01A	2.023382	Tumor	BRCA
TCGA-A2-A0CV-01A	1.630095858	Tumor	BRCA
TCGA-E2-A15E-06A	1.034981966	Tumor	BRCA
TCGA-AO-A12B-01A	2.034893	Tumor	BRCA
TCGA-B6-A408-01A	2.29823176	Tumor	BRCA
TCGA-OL-A5D7-01A	2.011439126	Tumor	BRCA
TCGA-A2-A0EW-01A	2.914171083	Tumor	BRCA
TCGA-A2-A0T4-01A	3.23394068	Tumor	BRCA
TCGA-C8-A131-01A	1.756556135	Tumor	BRCA
TCGA-BH-A1EN-01A	1.864217	Tumor	BRCA
TCGA-D8-A3Z5-01A	2.002968917	Tumor	BRCA
TCGA-E9-A247-01A	2.272818	Tumor	BRCA
TCGA-C8-A12Q-01A	2.513583962	Tumor	BRCA
TCGA-E2-A1BD-01A	1.482393315	Tumor	BRCA
TCGA-E9-A1RI-01A	2.006647869	Tumor	BRCA
TCGA-BH-A18M-11A	3.716101645	Normal	BRCA
TCGA-E2-A105-01A	2.729920793	Tumor	BRCA
TCGA-D8-A1JK-01A	1.686645089	Tumor	BRCA
TCGA-E9-A1N9-11A	3.193710087	Normal	BRCA
TCGA-BH-A0BJ-01A	2.22014905	Tumor	BRCA
TCGA-S3-AA14-01A	2.139812575	Tumor	BRCA
TCGA-C8-A26V-01A	1.148386	Tumor	BRCA
TCGA-BH-A1FB-01A	1.917688617	Tumor	BRCA
TCGA-D8-A1JP-01A	1.92726412	Tumor	BRCA
TCGA-E2-A14X-01A	2.46198457	Tumor	BRCA
TCGA-BH-A0E2-01A	3.431466806	Tumor	BRCA
TCGA-PL-A8LZ-01A	3.110447399	Tumor	BRCA
TCGA-LL-A740-01A	2.925191	Tumor	BRCA
TCGA-BH-A0AZ-11A	2.231320703	Normal	BRCA
TCGA-D8-A1X7-01A	1.06409	Tumor	BRCA
TCGA-AO-A0JD-01A	1.997490844	Tumor	BRCA
TCGA-D8-A1X5-01A	1.555719	Tumor	BRCA
TCGA-E9-A22E-01A	3.152739764	Tumor	BRCA
TCGA-AC-A23E-01A	1.74569794	Tumor	BRCA
TCGA-AR-A0U2-01A	2.384984	Tumor	BRCA
TCGA-A2-A1FV-01A	1.718534	Tumor	BRCA
TCGA-A8-A09B-01A	2.015214	Tumor	BRCA
TCGA-AN-A0XO-01A	1.365606	Tumor	BRCA
TCGA-A7-A425-01A	2.784747797	Tumor	BRCA
TCGA-BH-A0DD-11A	4.471758	Normal	BRCA
TCGA-A2-A0CZ-01A	3.02823612	Tumor	BRCA
TCGA-GM-A3NY-01A	2.2048893	Tumor	BRCA
TCGA-AR-A0U0-01A	1.743222789	Tumor	BRCA
TCGA-AR-A24P-01A	1.851265	Tumor	BRCA
TCGA-AN-A0G0-01A	4.914051	Tumor	BRCA
TCGA-AN-A0AM-01A	1.547083826	Tumor	BRCA
TCGA-BH-A0E6-01A	5.656126	Tumor	BRCA
TCGA-E9-A248-01A	4.440808138	Tumor	BRCA
TCGA-B6-A1KN-01A	2.207494657	Tumor	BRCA
TCGA-LL-A9Q3-01A	1.716481829	Tumor	BRCA
TCGA-A8-A08B-01A	1.966539015	Tumor	BRCA
TCGA-A1-A0SG-01A	1.6288	Tumor	BRCA
TCGA-BH-A0H0-01A	1.615228	Tumor	BRCA
TCGA-D8-A1XR-01A	1.82918	Tumor	BRCA
TCGA-C8-A12P-01A	2.010869818	Tumor	BRCA
TCGA-BH-A0BJ-11A	2.182607975	Normal	BRCA
TCGA-LL-A50Y-01A	1.631082	Tumor	BRCA
TCGA-AO-A03N-01B	2.738594326	Tumor	BRCA
TCGA-E2-A1IU-01A	0.953187875	Tumor	BRCA
TCGA-EW-A1IX-01A	1.598384953	Tumor	BRCA
TCGA-A2-A0EV-01A	2.263746	Tumor	BRCA
TCGA-BH-A0BT-11A	1.875858192	Normal	BRCA
TCGA-AC-A3W5-01A	3.149644899	Tumor	BRCA
TCGA-AR-A2LN-01A	2.797347794	Tumor	BRCA
TCGA-E9-A1QZ-01A	2.933690312	Tumor	BRCA
TCGA-BH-A8FY-01A	0.880995477	Tumor	BRCA
TCGA-AC-A6IX-06A	2.303051299	Tumor	BRCA
TCGA-AR-A1AL-01A	2.269618555	Tumor	BRCA
TCGA-BH-A42T-01A	2.825133982	Tumor	BRCA
TCGA-BH-A0B9-01A	3.726027	Tumor	BRCA
TCGA-BH-A0BS-11A	2.588530488	Normal	BRCA
TCGA-AO-A0J8-01A	2.651046	Tumor	BRCA
TCGA-BH-A2L8-01A	2.675219924	Tumor	BRCA
TCGA-E9-A1N5-01A	2.250194081	Tumor	BRCA
TCGA-A8-A075-01A	2.091167154	Tumor	BRCA
TCGA-AN-A0FZ-01A	1.33518	Tumor	BRCA
TCGA-D8-A1XJ-01A	1.739277	Tumor	BRCA
TCGA-E2-A15F-01A	2.170263966	Tumor	BRCA
TCGA-A2-A0EP-01A	4.370984	Tumor	BRCA
TCGA-BH-A18K-01A	2.836936	Tumor	BRCA
TCGA-AR-A5QN-01A	3.10317673	Tumor	BRCA
TCGA-E9-A244-01A	3.893786537	Tumor	BRCA
TCGA-A8-A0A2-01A	1.436033902	Tumor	BRCA
TCGA-B6-A40C-01A	2.7591	Tumor	BRCA
TCGA-AR-A2LQ-01A	2.623518559	Tumor	BRCA
TCGA-EW-A1J6-01A	2.920074	Tumor	BRCA
TCGA-EW-A1IZ-01A	2.48322409	Tumor	BRCA
TCGA-AC-A2FG-01A	2.005639	Tumor	BRCA
TCGA-A8-A09Z-01A	1.419001	Tumor	BRCA
TCGA-EW-A1P1-01A	4.293654971	Tumor	BRCA
TCGA-A8-A0A9-01A	2.437801	Tumor	BRCA
TCGA-BH-A0DT-01A	2.010700771	Tumor	BRCA
TCGA-A2-A0T2-01A	3.661025	Tumor	BRCA
TCGA-A7-A4SA-01A	2.233598226	Tumor	BRCA
TCGA-D8-A27F-01A	3.533655	Tumor	BRCA
TCGA-D8-A146-01A	2.337180715	Tumor	BRCA
TCGA-D8-A27E-01A	0.8220801	Tumor	BRCA
TCGA-C8-A138-01A	2.365343339	Tumor	BRCA
TCGA-E2-A14V-01A	2.090589	Tumor	BRCA
TCGA-AC-A5EH-01A	2.175534	Tumor	BRCA
TCGA-A2-A0YL-01A	2.060966082	Tumor	BRCA
TCGA-E2-A1LK-01A	5.342760573	Tumor	BRCA
TCGA-D8-A13Z-01A	1.832496	Tumor	BRCA
TCGA-D8-A27V-01A	1.30083	Tumor	BRCA
TCGA-EW-A3U0-01A	3.507099998	Tumor	BRCA
TCGA-A2-A4S2-01A	2.016896654	Tumor	BRCA
TCGA-D8-A1XV-01A	0.438136577	Tumor	BRCA
TCGA-BH-A1F0-01A	3.730065501	Tumor	BRCA
TCGA-AN-A0FT-01A	2.738594319	Tumor	BRCA
TCGA-A7-A0D9-11A	4.496117	Normal	BRCA
TCGA-E2-A15K-01A	1.963935878	Tumor	BRCA
TCGA-BH-A0DL-01A	7.576681593	Tumor	BRCA
TCGA-A2-A0EY-01A	1.198969709	Tumor	BRCA
TCGA-B6-A0IG-01A	1.218151	Tumor	BRCA
TCGA-BH-A0HI-01A	1.616742	Tumor	BRCA
TCGA-E2-A576-01A	2.092138806	Tumor	BRCA
TCGA-BH-A201-01A	3.272966021	Tumor	BRCA
TCGA-D8-A1JB-01A	1.686829604	Tumor	BRCA
TCGA-A1-A0SN-01A	1.81452	Tumor	BRCA
TCGA-A8-A08A-01A	2.325405185	Tumor	BRCA
TCGA-A2-A0YI-01A	1.779801104	Tumor	BRCA
TCGA-AR-A1AN-01A	3.25502332	Tumor	BRCA
TCGA-AR-A2LM-01A	1.472566	Tumor	BRCA
TCGA-AR-A5QQ-01A	2.337463358	Tumor	BRCA
TCGA-AR-A0TR-01A	0.6230293	Tumor	BRCA
TCGA-GM-A3XG-01A	1.586479	Tumor	BRCA
TCGA-BH-A1FC-01A	5.411625669	Tumor	BRCA
TCGA-A2-A0D1-01A	1.440569371	Tumor	BRCA
TCGA-EW-A1P7-01A	2.411703	Tumor	BRCA
TCGA-AR-A1AP-01A	1.883860483	Tumor	BRCA
TCGA-E2-A150-01A	3.693099	Tumor	BRCA
TCGA-EW-A2FW-01A	1.652432	Tumor	BRCA
TCGA-AR-A1AV-01A	1.897077059	Tumor	BRCA
TCGA-A2-A0T1-01A	4.620537109	Tumor	BRCA
TCGA-BH-A0BM-11A	2.317639027	Normal	BRCA
TCGA-BH-A0C0-11A	1.990225887	Normal	BRCA
TCGA-AO-A0JF-01A	3.197417865	Tumor	BRCA
TCGA-OL-A6VR-01A	1.960919	Tumor	BRCA
TCGA-A8-A090-01A	2.33305398	Tumor	BRCA
TCGA-BH-A0BG-01A	3.20388078	Tumor	BRCA
TCGA-AO-A1KP-01A	1.339516231	Tumor	BRCA
TCGA-LL-A441-01A	3.019948571	Tumor	BRCA
TCGA-C8-A133-01A	0.5314147	Tumor	BRCA
TCGA-BH-A8FZ-01A	2.946183466	Tumor	BRCA
TCGA-E2-A1II-01A	4.067193274	Tumor	BRCA
TCGA-EW-A6SC-01A	2.896885527	Tumor	BRCA
TCGA-AN-A0XT-01A	1.221990183	Tumor	BRCA
TCGA-BH-A0RX-01A	4.733797096	Tumor	BRCA
TCGA-A8-A08X-01A	1.6619818	Tumor	BRCA
TCGA-AO-A03V-01A	2.203599	Tumor	BRCA
TCGA-EW-A1PH-01A	4.811157271	Tumor	BRCA
TCGA-A2-A0ST-01A	3.516048	Tumor	BRCA
TCGA-BH-A0BC-01A	3.212099	Tumor	BRCA
TCGA-E9-A1NH-01A	2.08372481	Tumor	BRCA
TCGA-B6-A0X5-01A	5.823085253	Tumor	BRCA
TCGA-AC-A4ZE-01A	2.209497102	Tumor	BRCA
TCGA-A8-A07Z-01A	1.520504447	Tumor	BRCA
TCGA-OL-A66P-01A	2.994533237	Tumor	BRCA
TCGA-E2-A1LE-01A	2.425697585	Tumor	BRCA
TCGA-C8-A8HR-01A	2.592822956	Tumor	BRCA
TCGA-BH-A0H7-11A	2.969366612	Normal	BRCA
TCGA-A8-A09T-01A	2.1388833	Tumor	BRCA
TCGA-BH-A0HB-01A	2.843695576	Tumor	BRCA
TCGA-A8-A08G-01A	1.865041021	Tumor	BRCA
TCGA-A2-A0EQ-01A	2.412962	Tumor	BRCA
TCGA-A8-A081-01A	1.5425795	Tumor	BRCA
TCGA-AO-A1KO-01A	1.809551	Tumor	BRCA
TCGA-BH-A0HW-01A	2.043719594	Tumor	BRCA
TCGA-OL-A66H-01A	2.541212313	Tumor	BRCA
TCGA-A2-A0T0-01A	5.127061	Tumor	BRCA
TCGA-A7-A0DB-11A	4.766869004	Normal	BRCA
TCGA-AN-A04C-01A	1.677631726	Tumor	BRCA
TCGA-E2-A573-01A	4.066316	Tumor	BRCA
TCGA-AN-A0XS-01A	2.650776	Tumor	BRCA
TCGA-D8-A3Z6-01A	1.740118268	Tumor	BRCA
TCGA-EW-A3E8-01B	2.818337587	Tumor	BRCA
TCGA-C8-A137-01A	1.691303424	Tumor	BRCA
TCGA-GM-A4E0-01A	4.194655337	Tumor	BRCA
TCGA-E2-A1B4-01A	1.195918	Tumor	BRCA
TCGA-EW-A2FS-01A	2.408134749	Tumor	BRCA
TCGA-S3-A6ZG-01A	5.32930112	Tumor	BRCA
TCGA-BH-A209-11A	3.965564215	Normal	BRCA
TCGA-GM-A3XN-01A	3.744189	Tumor	BRCA
TCGA-EW-A1P8-01A	3.518849	Tumor	BRCA
TCGA-E2-A156-01A	0.857178272	Tumor	BRCA
TCGA-AC-A8OP-01A	1.727689083	Tumor	BRCA
TCGA-AN-A0FS-01A	2.65415668	Tumor	BRCA
TCGA-E2-A15M-11A	3.810775977	Normal	BRCA
TCGA-B6-A0IM-01A	2.35938	Tumor	BRCA
TCGA-E9-A3HO-01A	1.613929013	Tumor	BRCA
TCGA-E2-A1L7-11A	2.562120814	Normal	BRCA
TCGA-D8-A27K-01A	1.10386552	Tumor	BRCA
TCGA-E9-A2JT-01A	2.783783095	Tumor	BRCA
TCGA-BH-A1EN-11A	4.65195124	Normal	BRCA
TCGA-GM-A2DK-01A	4.374244693	Tumor	BRCA
TCGA-AR-A1AK-01A	2.04435699	Tumor	BRCA
TCGA-E2-A15R-01A	0.7360008	Tumor	BRCA
TCGA-BH-A18Q-01A	2.398848944	Tumor	BRCA
TCGA-BH-A0DV-11A	2.345180924	Normal	BRCA
TCGA-E2-A153-01A	2.128992741	Tumor	BRCA
TCGA-BH-A0BT-01A	2.122947	Tumor	BRCA
TCGA-E9-A54Y-01A	1.439608427	Tumor	BRCA
TCGA-E2-A14Q-01A	1.661067943	Tumor	BRCA
TCGA-BH-A0HN-01A	0.745369151	Tumor	BRCA
TCGA-E2-A1IK-01A	1.725061125	Tumor	BRCA
TCGA-E2-A10C-01A	2.079081902	Tumor	BRCA
TCGA-A8-A095-01A	2.527655	Tumor	BRCA
TCGA-BH-A0DH-11A	4.434139249	Normal	BRCA
TCGA-A7-A0DB-01A	3.74038	Tumor	BRCA
TCGA-BH-A18J-01A	2.111904098	Tumor	BRCA
TCGA-BH-A28O-01A	2.4634219	Tumor	BRCA
TCGA-AC-A3TN-01A	1.837305	Tumor	BRCA
TCGA-A7-A13E-01A	4.915249561	Tumor	BRCA
TCGA-BH-A0W5-01A	2.606834701	Tumor	BRCA
TCGA-GM-A2DD-01A	2.682380842	Tumor	BRCA
TCGA-AN-A0XV-01A	3.039888632	Tumor	BRCA
TCGA-E2-A1IL-01A	2.242883817	Tumor	BRCA
TCGA-EW-A2FR-01A	2.950221	Tumor	BRCA
TCGA-3C-AAAU-01A	1.557569265	Tumor	BRCA
TCGA-AR-A24W-01A	2.190996177	Tumor	BRCA
TCGA-OL-A5RZ-01A	1.19948	Tumor	BRCA
TCGA-E9-A1RB-01A	2.612638	Tumor	BRCA
TCGA-AN-A0AJ-01A	1.723890194	Tumor	BRCA
TCGA-AR-A1AT-01A	1.536998017	Tumor	BRCA
TCGA-BH-A1FD-11B	3.729267958	Normal	BRCA
TCGA-A8-A09Q-01A	2.389263	Tumor	BRCA
TCGA-A8-A083-01A	0.638724551	Tumor	BRCA
TCGA-AN-A0XL-01A	2.785133545	Tumor	BRCA
TCGA-E9-A1RC-01A	1.824157014	Tumor	BRCA
TCGA-D8-A27I-01A	2.806933192	Tumor	BRCA
TCGA-A2-A04Y-01A	2.032737	Tumor	BRCA
TCGA-PE-A5DC-01A	1.892738636	Tumor	BRCA
TCGA-OL-A5D8-01A	1.174311	Tumor	BRCA
TCGA-A7-A26E-01A	1.643153	Tumor	BRCA
TCGA-AN-A0FL-01A	1.352754	Tumor	BRCA
TCGA-A8-A0A1-01A	2.548997269	Tumor	BRCA
TCGA-AN-A0FN-01A	3.722706761	Tumor	BRCA
TCGA-D8-A1J9-01A	2.150332676	Tumor	BRCA
TCGA-BH-A1EO-01A	3.176823049	Tumor	BRCA
TCGA-B6-A0I2-01A	5.108642	Tumor	BRCA
TCGA-E9-A5UP-01A	2.16633	Tumor	BRCA
TCGA-A2-A0T5-01A	0.6918925	Tumor	BRCA
TCGA-A7-A0DA-01A	3.057371	Tumor	BRCA
TCGA-BH-A1FJ-11B	2.972501377	Normal	BRCA
TCGA-B6-A0IC-01A	0.519583	Tumor	BRCA
TCGA-BH-A1FH-11B	3.28882938	Normal	BRCA
TCGA-BH-A5J0-01A	3.137707603	Tumor	BRCA
TCGA-A2-A0CY-01A	2.987174	Tumor	BRCA
TCGA-E9-A245-01A	1.508342982	Tumor	BRCA
TCGA-GM-A3NW-01A	1.533644808	Tumor	BRCA
TCGA-A1-A0SB-01A	1.286531073	Tumor	BRCA
TCGA-BH-A0B8-11A	4.722684507	Normal	BRCA
TCGA-OL-A66N-01A	2.445261	Tumor	BRCA
TCGA-A2-A0CQ-01A	1.999691407	Tumor	BRCA
TCGA-C8-A1HG-01A	2.170197518	Tumor	BRCA
TCGA-AC-A2BK-01A	3.717051	Tumor	BRCA
TCGA-A8-A08J-01A	1.996682	Tumor	BRCA
TCGA-A8-A09V-01A	0.973461709	Tumor	BRCA
TCGA-A2-A0T3-01A	1.476117	Tumor	BRCA
TCGA-AC-A2FM-11B	2.53748168	Normal	BRCA
TCGA-C8-A1HK-01A	1.294606967	Tumor	BRCA
TCGA-AN-A04A-01A	2.276662096	Tumor	BRCA
TCGA-E9-A1RG-01A	2.172203	Tumor	BRCA
TCGA-JL-A3YW-01A	3.03122	Tumor	BRCA
TCGA-E2-A154-01A	0.8020724	Tumor	BRCA
TCGA-A2-A04U-01A	4.190244641	Tumor	BRCA
TCGA-BH-A0EE-01A	2.73222644	Tumor	BRCA
TCGA-BH-A0H5-01A	2.474440353	Tumor	BRCA
TCGA-EW-A1IW-01A	2.33690639	Tumor	BRCA
TCGA-AO-A0J4-01A	3.713482375	Tumor	BRCA
TCGA-A7-A3J1-01A	2.224437505	Tumor	BRCA
TCGA-E9-A243-01A	3.80497	Tumor	BRCA
TCGA-C8-A134-01A	1.84389	Tumor	BRCA
TCGA-BH-A1FC-11A	4.319094653	Normal	BRCA
TCGA-D8-A1Y1-01A	2.137913	Tumor	BRCA
TCGA-AO-A12A-01A	2.313261946	Tumor	BRCA
TCGA-E2-A108-01A	3.420706647	Tumor	BRCA
TCGA-BH-A1F8-11B	3.590699837	Normal	BRCA
TCGA-BH-A0E1-01A	1.561728955	Tumor	BRCA
TCGA-BH-A204-11A	4.123315254	Normal	BRCA
TCGA-E2-A14U-01A	1.387083446	Tumor	BRCA
TCGA-BH-A0HL-01A	0.864129256	Tumor	BRCA
TCGA-E9-A229-01A	2.589243427	Tumor	BRCA
TCGA-A8-A08T-01A	1.482502934	Tumor	BRCA
TCGA-E9-A1RF-01A	2.152234638	Tumor	BRCA
TCGA-A2-A04T-01A	3.203730388	Tumor	BRCA
TCGA-E2-A15P-01A	1.730716215	Tumor	BRCA
TCGA-C8-A3M8-01A	2.436801	Tumor	BRCA
TCGA-LL-A5YO-01A	3.202636746	Tumor	BRCA
TCGA-OL-A66L-01A	3.935360908	Tumor	BRCA
TCGA-OL-A66K-01A	1.401870765	Tumor	BRCA
TCGA-E2-A1LG-01A	6.73304	Tumor	BRCA
TCGA-E2-A1LS-01A	1.935965	Tumor	BRCA
TCGA-BH-A0H5-11A	2.512345492	Normal	BRCA
TCGA-A7-A426-01A	2.569329	Tumor	BRCA
TCGA-BH-A0B7-01A	2.349978717	Tumor	BRCA
TCGA-AC-A2FO-01A	2.031937983	Tumor	BRCA
TCGA-D8-A27L-01A	2.274581388	Tumor	BRCA
TCGA-AC-A2FF-01A	2.506954415	Tumor	BRCA
TCGA-GM-A2D9-01A	2.730171671	Tumor	BRCA
TCGA-A2-A0D3-01A	0.670591553	Tumor	BRCA
TCGA-A7-A0CH-11A	4.115563488	Normal	BRCA
TCGA-A2-A0EO-01A	2.061012824	Tumor	BRCA
TCGA-E9-A1NA-11A	3.919768296	Normal	BRCA
TCGA-A2-A0T7-01A	1.983799455	Tumor	BRCA
TCGA-OL-A6VO-01A	4.776425673	Tumor	BRCA
TCGA-BH-A0EI-01A	2.144781	Tumor	BRCA
TCGA-A8-A094-01A	1.914168991	Tumor	BRCA
TCGA-A8-A092-01A	2.375176017	Tumor	BRCA
TCGA-AC-A3W6-01A	2.239243	Tumor	BRCA
TCGA-BH-A0BA-01A	2.047623699	Tumor	BRCA
TCGA-EW-A1OX-01A	3.033903181	Tumor	BRCA
TCGA-A2-A0CR-01A	2.958403	Tumor	BRCA
TCGA-D8-A1JD-01A	1.888548	Tumor	BRCA
TCGA-C8-A26X-01A	2.738620718	Tumor	BRCA
TCGA-E9-A1RC-11A	4.722303931	Normal	BRCA
TCGA-A1-A0SE-01A	1.362759547	Tumor	BRCA
TCGA-A7-A4SF-01A	1.089555751	Tumor	BRCA
TCGA-OL-A66O-01A	2.073637438	Tumor	BRCA
TCGA-C8-A26W-01A	3.487229165	Tumor	BRCA
TCGA-E2-A9RU-01A	2.266533457	Tumor	BRCA
TCGA-AN-A0FW-01A	1.878175	Tumor	BRCA
TCGA-D8-A1JC-01A	2.770831	Tumor	BRCA
TCGA-C8-A12V-01A	3.828802	Tumor	BRCA
TCGA-A2-A04P-01A	3.736252129	Tumor	BRCA
TCGA-BH-A0W3-01A	1.213694765	Tumor	BRCA
TCGA-BH-A0B5-01A	2.231395087	Tumor	BRCA
TCGA-S3-AA10-01A	4.971414	Tumor	BRCA
TCGA-BH-A0B0-01A	3.313085425	Tumor	BRCA
TCGA-E2-A574-01A	5.445904226	Tumor	BRCA
TCGA-AN-A0XN-01A	2.624633189	Tumor	BRCA
TCGA-AN-A0XW-01A	2.363294705	Tumor	BRCA
TCGA-BH-A0DK-11A	1.564606871	Normal	BRCA
TCGA-C8-A1HF-01A	2.580175515	Tumor	BRCA
TCGA-BH-A0AU-11A	2.361047007	Normal	BRCA
TCGA-AR-A2LO-01A	1.86648185	Tumor	BRCA
TCGA-D8-A1XA-01A	1.549277991	Tumor	BRCA
TCGA-BH-A0BL-01A	4.453666	Tumor	BRCA
TCGA-EW-A1J2-01A	3.643273099	Tumor	BRCA
TCGA-BH-A0AZ-01A	3.198013454	Tumor	BRCA
TCGA-E9-A227-01A	2.567017	Tumor	BRCA
TCGA-A2-A0D2-01A	3.675407725	Tumor	BRCA
TCGA-D8-A1XM-01A	2.870383162	Tumor	BRCA
TCGA-D8-A1Y3-01A	2.726082	Tumor	BRCA
TCGA-C8-A275-01A	2.796877	Tumor	BRCA
TCGA-E2-A3DX-01A	2.463638238	Tumor	BRCA
TCGA-C8-A1HM-01A	1.926817768	Tumor	BRCA
TCGA-E2-A158-01A	3.189835939	Tumor	BRCA
TCGA-AR-A0TP-01A	2.064284964	Tumor	BRCA
TCGA-A7-A26F-01B	0.934884169	Tumor	BRCA
TCGA-A2-A1FW-01A	5.052235	Tumor	BRCA
TCGA-E2-A15A-06A	1.951773921	Tumor	BRCA
TCGA-BH-A0C7-01B	1.821975535	Tumor	BRCA
TCGA-AR-A1AJ-01A	3.615657	Tumor	BRCA
TCGA-E9-A1R5-01A	1.740911712	Tumor	BRCA
TCGA-A8-A09A-01A	2.002406294	Tumor	BRCA
TCGA-GM-A2DC-01A	1.246190661	Tumor	BRCA
TCGA-A2-A3KC-01A	2.771299752	Tumor	BRCA
TCGA-AO-A0J9-01A	4.893835	Tumor	BRCA
TCGA-E2-A14Y-01A	8.371675811	Tumor	BRCA
TCGA-D8-A4Z1-01A	1.450144542	Tumor	BRCA
TCGA-3C-AALI-01A	1.278116609	Tumor	BRCA
TCGA-E2-A159-01A	5.467150027	Tumor	BRCA
TCGA-E2-A155-01A	0.6572894	Tumor	BRCA
TCGA-A8-A082-01A	1.895794121	Tumor	BRCA
TCGA-E2-A14R-01A	3.691154	Tumor	BRCA
TCGA-D8-A141-01A	2.35093484	Tumor	BRCA
TCGA-BH-A204-01A	2.911716	Tumor	BRCA
TCGA-E2-A109-01A	2.033994	Tumor	BRCA
TCGA-C8-A1HJ-01A	6.276293315	Tumor	BRCA
TCGA-BH-A0C1-01B	1.587138399	Tumor	BRCA
TCGA-E9-A1RI-11A	4.220146686	Normal	BRCA
TCGA-D8-A1Y2-01A	3.845239356	Tumor	BRCA
TCGA-E2-A1LH-11A	2.098253877	Normal	BRCA
TCGA-AR-A2LJ-01A	4.723999124	Tumor	BRCA
TCGA-AC-A2QH-01B	0.916183168	Tumor	BRCA
TCGA-A2-A0YK-01A	2.416641365	Tumor	BRCA
TCGA-E9-A22H-01A	1.556076551	Tumor	BRCA
TCGA-E2-A1L8-01A	2.649324554	Tumor	BRCA
TCGA-BH-A0B8-01A	2.021591795	Tumor	BRCA
TCGA-BH-A18G-01A	2.654727424	Tumor	BRCA
TCGA-JL-A3YX-01A	1.623500819	Tumor	BRCA
TCGA-S3-AA17-01A	1.590093217	Tumor	BRCA
TCGA-BH-A0B5-11A	5.244693	Normal	BRCA
TCGA-E2-A15M-01A	3.485138727	Tumor	BRCA
TCGA-E2-A56Z-01A	3.122941125	Tumor	BRCA
TCGA-A7-A0CH-01A	1.81443779	Tumor	BRCA
TCGA-AR-A0TZ-01A	0.8682061	Tumor	BRCA
TCGA-E2-A15I-01A	1.236529312	Tumor	BRCA
TCGA-BH-A0B4-01A	4.208803122	Tumor	BRCA
TCGA-E2-A15K-06A	0.9637682	Tumor	BRCA
TCGA-BH-A0WA-01A	3.615339741	Tumor	BRCA
TCGA-A2-A0ET-01A	1.052687	Tumor	BRCA
TCGA-OL-A5RW-01A	3.903574366	Tumor	BRCA
TCGA-A7-A13D-01B	3.611380336	Tumor	BRCA
TCGA-AN-A0FD-01A	1.50826215	Tumor	BRCA
TCGA-BH-A0H7-01A	2.503574	Tumor	BRCA
TCGA-LL-A5YL-01A	2.129045411	Tumor	BRCA
TCGA-A2-A0D0-01A	4.320176	Tumor	BRCA
TCGA-AO-A129-01A	3.683315892	Tumor	BRCA
TCGA-BH-A1EW-01A	2.215736961	Tumor	BRCA
TCGA-AO-A03M-01B	1.815758	Tumor	BRCA
TCGA-B6-A0RP-01A	1.559179	Tumor	BRCA
TCGA-E2-A15T-01A	0.8737783	Tumor	BRCA
TCGA-A2-A4RW-01A	1.74332122	Tumor	BRCA
TCGA-AC-A2FF-11A	2.766584538	Normal	BRCA
TCGA-BH-A0B7-11A	1.57642065	Normal	BRCA
TCGA-A8-A08O-01A	2.214620246	Tumor	BRCA
TCGA-BH-A18I-01A	2.750988543	Tumor	BRCA
TCGA-BH-A0BM-01A	2.779166963	Tumor	BRCA
TCGA-E2-A14N-01A	5.855201932	Tumor	BRCA
TCGA-5L-AAT0-01A	2.134604273	Tumor	BRCA
TCGA-E9-A1NG-11A	4.422459399	Normal	BRCA
TCGA-BH-A6R9-01A	3.66065	Tumor	BRCA
TCGA-EW-A1PG-01A	2.153378413	Tumor	BRCA
TCGA-AN-A03Y-01A	1.630511	Tumor	BRCA
TCGA-BH-A0DL-11A	3.509804292	Normal	BRCA
TCGA-B6-A0RT-01A	3.108245	Tumor	BRCA
TCGA-A2-A25D-01A	2.423597	Tumor	BRCA
TCGA-A7-A56D-01A	2.351262	Tumor	BRCA
TCGA-D8-A73W-01A	2.781094491	Tumor	BRCA
TCGA-AO-A0J5-01A	1.937231796	Tumor	BRCA
TCGA-E9-A1R7-11A	3.653069902	Normal	BRCA
TCGA-A2-A1G6-01A	2.045580311	Tumor	BRCA
TCGA-AC-A3OD-01B	1.901130478	Tumor	BRCA
TCGA-BH-A0H9-11A	5.009467264	Normal	BRCA
TCGA-A7-A0CJ-01A	1.288773081	Tumor	BRCA
TCGA-A8-A07U-01A	4.337956	Tumor	BRCA
TCGA-D8-A1XS-01A	1.625431	Tumor	BRCA
TCGA-B6-A0I8-01A	1.460149	Tumor	BRCA
TCGA-LL-A5YM-01A	4.981070373	Tumor	BRCA
TCGA-E2-A15E-01A	1.884941688	Tumor	BRCA
TCGA-D8-A27G-01A	2.487453774	Tumor	BRCA
TCGA-BH-A1EX-01A	2.31834341	Tumor	BRCA
TCGA-A8-A076-01A	2.797294	Tumor	BRCA
TCGA-EW-A1OV-01A	2.306493397	Tumor	BRCA
TCGA-B6-A0X7-01A	2.465536219	Tumor	BRCA
TCGA-B6-A0WT-01A	1.678297736	Tumor	BRCA
TCGA-A2-A4S3-01A	2.971439909	Tumor	BRCA
TCGA-BH-A0BZ-01A	2.523324237	Tumor	BRCA
TCGA-OL-A5RU-01A	1.758355049	Tumor	BRCA
TCGA-D8-A73U-01A	2.419901912	Tumor	BRCA
TCGA-A2-A0YT-01A	1.592963323	Tumor	BRCA
TCGA-A1-A0SK-01A	3.76831137	Tumor	BRCA
TCGA-E9-A295-01A	2.511017409	Tumor	BRCA
TCGA-AR-A1AR-01A	3.947057	Tumor	BRCA
TCGA-D8-A1XY-01A	2.306768	Tumor	BRCA
TCGA-LL-A8F5-01A	5.37503794	Tumor	BRCA
TCGA-E9-A1R6-01A	1.146892	Tumor	BRCA
TCGA-BH-A1FL-01A	2.052049528	Tumor	BRCA
TCGA-BH-A18S-11A	3.942327066	Normal	BRCA
TCGA-E9-A1RE-01A	1.21341	Tumor	BRCA
TCGA-BH-A0BC-11A	3.229398619	Normal	BRCA
TCGA-D8-A1JN-01A	0.956375146	Tumor	BRCA
TCGA-D8-A145-01A	1.61108315	Tumor	BRCA
TCGA-B6-A0IK-01A	1.891310087	Tumor	BRCA
TCGA-C8-A1HE-01A	1.614601193	Tumor	BRCA
TCGA-A8-A0AB-01A	1.277787506	Tumor	BRCA
TCGA-EW-A1J3-01A	2.913049	Tumor	BRCA
TCGA-GI-A2C8-01A	1.270353	Tumor	BRCA
TCGA-A2-A0YJ-01A	4.552422736	Tumor	BRCA
TCGA-A8-A0A7-01A	2.084934883	Tumor	BRCA
TCGA-A8-A08L-01A	2.000700574	Tumor	BRCA
TCGA-BH-A0H6-01A	2.276308616	Tumor	BRCA
TCGA-D8-A1XL-01A	1.968589019	Tumor	BRCA
TCGA-E2-A10B-01A	1.992639399	Tumor	BRCA
TCGA-E9-A228-01A	3.525628	Tumor	BRCA
TCGA-A2-A3KD-01A	1.165272073	Tumor	BRCA
TCGA-AQ-A7U7-01A	2.116326232	Tumor	BRCA
TCGA-AO-A1KS-01A	1.770251419	Tumor	BRCA
TCGA-A7-A0DC-01B	0.927394522	Tumor	BRCA
TCGA-BH-A0EB-01A	2.158890246	Tumor	BRCA
TCGA-E2-A1LB-11A	2.383027787	Normal	BRCA
TCGA-C8-A12W-01A	2.283929	Tumor	BRCA
TCGA-AR-A24L-01A	2.451248211	Tumor	BRCA
TCGA-EW-A1PB-01A	4.367758496	Tumor	BRCA
TCGA-D8-A1JJ-01A	2.376329	Tumor	BRCA
TCGA-C8-A12Z-01A	1.343836825	Tumor	BRCA
TCGA-A8-A09X-01A	2.246773132	Tumor	BRCA
TCGA-AC-A62Y-01A	3.457710821	Tumor	BRCA
TCGA-AC-A3YJ-01A	1.123525267	Tumor	BRCA
TCGA-E9-A22G-01A	5.153067	Tumor	BRCA
TCGA-GM-A5PX-01A	3.460326835	Tumor	BRCA
TCGA-A2-A4RX-01A	3.222938715	Tumor	BRCA
TCGA-BH-A0HK-11A	2.303846945	Normal	BRCA
TCGA-B6-A0WW-01A	1.294141366	Tumor	BRCA
TCGA-A2-A0SV-01A	2.725533	Tumor	BRCA
TCGA-AR-A24U-01A	3.648849037	Tumor	BRCA
TCGA-B6-A0X0-01A	0.6451097	Tumor	BRCA
TCGA-BH-A0EA-01A	2.61573127	Tumor	BRCA
TCGA-LL-A440-01A	4.761459265	Tumor	BRCA
TCGA-A1-A0SQ-01A	1.413656	Tumor	BRCA
TCGA-A8-A09N-01A	1.216275804	Tumor	BRCA
TCGA-AC-A3QQ-01B	1.607746013	Tumor	BRCA
TCGA-E2-A1BC-11A	5.339228075	Normal	BRCA
TCGA-BH-A18V-06A	3.262589	Tumor	BRCA
TCGA-BH-A18H-01A	3.055924801	Tumor	BRCA
TCGA-E2-A1LH-01A	4.485486288	Tumor	BRCA
TCGA-C8-A27A-01A	1.381461225	Tumor	BRCA
TCGA-E9-A1R4-01A	1.817259	Tumor	BRCA
TCGA-A2-A3XU-01A	6.292637017	Tumor	BRCA
TCGA-HN-A2NL-01A	4.220089377	Tumor	BRCA
TCGA-BH-A0BO-01A	2.841745193	Tumor	BRCA
TCGA-D8-A1Y0-01A	2.375788217	Tumor	BRCA
TCGA-B6-A40B-01A	2.443325041	Tumor	BRCA
TCGA-PL-A8LX-01A	2.715690384	Tumor	BRCA
TCGA-B6-A1KF-01A	1.468503777	Tumor	BRCA
TCGA-AO-A0J7-01A	1.605108	Tumor	BRCA
TCGA-EW-A2FV-01A	2.694658775	Tumor	BRCA
TCGA-AR-A252-01A	2.621268342	Tumor	BRCA
TCGA-AN-A0XR-01A	1.547419468	Tumor	BRCA
TCGA-A2-A0YC-01A	2.351932771	Tumor	BRCA
TCGA-A8-A07P-01A	1.698189	Tumor	BRCA
TCGA-BH-A1FR-11B	4.754622411	Normal	BRCA
TCGA-E9-A3X8-01A	2.415259101	Tumor	BRCA
TCGA-AC-A2B8-01A	3.202173443	Tumor	BRCA
TCGA-AO-A0JL-01A	5.199160234	Tumor	BRCA
TCGA-BH-A1FB-11A	2.492601958	Normal	BRCA
TCGA-D8-A27W-01A	2.426064776	Tumor	BRCA
TCGA-B6-A0RO-01A	1.258953	Tumor	BRCA
TCGA-BH-A0DE-01A	3.076495446	Tumor	BRCA
TCGA-D8-A147-01A	3.140248	Tumor	BRCA
TCGA-BH-A202-01A	1.588822	Tumor	BRCA
TCGA-BH-A18R-01A	1.796168	Tumor	BRCA
TCGA-BH-A0HA-11A	1.566156	Normal	BRCA
TCGA-B6-A0RV-01A	1.485219819	Tumor	BRCA
TCGA-D8-A27P-01A	1.177862931	Tumor	BRCA
TCGA-BH-A0W7-01A	2.831012221	Tumor	BRCA
TCGA-BH-A0E1-11A	2.633775441	Normal	BRCA
TCGA-AC-A7VB-01A	1.254094	Tumor	BRCA
TCGA-AN-A046-01A	2.301347262	Tumor	BRCA
TCGA-A2-A0SX-01A	3.252773539	Tumor	BRCA
TCGA-A8-A06N-01A	3.493645	Tumor	BRCA
TCGA-BH-A8G0-01A	3.744954461	Tumor	BRCA
TCGA-BH-A0HP-01A	1.11412	Tumor	BRCA
TCGA-BH-A18U-01A	1.562328	Tumor	BRCA
TCGA-AN-A0AS-01A	3.183683325	Tumor	BRCA
TCGA-AO-A0JC-01A	3.334062912	Tumor	BRCA
TCGA-BH-A1F2-01A	3.112274	Tumor	BRCA
TCGA-BH-A18M-01A	2.098722801	Tumor	BRCA
TCGA-C8-A12L-01A	1.101930668	Tumor	BRCA
TCGA-E9-A1R7-01A	1.183162	Tumor	BRCA
TCGA-BH-A1FH-01A	1.801890751	Tumor	BRCA
TCGA-AR-A24V-01A	2.381081	Tumor	BRCA
TCGA-AC-A6IX-01A	3.236994387	Tumor	BRCA
TCGA-D8-A1JH-01A	2.541511987	Tumor	BRCA
TCGA-BH-A1FE-01A	2.262217	Tumor	BRCA
TCGA-A2-A25C-01A	1.843825	Tumor	BRCA
TCGA-B6-A0IQ-01A	4.024915505	Tumor	BRCA
TCGA-AO-A0JI-01A	0.595567657	Tumor	BRCA
TCGA-AC-A2FB-11A	3.246393958	Normal	BRCA
TCGA-B6-A0IA-01A	0.843100205	Tumor	BRCA
TCGA-E2-A1L7-01A	1.419948252	Tumor	BRCA
TCGA-BH-A18F-01A	3.020595261	Tumor	BRCA
TCGA-C8-A1HI-01A	1.700360751	Tumor	BRCA
TCGA-A2-A0YD-01A	3.04079	Tumor	BRCA
TCGA-A8-A06U-01A	0.921600469	Tumor	BRCA
TCGA-BH-A18S-01A	0.77952206	Tumor	BRCA
TCGA-A8-A08S-01A	1.842483	Tumor	BRCA
TCGA-A8-A08C-01A	1.43399949	Tumor	BRCA
TCGA-C8-A1HO-01A	0.913430696	Tumor	BRCA
TCGA-AO-A0JG-01A	1.665000075	Tumor	BRCA
TCGA-E9-A1NF-01A	2.147125507	Tumor	BRCA
TCGA-AO-A0J6-01A	5.011947137	Tumor	BRCA
TCGA-LL-A5YP-01A	3.909073705	Tumor	BRCA
TCGA-BH-A0DI-01A	2.841613773	Tumor	BRCA
TCGA-BH-A1FJ-01A	1.081446	Tumor	BRCA
TCGA-UU-A93S-01A	1.363999812	Tumor	BRCA
TCGA-A2-A0YE-01A	2.755440012	Tumor	BRCA
TCGA-BH-A209-01A	2.280523581	Tumor	BRCA
TCGA-OL-A5RX-01A	1.890874524	Tumor	BRCA
TCGA-E2-A15D-01A	2.515684901	Tumor	BRCA
TCGA-D8-A27H-01A	2.934406676	Tumor	BRCA
TCGA-BH-A1F6-01A	4.450168682	Tumor	BRCA
TCGA-A1-A0SD-01A	1.88624	Tumor	BRCA
TCGA-A7-A26J-01B	0.898989421	Tumor	BRCA
TCGA-D8-A1XC-01A	0.2891345	Tumor	BRCA
TCGA-A2-A04R-01A	1.840417	Tumor	BRCA
TCGA-LD-A66U-01A	2.443692931	Tumor	BRCA
TCGA-E2-A15O-01A	2.147348	Tumor	BRCA
TCGA-AR-A24T-01A	2.722948234	Tumor	BRCA
TCGA-BH-A0HO-01A	1.567553	Tumor	BRCA
TCGA-A7-A6VW-01A	4.70726	Tumor	BRCA
TCGA-E2-A153-11A	2.388786464	Normal	BRCA
TCGA-BH-A0HY-01A	2.558338887	Tumor	BRCA
TCGA-3C-AALJ-01A	3.567575427	Tumor	BRCA
TCGA-BH-AB28-01A	1.88292266	Tumor	BRCA
TCGA-A7-A0CG-01A	1.970241577	Tumor	BRCA
TCGA-A8-A08H-01A	5.963251	Tumor	BRCA
TCGA-B6-A0WV-01A	1.292632613	Tumor	BRCA
TCGA-D8-A1XF-01A	0.935709073	Tumor	BRCA
TCGA-BH-A0BQ-01A	2.43509095	Tumor	BRCA
TCGA-E9-A1RF-11A	4.699977	Normal	BRCA
TCGA-EW-A1PC-01B	1.699670961	Tumor	BRCA
TCGA-A8-A08I-01A	1.553296	Tumor	BRCA
TCGA-B6-A0X4-01A	1.103571918	Tumor	BRCA
TCGA-E9-A2JS-01A	1.723338	Tumor	BRCA
TCGA-A8-A096-01A	1.734831	Tumor	BRCA
TCGA-BH-A1F6-11B	4.129190804	Normal	BRCA
TCGA-B6-A0WY-01A	2.069854243	Tumor	BRCA
TCGA-BH-A18V-11A	3.749348434	Normal	BRCA
TCGA-A8-A09E-01A	1.858616232	Tumor	BRCA
TCGA-BH-A1ES-06A	0.821647786	Tumor	BRCA
TCGA-EW-A1OW-01A	3.719306738	Tumor	BRCA
TCGA-D8-A1XD-01A	1.411754258	Tumor	BRCA
TCGA-E9-A54X-01A	0.886064049	Tumor	BRCA
TCGA-B6-A0RG-01A	1.951762715	Tumor	BRCA
TCGA-A8-A097-01A	2.265567309	Tumor	BRCA
TCGA-A2-A0CX-01A	1.855139594	Tumor	BRCA
TCGA-E9-A5FK-01A	2.906997654	Tumor	BRCA
TCGA-BH-A1FG-11B	3.252205016	Normal	BRCA
TCGA-C8-A8HQ-01A	2.82492163	Tumor	BRCA
TCGA-BH-A0BP-01A	2.918050586	Tumor	BRCA
TCGA-B6-A0RL-01A	2.0771918	Tumor	BRCA
TCGA-A8-A08F-01A	2.288768	Tumor	BRCA
TCGA-A2-A0CK-01A	2.060523	Tumor	BRCA
TCGA-E9-A1N4-01A	2.37705	Tumor	BRCA
TCGA-D8-A1XZ-01A	1.781765	Tumor	BRCA
TCGA-AR-A1AS-01A	1.924645728	Tumor	BRCA
TCGA-BH-A18N-11A	3.169221619	Normal	BRCA
TCGA-EW-A424-01A	1.122684325	Tumor	BRCA
TCGA-A7-A3RF-01A	0.7827009	Tumor	BRCA
TCGA-AR-A24H-01A	2.730394	Tumor	BRCA
TCGA-A8-A06T-01A	1.081233	Tumor	BRCA
TCGA-C8-A1HL-01A	2.527854528	Tumor	BRCA
TCGA-D8-A1X8-01A	1.544566458	Tumor	BRCA
TCGA-AO-A1KT-01A	3.897521338	Tumor	BRCA
TCGA-E2-A15K-11A	5.072769904	Normal	BRCA
TCGA-B6-A0RQ-01A	1.629613724	Tumor	BRCA
TCGA-AR-A1AQ-01A	4.525977493	Tumor	BRCA
TCGA-OL-A5D6-01A	1.816827	Tumor	BRCA
TCGA-A8-A091-01A	0.9858279	Tumor	BRCA
TCGA-A7-A4SE-01A	3.789154538	Tumor	BRCA
TCGA-AC-A2FE-01A	2.827330883	Tumor	BRCA
TCGA-BH-A1F2-11A	4.627727	Normal	BRCA
TCGA-E9-A1ND-11A	5.334113479	Normal	BRCA
TCGA-C8-A26Z-01A	1.350026	Tumor	BRCA
TCGA-C8-A12Y-01A	2.628131	Tumor	BRCA
TCGA-A7-A13F-01A	1.576312847	Tumor	BRCA
TCGA-BH-A28Q-01A	1.502424322	Tumor	BRCA
TCGA-GM-A5PV-01A	1.573009557	Tumor	BRCA
TCGA-A7-A4SC-01A	1.845183819	Tumor	BRCA
TCGA-A8-A09G-01A	1.083233481	Tumor	BRCA
TCGA-A7-A13E-11A	4.538868654	Normal	BRCA
TCGA-E2-A15H-01A	1.91829958	Tumor	BRCA
TCGA-A7-A13E-01B	2.643077698	Tumor	BRCA
TCGA-B6-A0IH-01A	1.422207538	Tumor	BRCA
TCGA-A2-A1G4-01A	1.346537	Tumor	BRCA
TCGA-A8-A093-01A	2.439468501	Tumor	BRCA
TCGA-C8-A12O-01A	2.252698748	Tumor	BRCA
TCGA-AO-A1KQ-01A	2.453391	Tumor	BRCA
TCGA-AR-A256-01A	5.239488864	Tumor	BRCA
TCGA-OL-A66I-01A	4.761879338	Tumor	BRCA
TCGA-C8-A3M7-01A	2.47075403	Tumor	BRCA
TCGA-A2-A04W-01A	1.778875816	Tumor	BRCA
TCGA-OL-A97C-01A	1.985118906	Tumor	BRCA
TCGA-AR-A1AM-01A	2.740357055	Tumor	BRCA
TCGA-AR-A2LR-01A	5.461159495	Tumor	BRCA
TCGA-EW-A1OZ-01A	2.747708	Tumor	BRCA
TCGA-A1-A0SF-01A	1.453120947	Tumor	BRCA
TCGA-A1-A0SJ-01A	1.675943893	Tumor	BRCA
TCGA-A7-A13G-11A	4.776494965	Normal	BRCA
TCGA-D8-A1JU-01A	3.305233963	Tumor	BRCA
TCGA-A8-A07F-01A	1.954690096	Tumor	BRCA
TCGA-A7-A6VY-01A	5.587747	Tumor	BRCA
TCGA-BH-A1FU-11A	3.494281015	Normal	BRCA
TCGA-BH-A0BZ-11A	5.023385389	Normal	BRCA
TCGA-A2-A0CU-01A	2.334396282	Tumor	BRCA
TCGA-BH-A18L-11A	4.167204439	Normal	BRCA
TCGA-E9-A1NE-01A	1.800906	Tumor	BRCA
TCGA-A7-A0D9-01A	1.772368957	Tumor	BRCA
TCGA-C8-A12K-01A	4.382397707	Tumor	BRCA
TCGA-A8-A07O-01A	5.882656	Tumor	BRCA
TCGA-C8-A12U-01A	2.451528	Tumor	BRCA
TCGA-C8-A8HP-01A	2.431850911	Tumor	BRCA
TCGA-A2-A3XV-01A	1.762083388	Tumor	BRCA
TCGA-BH-A0AW-01A	2.310526336	Tumor	BRCA
TCGA-AN-A0FF-01A	2.565641052	Tumor	BRCA
TCGA-AR-A24M-01A	1.721257	Tumor	BRCA
TCGA-BH-A0DP-11A	2.06073998	Normal	BRCA
TCGA-E2-A2P6-01A	1.439850084	Tumor	BRCA
TCGA-C8-A130-01A	2.28660818	Tumor	BRCA
TCGA-C8-A274-01A	1.021279	Tumor	BRCA
TCGA-E9-A1RD-11A	4.504454259	Normal	BRCA
TCGA-D8-A73X-01A	2.272935797	Tumor	BRCA
TCGA-AO-A0JA-01A	2.319207774	Tumor	BRCA
TCGA-LL-A5YN-01A	2.194280064	Tumor	BRCA
TCGA-D8-A1XB-01A	1.920941774	Tumor	BRCA
TCGA-LL-A6FP-01A	0.9772671	Tumor	BRCA
TCGA-A7-A26E-01B	1.073350693	Tumor	BRCA
TCGA-A7-A6VX-01A	2.250914538	Tumor	BRCA
TCGA-AC-A6IW-01A	5.649500604	Tumor	BRCA
TCGA-BH-A0C3-01A	3.631730896	Tumor	BRCA
TCGA-E9-A1NF-11A	5.048682	Normal	BRCA
TCGA-E2-A1L9-01A	3.22778565	Tumor	BRCA
TCGA-BH-A1EV-01A	1.541687076	Tumor	BRCA
TCGA-A2-A3XX-01A	5.461583414	Tumor	BRCA
TCGA-E9-A1NA-01A	3.347252	Tumor	BRCA
TCGA-EW-A1OY-01A	2.363262096	Tumor	BRCA
TCGA-BH-A0AU-01A	1.916095	Tumor	BRCA
TCGA-B6-A0WS-01A	2.226074255	Tumor	BRCA
TCGA-B6-A0I5-01A	1.635406445	Tumor	BRCA
TCGA-E2-A14P-01A	1.688296826	Tumor	BRCA
TCGA-GM-A2DF-01A	4.426991009	Tumor	BRCA
TCGA-AQ-A04H-01B	1.122462	Tumor	BRCA
TCGA-AC-A6NO-01A	1.171932883	Tumor	BRCA
TCGA-BH-A0E9-01B	1.470342	Tumor	BRCA
TCGA-E9-A1N4-11A	1.803769	Normal	BRCA
TCGA-BH-A0B1-01A	1.850773	Tumor	BRCA
TCGA-AR-A0TW-01A	0.9592745	Tumor	BRCA
TCGA-AN-A0FX-01A	4.476666159	Tumor	BRCA
TCGA-BH-A0BD-01A	2.572758446	Tumor	BRCA
TCGA-D8-A1JA-01A	1.024301	Tumor	BRCA
TCGA-S3-AA11-01A	1.733850718	Tumor	BRCA
TCGA-AO-A03T-01A	2.081196	Tumor	BRCA
TCGA-AC-A3YI-01A	3.06539246	Tumor	BRCA
TCGA-BH-A0B2-01A	2.37492212	Tumor	BRCA
TCGA-LL-A7T0-01A	1.490319774	Tumor	BRCA
TCGA-BH-A0DH-01A	1.48086	Tumor	BRCA
TCGA-AC-A8OQ-01A	2.967725448	Tumor	BRCA
TCGA-C8-A12N-01A	2.074302167	Tumor	BRCA
TCGA-AO-A03U-01B	2.505754	Tumor	BRCA
TCGA-C8-A12T-01A	1.951906	Tumor	BRCA
TCGA-AO-A0J2-01A	1.440287	Tumor	BRCA
TCGA-D8-A27R-01A	2.969063248	Tumor	BRCA
TCGA-A2-A0EU-01A	2.485334822	Tumor	BRCA
TCGA-AO-A12D-01A	1.106396434	Tumor	BRCA
TCGA-D8-A1XT-01A	2.247509	Tumor	BRCA
TCGA-A2-A0CW-01A	1.0372	Tumor	BRCA
TCGA-E2-A10F-01A	2.781059466	Tumor	BRCA
TCGA-BH-A0E7-01A	0.94726401	Tumor	BRCA
TCGA-D8-A1XG-01A	0.798004728	Tumor	BRCA
TCGA-BH-A0AY-11A	3.860601877	Normal	BRCA
TCGA-E9-A1N8-01A	2.620278417	Tumor	BRCA
TCGA-E2-A2P5-01A	1.278218	Tumor	BRCA
TCGA-BH-A18P-11A	4.51588762	Normal	BRCA
TCGA-C8-A278-01A	2.400101043	Tumor	BRCA
TCGA-A8-A08R-01A	4.647015313	Tumor	BRCA
TCGA-E2-A15A-01A	1.592431	Tumor	BRCA
TCGA-BH-A1FE-11B	2.871240091	Normal	BRCA
TCGA-BH-A1EO-11A	5.679205	Normal	BRCA
TCGA-D8-A1JT-01A	1.27646	Tumor	BRCA
TCGA-D8-A142-01A	3.469707	Tumor	BRCA
TCGA-A2-A3Y0-01A	8.157025	Tumor	BRCA
TCGA-AQ-A0Y5-01A	1.600554	Tumor	BRCA
TCGA-A8-A07W-01A	1.792187817	Tumor	BRCA
TCGA-A1-A0SM-01A	1.75486039	Tumor	BRCA
TCGA-AC-A3EH-01A	1.669038	Tumor	BRCA
TCGA-MS-A51U-01A	1.766917421	Tumor	BRCA
TCGA-AR-A24K-01A	0.9526966	Tumor	BRCA
TCGA-AC-A2BM-01A	1.742265	Tumor	BRCA
TCGA-A2-A3XY-01A	4.794169	Tumor	BRCA
TCGA-E2-A14W-01A	1.434595	Tumor	BRCA
TCGA-BH-A1F8-01A	0.8320654	Tumor	BRCA
TCGA-E9-A1RA-01A	2.579342638	Tumor	BRCA
TCGA-A8-A0A6-01A	1.995750063	Tumor	BRCA
TCGA-AC-A7VC-01A	2.457739985	Tumor	BRCA
TCGA-C8-A27B-01A	1.93692	Tumor	BRCA
TCGA-S3-AA15-01A	4.578255306	Tumor	BRCA
TCGA-BH-A1ES-01A	2.426492109	Tumor	BRCA
TCGA-E2-A1L6-01A	1.729863908	Tumor	BRCA
TCGA-BH-A0DT-11A	2.061987487	Normal	BRCA
TCGA-E9-A1R0-01A	3.246537612	Tumor	BRCA
TCGA-BH-A0B6-01A	2.068179	Tumor	BRCA
TCGA-B6-A0RN-01A	2.021576535	Tumor	BRCA
TCGA-A8-A09W-01A	5.637436	Tumor	BRCA
TCGA-EW-A1P3-01A	1.783613071	Tumor	BRCA
TCGA-A7-A13F-11A	4.637318977	Normal	BRCA
TCGA-A2-A0T6-01A	2.699178579	Tumor	BRCA
TCGA-A7-A5ZW-01A	2.419671126	Tumor	BRCA
TCGA-BH-A203-01A	2.475576213	Tumor	BRCA
TCGA-DS-A7WI-01A	6.936527351	Tumor	CESC
TCGA-EX-A449-01A	0.813843537	Tumor	CESC
TCGA-VS-A958-01A	6.178846413	Tumor	CESC
TCGA-MY-A5BE-01A	3.248187708	Tumor	CESC
TCGA-C5-A905-01A	7.209831	Tumor	CESC
TCGA-Q1-A73Q-01A	5.333587403	Tumor	CESC
TCGA-BI-A0VR-01A	7.894224603	Tumor	CESC
TCGA-EK-A2PK-01A	2.882887	Tumor	CESC
TCGA-FU-A3WB-01A	8.623744	Tumor	CESC
TCGA-MA-AA41-01A	8.462618726	Tumor	CESC
TCGA-IR-A3LK-01A	3.45699505	Tumor	CESC
TCGA-VS-A952-01A	3.034396655	Tumor	CESC
TCGA-C5-A8YT-01A	2.466074247	Tumor	CESC
TCGA-EA-A5ZD-01A	5.655096641	Tumor	CESC
TCGA-C5-A1MI-01A	5.240808	Tumor	CESC
TCGA-EK-A2RO-01A	9.25343765	Tumor	CESC
TCGA-FU-A3YQ-01A	8.399574487	Tumor	CESC
TCGA-C5-A7CL-01A	9.64389648	Tumor	CESC
TCGA-VS-A9UB-01A	3.038678592	Tumor	CESC
TCGA-C5-A1BM-01A	9.131415	Tumor	CESC
TCGA-C5-A2LY-01A	7.795245465	Tumor	CESC
TCGA-EA-A50E-01A	9.567715357	Tumor	CESC
TCGA-ZJ-AAXU-01A	9.054927	Tumor	CESC
TCGA-HM-A6W2-01A	4.923327336	Tumor	CESC
TCGA-C5-A1MQ-01A	1.856799011	Tumor	CESC
TCGA-C5-A1BE-01B	8.673667322	Tumor	CESC
TCGA-C5-A1MN-01A	5.916412	Tumor	CESC
TCGA-VS-A9U7-01A	9.185332	Tumor	CESC
TCGA-ZJ-AB0I-01A	9.282150155	Tumor	CESC
TCGA-LP-A4AX-01A	4.184210186	Tumor	CESC
TCGA-JW-A5VH-01A	4.42567397	Tumor	CESC
TCGA-C5-A902-01A	7.317819199	Tumor	CESC
TCGA-FU-A23L-01A	5.882689115	Tumor	CESC
TCGA-FU-A3NI-01A	8.985139	Tumor	CESC
TCGA-VS-A9UT-01A	2.782042794	Tumor	CESC
TCGA-C5-A8YR-01A	4.283298841	Tumor	CESC
TCGA-VS-A94X-01A	7.716046	Tumor	CESC
TCGA-VS-A8EK-01A	9.054072	Tumor	CESC
TCGA-FU-A3HZ-01A	5.923972889	Tumor	CESC
TCGA-ZJ-AAXT-01A	6.546288	Tumor	CESC
TCGA-C5-A2LT-01A	4.367568	Tumor	CESC
TCGA-WL-A834-01A	7.807608518	Tumor	CESC
TCGA-FU-A40J-01A	2.006835	Tumor	CESC
TCGA-MU-A5YI-01A	8.916656	Tumor	CESC
TCGA-MA-AA3W-01A	5.027924969	Tumor	CESC
TCGA-EK-A2PG-01A	11.01385	Tumor	CESC
TCGA-UC-A7PG-06A	10.279159506	Tumor	CESC
TCGA-EA-A5ZE-01A	5.704786462	Tumor	CESC
TCGA-4J-AA1J-01A	6.156536724	Tumor	CESC
TCGA-C5-A7CH-01A	8.892760998	Tumor	CESC
TCGA-C5-A8XH-01A	6.037579	Tumor	CESC
TCGA-JW-A69B-01A	3.189244571	Tumor	CESC
TCGA-ZX-AA5X-01A	7.033217346	Tumor	CESC
TCGA-VS-A9V0-01A	3.961620299	Tumor	CESC
TCGA-EA-A97N-01A	7.680857237	Tumor	CESC
TCGA-Q1-A73S-01A	7.929385164	Tumor	CESC
TCGA-ZJ-AAXA-01A	9.69449	Tumor	CESC
TCGA-DS-A0VL-01A	7.452105	Tumor	CESC
TCGA-C5-A1BN-01B	5.325671706	Tumor	CESC
TCGA-EK-A2IR-01A	4.985909	Tumor	CESC
TCGA-C5-A2M1-01A	1.48093	Tumor	CESC
TCGA-C5-A7CJ-01A	9.361192222	Tumor	CESC
TCGA-EA-A1QT-01A	7.538502	Tumor	CESC
TCGA-VS-A957-01A	6.514925873	Tumor	CESC
TCGA-JW-A5VK-01A	8.003356	Tumor	CESC
TCGA-EK-A2R7-01A	6.196334251	Tumor	CESC
TCGA-EA-A4BA-01A	6.230202294	Tumor	CESC
TCGA-EA-A411-01A	8.837888	Tumor	CESC
TCGA-HM-A6W2-06A	3.721671423	Tumor	CESC
TCGA-C5-A7UE-01A	9.453599054	Tumor	CESC
TCGA-JW-A5VI-01A	6.690831	Tumor	CESC
TCGA-VS-A9UD-01A	5.086156496	Tumor	CESC
TCGA-DS-A0VN-01A	9.515661	Tumor	CESC
TCGA-HM-A3JK-01A	7.82872369	Tumor	CESC
TCGA-LP-A5U3-01A	8.739859	Tumor	CESC
TCGA-DG-A2KH-01A	4.049672156	Tumor	CESC
TCGA-C5-A2LS-01A	2.690541108	Tumor	CESC
TCGA-IR-A3LH-01A	2.266049628	Tumor	CESC
TCGA-Q1-A5R3-01A	7.108375	Tumor	CESC
TCGA-MA-AA3X-01A	9.011414	Tumor	CESC
TCGA-VS-A954-01A	10.16234622	Tumor	CESC
TCGA-EA-A3HS-01A	9.333088	Tumor	CESC
TCGA-EA-A3HR-01A	9.662921347	Tumor	CESC
TCGA-ZJ-AB0H-01A	5.914208267	Tumor	CESC
TCGA-JX-A3Q0-01A	7.739729437	Tumor	CESC
TCGA-DS-A3LQ-01A	4.538406	Tumor	CESC
TCGA-EK-A2R8-01A	5.403732	Tumor	CESC
TCGA-FU-A3TX-01A	3.173023	Tumor	CESC
TCGA-EA-A556-01A	3.683235021	Tumor	CESC
TCGA-VS-A9UO-01A	2.981189	Tumor	CESC
TCGA-EX-A3L1-01A	3.811397	Tumor	CESC
TCGA-C5-A7CM-01A	5.006780198	Tumor	CESC
TCGA-ZJ-AAXF-01A	7.981163544	Tumor	CESC
TCGA-2W-A8YY-01A	5.709226343	Tumor	CESC
TCGA-VS-A9UR-01A	0.267724803	Tumor	CESC
TCGA-C5-A7X3-01A	5.125660513	Tumor	CESC
TCGA-HM-A4S6-01A	9.637439038	Tumor	CESC
TCGA-FU-A770-01A	3.193265538	Tumor	CESC
TCGA-VS-A9UC-01A	5.219651	Tumor	CESC
TCGA-DS-A1OC-01A	8.172646	Tumor	CESC
TCGA-EX-A69M-01A	8.640309659	Tumor	CESC
TCGA-C5-A1MK-01A	9.449369974	Tumor	CESC
TCGA-JW-A5VJ-01A	7.983378	Tumor	CESC
TCGA-EX-A1H6-01B	3.076507824	Tumor	CESC
TCGA-EA-A3Y4-01A	4.820015	Tumor	CESC
TCGA-JW-A5VL-01A	8.584809	Tumor	CESC
TCGA-EA-A1QS-01A	6.769232	Tumor	CESC
TCGA-EK-A2PM-01A	7.935255	Tumor	CESC
TCGA-JX-A3PZ-01A	7.872068684	Tumor	CESC
TCGA-DG-A2KK-01A	2.348337	Tumor	CESC
TCGA-VS-A8QM-01A	8.519660548	Tumor	CESC
TCGA-C5-A7CO-01A	8.781945	Tumor	CESC
TCGA-VS-A9UH-01A	8.122486796	Tumor	CESC
TCGA-EA-A439-01A	5.745692146	Tumor	CESC
TCGA-EK-A3GJ-01A	4.838697	Tumor	CESC
TCGA-EA-A3HQ-01A	8.536584	Tumor	CESC
TCGA-EA-A6QX-01A	8.954054	Tumor	CESC
TCGA-C5-A7UI-01A	8.920189409	Tumor	CESC
TCGA-ZJ-AAXD-01A	8.404556318	Tumor	CESC
TCGA-LP-A4AV-01A	9.054618746	Tumor	CESC
TCGA-VS-A950-01A	9.986569316	Tumor	CESC
TCGA-C5-A3HD-01B	4.25688	Tumor	CESC
TCGA-DS-A5RQ-01A	9.444586	Tumor	CESC
TCGA-VS-A9UP-01A	3.80801352	Tumor	CESC
TCGA-C5-A7CG-01A	2.806963	Tumor	CESC
TCGA-MY-A5BD-01A	4.451599984	Tumor	CESC
TCGA-C5-A1M6-01A	4.686035985	Tumor	CESC
TCGA-VS-A8QF-01A	8.298496086	Tumor	CESC
TCGA-EK-A2RE-01A	9.052565131	Tumor	CESC
TCGA-UC-A7PG-01A	9.771012212	Tumor	CESC
TCGA-VS-AA62-01A	4.726653615	Tumor	CESC
TCGA-C5-A2M2-01A	2.799881	Tumor	CESC
TCGA-MA-AA3Y-01A	6.348238	Tumor	CESC
TCGA-MY-A913-01A	5.438041499	Tumor	CESC
TCGA-C5-A7CK-01A	5.52895014	Tumor	CESC
TCGA-UC-A7PI-01A	2.700118	Tumor	CESC
TCGA-C5-A7X5-01A	8.463356898	Tumor	CESC
TCGA-DG-A2KJ-01A	2.226151378	Tumor	CESC
TCGA-VS-A9V3-01A	9.231521225	Tumor	CESC
TCGA-DS-A7WF-01A	0.7560322	Tumor	CESC
TCGA-C5-A8XK-01A	7.823795867	Tumor	CESC
TCGA-EA-A5FO-01A	7.027793347	Tumor	CESC
TCGA-VS-A9UZ-01A	2.730879527	Tumor	CESC
TCGA-EK-A2IP-01A	9.221201602	Tumor	CESC
TCGA-VS-A94W-01A	5.479391315	Tumor	CESC
TCGA-DS-A1OB-01A	6.883449	Tumor	CESC
TCGA-EA-A410-01A	7.691520935	Tumor	CESC
TCGA-EX-A8YF-01A	3.996288905	Tumor	CESC
TCGA-EK-A2H0-01A	9.219752	Tumor	CESC
TCGA-VS-A9UV-01A	8.773598528	Tumor	CESC
TCGA-LP-A7HU-01A	3.916127998	Tumor	CESC
TCGA-VS-A8EI-01A	6.425103027	Tumor	CESC
TCGA-BI-A0VS-01A	8.248587434	Tumor	CESC
TCGA-DS-A0VM-01A	5.030453	Tumor	CESC
TCGA-IR-A3LB-01A	3.42924	Tumor	CESC
TCGA-VS-A8EC-01A	4.981891	Tumor	CESC
TCGA-VS-A9V2-01A	7.919412418	Tumor	CESC
TCGA-EK-A3GN-01A	7.705744	Tumor	CESC
TCGA-IR-A3LA-01A	2.29357695	Tumor	CESC
TCGA-C5-A7X8-01A	2.934946061	Tumor	CESC
TCGA-EK-A2RL-01A	4.34669	Tumor	CESC
TCGA-C5-A0TN-01A	4.615827283	Tumor	CESC
TCGA-FU-A57G-01A	1.911769163	Tumor	CESC
TCGA-EK-A2PI-01A	8.050938	Tumor	CESC
TCGA-Q1-A73P-01A	5.009347	Tumor	CESC
TCGA-C5-A1MP-01A	8.887949754	Tumor	CESC
TCGA-VS-A8EL-01A	7.295549	Tumor	CESC
TCGA-C5-A1BQ-01C	9.036655	Tumor	CESC
TCGA-ZJ-AAXI-01A	10.113096002	Tumor	CESC
TCGA-FU-A23K-01A	4.520108521	Tumor	CESC
TCGA-Q1-A6DT-01A	8.159680427	Tumor	CESC
TCGA-EK-A2H1-01A	5.349378981	Tumor	CESC
TCGA-C5-A1M5-01A	8.707160785	Tumor	CESC
TCGA-EA-A44S-01A	9.137282	Tumor	CESC
TCGA-EA-A78R-01A	8.919738612	Tumor	CESC
TCGA-C5-A7XC-01A	8.782528569	Tumor	CESC
TCGA-VS-A9V4-01A	4.467054036	Tumor	CESC
TCGA-EK-A2RA-01A	5.257849	Tumor	CESC
TCGA-EX-A1H5-01A	7.284368655	Tumor	CESC
TCGA-VS-A953-01A	10.46485	Tumor	CESC
TCGA-MA-AA3Z-01A	6.937460225	Tumor	CESC
TCGA-VS-A959-01A	3.940363003	Tumor	CESC
TCGA-FU-A3EO-01A	1.453291863	Tumor	CESC
TCGA-BI-A20A-01A	3.993139905	Tumor	CESC
TCGA-DS-A1OD-01A	2.544946	Tumor	CESC
TCGA-C5-A1M9-01A	3.092674	Tumor	CESC
TCGA-MY-A5BF-11A	3.440974652	Normal	CESC
TCGA-Q1-A6DW-01A	10.0704	Tumor	CESC
TCGA-C5-A3HF-01A	5.052744	Tumor	CESC
TCGA-VS-A8Q9-01A	9.045513558	Tumor	CESC
TCGA-Q1-A5R2-01A	10.29168	Tumor	CESC
TCGA-VS-A8Q8-01A	10.120968702	Tumor	CESC
TCGA-C5-A1BJ-01A	7.783891	Tumor	CESC
TCGA-Q1-A6DV-01A	2.704544	Tumor	CESC
TCGA-EK-A3GK-01A	3.209271413	Tumor	CESC
TCGA-IR-A3LF-01A	2.503962	Tumor	CESC
TCGA-C5-A1M7-01A	5.537572	Tumor	CESC
TCGA-EK-A2PL-01A	9.056632728	Tumor	CESC
TCGA-LP-A4AU-01A	8.086387	Tumor	CESC
TCGA-ZJ-AAXJ-01A	8.625217872	Tumor	CESC
TCGA-VS-A94Z-01A	5.116194997	Tumor	CESC
TCGA-EK-A2GZ-01A	9.208275	Tumor	CESC
TCGA-JW-A852-01A	8.047191	Tumor	CESC
TCGA-VS-A9V5-01A	0.65026552	Tumor	CESC
TCGA-ZJ-AAXB-01A	4.795607727	Tumor	CESC
TCGA-EK-A2R9-01A	6.598006	Tumor	CESC
TCGA-C5-A3HE-01A	4.43369729	Tumor	CESC
TCGA-ZJ-A8QR-01A	8.582005101	Tumor	CESC
TCGA-EK-A2RC-01A	9.02945	Tumor	CESC
TCGA-C5-A1ML-01A	7.141074899	Tumor	CESC
TCGA-FU-A5XV-01A	8.589204288	Tumor	CESC
TCGA-EA-A43B-01A	3.570691892	Tumor	CESC
TCGA-MA-AA42-01A	8.553067	Tumor	CESC
TCGA-VS-A9UJ-01A	0.533002114	Tumor	CESC
TCGA-VS-A9V1-01A	2.510612781	Tumor	CESC
TCGA-JW-AAVH-01A	6.60535275	Tumor	CESC
TCGA-VS-A8EJ-01A	2.956228	Tumor	CESC
TCGA-Q1-A73O-01A	8.736954	Tumor	CESC
TCGA-FU-A2QG-01A	4.807917	Tumor	CESC
TCGA-DS-A1O9-01A	8.509832	Tumor	CESC
TCGA-VS-A8QA-01A	3.605406	Tumor	CESC
TCGA-C5-A1MH-01A	6.906961	Tumor	CESC
TCGA-XS-A8TJ-01A	6.136519685	Tumor	CESC
TCGA-C5-A1ME-01A	3.080257	Tumor	CESC
TCGA-C5-A2LZ-01A	9.774052	Tumor	CESC
TCGA-HM-A3JJ-11A	1.674668732	Normal	CESC
TCGA-GH-A9DA-01A	4.56891655	Tumor	CESC
TCGA-VS-A8QH-01A	4.028382663	Tumor	CESC
TCGA-VS-A9U6-01A	5.558979	Tumor	CESC
TCGA-C5-A8YQ-01A	3.632865	Tumor	CESC
TCGA-DS-A1OA-01A	9.664105	Tumor	CESC
TCGA-HG-A2PA-01A	7.040330421	Tumor	CESC
TCGA-EA-A3QD-01A	6.083107	Tumor	CESC
TCGA-C5-A7UC-01A	5.703228	Tumor	CESC
TCGA-MA-AA43-01A	6.78777608	Tumor	CESC
TCGA-Q1-A73R-01A	2.922789	Tumor	CESC
TCGA-PN-A8MA-01A	3.38192443	Tumor	CESC
TCGA-C5-A2LV-01A	7.151692	Tumor	CESC
TCGA-VS-A9UQ-01A	1.274327401	Tumor	CESC
TCGA-MY-A5BF-01A	11.5659	Tumor	CESC
TCGA-JX-A3Q8-01A	1.06427971	Tumor	CESC
TCGA-VS-A9UM-01A	8.709455961	Tumor	CESC
TCGA-VS-A8EH-01A	9.618299	Tumor	CESC
TCGA-LP-A4AW-01A	5.774113742	Tumor	CESC
TCGA-C5-A1MJ-01A	3.763264085	Tumor	CESC
TCGA-UC-A7PD-01A	7.577529	Tumor	CESC
TCGA-EK-A2RK-01A	8.184582	Tumor	CESC
TCGA-Q1-A5R1-01A	1.828175677	Tumor	CESC
TCGA-VS-A9U5-01A	4.942831823	Tumor	CESC
TCGA-EA-A3QE-01A	9.402971	Tumor	CESC
TCGA-EK-A3GM-01A	1.589704276	Tumor	CESC
TCGA-EA-A3HT-01A	8.612308	Tumor	CESC
TCGA-IR-A3L7-01A	6.983451809	Tumor	CESC
TCGA-C5-A2LX-01A	4.45535	Tumor	CESC
TCGA-MU-A51Y-01A	8.32396	Tumor	CESC
TCGA-JX-A5QV-01A	8.168147131	Tumor	CESC
TCGA-FU-A3HY-01A	8.24088	Tumor	CESC
TCGA-MU-A8JM-01A	9.102953305	Tumor	CESC
TCGA-RA-A741-01A	6.387841605	Tumor	CESC
TCGA-C5-A1BF-01B	6.397654	Tumor	CESC
TCGA-C5-A3HL-01A	9.803146	Tumor	CESC
TCGA-EK-A2RN-01A	10.743078549	Tumor	CESC
TCGA-C5-A901-01A	10.16657	Tumor	CESC
TCGA-VS-A9UI-01A	7.832203383	Tumor	CESC
TCGA-VS-A9UY-01A	9.414262611	Tumor	CESC
TCGA-C5-A1MF-01A	6.938109023	Tumor	CESC
TCGA-VS-A9UL-01A	2.38396888	Tumor	CESC
TCGA-ZJ-AAXN-01A	7.120984	Tumor	CESC
TCGA-ZJ-A8QQ-01A	9.098253	Tumor	CESC
TCGA-C5-A8XI-01A	6.641819	Tumor	CESC
TCGA-C5-A8XJ-01A	8.464433	Tumor	CESC
TCGA-EA-A5ZF-01A	4.266317847	Tumor	CESC
TCGA-IR-A3LC-01A	9.279126	Tumor	CESC
[truncated: 9,058 more rows]
