# Supplementary material for: Oncogenic role and potential regulatory mechanism of fatty acid binding protein 5 based on a pan-cancer analysis
Source: Sci Rep. 2023 Mar 11;13:4060. doi: 10.1038/s41598-023-30695-9 (PMC10008585; doi:10.1038/s41598-023-30695-9)
Supplement: Supplementary file 1 — Supplementary Information. [file 41598_2023_30695_MOESM1_ESM.zip › Supplementary Data/╩2╛▌/FABP5╜ß║╧╡─miRNA/ENCORI_hg19_CLIP-seq_miRNA-target_all_FABP5.xls]

#please cite:
#Zhou KR, Liu S, Cai L, et al. ENCORI: The Encyclopedia of RNA Interactomes.
#2.Li JH, et al.starBase v2.0: decoding miRNA-ceRNA, miRNA-ncRNA and protein-RNA interaction networks from large-scale CLIP-Seq data , Nucleic Acids Res. 2014 Jan;42:D92-7.
miRNAid	miRNAname	geneID	geneName	geneType	chromosome	narrowStart	narrowEnd	broadStart	broadEnd	strand	clipExpNum	degraExpNum	RBP	PITA	RNA22	miRmap	microT	miRanda	PicTar	TargetScan	pancancerNum
MIMAT0000070	hsa-miR-17-5p	ENSG00000164687	FABP5	protein_coding	chr8	82195679	82195701	82195679	82195701	+	5	6	AGO2	0	1	0	0	0	0	0	0
MIMAT0000075	hsa-miR-20a-5p	ENSG00000164687	FABP5	protein_coding	chr8	82195679	82195701	82195679	82195701	+	5	6	AGO2	0	1	0	0	0	0	0	0
MIMAT0000077	hsa-miR-22-3p	ENSG00000164687	FABP5	protein_coding	chr8	82196939	82196944	82196924	82196945	+	2	0	AGO1,AGO2	1	0	1	0	1	0	0	3
MIMAT0000093	hsa-miR-93-5p	ENSG00000164687	FABP5	protein_coding	chr8	82195679	82195701	82195679	82195701	+	5	6	AGO2	0	1	0	0	0	0	0	1
MIMAT0000103	hsa-miR-106a-5p	ENSG00000164687	FABP5	protein_coding	chr8	82195679	82195701	82195679	82195701	+	5	5	AGO2	0	1	0	0	0	0	0	5
MIMAT0000433	hsa-miR-142-5p	ENSG00000164687	FABP5	protein_coding	chr8	82196917	82196922	82196917	82196922	+	2	0	AGO1,AGO2	1	0	0	0	0	0	0	1
MIMAT0000680	hsa-miR-106b-5p	ENSG00000164687	FABP5	protein_coding	chr8	82195681	82195701	82195681	82195701	+	5	6	AGO2	0	1	0	0	0	0	0	4
MIMAT0000684	hsa-miR-302a-3p	ENSG00000164687	FABP5	protein_coding	chr8	82195679	82195700	82195679	82195700	+	5	6	AGO2	0	1	0	0	0	0	0	3
MIMAT0000715	hsa-miR-302b-3p	ENSG00000164687	FABP5	protein_coding	chr8	82195679	82195700	82195679	82195700	+	5	6	AGO2	0	1	0	0	0	0	0	3
MIMAT0000717	hsa-miR-302c-3p	ENSG00000164687	FABP5	protein_coding	chr8	82195679	82195700	82195679	82195700	+	5	6	AGO2	0	1	0	0	0	0	0	0
MIMAT0000718	hsa-miR-302d-3p	ENSG00000164687	FABP5	protein_coding	chr8	82195679	82195700	82195679	82195700	+	5	6	AGO2	0	1	0	0	0	0	0	2
MIMAT0000735	hsa-miR-380-3p	ENSG00000164687	FABP5	protein_coding	chr8	82196933	82196938	82196933	82196938	+	2	0	AGO1,AGO2	1	0	0	0	0	0	0	1
MIMAT0001413	hsa-miR-20b-5p	ENSG00000164687	FABP5	protein_coding	chr8	82195679	82195701	82195679	82195701	+	5	5	AGO2	0	1	0	0	0	0	0	2
MIMAT0001629	hsa-miR-329-3p	ENSG00000164687	FABP5	protein_coding	chr8	82196931	82196959	82196931	82196959	+	2	0	AGO1,AGO2	0	0	0	1	0	0	0	3
MIMAT0001639	hsa-miR-409-3p	ENSG00000164687	FABP5	protein_coding	chr8	82196927	82196932	82196927	82196932	+	2	0	AGO1,AGO2	1	0	0	0	0	0	0	1
MIMAT0003242	hsa-miR-577	ENSG00000164687	FABP5	protein_coding	chr8	82196913	82196918	82196913	82196918	+	2	0	AGO1,AGO2	1	0	0	0	0	0	0	8
MIMAT0004683	hsa-miR-362-3p	ENSG00000164687	FABP5	protein_coding	chr8	82196931	82196959	82196931	82196959	+	2	0	AGO1,AGO2	0	0	0	1	0	0	0	5
