# Supplementary material for: Oncogenic role and potential regulatory mechanism of fatty acid binding protein 5 based on a pan-cancer analysis
Source: Sci Rep. 2023 Mar 11;13:4060. doi: 10.1038/s41598-023-30695-9 (PMC10008585; doi:10.1038/s41598-023-30695-9)
Supplement: Supplementary file 1 — Supplementary Information. [file 41598_2023_30695_MOESM1_ESM.zip › Supplementary Data/╩2╛▌/FABP5╜ß║╧╡─miRNA/miRNA.txt]

Node1	Node2
hsa-miR-17-5p	FABP5
hsa-miR-20a-5p	FABP5
hsa-miR-22-3p	FABP5
hsa-miR-93-5p	FABP5
hsa-miR-106a-5p	FABP5
hsa-miR-142-5p	FABP5
hsa-miR-106b-5p	FABP5
hsa-miR-302a-3p	FABP5
hsa-miR-302b-3p	FABP5
hsa-miR-302c-3p	FABP5
hsa-miR-302d-3p	FABP5
hsa-miR-380-3p	FABP5
hsa-miR-20b-5p	FABP5
hsa-miR-329-3p	FABP5
hsa-miR-409-3p	FABP5
hsa-miR-577	FABP5
hsa-miR-362-3p	FABP5
