# Supplementary material for: Oncogenic role and potential regulatory mechanism of fatty acid binding protein 5 based on a pan-cancer analysis
Source: Sci Rep. 2023 Mar 11;13:4060. doi: 10.1038/s41598-023-30695-9 (PMC10008585; doi:10.1038/s41598-023-30695-9)
Supplement: Supplementary file 1 — Supplementary Information. [file 41598_2023_30695_MOESM1_ESM.zip › Supplementary Data/╩2╛▌/Network in LIHC/ceRNA.network.txt]

Node1	Node2
GUSBP11	hsa-miR-22-3p
SNHG16	hsa-miR-22-3p
TTC28-AS1	hsa-miR-22-3p
CD27-AS1	hsa-miR-22-3p
FABP5	hsa-miR-22-3p
