# Supplementary material for: Oncogenic role and potential regulatory mechanism of fatty acid binding protein 5 based on a pan-cancer analysis
Source: Sci Rep. 2023 Mar 11;13:4060. doi: 10.1038/s41598-023-30695-9 (PMC10008585; doi:10.1038/s41598-023-30695-9)
Supplement: Supplementary file 1 — Supplementary Information. [file 41598_2023_30695_MOESM1_ESM.zip › Supplementary Data/╩2╛▌/PCR.xls]

## Sheet: Sample Setup
Block Type	96-Well 0.2-mL Block
Calibration Background is expired	No
Calibration Background performed on	03-09-2022
Calibration Pure Dye ABY is expired	No
Calibration Pure Dye ABY performed on	03-09-2022
Calibration Pure Dye CY5 is expired	No
Calibration Pure Dye CY5 performed on	03-09-2022
Calibration Pure Dye FAM is expired	No
Calibration Pure Dye FAM performed on	03-09-2022
Calibration Pure Dye JUN is expired	No
Calibration Pure Dye JUN performed on	03-09-2022
Calibration Pure Dye MUSTANG PURPLE is expired	No
Calibration Pure Dye MUSTANG PURPLE performed on	03-09-2022
Calibration Pure Dye NED is expired	No
Calibration Pure Dye NED performed on	03-09-2022
Calibration Pure Dye ROX is expired	No
Calibration Pure Dye ROX performed on	03-09-2022
Calibration Pure Dye SYBR is expired	No
Calibration Pure Dye SYBR performed on	03-09-2022
Calibration Pure Dye TAMRA is expired	No
Calibration Pure Dye TAMRA performed on	03-09-2022
Calibration Pure Dye VIC is expired	No
Calibration Pure Dye VIC performed on	03-09-2022
Calibration ROI is expired	No
Calibration ROI performed on	03-09-2022
Calibration Uniformity is expired	No
Calibration Uniformity performed on	03-09-2022
Chemistry	SYBR_GREEN
Date Created	2023-02-08 19:27:56 PM CST
Experiment Barcode
Experiment Comment
Experiment File Name	D:\Q5 data\TB-SXC\2023-02-08_180039.eds
Experiment Name	2023-02-08_180039
Experiment Run End Time	2023-02-09 03:22:37 AM CST
Experiment Type	Comparative Cт (ΔΔCт)
Instrument Name	272522169
Instrument Serial Number	272522169
Instrument Type	QuantStudio™ 5 System
Passive Reference	ROX
Post-read Stage/Step
Pre-read Stage/Step
Quantification Cycle Method	Ct
Signal Smoothing On	true
Stage where Melt Analysis is performed	Stage3
Stage/ Cycle where Ct Analysis is performed	Stage2, Step2
User Name
Well	Well Position	Sample Name	Sample Color	Biogroup Name	Biogroup Color	Target Name	Target Color	Task	Reporter	Quencher	Quantity	Comments
1	A1
2	A2
3	A3
4	A4
5	A5
6	A6
7	A7
8	A8
9	A9
10	A10
11	A11
12	A12
13	B1
14	B2
15	B3
16	B4
17	B5
18	B6
19	B7
20	B8
21	B9
22	B10
23	B11
24	B12
25	C1
26	C2
27	C3	HepG2 nc	RGB(176,23,31)			U6	RGB(176,23,31)	UNKNOWN	SYBR	None
28	C4	HepG2 nc	RGB(176,23,31)			miRNA-22-3p	RGB(0,0,255)	UNKNOWN	SYBR	None
29	C5	HepG2 mimics	RGB(0,0,255)			U6	RGB(176,23,31)	UNKNOWN	SYBR	None
30	C6	HepG2 mimics	RGB(0,0,255)			miRNA-22-3p	RGB(0,0,255)	UNKNOWN	SYBR	None
31	C7	Hep3B nc	RGB(0,139,69)			U6	RGB(176,23,31)	UNKNOWN	SYBR	None
32	C8	Hep3B nc	RGB(0,139,69)			miRNA-22-3p	RGB(0,0,255)	UNKNOWN	SYBR	None
33	C9	Hep3B mimics	RGB(255,127,0)			U6	RGB(176,23,31)	UNKNOWN	SYBR	None
34	C10	Hep3B mimics	RGB(255,127,0)			miRNA-22-3p	RGB(0,0,255)	UNKNOWN	SYBR	None
35	C11
36	C12
37	D1
38	D2
39	D3	HepG2 nc	RGB(176,23,31)			U6	RGB(176,23,31)	UNKNOWN	SYBR	None
40	D4	HepG2 nc	RGB(176,23,31)			miRNA-22-3p	RGB(0,0,255)	UNKNOWN	SYBR	None
41	D5	HepG2 mimics	RGB(0,0,255)			U6	RGB(176,23,31)	UNKNOWN	SYBR	None
42	D6	HepG2 mimics	RGB(0,0,255)			miRNA-22-3p	RGB(0,0,255)	UNKNOWN	SYBR	None
43	D7	Hep3B nc	RGB(0,139,69)			U6	RGB(176,23,31)	UNKNOWN	SYBR	None
44	D8	Hep3B nc	RGB(0,139,69)			miRNA-22-3p	RGB(0,0,255)	UNKNOWN	SYBR	None
45	D9	Hep3B mimics	RGB(255,127,0)			U6	RGB(176,23,31)	UNKNOWN	SYBR	None
46	D10	Hep3B mimics	RGB(255,127,0)			miRNA-22-3p	RGB(0,0,255)	UNKNOWN	SYBR	None
47	D11
48	D12
49	E1
50	E2
51	E3	HepG2 nc	RGB(176,23,31)			U6	RGB(176,23,31)	UNKNOWN	SYBR	None
52	E4	HepG2 nc	RGB(176,23,31)			miRNA-22-3p	RGB(0,0,255)	UNKNOWN	SYBR	None
53	E5	HepG2 mimics	RGB(0,0,255)			U6	RGB(176,23,31)	UNKNOWN	SYBR	None
54	E6	HepG2 mimics	RGB(0,0,255)			miRNA-22-3p	RGB(0,0,255)	UNKNOWN	SYBR	None
55	E7	Hep3B nc	RGB(0,139,69)			U6	RGB(176,23,31)	UNKNOWN	SYBR	None
56	E8	Hep3B nc	RGB(0,139,69)			miRNA-22-3p	RGB(0,0,255)	UNKNOWN	SYBR	None
57	E9	Hep3B mimics	RGB(255,127,0)			U6	RGB(176,23,31)	UNKNOWN	SYBR	None
58	E10	Hep3B mimics	RGB(255,127,0)			miRNA-22-3p	RGB(0,0,255)	UNKNOWN	SYBR	None
59	E11
60	E12
61	F1
62	F2
63	F3
64	F4
65	F5
66	F6
67	F7
68	F8
69	F9
70	F10
71	F11
72	F12
73	G1
74	G2
75	G3
76	G4
77	G5
78	G6
79	G7
80	G8
81	G9
82	G10
83	G11
84	G12
85	H1
86	H2
87	H3
88	H4
89	H5
90	H6
91	H7
92	H8
93	H9
94	H10
95	H11
96	H12

## Sheet: Amplification Data
Block Type	96-Well 0.2-mL Block
Calibration Background is expired	No
Calibration Background performed on	03-09-2022
Calibration Pure Dye ABY is expired	No
Calibration Pure Dye ABY performed on	03-09-2022
Calibration Pure Dye CY5 is expired	No
Calibration Pure Dye CY5 performed on	03-09-2022
Calibration Pure Dye FAM is expired	No
Calibration Pure Dye FAM performed on	03-09-2022
Calibration Pure Dye JUN is expired	No
Calibration Pure Dye JUN performed on	03-09-2022
Calibration Pure Dye MUSTANG PURPLE is expired	No
Calibration Pure Dye MUSTANG PURPLE performed on	03-09-2022
Calibration Pure Dye NED is expired	No
Calibration Pure Dye NED performed on	03-09-2022
Calibration Pure Dye ROX is expired	No
Calibration Pure Dye ROX performed on	03-09-2022
Calibration Pure Dye SYBR is expired	No
Calibration Pure Dye SYBR performed on	03-09-2022
Calibration Pure Dye TAMRA is expired	No
Calibration Pure Dye TAMRA performed on	03-09-2022
Calibration Pure Dye VIC is expired	No
Calibration Pure Dye VIC performed on	03-09-2022
Calibration ROI is expired	No
Calibration ROI performed on	03-09-2022
Calibration Uniformity is expired	No
Calibration Uniformity performed on	03-09-2022
Chemistry	SYBR_GREEN
Date Created	2023-02-08 19:27:57 PM CST
Experiment Barcode
Experiment Comment
Experiment File Name	D:\Q5 data\TB-SXC\2023-02-08_180039.eds
Experiment Name	2023-02-08_180039
Experiment Run End Time	2023-02-09 03:22:37 AM CST
Experiment Type	Comparative Cт (ΔΔCт)
Instrument Name	272522169
Instrument Serial Number	272522169
Instrument Type	QuantStudio™ 5 System
Passive Reference	ROX
Post-read Stage/Step
Pre-read Stage/Step
Quantification Cycle Method	Ct
Signal Smoothing On	true
Stage where Melt Analysis is performed	Stage3
Stage/ Cycle where Ct Analysis is performed	Stage2, Step2
User Name
Well	Well Position	Cycle	Target Name	Rn	Delta Rn
1	A1	1
1	A1	2
1	A1	3
1	A1	4
1	A1	5
1	A1	6
1	A1	7
1	A1	8
1	A1	9
1	A1	10
1	A1	11
1	A1	12
1	A1	13
1	A1	14
1	A1	15
1	A1	16
1	A1	17
1	A1	18
1	A1	19
1	A1	20
1	A1	21
1	A1	22
1	A1	23
1	A1	24
1	A1	25
1	A1	26
1	A1	27
1	A1	28
1	A1	29
1	A1	30
1	A1	31
1	A1	32
1	A1	33
1	A1	34
1	A1	35
1	A1	36
1	A1	37
1	A1	38
1	A1	39
1	A1	40
2	A2	1
2	A2	2
2	A2	3
2	A2	4
2	A2	5
2	A2	6
2	A2	7
2	A2	8
2	A2	9
2	A2	10
2	A2	11
2	A2	12
2	A2	13
2	A2	14
2	A2	15
2	A2	16
2	A2	17
2	A2	18
2	A2	19
2	A2	20
2	A2	21
2	A2	22
2	A2	23
2	A2	24
2	A2	25
2	A2	26
2	A2	27
2	A2	28
2	A2	29
2	A2	30
2	A2	31
2	A2	32
2	A2	33
2	A2	34
2	A2	35
2	A2	36
2	A2	37
2	A2	38
2	A2	39
2	A2	40
3	A3	1
3	A3	2
3	A3	3
3	A3	4
3	A3	5
3	A3	6
3	A3	7
3	A3	8
3	A3	9
3	A3	10
3	A3	11
3	A3	12
3	A3	13
3	A3	14
3	A3	15
3	A3	16
3	A3	17
3	A3	18
3	A3	19
3	A3	20
3	A3	21
3	A3	22
3	A3	23
3	A3	24
3	A3	25
3	A3	26
3	A3	27
3	A3	28
3	A3	29
3	A3	30
3	A3	31
3	A3	32
3	A3	33
3	A3	34
3	A3	35
3	A3	36
3	A3	37
3	A3	38
3	A3	39
3	A3	40
4	A4	1
4	A4	2
4	A4	3
4	A4	4
4	A4	5
4	A4	6
4	A4	7
4	A4	8
4	A4	9
4	A4	10
4	A4	11
4	A4	12
4	A4	13
4	A4	14
4	A4	15
4	A4	16
4	A4	17
4	A4	18
4	A4	19
4	A4	20
4	A4	21
4	A4	22
4	A4	23
4	A4	24
4	A4	25
4	A4	26
4	A4	27
4	A4	28
4	A4	29
4	A4	30
4	A4	31
4	A4	32
4	A4	33
4	A4	34
4	A4	35
4	A4	36
4	A4	37
4	A4	38
4	A4	39
4	A4	40
5	A5	1
5	A5	2
5	A5	3
5	A5	4
5	A5	5
5	A5	6
5	A5	7
5	A5	8
5	A5	9
5	A5	10
5	A5	11
5	A5	12
5	A5	13
5	A5	14
5	A5	15
5	A5	16
5	A5	17
5	A5	18
5	A5	19
5	A5	20
5	A5	21
5	A5	22
5	A5	23
5	A5	24
5	A5	25
5	A5	26
5	A5	27
5	A5	28
5	A5	29
5	A5	30
5	A5	31
5	A5	32
5	A5	33
5	A5	34
5	A5	35
5	A5	36
5	A5	37
5	A5	38
5	A5	39
5	A5	40
6	A6	1
6	A6	2
6	A6	3
6	A6	4
6	A6	5
6	A6	6
6	A6	7
6	A6	8
6	A6	9
6	A6	10
6	A6	11
6	A6	12
6	A6	13
6	A6	14
6	A6	15
6	A6	16
6	A6	17
6	A6	18
6	A6	19
6	A6	20
6	A6	21
6	A6	22
6	A6	23
6	A6	24
6	A6	25
6	A6	26
6	A6	27
6	A6	28
6	A6	29
6	A6	30
6	A6	31
6	A6	32
6	A6	33
6	A6	34
6	A6	35
6	A6	36
6	A6	37
6	A6	38
6	A6	39
6	A6	40
7	A7	1
7	A7	2
7	A7	3
7	A7	4
7	A7	5
7	A7	6
7	A7	7
7	A7	8
7	A7	9
7	A7	10
7	A7	11
7	A7	12
7	A7	13
7	A7	14
7	A7	15
7	A7	16
7	A7	17
7	A7	18
7	A7	19
7	A7	20
7	A7	21
7	A7	22
7	A7	23
7	A7	24
7	A7	25
7	A7	26
7	A7	27
7	A7	28
7	A7	29
7	A7	30
7	A7	31
7	A7	32
7	A7	33
7	A7	34
7	A7	35
7	A7	36
7	A7	37
7	A7	38
7	A7	39
7	A7	40
8	A8	1
8	A8	2
8	A8	3
8	A8	4
8	A8	5
8	A8	6
8	A8	7
8	A8	8
8	A8	9
8	A8	10
8	A8	11
8	A8	12
8	A8	13
8	A8	14
8	A8	15
8	A8	16
8	A8	17
8	A8	18
8	A8	19
8	A8	20
8	A8	21
8	A8	22
8	A8	23
8	A8	24
8	A8	25
8	A8	26
8	A8	27
8	A8	28
8	A8	29
8	A8	30
8	A8	31
8	A8	32
8	A8	33
8	A8	34
8	A8	35
8	A8	36
8	A8	37
8	A8	38
8	A8	39
8	A8	40
9	A9	1
9	A9	2
9	A9	3
9	A9	4
9	A9	5
9	A9	6
9	A9	7
9	A9	8
9	A9	9
9	A9	10
9	A9	11
9	A9	12
9	A9	13
9	A9	14
9	A9	15
9	A9	16
9	A9	17
9	A9	18
9	A9	19
9	A9	20
9	A9	21
9	A9	22
9	A9	23
9	A9	24
9	A9	25
9	A9	26
9	A9	27
9	A9	28
9	A9	29
9	A9	30
9	A9	31
9	A9	32
9	A9	33
9	A9	34
9	A9	35
9	A9	36
9	A9	37
9	A9	38
9	A9	39
9	A9	40
10	A10	1
10	A10	2
10	A10	3
10	A10	4
10	A10	5
10	A10	6
10	A10	7
10	A10	8
10	A10	9
10	A10	10
10	A10	11
10	A10	12
10	A10	13
10	A10	14
10	A10	15
10	A10	16
10	A10	17
10	A10	18
10	A10	19
10	A10	20
10	A10	21
10	A10	22
10	A10	23
10	A10	24
10	A10	25
10	A10	26
10	A10	27
10	A10	28
10	A10	29
10	A10	30
10	A10	31
10	A10	32
10	A10	33
10	A10	34
10	A10	35
10	A10	36
10	A10	37
10	A10	38
10	A10	39
10	A10	40
11	A11	1
11	A11	2
11	A11	3
11	A11	4
11	A11	5
11	A11	6
11	A11	7
11	A11	8
11	A11	9
11	A11	10
11	A11	11
11	A11	12
11	A11	13
11	A11	14
11	A11	15
11	A11	16
11	A11	17
11	A11	18
11	A11	19
11	A11	20
11	A11	21
11	A11	22
11	A11	23
11	A11	24
11	A11	25
11	A11	26
11	A11	27
11	A11	28
11	A11	29
11	A11	30
11	A11	31
11	A11	32
11	A11	33
11	A11	34
11	A11	35
11	A11	36
11	A11	37
11	A11	38
11	A11	39
11	A11	40
12	A12	1
12	A12	2
12	A12	3
12	A12	4
12	A12	5
12	A12	6
12	A12	7
12	A12	8
12	A12	9
12	A12	10
12	A12	11
12	A12	12
12	A12	13
12	A12	14
12	A12	15
12	A12	16
12	A12	17
12	A12	18
12	A12	19
12	A12	20
12	A12	21
12	A12	22
12	A12	23
12	A12	24
12	A12	25
12	A12	26
12	A12	27
12	A12	28
12	A12	29
12	A12	30
12	A12	31
12	A12	32
12	A12	33
12	A12	34
12	A12	35
12	A12	36
12	A12	37
12	A12	38
12	A12	39
12	A12	40
13	B1	1
13	B1	2
13	B1	3
13	B1	4
13	B1	5
13	B1	6
13	B1	7
13	B1	8
13	B1	9
13	B1	10
13	B1	11
13	B1	12
13	B1	13
13	B1	14
13	B1	15
13	B1	16
13	B1	17
13	B1	18
13	B1	19
13	B1	20
13	B1	21
13	B1	22
13	B1	23
13	B1	24
13	B1	25
13	B1	26
13	B1	27
13	B1	28
13	B1	29
13	B1	30
13	B1	31
13	B1	32
13	B1	33
13	B1	34
13	B1	35
13	B1	36
13	B1	37
13	B1	38
13	B1	39
13	B1	40
14	B2	1
14	B2	2
14	B2	3
14	B2	4
14	B2	5
14	B2	6
14	B2	7
14	B2	8
14	B2	9
14	B2	10
14	B2	11
14	B2	12
14	B2	13
14	B2	14
14	B2	15
14	B2	16
14	B2	17
14	B2	18
14	B2	19
14	B2	20
14	B2	21
14	B2	22
14	B2	23
14	B2	24
14	B2	25
14	B2	26
14	B2	27
14	B2	28
14	B2	29
14	B2	30
14	B2	31
14	B2	32
14	B2	33
14	B2	34
14	B2	35
14	B2	36
14	B2	37
14	B2	38
14	B2	39
14	B2	40
15	B3	1
15	B3	2
15	B3	3
15	B3	4
15	B3	5
15	B3	6
15	B3	7
15	B3	8
15	B3	9
15	B3	10
15	B3	11
15	B3	12
15	B3	13
15	B3	14
15	B3	15
15	B3	16
15	B3	17
15	B3	18
15	B3	19
15	B3	20
15	B3	21
15	B3	22
15	B3	23
15	B3	24
15	B3	25
15	B3	26
15	B3	27
15	B3	28
15	B3	29
15	B3	30
15	B3	31
15	B3	32
15	B3	33
15	B3	34
15	B3	35
15	B3	36
15	B3	37
15	B3	38
15	B3	39
15	B3	40
16	B4	1
16	B4	2
16	B4	3
16	B4	4
16	B4	5
16	B4	6
16	B4	7
16	B4	8
16	B4	9
16	B4	10
16	B4	11
16	B4	12
16	B4	13
16	B4	14
16	B4	15
16	B4	16
16	B4	17
16	B4	18
16	B4	19
16	B4	20
16	B4	21
16	B4	22
16	B4	23
16	B4	24
16	B4	25
16	B4	26
16	B4	27
16	B4	28
16	B4	29
16	B4	30
16	B4	31
16	B4	32
16	B4	33
16	B4	34
16	B4	35
16	B4	36
16	B4	37
16	B4	38
16	B4	39
16	B4	40
17	B5	1
17	B5	2
17	B5	3
17	B5	4
17	B5	5
17	B5	6
17	B5	7
17	B5	8
17	B5	9
17	B5	10
17	B5	11
17	B5	12
17	B5	13
17	B5	14
17	B5	15
17	B5	16
17	B5	17
17	B5	18
17	B5	19
17	B5	20
17	B5	21
17	B5	22
17	B5	23
17	B5	24
17	B5	25
17	B5	26
17	B5	27
17	B5	28
17	B5	29
17	B5	30
17	B5	31
17	B5	32
17	B5	33
17	B5	34
17	B5	35
17	B5	36
17	B5	37
17	B5	38
17	B5	39
17	B5	40
18	B6	1
18	B6	2
18	B6	3
18	B6	4
18	B6	5
18	B6	6
18	B6	7
18	B6	8
18	B6	9
18	B6	10
18	B6	11
18	B6	12
18	B6	13
18	B6	14
18	B6	15
18	B6	16
18	B6	17
18	B6	18
18	B6	19
18	B6	20
18	B6	21
18	B6	22
18	B6	23
18	B6	24
18	B6	25
18	B6	26
18	B6	27
18	B6	28
18	B6	29
18	B6	30
18	B6	31
18	B6	32
18	B6	33
18	B6	34
18	B6	35
18	B6	36
18	B6	37
18	B6	38
18	B6	39
18	B6	40
19	B7	1
19	B7	2
19	B7	3
19	B7	4
19	B7	5
19	B7	6
19	B7	7
19	B7	8
19	B7	9
19	B7	10
19	B7	11
19	B7	12
19	B7	13
19	B7	14
19	B7	15
19	B7	16
19	B7	17
19	B7	18
19	B7	19
19	B7	20
19	B7	21
19	B7	22
19	B7	23
19	B7	24
19	B7	25
19	B7	26
19	B7	27
19	B7	28
19	B7	29
19	B7	30
19	B7	31
19	B7	32
19	B7	33
19	B7	34
19	B7	35
19	B7	36
19	B7	37
19	B7	38
19	B7	39
19	B7	40
20	B8	1
20	B8	2
20	B8	3
20	B8	4
20	B8	5
20	B8	6
20	B8	7
20	B8	8
20	B8	9
20	B8	10
20	B8	11
20	B8	12
20	B8	13
20	B8	14
20	B8	15
20	B8	16
20	B8	17
20	B8	18
20	B8	19
20	B8	20
20	B8	21
20	B8	22
20	B8	23
20	B8	24
20	B8	25
20	B8	26
20	B8	27
20	B8	28
20	B8	29
20	B8	30
20	B8	31
20	B8	32
20	B8	33
20	B8	34
20	B8	35
20	B8	36
20	B8	37
20	B8	38
20	B8	39
20	B8	40
21	B9	1
21	B9	2
21	B9	3
21	B9	4
21	B9	5
21	B9	6
21	B9	7
21	B9	8
21	B9	9
21	B9	10
21	B9	11
21	B9	12
21	B9	13
21	B9	14
21	B9	15
21	B9	16
21	B9	17
21	B9	18
21	B9	19
21	B9	20
21	B9	21
21	B9	22
21	B9	23
21	B9	24
21	B9	25
21	B9	26
21	B9	27
21	B9	28
21	B9	29
21	B9	30
21	B9	31
21	B9	32
21	B9	33
21	B9	34
21	B9	35
21	B9	36
21	B9	37
21	B9	38
21	B9	39
21	B9	40
22	B10	1
22	B10	2
22	B10	3
22	B10	4
22	B10	5
22	B10	6
22	B10	7
22	B10	8
22	B10	9
22	B10	10
22	B10	11
22	B10	12
22	B10	13
22	B10	14
22	B10	15
22	B10	16
22	B10	17
22	B10	18
22	B10	19
22	B10	20
22	B10	21
22	B10	22
22	B10	23
22	B10	24
22	B10	25
22	B10	26
22	B10	27
22	B10	28
22	B10	29
22	B10	30
22	B10	31
22	B10	32
22	B10	33
22	B10	34
22	B10	35
22	B10	36
22	B10	37
22	B10	38
22	B10	39
22	B10	40
23	B11	1
23	B11	2
23	B11	3
23	B11	4
23	B11	5
23	B11	6
23	B11	7
23	B11	8
23	B11	9
23	B11	10
23	B11	11
23	B11	12
23	B11	13
23	B11	14
23	B11	15
23	B11	16
23	B11	17
23	B11	18
23	B11	19
23	B11	20
23	B11	21
23	B11	22
23	B11	23
23	B11	24
23	B11	25
23	B11	26
23	B11	27
23	B11	28
23	B11	29
23	B11	30
23	B11	31
23	B11	32
23	B11	33
23	B11	34
23	B11	35
23	B11	36
23	B11	37
23	B11	38
23	B11	39
23	B11	40
24	B12	1
24	B12	2
24	B12	3
24	B12	4
24	B12	5
24	B12	6
24	B12	7
24	B12	8
24	B12	9
24	B12	10
24	B12	11
24	B12	12
24	B12	13
24	B12	14
24	B12	15
24	B12	16
24	B12	17
24	B12	18
24	B12	19
24	B12	20
24	B12	21
24	B12	22
24	B12	23
24	B12	24
24	B12	25
24	B12	26
24	B12	27
24	B12	28
24	B12	29
24	B12	30
24	B12	31
24	B12	32
24	B12	33
24	B12	34
24	B12	35
24	B12	36
24	B12	37
24	B12	38
24	B12	39
24	B12	40
25	C1	1
25	C1	2
25	C1	3
25	C1	4
25	C1	5
25	C1	6
25	C1	7
25	C1	8
25	C1	9
25	C1	10
25	C1	11
25	C1	12
25	C1	13
25	C1	14
25	C1	15
25	C1	16
25	C1	17
25	C1	18
25	C1	19
25	C1	20
25	C1	21
25	C1	22
25	C1	23
25	C1	24
25	C1	25
25	C1	26
25	C1	27
25	C1	28
25	C1	29
25	C1	30
25	C1	31
25	C1	32
25	C1	33
25	C1	34
25	C1	35
25	C1	36
25	C1	37
25	C1	38
25	C1	39
25	C1	40
26	C2	1
26	C2	2
26	C2	3
26	C2	4
26	C2	5
26	C2	6
26	C2	7
26	C2	8
26	C2	9
26	C2	10
26	C2	11
26	C2	12
26	C2	13
26	C2	14
26	C2	15
26	C2	16
26	C2	17
26	C2	18
26	C2	19
26	C2	20
26	C2	21
26	C2	22
26	C2	23
26	C2	24
26	C2	25
26	C2	26
26	C2	27
26	C2	28
26	C2	29
26	C2	30
26	C2	31
26	C2	32
26	C2	33
26	C2	34
26	C2	35
26	C2	36
26	C2	37
26	C2	38
26	C2	39
26	C2	40
27	C3	1	U6	0.910914	0.0110241
27	C3	2	U6	0.911409	0.0111
27	C3	3	U6	0.90789	0.00716067
27	C3	4	U6	0.898037	-0.00311196
27	C3	5	U6	0.895963	-0.00560535
27	C3	6	U6	0.900707	-0.00128164
27	C3	7	U6	0.901871	-0.000537312
27	C3	8	U6	0.902765	-6.32278e-05
27	C3	9	U6	0.906687	0.00343883
27	C3	10	U6	0.916474	0.0128062
27	C3	11	U6	0.938359	0.0342713
27	C3	12	U6	0.976057	0.0715499
27	C3	13	U6	1.03774	0.132814
27	C3	14	U6	1.16382	0.258468
27	C3	15	U6	1.36339	0.457628
27	C3	16	U6	1.65865	0.752468
27	C3	17	U6	2.01132	1.10471
27	C3	18	U6	2.36775	1.46072
27	C3	19	U6	2.69615	1.7887
27	C3	20	U6	2.98834	2.08047
27	C3	21	U6	3.22835	2.32006
27	C3	22	U6	3.40258	2.49387
27	C3	23	U6	3.54578	2.63665
27	C3	24	U6	3.66202	2.75248
27	C3	25	U6	3.75088	2.84091
27	C3	26	U6	3.81885	2.90846
27	C3	27	U6	3.86276	2.95196
27	C3	28	U6	3.90865	2.99743
27	C3	29	U6	3.94769	3.03605
27	C3	30	U6	3.97976	3.06769
27	C3	31	U6	3.9982	3.08572
27	C3	32	U6	4.0052	3.0923
27	C3	33	U6	4.01667	3.10335
27	C3	34	U6	4.02003	3.10629
27	C3	35	U6	4.02041	3.10625
27	C3	36	U6	4.02427	3.10968
27	C3	37	U6	4.01858	3.10357
27	C3	38	U6	4.02158	3.10616
27	C3	39	U6	4.01482	3.09898
27	C3	40	U6	4.01306	3.0968
28	C4	1	miRNA-22-3p	1.24314	-0.00184927
28	C4	2	miRNA-22-3p	1.24307	-0.00090846
28	C4	3	miRNA-22-3p	1.24315	0.00018291
28	C4	4	miRNA-22-3p	1.24044	-0.00152428
28	C4	5	miRNA-22-3p	1.24388	0.00293082
28	C4	6	miRNA-22-3p	1.23897	-0.000977329
28	C4	7	miRNA-22-3p	1.23813	-0.000807685
28	C4	8	miRNA-22-3p	1.23727	-0.00065199
28	C4	9	miRNA-22-3p	1.23776	0.000847552
28	C4	10	miRNA-22-3p	1.24098	0.00507627
28	C4	11	miRNA-22-3p	1.25311	0.0182173
28	C4	12	miRNA-22-3p	1.26081	0.0269233
28	C4	13	miRNA-22-3p	1.27382	0.0409385
28	C4	14	miRNA-22-3p	1.30301	0.0711398
28	C4	15	miRNA-22-3p	1.35898	0.128123
28	C4	16	miRNA-22-3p	1.44649	0.216639
28	C4	17	miRNA-22-3p	1.58295	0.354112
28	C4	18	miRNA-22-3p	1.78965	0.561815
28	C4	19	miRNA-22-3p	2.07922	0.852402
28	C4	20	miRNA-22-3p	2.43614	1.21033
28	C4	21	miRNA-22-3p	2.84091	1.6161
28	C4	22	miRNA-22-3p	3.23464	2.01085
28	C4	23	miRNA-22-3p	3.59794	2.37515
28	C4	24	miRNA-22-3p	3.90104	2.67926
28	C4	25	miRNA-22-3p	4.15099	2.93022
28	C4	26	miRNA-22-3p	4.34662	3.12686
28	C4	27	miRNA-22-3p	4.50088	3.28213
28	C4	28	miRNA-22-3p	4.63601	3.41827
28	C4	29	miRNA-22-3p	4.74144	3.52471
28	C4	30	miRNA-22-3p	4.82309	3.60737
28	C4	31	miRNA-22-3p	4.89365	3.67894
28	C4	32	miRNA-22-3p	4.94454	3.73084
28	C4	33	miRNA-22-3p	4.9903	3.77761
28	C4	34	miRNA-22-3p	5.03293	3.82125
28	C4	35	miRNA-22-3p	5.05437	3.8437
28	C4	36	miRNA-22-3p	5.06355	3.85389
28	C4	37	miRNA-22-3p	5.06432	3.85566
28	C4	38	miRNA-22-3p	5.08525	3.87761
28	C4	39	miRNA-22-3p	5.0803	3.87367
28	C4	40	miRNA-22-3p	5.05462	3.849
29	C5	1	U6	0.777539	0.00548307
29	C5	2	U6	0.774827	0.00470592
29	C5	3	U6	0.768042	-0.00014449
29	C5	4	U6	0.765569	-0.000682269
29	C5	5	U6	0.764638	0.000322223
29	C5	6	U6	0.763405	0.00102404
29	C5	7	U6	0.760926	0.000480362
29	C5	8	U6	0.757467	-0.00104346
29	C5	9	U6	0.756619	4.3588e-05
29	C5	10	U6	0.758003	0.00336241
29	C5	11	U6	0.764801	0.0120955
29	C5	12	U6	0.775753	0.0249827
29	C5	13	U6	0.796798	0.0479624
29	C5	14	U6	0.845171	0.0982705
29	C5	15	U6	0.93236	0.187395
29	C5	16	U6	1.08543	0.342403
29	C5	17	U6	1.32855	0.587459
29	C5	18	U6	1.66201	0.922846
29	C5	19	U6	2.03635	1.29912
29	C5	20	U6	2.39928	1.66399
29	C5	21	U6	2.72901	1.99566
29	C5	22	U6	3.00977	2.27835
29	C5	23	U6	3.2258	2.49632
29	C5	24	U6	3.39325	2.6657
29	C5	25	U6	3.52236	2.79675
29	C5	26	U6	3.62157	2.89789
29	C5	27	U6	3.6963	2.97456
29	C5	28	U6	3.76314	3.04333
29	C5	29	U6	3.81384	3.09596
29	C5	30	U6	3.8491	3.13316
29	C5	31	U6	3.87979	3.16578
29	C5	32	U6	3.91126	3.19919
29	C5	33	U6	3.92962	3.21949
29	C5	34	U6	3.93618	3.22798
29	C5	35	U6	3.93945	3.23318
29	C5	36	U6	3.94333	3.23901
29	C5	37	U6	3.9468	3.2444
29	C5	38	U6	3.94909	3.24863
29	C5	39	U6	3.94375	3.24523
29	C5	40	U6	3.94124	3.24465
30	C6	1	miRNA-22-3p	0.813148	0.0157661
30	C6	2	miRNA-22-3p	0.810041	0.00839773
30	C6	3	miRNA-22-3p	0.809102	0.00319716
30	C6	4	miRNA-22-3p	0.80762	-0.00254623
30	C6	5	miRNA-22-3p	0.809929	-0.00449901
30	C6	6	miRNA-22-3p	0.822537	0.00384808
30	C6	7	miRNA-22-3p	0.83831	0.0153595
30	C6	8	miRNA-22-3p	0.864882	0.0376698
30	C6	9	miRNA-22-3p	0.911138	0.0796641
30	C6	10	miRNA-22-3p	1.0006	0.164863
30	C6	11	miRNA-22-3p	1.14251	0.302509
30	C6	12	miRNA-22-3p	1.35756	0.513302
30	C6	13	miRNA-22-3p	1.65009	0.801569
30	C6	14	miRNA-22-3p	2.00869	1.15591
30	C6	15	miRNA-22-3p	2.41107	1.55403
30	C6	16	miRNA-22-3p	2.80985	1.94854
30	C6	17	miRNA-22-3p	3.16511	2.29954
30	C6	18	miRNA-22-3p	3.46664	2.59681
30	C6	19	miRNA-22-3p	3.72734	2.85325
30	C6	20	miRNA-22-3p	3.93253	3.05418
30	C6	21	miRNA-22-3p	4.09506	3.21245
30	C6	22	miRNA-22-3p	4.22923	3.34236
30	C6	23	miRNA-22-3p	4.34305	3.45192
30	C6	24	miRNA-22-3p	4.43196	3.53657
30	C6	25	miRNA-22-3p	4.51026	3.6106
30	C6	26	miRNA-22-3p	4.57558	3.67166
30	C6	27	miRNA-22-3p	4.63923	3.73105
30	C6	28	miRNA-22-3p	4.69251	3.78007
30	C6	29	miRNA-22-3p	4.72878	3.81207
30	C6	30	miRNA-22-3p	4.7591	3.83814
30	C6	31	miRNA-22-3p	4.78452	3.85929
30	C6	32	miRNA-22-3p	4.81429	3.8848
30	C6	33	miRNA-22-3p	4.83586	3.90211
30	C6	34	miRNA-22-3p	4.83892	3.9009
30	C6	35	miRNA-22-3p	4.83944	3.89716
30	C6	36	miRNA-22-3p	4.83826	3.89173
30	C6	37	miRNA-22-3p	4.84116	3.89036
30	C6	38	miRNA-22-3p	4.84492	3.88986
30	C6	39	miRNA-22-3p	4.83533	3.87601
30	C6	40	miRNA-22-3p	4.81492	3.85134
31	C7	1	U6	0.498656	0.00903366
31	C7	2	U6	0.498314	0.00713568
31	C7	3	U6	0.495019	0.00228409
31	C7	4	U6	0.492947	-0.00134451
31	C7	5	U6	0.493551	-0.00229734
31	C7	6	U6	0.496897	-0.000508118
31	C7	7	U6	0.500828	0.00186589
31	C7	8	U6	0.510921	0.0104026
31	C7	9	U6	0.530177	0.0281014
31	C7	10	U6	0.572558	0.0689259
31	C7	11	U6	0.651092	0.145904
31	C7	12	U6	0.790585	0.28384
31	C7	13	U6	1.01066	0.502357
31	C7	14	U6	1.3215	0.811639
31	C7	15	U6	1.69256	1.18114
31	C7	16	U6	2.08201	1.56904
31	C7	17	U6	2.45524	1.94071
31	C7	18	U6	2.79137	2.27528
31	C7	19	U6	3.06003	2.54239
31	C7	20	U6	3.26395	2.74476
31	C7	21	U6	3.43197	2.91122
31	C7	22	U6	3.5599	3.03759
31	C7	23	U6	3.6599	3.13603
31	C7	24	U6	3.74192	3.21649
31	C7	25	U6	3.82522	3.29824
31	C7	26	U6	3.87779	3.34925
31	C7	27	U6	3.91295	3.38285
31	C7	28	U6	3.95422	3.42256
31	C7	29	U6	3.98527	3.45206
31	C7	30	U6	4.00766	3.4729
31	C7	31	U6	4.02872	3.4924
31	C7	32	U6	4.04052	3.50264
31	C7	33	U6	4.05111	3.51168
31	C7	34	U6	4.06494	3.52394
31	C7	35	U6	4.06898	3.52643
31	C7	36	U6	4.0675	3.5234
31	C7	37	U6	4.06517	3.51951
31	C7	38	U6	4.0694	3.52218
31	C7	39	U6	4.06439	3.51562
31	C7	40	U6	4.05786	3.50753
32	C8	1	miRNA-22-3p	0.302304	0.00606072
32	C8	2	miRNA-22-3p	0.301161	0.00516566
32	C8	3	miRNA-22-3p	0.297373	0.00162693
32	C8	4	miRNA-22-3p	0.293463	-0.00203445
32	C8	5	miRNA-22-3p	0.293523	-0.00172537
32	C8	6	miRNA-22-3p	0.296204	0.0012041
32	C8	7	miRNA-22-3p	0.296529	0.0017776
32	C8	8	miRNA-22-3p	0.294744	0.000241673
32	C8	9	miRNA-22-3p	0.293066	-0.00118748
32	C8	10	miRNA-22-3p	0.294102	9.69966e-05
32	C8	11	miRNA-22-3p	0.300407	0.00665052
32	C8	12	miRNA-22-3p	0.308884	0.0153763
32	C8	13	miRNA-22-3p	0.317508	0.0242498
32	C8	14	miRNA-22-3p	0.33855	0.0455402
32	C8	15	miRNA-22-3p	0.381952	0.0891913
32	C8	16	miRNA-22-3p	0.446098	0.153585
32	C8	17	miRNA-22-3p	0.560143	0.26788
32	C8	18	miRNA-22-3p	0.741131	0.449117
32	C8	19	miRNA-22-3p	1.00309	0.711321
32	C8	20	miRNA-22-3p	1.34482	1.05331
32	C8	21	miRNA-22-3p	1.74941	1.45814
32	C8	22	miRNA-22-3p	2.18119	1.89017
32	C8	23	miRNA-22-3p	2.59173	2.30096
32	C8	24	miRNA-22-3p	2.95199	2.66147
32	C8	25	miRNA-22-3p	3.26125	2.97097
32	C8	26	miRNA-22-3p	3.51958	3.22955
32	C8	27	miRNA-22-3p	3.73098	3.4412
32	C8	28	miRNA-22-3p	3.89506	3.60553
32	C8	29	miRNA-22-3p	4.04632	3.75704
32	C8	30	miRNA-22-3p	4.16446	3.87543
32	C8	31	miRNA-22-3p	4.25875	3.96997
32	C8	32	miRNA-22-3p	4.34657	4.05804
32	C8	33	miRNA-22-3p	4.41964	4.13136
32	C8	34	miRNA-22-3p	4.48259	4.19456
32	C8	35	miRNA-22-3p	4.53316	4.24537
32	C8	36	miRNA-22-3p	4.5716	4.28406
32	C8	37	miRNA-22-3p	4.61527	4.32799
32	C8	38	miRNA-22-3p	4.64631	4.35927
32	C8	39	miRNA-22-3p	4.68058	4.39379
32	C8	40	miRNA-22-3p	4.70484	4.4183
33	C9	1	U6	0.428608	0.00125421
33	C9	2	U6	0.428131	0.000777225
33	C9	3	U6	0.426695	-0.0006588
33	C9	4	U6	0.426133	-0.00122045
33	C9	5	U6	0.429233	0.00187925
33	C9	6	U6	0.437605	0.0102511
33	C9	7	U6	0.455918	0.0285646
33	C9	8	U6	0.492529	0.0651752
33	C9	9	U6	0.545027	0.117674
33	C9	10	U6	0.64699	0.219637
33	C9	11	U6	0.823019	0.395665
33	C9	12	U6	1.08849	0.661139
33	C9	13	U6	1.44047	1.01311
33	C9	14	U6	1.83773	1.41038
33	C9	15	U6	2.24483	1.81748
33	C9	16	U6	2.62485	2.1975
33	C9	17	U6	2.94969	2.52234
33	C9	18	U6	3.21416	2.78681
33	C9	19	U6	3.4157	2.98834
33	C9	20	U6	3.56779	3.14044
33	C9	21	U6	3.6943	3.26695
33	C9	22	U6	3.78065	3.3533
33	C9	23	U6	3.85676	3.42941
33	C9	24	U6	3.92827	3.50092
33	C9	25	U6	3.98673	3.55937
33	C9	26	U6	4.02485	3.59749
33	C9	27	U6	4.05628	3.62893
33	C9	28	U6	4.08704	3.65968
33	C9	29	U6	4.10792	3.68057
33	C9	30	U6	4.13198	3.70463
33	C9	31	U6	4.14061	3.71326
33	C9	32	U6	4.15324	3.72589
33	C9	33	U6	4.1545	3.72715
33	C9	34	U6	4.15202	3.72467
33	C9	35	U6	4.15967	3.73232
33	C9	36	U6	4.16599	3.73864
33	C9	37	U6	4.16631	3.73896
33	C9	38	U6	4.16721	3.73986
33	C9	39	U6	4.16759	3.74024
33	C9	40	U6	4.16225	3.7349
34	C10	1	miRNA-22-3p	1.20971	0.00543356
34	C10	2	miRNA-22-3p	1.20475	0.000472188
34	C10	3	miRNA-22-3p	1.20348	-0.000804663
34	C10	4	miRNA-22-3p	1.20244	-0.00184143
34	C10	5	miRNA-22-3p	1.20693	0.00264609
34	C10	6	miRNA-22-3p	1.22168	0.0173979
34	C10	7	miRNA-22-3p	1.24989	0.0456133
34	C10	8	miRNA-22-3p	1.30455	0.100268
34	C10	9	miRNA-22-3p	1.3922	0.187915
34	C10	10	miRNA-22-3p	1.53284	0.328562
34	C10	11	miRNA-22-3p	1.73547	0.531185
34	C10	12	miRNA-22-3p	1.99565	0.791365
34	C10	13	miRNA-22-3p	2.29279	1.08851
34	C10	14	miRNA-22-3p	2.59977	1.39548
34	C10	15	miRNA-22-3p	2.88969	1.68541
34	C10	16	miRNA-22-3p	3.14032	1.93604
34	C10	17	miRNA-22-3p	3.34834	2.14406
34	C10	18	miRNA-22-3p	3.5189	2.31462
34	C10	19	miRNA-22-3p	3.6586	2.45432
34	C10	20	miRNA-22-3p	3.768	2.56372
34	C10	21	miRNA-22-3p	3.86055	2.65627
34	C10	22	miRNA-22-3p	3.94649	2.74221
34	C10	23	miRNA-22-3p	4.01384	2.80956
34	C10	24	miRNA-22-3p	4.06537	2.86108
34	C10	25	miRNA-22-3p	4.11391	2.90963
34	C10	26	miRNA-22-3p	4.15735	2.95307
34	C10	27	miRNA-22-3p	4.19954	2.99526
34	C10	28	miRNA-22-3p	4.23724	3.03296
34	C10	29	miRNA-22-3p	4.25736	3.05308
34	C10	30	miRNA-22-3p	4.27347	3.06919
34	C10	31	miRNA-22-3p	4.29227	3.08799
34	C10	32	miRNA-22-3p	4.31602	3.11174
34	C10	33	miRNA-22-3p	4.32962	3.12534
34	C10	34	miRNA-22-3p	4.33418	3.1299
34	C10	35	miRNA-22-3p	4.35154	3.14726
34	C10	36	miRNA-22-3p	4.37237	3.16809
34	C10	37	miRNA-22-3p	4.37624	3.17196
34	C10	38	miRNA-22-3p	4.37787	3.17359
34	C10	39	miRNA-22-3p	4.38046	3.17618
34	C10	40	miRNA-22-3p	4.38148	3.1772
35	C11	1
35	C11	2
35	C11	3
35	C11	4
35	C11	5
35	C11	6
35	C11	7
35	C11	8
35	C11	9
35	C11	10
35	C11	11
35	C11	12
35	C11	13
35	C11	14
35	C11	15
35	C11	16
35	C11	17
35	C11	18
35	C11	19
35	C11	20
35	C11	21
35	C11	22
35	C11	23
35	C11	24
35	C11	25
35	C11	26
35	C11	27
35	C11	28
35	C11	29
35	C11	30
35	C11	31
35	C11	32
35	C11	33
35	C11	34
35	C11	35
35	C11	36
35	C11	37
35	C11	38
35	C11	39
35	C11	40
36	C12	1
36	C12	2
36	C12	3
36	C12	4
36	C12	5
36	C12	6
36	C12	7
36	C12	8
36	C12	9
36	C12	10
36	C12	11
36	C12	12
36	C12	13
36	C12	14
36	C12	15
36	C12	16
36	C12	17
36	C12	18
36	C12	19
36	C12	20
36	C12	21
36	C12	22
36	C12	23
36	C12	24
36	C12	25
36	C12	26
36	C12	27
36	C12	28
36	C12	29
36	C12	30
36	C12	31
36	C12	32
36	C12	33
36	C12	34
36	C12	35
36	C12	36
36	C12	37
36	C12	38
36	C12	39
36	C12	40
37	D1	1
37	D1	2
37	D1	3
37	D1	4
37	D1	5
37	D1	6
37	D1	7
37	D1	8
37	D1	9
37	D1	10
37	D1	11
37	D1	12
37	D1	13
37	D1	14
37	D1	15
37	D1	16
37	D1	17
37	D1	18
37	D1	19
37	D1	20
37	D1	21
37	D1	22
37	D1	23
37	D1	24
37	D1	25
37	D1	26
37	D1	27
37	D1	28
37	D1	29
37	D1	30
37	D1	31
37	D1	32
37	D1	33
37	D1	34
37	D1	35
37	D1	36
37	D1	37
37	D1	38
37	D1	39
37	D1	40
38	D2	1
38	D2	2
38	D2	3
38	D2	4
38	D2	5
38	D2	6
38	D2	7
38	D2	8
38	D2	9
38	D2	10
38	D2	11
38	D2	12
38	D2	13
38	D2	14
38	D2	15
38	D2	16
38	D2	17
38	D2	18
38	D2	19
38	D2	20
38	D2	21
38	D2	22
38	D2	23
38	D2	24
38	D2	25
38	D2	26
38	D2	27
38	D2	28
38	D2	29
38	D2	30
38	D2	31
38	D2	32
38	D2	33
38	D2	34
38	D2	35
38	D2	36
38	D2	37
38	D2	38
38	D2	39
38	D2	40
39	D3	1	U6	1.27868	0.0106052
39	D3	2	U6	1.27791	0.0107201
39	D3	3	U6	1.26833	0.00202196
39	D3	4	U6	1.26514	-0.000293008
39	D3	5	U6	1.26585	0.00129625
39	D3	6	U6	1.26096	-0.00271756
39	D3	7	U6	1.25907	-0.00372409
39	D3	8	U6	1.26166	-0.000250842
39	D3	9	U6	1.2647	0.00366729
39	D3	10	U6	1.26633	0.00617446
39	D3	11	U6	1.28298	0.0237052
39	D3	12	U6	1.31068	0.0522799
39	D3	13	U6	1.36224	0.10472
39	D3	14	U6	1.45816	0.201528
39	D3	15	U6	1.61306	0.357306
39	D3	16	U6	1.84793	0.593056
39	D3	17	U6	2.15032	0.896325
39	D3	18	U6	2.49505	1.24193
39	D3	19	U6	2.84565	1.59341
39	D3	20	U6	3.16719	1.91583
39	D3	21	U6	3.44014	2.18966
39	D3	22	U6	3.66937	2.41977
39	D3	23	U6	3.85761	2.60889
39	D3	24	U6	3.99792	2.75008
39	D3	25	U6	4.1117	2.86474
39	D3	26	U6	4.21742	2.97134
39	D3	27	U6	4.29297	3.04777
39	D3	28	U6	4.34121	3.09689
39	D3	29	U6	4.39062	3.14717
39	D3	30	U6	4.44169	3.19912
39	D3	31	U6	4.48643	3.24474
39	D3	32	U6	4.52339	3.28259
39	D3	33	U6	4.54779	3.30787
39	D3	34	U6	4.55953	3.32048
39	D3	35	U6	4.5811	3.34294
39	D3	36	U6	4.60189	3.3646
39	D3	37	U6	4.61366	3.37726
39	D3	38	U6	4.61407	3.37855
39	D3	39	U6	4.61267	3.37802
39	D3	40	U6	4.60444	3.37067
40	D4	1	miRNA-22-3p	1.06816	-0.00506408
40	D4	2	miRNA-22-3p	1.06904	-0.00397769
40	D4	3	miRNA-22-3p	1.07679	0.00396836
40	D4	4	miRNA-22-3p	1.0722	-0.000410165
40	D4	5	miRNA-22-3p	1.0685	-0.00390642
40	D4	6	miRNA-22-3p	1.07115	-0.00105395
40	D4	7	miRNA-22-3p	1.07253	0.000528829
40	D4	8	miRNA-22-3p	1.07057	-0.00122268
40	D4	9	miRNA-22-3p	1.07088	-0.00071076
40	D4	10	miRNA-22-3p	1.07419	0.00280678
40	D4	11	miRNA-22-3p	1.08148	0.0102992
40	D4	12	miRNA-22-3p	1.09075	0.0197747
40	D4	13	miRNA-22-3p	1.10952	0.0387506
40	D4	14	miRNA-22-3p	1.14109	0.0705233
40	D4	15	miRNA-22-3p	1.18822	0.117859
40	D4	16	miRNA-22-3p	1.27758	0.207426
40	D4	17	miRNA-22-3p	1.41918	0.349228
40	D4	18	miRNA-22-3p	1.62169	0.551941
40	D4	19	miRNA-22-3p	1.89561	0.826063
40	D4	20	miRNA-22-3p	2.23646	1.16712
40	D4	21	miRNA-22-3p	2.60564	1.53651
40	D4	22	miRNA-22-3p	2.97323	1.90431
40	D4	23	miRNA-22-3p	3.30783	2.23911
40	D4	24	miRNA-22-3p	3.59442	2.5259
40	D4	25	miRNA-22-3p	3.82645	2.75814
40	D4	26	miRNA-22-3p	4.01546	2.94735
40	D4	27	miRNA-22-3p	4.17023	3.10233
40	D4	28	miRNA-22-3p	4.29579	3.22808
40	D4	29	miRNA-22-3p	4.4012	3.33371
40	D4	30	miRNA-22-3p	4.48699	3.4197
40	D4	31	miRNA-22-3p	4.55196	3.48487
40	D4	32	miRNA-22-3p	4.60888	3.542
40	D4	33	miRNA-22-3p	4.65551	3.58883
40	D4	34	miRNA-22-3p	4.69151	3.62504
40	D4	35	miRNA-22-3p	4.70935	3.64308
40	D4	36	miRNA-22-3p	4.73731	3.67125
40	D4	37	miRNA-22-3p	4.75005	3.68419
40	D4	38	miRNA-22-3p	4.75097	3.68531
40	D4	39	miRNA-22-3p	4.75507	3.68962
40	D4	40	miRNA-22-3p	4.75117	3.68592
41	D5	1	U6	0.816276	0.0019132
41	D5	2	U6	0.815122	0.00238155
41	D5	3	U6	0.814431	0.00331262
41	D5	4	U6	0.807873	-0.0016226
41	D5	5	U6	0.80579	-0.00208312
41	D5	6	U6	0.805268	-0.000983485
41	D5	7	U6	0.804117	-0.000511372
41	D5	8	U6	0.803549	0.0005429
41	D5	9	U6	0.802729	0.00134504
41	D5	10	U6	0.803376	0.00361513
41	D5	11	U6	0.812183	0.0140441
41	D5	12	U6	0.821198	0.0246812
41	D5	13	U6	0.844464	0.0495704
41	D5	14	U6	0.894243	0.100971
41	D5	15	U6	0.987265	0.195616
41	D5	16	U6	1.14918	0.359148
41	D5	17	U6	1.40987	0.621462
41	D5	18	U6	1.76496	0.978175
41	D5	19	U6	2.17018	1.38502
41	D5	20	U6	2.58225	1.79871
41	D5	21	U6	2.96153	2.17962
41	D5	22	U6	3.27977	2.49948
41	D5	23	U6	3.53343	2.75476
41	D5	24	U6	3.7287	2.95165
41	D5	25	U6	3.88123	3.10581
41	D5	26	U6	3.99369	3.21988
41	D5	27	U6	4.08526	3.31308
41	D5	28	U6	4.15791	3.38735
41	D5	29	U6	4.21487	3.44594
41	D5	30	U6	4.26078	3.49347
41	D5	31	U6	4.29542	3.52973
41	D5	32	U6	4.33272	3.56865
41	D5	33	U6	4.3563	3.59386
41	D5	34	U6	4.35912	3.5983
41	D5	35	U6	4.36894	3.60974
41	D5	36	U6	4.38155	3.62397
41	D5	37	U6	4.38259	3.62663
41	D5	38	U6	4.38227	3.62794
41	D5	39	U6	4.38577	3.63306
41	D5	40	U6	4.38363	3.63254
42	D6	1	miRNA-22-3p	0.684592	0.0118439
42	D6	2	miRNA-22-3p	0.684718	0.00384879
42	D6	3	miRNA-22-3p	0.69142	0.00242912
42	D6	4	miRNA-22-3p	0.694543	-0.00256903
42	D6	5	miRNA-22-3p	0.703084	-0.0021493
42	D6	6	miRNA-22-3p	0.715644	0.00228921
42	D6	7	miRNA-22-3p	0.741666	0.0201899
42	D6	8	miRNA-22-3p	0.775689	0.0460917
42	D6	9	miRNA-22-3p	0.826676	0.0889573
42	D6	10	miRNA-22-3p	0.914555	0.168715
42	D6	11	miRNA-22-3p	1.06464	0.310676
42	D6	12	miRNA-22-3p	1.28396	0.521876
42	D6	13	miRNA-22-3p	1.58578	0.81558
42	D6	14	miRNA-22-3p	1.95747	1.17914
42	D6	15	miRNA-22-3p	2.3747	1.58826
42	D6	16	miRNA-22-3p	2.79557	2.001
42	D6	17	miRNA-22-3p	3.17491	2.37222
42	D6	18	miRNA-22-3p	3.50791	2.6971
42	D6	19	miRNA-22-3p	3.77361	2.95468
42	D6	20	miRNA-22-3p	3.99091	3.16385
42	D6	21	miRNA-22-3p	4.17574	3.34056
42	D6	22	miRNA-22-3p	4.3284	3.48511
42	D6	23	miRNA-22-3p	4.45096	3.59954
42	D6	24	miRNA-22-3p	4.55069	3.69115
42	D6	25	miRNA-22-3p	4.63894	3.77128
42	D6	26	miRNA-22-3p	4.71105	3.83527
42	D6	27	miRNA-22-3p	4.7594	3.87549
42	D6	28	miRNA-22-3p	4.8	3.90797
42	D6	29	miRNA-22-3p	4.8459	3.94575
42	D6	30	miRNA-22-3p	4.88254	3.97427
42	D6	31	miRNA-22-3p	4.90797	3.99158
42	D6	32	miRNA-22-3p	4.92675	4.00224
42	D6	33	miRNA-22-3p	4.94681	4.01418
42	D6	34	miRNA-22-3p	4.96003	4.01928
42	D6	35	miRNA-22-3p	4.97726	4.02839
42	D6	36	miRNA-22-3p	4.97593	4.01894
42	D6	37	miRNA-22-3p	4.96034	3.99522
42	D6	38	miRNA-22-3p	4.96215	3.98891
42	D6	39	miRNA-22-3p	4.95553	3.97417
42	D6	40	miRNA-22-3p	4.94251	3.95303
43	D7	1	U6	0.522135	0.00605606
43	D7	2	U6	0.521241	0.00410593
43	D7	3	U6	0.518683	0.0004924
43	D7	4	U6	0.518324	-0.000922847
43	D7	5	U6	0.520671	0.000368494
43	D7	6	U6	0.52142	6.19531e-05
43	D7	7	U6	0.52496	0.00254592
43	D7	8	U6	0.542323	0.0188536
43	D7	9	U6	0.562209	0.0376833
43	D7	10	U6	0.607802	0.0822207
43	D7	11	U6	0.687729	0.161092
43	D7	12	U6	0.829414	0.301721
43	D7	13	U6	1.06425	0.535497
43	D7	14	U6	1.40797	0.878162
43	D7	15	U6	1.83562	1.30476
43	D7	16	U6	2.29256	1.76064
43	D7	17	U6	2.7256	2.19263
43	D7	18	U6	3.11138	2.57735
43	D7	19	U6	3.42042	2.88534
43	D7	20	U6	3.66395	3.12781
43	D7	21	U6	3.85795	3.32076
43	D7	22	U6	4.00729	3.46904
43	D7	23	U6	4.12253	3.58322
43	D7	24	U6	4.21663	3.67627
43	D7	25	U6	4.29257	3.75116
43	D7	26	U6	4.35415	3.81167
43	D7	27	U6	4.4029	3.85937
43	D7	28	U6	4.43391	3.88932
43	D7	29	U6	4.46537	3.91973
43	D7	30	U6	4.48869	3.942
43	D7	31	U6	4.51027	3.96252
43	D7	32	U6	4.52809	3.97928
43	D7	33	U6	4.53664	3.98678
43	D7	34	U6	4.55038	3.99946
43	D7	35	U6	4.55687	4.0049
43	D7	36	U6	4.55672	4.00368
43	D7	37	U6	4.5546	4.00052
43	D7	38	U6	4.55003	3.99488
43	D7	39	U6	4.5547	3.99851
43	D7	40	U6	4.5462	3.98895
44	D8	1	miRNA-22-3p	0.243863	0.00419425
44	D8	2	miRNA-22-3p	0.243668	0.00290267
44	D8	3	miRNA-22-3p	0.247654	0.00579259
44	D8	4	miRNA-22-3p	0.24023	-0.00272692
44	D8	5	miRNA-22-3p	0.238551	-0.00550258
44	D8	6	miRNA-22-3p	0.242634	-0.00251591
44	D8	7	miRNA-22-3p	0.248005	0.00175955
44	D8	8	miRNA-22-3p	0.249992	0.00265041
44	D8	9	miRNA-22-3p	0.250146	0.00170771
44	D8	10	miRNA-22-3p	0.249472	-6.2178e-05
44	D8	11	miRNA-22-3p	0.249527	-0.00110269
44	D8	12	miRNA-22-3p	0.254549	0.00282279
44	D8	13	miRNA-22-3p	0.265284	0.0124621
44	D8	14	miRNA-22-3p	0.287314	0.0333953
44	D8	15	miRNA-22-3p	0.325168	0.0701541
44	D8	16	miRNA-22-3p	0.389092	0.132981
44	D8	17	miRNA-22-3p	0.494799	0.237592
44	D8	18	miRNA-22-3p	0.662412	0.40411
44	D8	19	miRNA-22-3p	0.9143	0.654902
44	D8	20	miRNA-22-3p	1.24599	0.985496
44	D8	21	miRNA-22-3p	1.64274	1.38115
44	D8	22	miRNA-22-3p	2.05266	1.78997
44	D8	23	miRNA-22-3p	2.44963	2.18585
44	D8	24	miRNA-22-3p	2.81312	2.54824
44	D8	25	miRNA-22-3p	3.12622	2.86025
44	D8	26	miRNA-22-3p	3.38203	3.11495
44	D8	27	miRNA-22-3p	3.59154	3.32337
44	D8	28	miRNA-22-3p	3.75515	3.48589
44	D8	29	miRNA-22-3p	3.89707	3.62671
44	D8	30	miRNA-22-3p	4.02016	3.7487
44	D8	31	miRNA-22-3p	4.13452	3.86197
44	D8	32	miRNA-22-3p	4.22283	3.94918
44	D8	33	miRNA-22-3p	4.29999	4.02524
44	D8	34	miRNA-22-3p	4.36892	4.09308
44	D8	35	miRNA-22-3p	4.43353	4.15659
44	D8	36	miRNA-22-3p	4.47715	4.19912
44	D8	37	miRNA-22-3p	4.49965	4.22052
44	D8	38	miRNA-22-3p	4.53442	4.25419
44	D8	39	miRNA-22-3p	4.5698	4.28848
44	D8	40	miRNA-22-3p	4.59122	4.30881
45	D9	1	U6	0.434982	0.0223974
45	D9	2	U6	0.43366	0.0147692
45	D9	3	U6	0.427507	0.00231121
45	D9	4	U6	0.428357	-0.00314427
45	D9	5	U6	0.437162	-0.000645083
45	D9	6	U6	0.445591	0.00147814
45	D9	7	U6	0.458534	0.00811544
45	D9	8	U6	0.486343	0.0296191
45	D9	9	U6	0.540411	0.077381
45	D9	10	U6	0.636809	0.167474
45	D9	11	U6	0.793472	0.317832
45	D9	12	U6	1.04334	0.561392
45	D9	13	U6	1.40462	0.916366
45	D9	14	U6	1.85713	1.36257
45	D9	15	U6	2.33571	1.83485
45	D9	16	U6	2.81305	2.30588
45	D9	17	U6	3.23535	2.72187
45	D9	18	U6	3.5831	3.06332
45	D9	19	U6	3.85451	3.32843
45	D9	20	U6	4.07474	3.54235
45	D9	21	U6	4.25073	3.71203
45	D9	22	U6	4.38636	3.84135
45	D9	23	U6	4.49523	3.94392
45	D9	24	U6	4.5893	4.03169
45	D9	25	U6	4.66781	4.10389
45	D9	26	U6	4.7354	4.16518
45	D9	27	U6	4.78103	4.2045
45	D9	28	U6	4.8163	4.23346
45	D9	29	U6	4.84773	4.25859
45	D9	30	U6	4.88369	4.28824
45	D9	31	U6	4.91166	4.30991
45	D9	32	U6	4.9265	4.31845
45	D9	33	U6	4.94203	4.32767
45	D9	34	U6	4.95343	4.33276
45	D9	35	U6	4.95929	4.33232
45	D9	36	U6	4.96183	4.32855
45	D9	37	U6	4.9533	4.31371
45	D9	38	U6	4.96318	4.31729
45	D9	39	U6	4.96475	4.31255
45	D9	40	U6	4.9698	4.3113
46	D10	1	miRNA-22-3p	0.227157	-0.0212986
46	D10	2	miRNA-22-3p	0.227613	-0.020843
46	D10	3	miRNA-22-3p	0.235561	-0.012894
46	D10	4	miRNA-22-3p	0.247629	-0.000826801
46	D10	5	miRNA-22-3p	0.262176	0.0137208
46	D10	6	miRNA-22-3p	0.285977	0.0375217
46	D10	7	miRNA-22-3p	0.338641	0.0901851
46	D10	8	miRNA-22-3p	0.421171	0.172716
46	D10	9	miRNA-22-3p	0.549112	0.300657
46	D10	10	miRNA-22-3p	0.745544	0.497089
46	D10	11	miRNA-22-3p	1.02414	0.775689
46	D10	12	miRNA-22-3p	1.38102	1.13257
46	D10	13	miRNA-22-3p	1.78227	1.53381
46	D10	14	miRNA-22-3p	2.20817	1.95972
46	D10	15	miRNA-22-3p	2.61653	2.36808
46	D10	16	miRNA-22-3p	2.98373	2.73527
46	D10	17	miRNA-22-3p	3.29083	3.04237
46	D10	18	miRNA-22-3p	3.55245	3.30399
46	D10	19	miRNA-22-3p	3.77389	3.52543
46	D10	20	miRNA-22-3p	3.95513	3.70668
46	D10	21	miRNA-22-3p	4.10195	3.85349
46	D10	22	miRNA-22-3p	4.23956	3.9911
46	D10	23	miRNA-22-3p	4.3543	4.10585
46	D10	24	miRNA-22-3p	4.43094	4.18249
46	D10	25	miRNA-22-3p	4.5182	4.26974
46	D10	26	miRNA-22-3p	4.58557	4.33712
46	D10	27	miRNA-22-3p	4.64386	4.3954
46	D10	28	miRNA-22-3p	4.6871	4.43864
46	D10	29	miRNA-22-3p	4.73129	4.48283
46	D10	30	miRNA-22-3p	4.77343	4.52498
46	D10	31	miRNA-22-3p	4.81563	4.56718
46	D10	32	miRNA-22-3p	4.84299	4.59453
46	D10	33	miRNA-22-3p	4.8688	4.62035
46	D10	34	miRNA-22-3p	4.89784	4.64939
46	D10	35	miRNA-22-3p	4.92007	4.67162
46	D10	36	miRNA-22-3p	4.92824	4.67978
46	D10	37	miRNA-22-3p	4.93498	4.68652
46	D10	38	miRNA-22-3p	4.94889	4.70044
46	D10	39	miRNA-22-3p	4.96148	4.71302
46	D10	40	miRNA-22-3p	4.96083	4.71237
47	D11	1
47	D11	2
47	D11	3
47	D11	4
47	D11	5
47	D11	6
47	D11	7
47	D11	8
47	D11	9
47	D11	10
47	D11	11
47	D11	12
47	D11	13
47	D11	14
47	D11	15
47	D11	16
47	D11	17
47	D11	18
47	D11	19
47	D11	20
47	D11	21
47	D11	22
47	D11	23
47	D11	24
47	D11	25
47	D11	26
47	D11	27
47	D11	28
47	D11	29
47	D11	30
47	D11	31
47	D11	32
47	D11	33
47	D11	34
47	D11	35
47	D11	36
47	D11	37
47	D11	38
47	D11	39
47	D11	40
48	D12	1
48	D12	2
48	D12	3
48	D12	4
48	D12	5
48	D12	6
48	D12	7
48	D12	8
48	D12	9
48	D12	10
48	D12	11
48	D12	12
48	D12	13
48	D12	14
48	D12	15
48	D12	16
48	D12	17
48	D12	18
48	D12	19
48	D12	20
48	D12	21
48	D12	22
48	D12	23
48	D12	24
48	D12	25
48	D12	26
48	D12	27
48	D12	28
48	D12	29
48	D12	30
48	D12	31
48	D12	32
48	D12	33
48	D12	34
48	D12	35
48	D12	36
48	D12	37
48	D12	38
48	D12	39
48	D12	40
49	E1	1
49	E1	2
49	E1	3
49	E1	4
49	E1	5
49	E1	6
49	E1	7
49	E1	8
49	E1	9
49	E1	10
49	E1	11
49	E1	12
49	E1	13
49	E1	14
49	E1	15
49	E1	16
49	E1	17
49	E1	18
49	E1	19
49	E1	20
49	E1	21
49	E1	22
49	E1	23
49	E1	24
49	E1	25
49	E1	26
49	E1	27
49	E1	28
49	E1	29
49	E1	30
49	E1	31
49	E1	32
49	E1	33
[truncated: 1,887 more rows]

## Sheet: Results
Block Type	96-Well 0.2-mL Block
Calibration Background is expired	No
Calibration Background performed on	03-09-2022
Calibration Pure Dye ABY is expired	No
Calibration Pure Dye ABY performed on	03-09-2022
Calibration Pure Dye CY5 is expired	No
Calibration Pure Dye CY5 performed on	03-09-2022
Calibration Pure Dye FAM is expired	No
Calibration Pure Dye FAM performed on	03-09-2022
Calibration Pure Dye JUN is expired	No
Calibration Pure Dye JUN performed on	03-09-2022
Calibration Pure Dye MUSTANG PURPLE is expired	No
Calibration Pure Dye MUSTANG PURPLE performed on	03-09-2022
Calibration Pure Dye NED is expired	No
Calibration Pure Dye NED performed on	03-09-2022
Calibration Pure Dye ROX is expired	No
Calibration Pure Dye ROX performed on	03-09-2022
Calibration Pure Dye SYBR is expired	No
Calibration Pure Dye SYBR performed on	03-09-2022
Calibration Pure Dye TAMRA is expired	No
Calibration Pure Dye TAMRA performed on	03-09-2022
Calibration Pure Dye VIC is expired	No
Calibration Pure Dye VIC performed on	03-09-2022
Calibration ROI is expired	No
Calibration ROI performed on	03-09-2022
Calibration Uniformity is expired	No
Calibration Uniformity performed on	03-09-2022
Chemistry	SYBR_GREEN
Date Created	2023-02-08 19:27:57 PM CST
Experiment Barcode
Experiment Comment
Experiment File Name	D:\Q5 data\TB-SXC\2023-02-08_180039.eds
Experiment Name	2023-02-08_180039
Experiment Run End Time	2023-02-09 03:22:37 AM CST
Experiment Type	Comparative Cт (ΔΔCт)
Instrument Name	272522169
Instrument Serial Number	272522169
Instrument Type	QuantStudio™ 5 System
Passive Reference	ROX
Post-read Stage/Step
Pre-read Stage/Step
Quantification Cycle Method	Ct
Signal Smoothing On	true
Stage where Melt Analysis is performed	Stage3
Stage/ Cycle where Ct Analysis is performed	Stage2, Step2
User Name
Well	Well Position	Omit	Sample Name	Target Name	Task	Reporter	Quencher	Quantity	Quantity Mean	Quantity SD	RQ	RQ Min	RQ Max	CT	Ct Mean	Ct SD	Delta Ct	Delta Ct Mean	Delta Ct SD	Delta Ct SE	Delta Delta Ct	Automatic Ct Threshold	Ct Threshold	Automatic Baseline	Baseline Start	Baseline End	Amp Status	Comments	Cq Conf	Tm1	Tm2	Tm3	Tm4
27	C3	FALSE	HepG2 nc	U6	UNKNOWN	SYBR	None							14.2557	14.471	0.226818						TRUE	0.307893	TRUE	3	9	Amp		0.977369	83.8157
28	C4	FALSE	HepG2 nc	miRNA-22-3p	UNKNOWN	SYBR	None				1	0.76713	1.30356	16.7216	16.7828	0.0740204		2.31173	0.23859	0.13775	0	TRUE	0.310223	TRUE	3	9	Amp		0.98859	83.5217
29	C5	FALSE	HepG2 mimics	U6	UNKNOWN	SYBR	None							15.8004	15.7594	0.0411128						TRUE	0.307893	TRUE	3	9	Amp		0.98659	83.8246
30	C6	FALSE	HepG2 mimics	miRNA-22-3p	UNKNOWN	SYBR	None				131.947	124.534	139.801	11.0195	11.0273	0.0319031		-4.73209	0.0520391	0.0300448	-7.04382	TRUE	0.310223	TRUE	3	6	Amp		0.979416	83.5305
31	C7	FALSE	Hep3B nc	U6	UNKNOWN	SYBR	None							12.0957	12.0257	0.0607094						TRUE	0.307893	TRUE	3	7	Amp		0.987007	83.8352
32	C8	FALSE	Hep3B nc	miRNA-22-3p	UNKNOWN	SYBR	None				0.121136	0.104871	0.139924	17.2542	17.3827	0.114689		5.35703	0.129766	0.0749205	3.0453	TRUE	0.310223	TRUE	3	10	Amp		0.989106	83.3938
33	C9	FALSE	Hep3B mimics	U6	UNKNOWN	SYBR	None							10.5377	10.686	0.221611						TRUE	0.307893	TRUE	3	5	Amp		0.988808	83.6849
34	C10	FALSE	Hep3B mimics	miRNA-22-3p	UNKNOWN	SYBR	None				12.6476	7.10472	22.5149	9.87795	9.3369	0.469354		-1.34906	0.519042	0.299669	-3.66079	TRUE	0.310223	TRUE	3	5	Amp		0.974737	83.0965
39	D3	FALSE	HepG2 nc	U6	UNKNOWN	SYBR	None							14.7078	14.471	0.226818						TRUE	0.307893	TRUE	3	9	Amp		0.986376	83.9627
40	D4	FALSE	HepG2 nc	miRNA-22-3p	UNKNOWN	SYBR	None				1	0.76713	1.30356	16.7617	16.7828	0.0740204		2.31173	0.23859	0.13775	0	TRUE	0.310223	TRUE	3	10	Amp		0.986055	83.5217
41	D5	FALSE	HepG2 mimics	U6	UNKNOWN	SYBR	None							15.7182	15.7594	0.0411128						TRUE	0.307893	TRUE	3	9	Amp		0.991248	83.8246
42	D6	FALSE	HepG2 mimics	miRNA-22-3p	UNKNOWN	SYBR	None				131.947	124.534	139.801	11.0001	11.0273	0.0319031		-4.73209	0.0520391	0.0300448	-7.04382	TRUE	0.310223	TRUE	3	6	Amp		0.959699	83.5305
43	D7	FALSE	Hep3B nc	U6	UNKNOWN	SYBR	None							11.9944	12.0257	0.0607094						TRUE	0.307893	TRUE	3	6	Amp		0.990367	83.9823
44	D8	FALSE	Hep3B nc	miRNA-22-3p	UNKNOWN	SYBR	None				0.121136	0.104871	0.139924	17.4746	17.3827	0.114689		5.35703	0.129766	0.0749205	3.0453	TRUE	0.310223	TRUE	3	11	Amp		0.982122	83.3938
45	D9	FALSE	Hep3B mimics	U6	UNKNOWN	SYBR	None							10.9407	10.686	0.221611						TRUE	0.307893	TRUE	3	6	Amp		0.974266	83.832
46	D10	FALSE	Hep3B mimics	miRNA-22-3p	UNKNOWN	SYBR	None				12.6476	7.10472	22.5149	9.0392	9.3369	0.469354		-1.34906	0.519042	0.299669	-3.66079	TRUE	0.310223	TRUE	3	5	Amp		0.94032	83.2436
51	E3	FALSE	HepG2 nc	U6	UNKNOWN	SYBR	None							14.4495	14.471	0.226818						TRUE	0.307893	TRUE	3	9	Amp		0.986395	83.9627
52	E4	FALSE	HepG2 nc	miRNA-22-3p	UNKNOWN	SYBR	None				1	0.76713	1.30356	16.865	16.7828	0.0740204		2.31173	0.23859	0.13775	0	TRUE	0.310223	TRUE	3	11	Amp		0.983835	83.5217
53	E5	FALSE	HepG2 mimics	U6	UNKNOWN	SYBR	None							15.7596	15.7594	0.0411128						TRUE	0.307893	TRUE	3	9	Amp		0.98545	83.8246
54	E6	FALSE	HepG2 mimics	miRNA-22-3p	UNKNOWN	SYBR	None				131.947	124.534	139.801	11.0624	11.0273	0.0319031		-4.73209	0.0520391	0.0300448	-7.04382	TRUE	0.310223	TRUE	3	6	Amp		0.986549	83.3834
55	E7	FALSE	Hep3B nc	U6	UNKNOWN	SYBR	None							11.987	12.0257	0.0607094						TRUE	0.307893	TRUE	3	7	Amp		0.994253	83.8352
56	E8	FALSE	Hep3B nc	miRNA-22-3p	UNKNOWN	SYBR	None				0.121136	0.104871	0.139924	17.4194	17.3827	0.114689		5.35703	0.129766	0.0749205	3.0453	TRUE	0.310223	TRUE	3	10	Amp		0.962221	83.3938
57	E9	FALSE	Hep3B mimics	U6	UNKNOWN	SYBR	None							10.5795	10.686	0.221611						TRUE	0.307893	TRUE	3	5	Amp		0.985138	83.6849
58	E10	FALSE	Hep3B mimics	miRNA-22-3p	UNKNOWN	SYBR	None				12.6476	7.10472	22.5149	9.09354	9.3369	0.469354		-1.34906	0.519042	0.299669	-3.66079	TRUE	0.310223	TRUE	3	5	Amp		0.928177	83.0965
Analysis Type	Singleplex
Endogenous Control	U6
RQ Min/Max Confidence Level	95.0
Reference Sample	HepG2 nc

## Sheet: Melt Curve Raw Data
Block Type	96-Well 0.2-mL Block
Calibration Background is expired	No
Calibration Background performed on	03-09-2022
Calibration Pure Dye ABY is expired	No
Calibration Pure Dye ABY performed on	03-09-2022
Calibration Pure Dye CY5 is expired	No
Calibration Pure Dye CY5 performed on	03-09-2022
Calibration Pure Dye FAM is expired	No
Calibration Pure Dye FAM performed on	03-09-2022
Calibration Pure Dye JUN is expired	No
Calibration Pure Dye JUN performed on	03-09-2022
Calibration Pure Dye MUSTANG PURPLE is expired	No
Calibration Pure Dye MUSTANG PURPLE performed on	03-09-2022
Calibration Pure Dye NED is expired	No
Calibration Pure Dye NED performed on	03-09-2022
Calibration Pure Dye ROX is expired	No
Calibration Pure Dye ROX performed on	03-09-2022
Calibration Pure Dye SYBR is expired	No
Calibration Pure Dye SYBR performed on	03-09-2022
Calibration Pure Dye TAMRA is expired	No
Calibration Pure Dye TAMRA performed on	03-09-2022
Calibration Pure Dye VIC is expired	No
Calibration Pure Dye VIC performed on	03-09-2022
Calibration ROI is expired	No
Calibration ROI performed on	03-09-2022
Calibration Uniformity is expired	No
Calibration Uniformity performed on	03-09-2022
Chemistry	SYBR_GREEN
Date Created	2023-02-08 19:27:57 PM CST
Experiment Barcode
Experiment Comment
Experiment File Name	D:\Q5 data\TB-SXC\2023-02-08_180039.eds
Experiment Name	2023-02-08_180039
Experiment Run End Time	2023-02-09 03:22:37 AM CST
Experiment Type	Comparative Cт (ΔΔCт)
Instrument Name	272522169
Instrument Serial Number	272522169
Instrument Type	QuantStudio™ 5 System
Passive Reference	ROX
Post-read Stage/Step
Pre-read Stage/Step
Quantification Cycle Method	Ct
Signal Smoothing On	true
Stage where Melt Analysis is performed	Stage3
Stage/ Cycle where Ct Analysis is performed	Stage2, Step2
User Name
Well	Well Position	Reading	Temperature	Fluorescence	Derivative	Target Name
27	C3	1	60.0005	667352	18283.1	U6
27	C3	2	60.2945	663476	18532.4	U6
27	C3	3	60.5885	657501	18780.6	U6
27	C3	4	60.8825	653590	18994.8	U6
27	C3	5	61.1766	647245	19161.4	U6
27	C3	6	61.4706	641650	19288	U6
27	C3	7	61.7646	635527	19396.9	U6
27	C3	8	62.0586	630758	19510.8	U6
27	C3	9	62.3526	624114	19639.1	U6
27	C3	10	62.6466	619323	19771.9	U6
27	C3	11	62.9407	613451	19883.9	U6
27	C3	12	63.2347	606978	19948.2	U6
27	C3	13	63.5287	601640	19952.4	U6
27	C3	14	63.8227	594834	19907.6	U6
27	C3	15	64.1167	589169	19844	U6
27	C3	16	64.4107	583650	19793.5	U6
27	C3	17	64.7047	578160	19771	U6
27	C3	18	64.9988	572923	19766.5	U6
27	C3	19	65.2928	565844	19752.9	U6
27	C3	20	65.5868	559818	19703.8	U6
27	C3	21	65.8808	554280	19607.2	U6
27	C3	22	66.1748	547735	19469.7	U6
27	C3	23	66.4688	542396	19308.6	U6
27	C3	24	66.7628	537066	19142.9	U6
27	C3	25	67.0569	530709	18987.1	U6
27	C3	26	67.3509	524971	18852.1	U6
27	C3	27	67.6449	520161	18745.6	U6
27	C3	28	67.9389	514050	18672	U6
27	C3	29	68.2329	509100	18629.1	U6
27	C3	30	68.5269	503115	18606.3	U6
27	C3	31	68.821	498140	18588.3	U6
27	C3	32	69.115	491833	18561.4	U6
27	C3	33	69.409	486402	18520.3	U6
27	C3	34	69.703	480711	18469.8	U6
27	C3	35	69.997	475603	18417.8	U6
27	C3	36	70.291	470626	18367.4	U6
27	C3	37	70.585	464446	18311.7	U6
27	C3	38	70.8791	460317	18239	U6
27	C3	39	71.1731	453484	18142.9	U6
27	C3	40	71.4671	448474	18030.9	U6
27	C3	41	71.7611	443059	17922	U6
27	C3	42	72.0551	438697	17838.4	U6
27	C3	43	72.3491	433152	17781	U6
27	C3	44	72.6432	427965	17727.9	U6
27	C3	45	72.9372	422310	17650.9	U6
27	C3	46	73.2312	416888	17529	U6
27	C3	47	73.5252	411404	17363.8	U6
27	C3	48	73.8192	406253	17184.8	U6
27	C3	49	74.1132	400475	17036.5	U6
27	C3	50	74.4072	397098	16955.6	U6
27	C3	51	74.7013	392481	16949.7	U6
27	C3	52	74.9953	386431	16991.5	U6
27	C3	53	75.2893	381710	17031.4	U6
27	C3	54	75.5833	375553	17022.5	U6
27	C3	55	75.8773	370724	16941.1	U6
27	C3	56	76.1713	365930	16793.6	U6
27	C3	57	76.4653	360382	16609	U6
27	C3	58	76.7594	356056	16424	U6
27	C3	59	77.0534	351855	16269.3	U6
27	C3	60	77.3474	346077	16162.7	U6
27	C3	61	77.6414	342231	16108.1	U6
27	C3	62	77.9354	337121	16098.8	U6
27	C3	63	78.2294	333126	16122.9	U6
27	C3	64	78.5235	327808	16170.4	U6
27	C3	65	78.8175	323162	16239.8	U6
27	C3	66	79.1115	317567	16340.9	U6
27	C3	67	79.4055	313562	16493.7	U6
27	C3	68	79.6995	309869	16726.8	U6
27	C3	69	79.9935	303123	17084.4	U6
27	C3	70	80.2876	299009	17646.6	U6
27	C3	71	80.5816	293246	18638.9	U6
27	C3	72	80.8756	288130	20319.4	U6
27	C3	73	81.1696	282961	23048.6	U6
27	C3	74	81.4636	277275	27297.7	U6
27	C3	75	81.7576	271731	33532.8	U6
27	C3	76	82.0516	264737	42064.7	U6
27	C3	77	82.3457	254169	52856.9	U6
27	C3	78	82.6397	242141	65343.7	U6
27	C3	79	82.9337	221694	78343.3	U6
27	C3	80	83.2277	195007	90149.8	U6
27	C3	81	83.5217	158356	98838.6	U6
27	C3	82	83.8157	115757	102731	U6
27	C3	83	84.1097	76534.1	100867	U6
27	C3	84	84.4038	41494.4	93313.4	U6
27	C3	85	84.6978	17074	81164.2	U6
27	C3	86	84.9918	905.327	66244.7	U6
27	C3	87	85.2858	-6974.4	50621.8	U6
27	C3	88	85.5798	-10558	36108.2	U6
27	C3	89	85.8738	-11510	23919.6	U6
27	C3	90	86.1679	-11610.7	14904.2	U6
27	C3	91	86.4619	-13103.4	8967.6	U6
27	C3	92	86.7559	-12810.3	5068.88	U6
27	C3	93	87.0499	-13352.4	2670.96	U6
27	C3	94	87.3439	-12490.9	1278.59	U6
27	C3	95	87.6379	-13343.6	512.086	U6
27	C3	96	87.9319	-12702.7	112.549	U6
27	C3	97	88.226	-12759	-85.5508	U6
27	C3	98	88.52	-13103.7	-183.686	U6
27	C3	99	88.814	-14034.5	-237.949	U6
27	C3	100	89.108	-13251.4	-270.578	U6
27	C3	101	89.402	-12382.3	-282.531	U6
27	C3	102	89.696	-12882.4	-269.061	U6
27	C3	103	89.9901	-14018	-232.447	U6
27	C3	104	90.2841	-12712.2	-185.371	U6
27	C3	105	90.5781	-13725.6	-144.877	U6
27	C3	106	90.8721	-13629.2	-123.188	U6
27	C3	107	91.1661	-13503.6	-121.973	U6
27	C3	108	91.4601	-13989.9	-132.664	U6
27	C3	109	91.7541	-13728.2	-141.914	U6
27	C3	110	92.0482	-13676.3	-139.697	U6
27	C3	111	92.3422	-13314.1	-126.439	U6
27	C3	112	92.6362	-14600.8	-114.734	U6
27	C3	113	92.9302	-13809.2	-122.871	U6
27	C3	114	93.2242	-15128.8	-162.939	U6
27	C3	115	93.5182	-14161.5	-231.475	U6
27	C3	116	93.8122	-13809.4	-310.068	U6
27	C3	117	94.1063	-13764.6	-376.178	U6
27	C3	118	94.4003	-14736	-416.172	U6
27	C3	119	94.6943	-13829.5	-431.369	U6
28	C4	1	60.0005	856829	22135	miRNA-22-3p
28	C4	2	60.2945	851452	22330.6	miRNA-22-3p
28	C4	3	60.5885	844624	22546.5	miRNA-22-3p
28	C4	4	60.8825	840148	22759.1	miRNA-22-3p
28	C4	5	61.1766	832382	22950.4	miRNA-22-3p
28	C4	6	61.4706	825986	23106.1	miRNA-22-3p
28	C4	7	61.7646	819277	23211.8	miRNA-22-3p
28	C4	8	62.0586	812362	23256.9	miRNA-22-3p
28	C4	9	62.3526	804118	23241.3	miRNA-22-3p
28	C4	10	62.6466	797828	23180.7	miRNA-22-3p
28	C4	11	62.9407	791305	23103.5	miRNA-22-3p
28	C4	12	63.2347	784414	23040.6	miRNA-22-3p
28	C4	13	63.5287	778103	23013.4	miRNA-22-3p
28	C4	14	63.8227	770859	23025.3	miRNA-22-3p
28	C4	15	64.1167	764558	23062.4	miRNA-22-3p
28	C4	16	64.4107	757424	23099.4	miRNA-22-3p
28	C4	17	64.7047	751135	23111.9	miRNA-22-3p
28	C4	18	64.9988	743089	23087.7	miRNA-22-3p
28	C4	19	65.2928	735078	23029.5	miRNA-22-3p
28	C4	20	65.5868	730194	22950.2	miRNA-22-3p
28	C4	21	65.8808	722314	22862.3	miRNA-22-3p
28	C4	22	66.1748	716230	22772.6	miRNA-22-3p
28	C4	23	66.4688	708353	22684.1	miRNA-22-3p
28	C4	24	66.7628	701090	22601.9	miRNA-22-3p
28	C4	25	67.0569	694770	22531.8	miRNA-22-3p
28	C4	26	67.3509	689330	22477.2	miRNA-22-3p
28	C4	27	67.6449	682167	22434.1	miRNA-22-3p
28	C4	28	67.9389	674660	22394.4	miRNA-22-3p
28	C4	29	68.2329	667645	22352.3	miRNA-22-3p
28	C4	30	68.5269	661926	22307.2	miRNA-22-3p
28	C4	31	68.821	654764	22260.9	miRNA-22-3p
28	C4	32	69.115	649488	22213.6	miRNA-22-3p
28	C4	33	69.409	641210	22164.7	miRNA-22-3p
28	C4	34	69.703	633593	22117.2	miRNA-22-3p
28	C4	35	69.997	629218	22079	miRNA-22-3p
28	C4	36	70.291	622645	22057.3	miRNA-22-3p
28	C4	37	70.585	615211	22051.6	miRNA-22-3p
28	C4	38	70.8791	609476	22049	miRNA-22-3p
28	C4	39	71.1731	602834	22030	miRNA-22-3p
28	C4	40	71.4671	595601	21975.1	miRNA-22-3p
28	C4	41	71.7611	590261	21873.8	miRNA-22-3p
28	C4	42	72.0551	582869	21728.5	miRNA-22-3p
28	C4	43	72.3491	576650	21555.4	miRNA-22-3p
28	C4	44	72.6432	569307	21379.2	miRNA-22-3p
28	C4	45	72.9372	564472	21222.9	miRNA-22-3p
28	C4	46	73.2312	558128	21099	miRNA-22-3p
28	C4	47	73.5252	551631	21006.6	miRNA-22-3p
28	C4	48	73.8192	544954	20937.4	miRNA-22-3p
28	C4	49	74.1132	538768	20885.2	miRNA-22-3p
28	C4	50	74.4072	532702	20850.3	miRNA-22-3p
28	C4	51	74.7013	526149	20835.2	miRNA-22-3p
28	C4	52	74.9953	521095	20837.1	miRNA-22-3p
28	C4	53	75.2893	514375	20843.6	miRNA-22-3p
28	C4	54	75.5833	507475	20836.5	miRNA-22-3p
28	C4	55	75.8773	501218	20801	miRNA-22-3p
28	C4	56	76.1713	495124	20730.3	miRNA-22-3p
28	C4	57	76.4653	489967	20626.4	miRNA-22-3p
28	C4	58	76.7594	482889	20496.8	miRNA-22-3p
28	C4	59	77.0534	476487	20353.1	miRNA-22-3p
28	C4	60	77.3474	471373	20211	miRNA-22-3p
28	C4	61	77.6414	465142	20090.4	miRNA-22-3p
28	C4	62	77.9354	459886	20013.9	miRNA-22-3p
28	C4	63	78.2294	453495	20006	miRNA-22-3p
28	C4	64	78.5235	447964	20092	miRNA-22-3p
28	C4	65	78.8175	442464	20300.9	miRNA-22-3p
28	C4	66	79.1115	436748	20669.9	miRNA-22-3p
28	C4	67	79.4055	429864	21249.2	miRNA-22-3p
28	C4	68	79.6995	424943	22107.3	miRNA-22-3p
28	C4	69	79.9935	417758	23338.8	miRNA-22-3p
28	C4	70	80.2876	411530	25057.8	miRNA-22-3p
28	C4	71	80.5816	404747	27406.4	miRNA-22-3p
28	C4	72	80.8756	396415	30544.2	miRNA-22-3p
28	C4	73	81.1696	387873	34623.7	miRNA-22-3p
28	C4	74	81.4636	378451	39742.2	miRNA-22-3p
28	C4	75	81.7576	367818	45871.7	miRNA-22-3p
28	C4	76	82.0516	353444	52783.5	miRNA-22-3p
28	C4	77	82.3457	336887	60005	miRNA-22-3p
28	C4	78	82.6397	317575	66845.7	miRNA-22-3p
28	C4	79	82.9337	291500	72517.9	miRNA-22-3p
28	C4	80	83.2277	262424	76330	miRNA-22-3p
28	C4	81	83.5217	231593	77884.5	miRNA-22-3p
28	C4	82	83.8157	205509	77188.5	miRNA-22-3p
28	C4	83	84.1097	182814	74619.3	miRNA-22-3p
28	C4	84	84.4038	163982	70760.1	miRNA-22-3p
28	C4	85	84.6978	146794	66191	miRNA-22-3p
28	C4	86	84.9918	127690	61334	miRNA-22-3p
28	C4	87	85.2858	110116	56404.6	miRNA-22-3p
28	C4	88	85.5798	92656.3	51453.5	miRNA-22-3p
28	C4	89	85.8738	75619.8	46443.3	miRNA-22-3p
28	C4	90	86.1679	62396.4	41320	miRNA-22-3p
28	C4	91	86.4619	51910.6	36065	miRNA-22-3p
28	C4	92	86.7559	43872.8	30731.5	miRNA-22-3p
28	C4	93	87.0499	38608.3	25457.4	miRNA-22-3p
28	C4	94	87.3439	36498.2	20448	miRNA-22-3p
28	C4	95	87.6379	32358.6	15914.7	miRNA-22-3p
28	C4	96	87.9319	30479.2	12001.9	miRNA-22-3p
28	C4	97	88.226	30048.7	8776.38	miRNA-22-3p
28	C4	98	88.52	28535.4	6219.44	miRNA-22-3p
28	C4	99	88.814	27994.2	4256.45	miRNA-22-3p
28	C4	100	89.108	27562.4	2792.41	miRNA-22-3p
28	C4	101	89.402	27738.4	1736.09	miRNA-22-3p
28	C4	102	89.696	28087.4	1007.68	miRNA-22-3p
28	C4	103	89.9901	27788.6	535.332	miRNA-22-3p
28	C4	104	90.2841	27180.4	250.154	miRNA-22-3p
28	C4	105	90.5781	28207.7	86.6992	miRNA-22-3p
28	C4	106	90.8721	26699.9	-9.96094	miRNA-22-3p
28	C4	107	91.1661	27345.7	-75.5742	miRNA-22-3p
28	C4	108	91.4601	27015.6	-123.02	miRNA-22-3p
28	C4	109	91.7541	27636.7	-147.342	miRNA-22-3p
28	C4	110	92.0482	27279.8	-138.146	miRNA-22-3p
28	C4	111	92.3422	27218.7	-93.4512	miRNA-22-3p
28	C4	112	92.6362	27493.4	-27.6523	miRNA-22-3p
28	C4	113	92.9302	26657.5	31.0957	miRNA-22-3p
28	C4	114	93.2242	26473.9	53.5918	miRNA-22-3p
28	C4	115	93.5182	25567.7	25.4375	miRNA-22-3p
28	C4	116	93.8122	26734.3	-43.8574	miRNA-22-3p
28	C4	117	94.1063	26938.4	-125.43	miRNA-22-3p
28	C4	118	94.4003	26676.8	-187.033	miRNA-22-3p
28	C4	119	94.6943	26691.3	-210.057	miRNA-22-3p
29	C5	1	60.0003	620687	15841.9	U6
29	C5	2	60.2944	617034	16122.7	U6
29	C5	3	60.5886	613096	16442.1	U6
29	C5	4	60.8827	607786	16750	U6
29	C5	5	61.1768	602862	17017.2	U6
29	C5	6	61.4709	598465	17224.5	U6
29	C5	7	61.7651	591769	17363.8	U6
29	C5	8	62.0592	588567	17440.1	U6
29	C5	9	62.3533	581232	17474	U6
29	C5	10	62.6474	575934	17497.6	U6
29	C5	11	62.9416	572088	17542.6	U6
29	C5	12	63.2357	566938	17622.9	U6
29	C5	13	63.5298	562023	17727.6	U6
29	C5	14	63.824	556433	17826.7	U6
29	C5	15	64.1181	550178	17887.4	U6
29	C5	16	64.4122	544964	17888.6	U6
29	C5	17	64.7063	540396	17825.5	U6
29	C5	18	65.0005	534987	17707.4	U6
29	C5	19	65.2946	528517	17553.7	U6
29	C5	20	65.5887	523352	17389.1	U6
29	C5	21	65.8829	518916	17237.4	U6
29	C5	22	66.177	513426	17113.6	U6
29	C5	23	66.4711	508538	17019	U6
29	C5	24	66.7652	502630	16944.1	U6
29	C5	25	67.0594	498274	16878.3	U6
29	C5	26	67.3535	492780	16817.6	U6
29	C5	27	67.6476	486690	16764.9	U6
29	C5	28	67.9417	483520	16721.8	U6
29	C5	29	68.2359	477664	16679.7	U6
29	C5	30	68.53	473243	16620.1	U6
29	C5	31	68.8241	467312	16527.5	U6
29	C5	32	69.1183	461592	16404.6	U6
29	C5	33	69.4124	457023	16277.9	U6
29	C5	34	69.7065	453115	16185.9	U6
29	C5	35	70.0006	447506	16156.2	U6
29	C5	36	70.2948	443638	16187.3	U6
29	C5	37	70.5889	438607	16247.3	U6
29	C5	38	70.883	432955	16290.2	U6
29	C5	39	71.1771	428227	16279.2	U6
29	C5	40	71.4713	423381	16202.9	U6
29	C5	41	71.7654	418181	16075.9	U6
29	C5	42	72.0595	413579	15926.1	U6
29	C5	43	72.3537	409522	15800.2	U6
29	C5	44	72.6478	404210	15683.3	U6
29	C5	45	72.9419	399706	15570.4	U6
29	C5	46	73.236	394484	15458.7	U6
29	C5	47	73.5302	389273	15354.3	U6
29	C5	48	73.8243	385423	15272.8	U6
29	C5	49	74.1184	381131	15230.3	U6
29	C5	50	74.4125	376326	15232.6	U6
29	C5	51	74.7067	371677	15268.6	U6
29	C5	52	75.0008	366784	15313.6	U6
29	C5	53	75.2949	362423	15338.8	U6
29	C5	54	75.5891	357426	15321.8	U6
29	C5	55	75.8832	352407	15254.5	U6
29	C5	56	76.1773	347447	15143.4	U6
29	C5	57	76.4714	344204	15004.6	U6
29	C5	58	76.7656	338461	14855.2	U6
29	C5	59	77.0597	334612	14706.9	U6
29	C5	60	77.3538	330868	14565.8	U6
29	C5	61	77.6479	325868	14437.3	U6
29	C5	62	77.9421	320401	14332.1	U6
29	C5	63	78.2362	318248	14266.9	U6
29	C5	64	78.5303	313531	14258.2	U6
29	C5	65	78.8245	308790	14314.1	U6
29	C5	66	79.1186	305547	14431.8	U6
29	C5	67	79.4127	300897	14605.8	U6
29	C5	68	79.7068	295578	14845.3	U6
29	C5	69	80.001	291655	15194.2	U6
29	C5	70	80.2951	286588	15748.4	U6
29	C5	71	80.5892	282988	16823.7	U6
29	C5	72	80.8833	277495	18645.9	U6
29	C5	73	81.1775	273228	21530	U6
29	C5	74	81.4716	267674	25879.1	U6
29	C5	75	81.7657	262040	32082.7	U6
29	C5	76	82.0599	253687	40392.1	U6
29	C5	77	82.354	245256	50743.9	U6
29	C5	78	82.6481	232707	62583	U6
29	C5	79	82.9422	214690	74775.2	U6
29	C5	80	83.2364	187998	85697.7	U6
29	C5	81	83.5305	153285	93540.7	U6
29	C5	82	83.8246	116979	96753.4	U6
29	C5	83	84.1188	81074.4	94487.4	U6
29	C5	84	84.4129	51222.2	86866.8	U6
29	C5	85	84.707	29230.4	74977.4	U6
29	C5	86	85.0011	15939.5	60575	U6
29	C5	87	85.2953	9886.11	45625.1	U6
29	C5	88	85.5894	8048.07	31838.2	U6
29	C5	89	85.8835	7051.52	20350.8	U6
29	C5	90	86.1776	6280.9	12368.4	U6
29	C5	91	86.4718	7025.88	7346.38	U6
29	C5	92	86.7659	6499.44	4127.73	U6
29	C5	93	87.06	6054.65	2217.76	U6
29	C5	94	87.3542	5778.87	1156	U6
29	C5	95	87.6483	6214.98	587.91	U6
29	C5	96	87.9424	5839.12	277.826	U6
29	C5	97	88.2365	5810.85	88.7422	U6
29	C5	98	88.5307	5399.82	-47.1016	U6
29	C5	99	88.8248	6024.98	-153.34	U6
29	C5	100	89.1189	5451.14	-228.07	U6
29	C5	101	89.413	6156.4	-259.288	U6
29	C5	102	89.7072	6430.82	-239.071	U6
29	C5	103	90.0013	6121.99	-173.891	U6
29	C5	104	90.2954	5895.94	-86.2383	U6
29	C5	105	90.5896	5534.22	-6.16602	U6
29	C5	106	90.8837	5191.12	42.2852	U6
29	C5	107	91.1778	5468	51.1846	U6
29	C5	108	91.4719	5604.16	29.3867	U6
29	C5	109	91.7661	5399.36	-5.41602	U6
29	C5	110	92.0602	5053.73	-37.1787	U6
29	C5	111	92.3543	5441.48	-58.5459	U6
29	C5	112	92.6485	5660.54	-71.9316	U6
29	C5	113	92.9426	4711.74	-85.5703	U6
29	C5	114	93.2367	5226.01	-107.008	U6
29	C5	115	93.5308	4518.55	-137.432	U6
29	C5	116	93.825	5632.71	-170.324	U6
29	C5	117	94.1191	5616.56	-195.765	U6
29	C5	118	94.4132	4394.24	-207.473	U6
29	C5	119	94.7073	5399.89	-207.109	U6
30	C6	1	60.0003	579593	15024	miRNA-22-3p
30	C6	2	60.2944	576218	15212.8	miRNA-22-3p
30	C6	3	60.5886	570648	15396.9	miRNA-22-3p
30	C6	4	60.8827	566885	15553.3	miRNA-22-3p
30	C6	5	61.1768	563244	15669.8	miRNA-22-3p
30	C6	6	61.4709	558329	15746	miRNA-22-3p
30	C6	7	61.7651	552585	15789.8	miRNA-22-3p
30	C6	8	62.0592	548542	15815.3	miRNA-22-3p
30	C6	9	62.3533	543743	15838.1	miRNA-22-3p
30	C6	10	62.6474	539001	15871	miRNA-22-3p
30	C6	11	62.9416	534745	15918.3	miRNA-22-3p
30	C6	12	63.2357	530228	15975	miRNA-22-3p
30	C6	13	63.5298	524892	16029.1	miRNA-22-3p
30	C6	14	63.824	520381	16067.8	miRNA-22-3p
30	C6	15	64.1181	515428	16081.5	miRNA-22-3p
30	C6	16	64.4122	510980	16067.5	miRNA-22-3p
30	C6	17	64.7063	505711	16029.4	miRNA-22-3p
30	C6	18	65.0005	501224	15975.5	miRNA-22-3p
30	C6	19	65.2946	495640	15915.5	miRNA-22-3p
30	C6	20	65.5887	491453	15855.1	miRNA-22-3p
30	C6	21	65.8829	487812	15794	miRNA-22-3p
30	C6	22	66.177	480970	15727.6	miRNA-22-3p
30	C6	23	66.4711	477361	15654	miRNA-22-3p
30	C6	24	66.7652	472047	15579.4	miRNA-22-3p
30	C6	25	67.0594	467539	15516.7	miRNA-22-3p
30	C6	26	67.3535	463333	15478.5	miRNA-22-3p
30	C6	27	67.6476	458554	15468.2	miRNA-22-3p
30	C6	28	67.9417	454254	15475.9	miRNA-22-3p
30	C6	29	68.2359	449623	15482.7	miRNA-22-3p
30	C6	30	68.53	444383	15470.9	miRNA-22-3p
30	C6	31	68.8241	439618	15432.1	miRNA-22-3p
30	C6	32	69.1183	435637	15370.5	miRNA-22-3p
30	C6	33	69.4124	430228	15298.2	miRNA-22-3p
30	C6	34	69.7065	426188	15226.8	miRNA-22-3p
30	C6	35	70.0006	422270	15161.9	miRNA-22-3p
30	C6	36	70.2948	417076	15102.9	miRNA-22-3p
30	C6	37	70.5889	412299	15046.1	miRNA-22-3p
30	C6	38	70.883	408498	14990.9	miRNA-22-3p
30	C6	39	71.1771	404245	14938.3	miRNA-22-3p
30	C6	40	71.4713	399439	14889	miRNA-22-3p
30	C6	41	71.7654	395567	14841.7	miRNA-22-3p
30	C6	42	72.0595	391418	14793.3	miRNA-22-3p
30	C6	43	72.3537	385874	14742.3	miRNA-22-3p
30	C6	44	72.6478	381940	14689.7	miRNA-22-3p
30	C6	45	72.9419	378405	14637.1	miRNA-22-3p
30	C6	46	73.236	373446	14584.1	miRNA-22-3p
30	C6	47	73.5302	368578	14527.2	miRNA-22-3p
30	C6	48	73.8243	364887	14462.4	miRNA-22-3p
30	C6	49	74.1184	360137	14388.7	miRNA-22-3p
30	C6	50	74.4125	356364	14310.2	miRNA-22-3p
30	C6	51	74.7067	351228	14235	miRNA-22-3p
30	C6	52	75.0008	347852	14171.5	miRNA-22-3p
30	C6	53	75.2949	343109	14125	miRNA-22-3p
30	C6	54	75.5891	339901	14095	miRNA-22-3p
30	C6	55	75.8832	334403	14075.9	miRNA-22-3p
30	C6	56	76.1773	331078	14060	miRNA-22-3p
30	C6	57	76.4714	326343	14038.9	miRNA-22-3p
30	C6	58	76.7656	322603	14005.8	miRNA-22-3p
30	C6	59	77.0597	318830	13956.2	miRNA-22-3p
30	C6	60	77.3538	313572	13889.8	miRNA-22-3p
30	C6	61	77.6479	310043	13813.4	miRNA-22-3p
30	C6	62	77.9421	306240	13742.9	miRNA-22-3p
30	C6	63	78.2362	302416	13702.9	miRNA-22-3p
30	C6	64	78.5303	297742	13723.7	miRNA-22-3p
30	C6	65	78.8245	294676	13838.1	miRNA-22-3p
30	C6	66	79.1186	290117	14078.4	miRNA-22-3p
30	C6	67	79.4127	286905	14477.8	miRNA-22-3p
30	C6	68	79.7068	282256	15076.9	miRNA-22-3p
30	C6	69	80.001	278030	15924.7	miRNA-22-3p
30	C6	70	80.2951	272435	17108.9	miRNA-22-3p
30	C6	71	80.5892	268553	18736.8	miRNA-22-3p
30	C6	72	80.8833	263717	20929	miRNA-22-3p
30	C6	73	81.1775	257821	23797.4	miRNA-22-3p
30	C6	74	81.4716	249892	27411	miRNA-22-3p
30	C6	75	81.7657	242757	31749.5	miRNA-22-3p
30	C6	76	82.0599	232992	36650	miRNA-22-3p
30	C6	77	82.354	222602	41769.8	miRNA-22-3p
30	C6	78	82.6481	207884	46601.1	miRNA-22-3p
30	C6	79	82.9422	189516	50562.3	miRNA-22-3p
30	C6	80	83.2364	167889	53150.2	miRNA-22-3p
30	C6	81	83.5305	146778	54094.2	miRNA-22-3p
30	C6	82	83.8246	129494	53433.3	miRNA-22-3p
30	C6	83	84.1188	114761	51474.9	miRNA-22-3p
30	C6	84	84.4129	101561	48659	miRNA-22-3p
30	C6	85	84.707	89602	45400.3	miRNA-22-3p
30	C6	86	85.0011	76894.9	41984.5	miRNA-22-3p
30	C6	87	85.2953	64418.2	38548.6	miRNA-22-3p
30	C6	88	85.5894	52677.6	35120.3	miRNA-22-3p
30	C6	89	85.8835	42056.3	31673.4	miRNA-22-3p
30	C6	90	86.1776	32871.2	28169.5	miRNA-22-3p
30	C6	91	86.4718	25811.3	24586.6	miRNA-22-3p
30	C6	92	86.7659	20246.7	20943.9	miRNA-22-3p
30	C6	93	87.06	16765.6	17318.2	miRNA-22-3p
30	C6	94	87.3542	14763.8	13827.1	miRNA-22-3p
30	C6	95	87.6483	12542.8	10617.1	miRNA-22-3p
30	C6	96	87.9424	11992.1	7841.98	miRNA-22-3p
30	C6	97	88.2365	11266.5	5570.12	miRNA-22-3p
30	C6	98	88.5307	11252.5	3797.21	miRNA-22-3p
30	C6	99	88.8248	9635.77	2464.09	miRNA-22-3p
30	C6	100	89.1189	9712	1488.86	miRNA-22-3p
30	C6	101	89.413	10530.4	794.548	miRNA-22-3p
30	C6	102	89.7072	10044.5	320.348	miRNA-22-3p
30	C6	103	90.0013	10451.9	17.5908	miRNA-22-3p
30	C6	104	90.2954	10136.2	-158.88	miRNA-22-3p
30	C6	105	90.5896	10048.1	-252.93	miRNA-22-3p
30	C6	106	90.8837	9460.92	-300.888	miRNA-22-3p
30	C6	107	91.1778	10067.7	-323.944	miRNA-22-3p
30	C6	108	91.4719	10057.1	-327.886	miRNA-22-3p
30	C6	109	91.7661	10304.4	-312.163	miRNA-22-3p
30	C6	110	92.0602	9662.27	-281.81	miRNA-22-3p
30	C6	111	92.3543	10056.5	-252.928	miRNA-22-3p
30	C6	112	92.6485	9144.09	-247.324	miRNA-22-3p
30	C6	113	92.9426	9270.39	-280.086	miRNA-22-3p
30	C6	114	93.2367	9644.86	-348.996	miRNA-22-3p
30	C6	115	93.5308	9298.04	-433.485	miRNA-22-3p
30	C6	116	93.825	9869.12	-504.504	miRNA-22-3p
30	C6	117	94.1191	10625.5	-539.555	miRNA-22-3p
30	C6	118	94.4132	9339.71	-533.752	miRNA-22-3p
30	C6	119	94.7073	9552.29	-500.38	miRNA-22-3p
31	C7	1	60.0001	532834	14434.9	U6
31	C7	2	60.2944	529098	14647.2	U6
31	C7	3	60.5886	524624	14851.3	U6
31	C7	4	60.8829	520856	15019.5	U6
31	C7	5	61.1771	516611	15140	U6
31	C7	6	61.4714	511548	15219.1	U6
31	C7	7	61.7657	507433	15274.3	U6
31	C7	8	62.0599	502863	15325.8	U6
31	C7	9	62.3542	498014	15390.2	U6
31	C7	10	62.6484	494031	15475	U6
31	C7	11	62.9427	488999	15574.6	U6
31	C7	12	63.237	485376	15672	U6
31	C7	13	63.5312	480014	15743.8	U6
31	C7	14	63.8255	475368	15771.4	U6
31	C7	15	64.1197	470830	15749.7	U6
31	C7	16	64.414	465267	15688.9	U6
31	C7	17	64.7083	461332	15608.4	U6
31	C7	18	65.0025	457340	15525	U6
31	C7	19	65.2968	451900	15445.7	U6
31	C7	20	65.591	447341	15366.7	U6
31	C7	21	65.8853	442660	15278.7	U6
31	C7	22	66.1796	438528	15174.8	U6
31	C7	23	66.4738	433392	15056.1	U6
31	C7	24	66.7681	428541	14933.6	U6
31	C7	25	67.0623	424420	14824.5	U6
31	C7	26	67.3566	420554	14745.4	U6
31	C7	27	67.6509	416099	14704	U6
31	C7	28	67.9451	411241	14695.3	U6
31	C7	29	68.2394	407194	14702.6	U6
31	C7	30	68.5336	403200	14703.2	U6
31	C7	31	68.8279	398261	14678.3	U6
31	C7	32	69.1222	393431	14621.9	U6
31	C7	33	69.4164	389410	14543.5	U6
31	C7	34	69.7107	384322	14462.4	U6
31	C7	35	70.0049	381525	14394.4	U6
31	C7	36	70.2992	376796	14339.6	U6
31	C7	37	70.5935	372750	14282.1	U6
31	C7	38	70.8877	367668	14200.2	U6
31	C7	39	71.182	363581	14083.9	U6
31	C7	40	71.4762	359770	13943.1	U6
31	C7	41	71.7705	355230	13804.3	U6
31	C7	42	72.0648	351900	13709.9	U6
31	C7	43	72.359	347794	13655.4	U6
31	C7	44	72.6533	343618	13638	U6
31	C7	45	72.9475	339491	13642.5	U6
31	C7	46	73.2418	334914	13649.4	U6
31	C7	47	73.5361	331217	13642.2	U6
31	C7	48	73.8303	327062	13611.6	U6
31	C7	49	74.1246	322446	13555.1	U6
31	C7	50	74.4188	318837	13476.2	U6
31	C7	51	74.7131	314556	13382.4	U6
31	C7	52	75.0074	310383	13283.1	U6
31	C7	53	75.3016	306578	13186.7	U6
31	C7	54	75.5959	303082	13097.5	U6
31	C7	55	75.8901	298687	13016.1	U6
31	C7	56	76.1844	294806	12941.6	U6
31	C7	57	76.4787	291227	12875.9	U6
31	C7	58	76.7729	286795	12826.3	U6
31	C7	59	77.0672	283698	12802.1	U6
31	C7	60	77.3614	279676	12808.3	U6
31	C7	61	77.6557	276357	12840	U6
31	C7	62	77.95	272411	12881.6	U6
31	C7	63	78.2442	268341	12915	U6
31	C7	64	78.5385	264061	12929.6	U6
31	C7	65	78.8327	260340	12929.1	U6
31	C7	66	79.127	256897	12931.3	U6
31	C7	67	79.4213	253237	12963.4	U6
31	C7	68	79.7155	249204	13060.4	U6
31	C7	69	80.0098	245335	13272.4	U6
31	C7	70	80.304	240951	13680.6	U6
31	C7	71	80.5983	237625	14510.6	U6
31	C7	72	80.8926	233440	15957.1	U6
31	C7	73	81.1868	229316	18290.8	U6
31	C7	74	81.4811	224760	21844.1	U6
31	C7	75	81.7753	220305	26929.7	U6
31	C7	76	82.0696	213091	33737.1	U6
31	C7	77	82.3639	205237	42195.8	U6
31	C7	78	82.6581	194303	51847.4	U6
31	C7	79	82.9524	177952	61784.8	U6
31	C7	80	83.2466	155061	70724.9	U6
31	C7	81	83.5409	126856	77235.8	U6
31	C7	82	83.8352	94895	80075.6	U6
31	C7	83	84.1294	66331.7	78536.2	U6
31	C7	84	84.4237	40418.7	72663.6	U6
31	C7	85	84.7179	22255.5	63268.3	U6
31	C7	86	85.0122	10562.2	51715.3	U6
31	C7	87	85.3065	5681.48	39569.9	U6
31	C7	88	85.6007	3553.09	28225.8	U6
31	C7	89	85.895	2079.19	18637.4	U6
31	C7	90	86.1892	2132.89	11572.1	U6
31	C7	91	86.4835	1583.31	6999.53	U6
31	C7	92	86.7778	848.009	3967.51	U6
31	C7	93	87.072	1443.78	2083.13	U6
31	C7	94	87.3663	1720.68	976.773	U6
31	C7	95	87.6605	1166.12	358.994	U6
31	C7	96	87.9548	1618.06	28.2295	U6
31	C7	97	88.2491	1186.27	-145.536	U6
31	C7	98	88.5433	1537.55	-240.489	U6
31	C7	99	88.8376	958.655	-298.218	U6
31	C7	100	89.1318	1527.36	-335.517	U6
31	C7	101	89.4261	1767.17	-355.415	U6
31	C7	102	89.7204	1816.27	-356.772	U6
31	C7	103	90.0146	1012.84	-339.752	U6
31	C7	104	90.3089	1642.73	-306.349	U6
31	C7	105	90.6031	1787.28	-258.82	U6
31	C7	106	90.8974	1690.18	-199.742	U6
31	C7	107	91.1917	1343.3	-134.414	U6
31	C7	108	91.4859	1211.36	-72.9424	U6
31	C7	109	91.7802	1344.91	-29.1797	U6
31	C7	110	92.0744	1179.47	-16.3125	U6
31	C7	111	92.3687	498.079	-41.3213	U6
31	C7	112	92.663	977.518	-101.021	U6
31	C7	113	92.9572	997.422	-181.768	U6
31	C7	114	93.2515	1049.33	-263.626	U6
31	C7	115	93.5457	1286.34	-327.814	U6
31	C7	116	93.84	1316.04	-363.959	U6
31	C7	117	94.1343	1102.07	-373.348	U6
31	C7	118	94.4285	1198.2	-366.476	U6
31	C7	119	94.7228	1152.09	-356.772	U6
32	C8	1	60.0001	518254	14374.3	miRNA-22-3p
32	C8	2	60.2944	515998	14546.6	miRNA-22-3p
32	C8	3	60.5886	511768	14712.7	miRNA-22-3p
32	C8	4	60.8829	506270	14842.2	miRNA-22-3p
32	C8	5	61.1771	502971	14922.1	miRNA-22-3p
32	C8	6	61.4714	498406	14960.3	miRNA-22-3p
32	C8	7	61.7657	494276	14979.6	miRNA-22-3p
32	C8	8	62.0599	488801	15007.4	miRNA-22-3p
32	C8	9	62.3542	484791	15064.5	miRNA-22-3p
32	C8	10	62.6484	481075	15155	miRNA-22-3p
32	C8	11	62.9427	476819	15263.5	miRNA-22-3p
32	C8	12	63.237	471785	15359.4	miRNA-22-3p
32	C8	13	63.5312	467070	15409.8	miRNA-22-3p
32	C8	14	63.8255	462484	15394.9	miRNA-22-3p
32	C8	15	64.1197	457653	15315.3	miRNA-22-3p
32	C8	16	64.414	452927	15191.5	miRNA-22-3p
32	C8	17	64.7083	449463	15054.1	miRNA-22-3p
32	C8	18	65.0025	443541	14931.3	miRNA-22-3p
32	C8	19	65.2968	439944	14838.5	miRNA-22-3p
32	C8	20	65.591	436234	14774.6	miRNA-22-3p
32	C8	21	65.8853	430843	14726	miRNA-22-3p
32	C8	22	66.1796	426679	14676.8	miRNA-22-3p
32	C8	23	66.4738	421594	14619.6	miRNA-22-3p
32	C8	24	66.7681	417561	14558.7	miRNA-22-3p
32	C8	25	67.0623	413167	14504.7	miRNA-22-3p
32	C8	26	67.3566	409278	14464.3	miRNA-22-3p
32	C8	27	67.6509	405146	14433.4	miRNA-22-3p
32	C8	28	67.9451	400192	14399.9	miRNA-22-3p
32	C8	29	68.2394	395993	14351.5	miRNA-22-3p
32	C8	30	68.5336	391866	14284.4	miRNA-22-3p
32	C8	31	68.8279	387071	14204.9	miRNA-22-3p
32	C8	32	69.1222	383470	14124.2	miRNA-22-3p
32	C8	33	69.4164	379044	14052.4	miRNA-22-3p
32	C8	34	69.7107	375211	13993.5	miRNA-22-3p
32	C8	35	70.0049	370475	13946.6	miRNA-22-3p
32	C8	36	70.2992	366207	13908.7	miRNA-22-3p
32	C8	37	70.5935	362847	13874.9	miRNA-22-3p
32	C8	38	70.8877	358544	13838.5	miRNA-22-3p
32	C8	39	71.182	354485	13789	miRNA-22-3p
32	C8	40	71.4762	350621	13720.6	miRNA-22-3p
32	C8	41	71.7705	345088	13636.5	miRNA-22-3p
32	C8	42	72.0648	342580	13550	miRNA-22-3p
32	C8	43	72.359	338313	13479.1	miRNA-22-3p
32	C8	44	72.6533	334168	13436.8	miRNA-22-3p
32	C8	45	72.9475	330589	13424.3	miRNA-22-3p
32	C8	46	73.2418	326298	13431.7	miRNA-22-3p
32	C8	47	73.5361	322128	13444.9	miRNA-22-3p
32	C8	48	73.8303	317654	13452.5	miRNA-22-3p
32	C8	49	74.1246	314620	13450.1	miRNA-22-3p
32	C8	50	74.4188	309622	13438.4	miRNA-22-3p
32	C8	51	74.7131	306191	13419.4	miRNA-22-3p
32	C8	52	75.0074	301904	13393.4	miRNA-22-3p
32	C8	53	75.3016	297973	13359.6	miRNA-22-3p
32	C8	54	75.5959	294082	13317.9	miRNA-22-3p
32	C8	55	75.8901	289669	13270.3	miRNA-22-3p
32	C8	56	76.1844	285755	13220.1	miRNA-22-3p
32	C8	57	76.4787	282780	13169.6	miRNA-22-3p
32	C8	58	76.7729	278200	13117.4	miRNA-22-3p
32	C8	59	77.0672	274242	13062.5	miRNA-22-3p
32	C8	60	77.3614	270559	13007.7	miRNA-22-3p
32	C8	61	77.6557	266189	12962.4	miRNA-22-3p
32	C8	62	77.95	262826	12939.8	miRNA-22-3p
32	C8	63	78.2442	260397	12951.4	miRNA-22-3p
32	C8	64	78.5385	255409	13007.1	miRNA-22-3p
32	C8	65	78.8327	251370	13122.7	miRNA-22-3p
32	C8	66	79.127	247547	13331.3	miRNA-22-3p
32	C8	67	79.4213	243608	13688.3	miRNA-22-3p
32	C8	68	79.7155	240918	14294.8	miRNA-22-3p
32	C8	69	80.0098	236686	15244.7	miRNA-22-3p
32	C8	70	80.304	231608	16624.9	miRNA-22-3p
32	C8	71	80.5983	227091	18549.6	miRNA-22-3p
32	C8	72	80.8926	222132	21148.3	miRNA-22-3p
32	C8	73	81.1868	216446	24551.6	miRNA-22-3p
32	C8	74	81.4811	209127	28852.5	miRNA-22-3p
32	C8	75	81.7753	201437	34040.8	miRNA-22-3p
32	C8	76	82.0696	191672	39929.1	miRNA-22-3p
32	C8	77	82.3639	179686	46099.9	miRNA-22-3p
32	C8	78	82.6581	163649	51912.8	miRNA-22-3p
32	C8	79	82.9524	144005	56598.2	miRNA-22-3p
32	C8	80	83.2466	121024	59429.6	miRNA-22-3p
32	C8	81	83.5409	98252.4	59924.2	miRNA-22-3p
32	C8	82	83.8352	77703	57993.6	miRNA-22-3p
32	C8	83	84.1294	60035.4	53975.9	miRNA-22-3p
32	C8	84	84.4237	48568.2	48531.4	miRNA-22-3p
32	C8	85	84.7179	39992.9	42443.7	miRNA-22-3p
32	C8	86	85.0122	30661.5	36410.1	miRNA-22-3p
32	C8	87	85.3065	24370.5	30897.4	miRNA-22-3p
32	C8	88	85.6007	16994.1	26101.9	miRNA-22-3p
32	C8	89	85.895	9513.52	22000.3	miRNA-22-3p
32	C8	90	86.1892	3924.99	18449.1	miRNA-22-3p
32	C8	91	86.4835	489.123	15284.3	miRNA-22-3p
32	C8	92	86.7778	-2000.9	12488.5	miRNA-22-3p
32	C8	93	87.072	-4116.28	10000.4	miRNA-22-3p
32	C8	94	87.3663	-5484.56	7749.16	miRNA-22-3p
32	C8	95	87.6605	-6393.7	5783.87	miRNA-22-3p
32	C8	96	87.9548	-6364.74	4147.37	miRNA-22-3p
32	C8	97	88.2491	-6467.58	2853.4	miRNA-22-3p
32	C8	98	88.5433	-6993.91	1879.82	miRNA-22-3p
32	C8	99	88.8376	-7721.02	1176.72	miRNA-22-3p
32	C8	100	89.1318	-7143.86	682.092	miRNA-22-3p
32	C8	101	89.4261	-6964.53	336.381	miRNA-22-3p
32	C8	102	89.7204	-7607.24	91.0381	miRNA-22-3p
32	C8	103	90.0146	-7182.44	-88.6621	miRNA-22-3p
32	C8	104	90.3089	-7798.84	-223.349	miRNA-22-3p
32	C8	105	90.6031	-6907.61	-320.542	miRNA-22-3p
32	C8	106	90.8974	-7302.16	-378.217	miRNA-22-3p
32	C8	107	91.1917	-6413.57	-391.597	miRNA-22-3p
32	C8	108	91.4859	-7246.26	-360.552	miRNA-22-3p
32	C8	109	91.7802	-7034.14	-293.442	miRNA-22-3p
32	C8	110	92.0744	-6779.23	-205.675	miRNA-22-3p
32	C8	111	92.3687	-7587.92	-115.205	miRNA-22-3p
32	C8	112	92.663	-6868.89	-38.5928	miRNA-22-3p
32	C8	113	92.9572	-7577.45	11.083	miRNA-22-3p
32	C8	114	93.2515	-7624.86	25.9912	miRNA-22-3p
32	C8	115	93.5457	-7807.03	6.44141	miRNA-22-3p
32	C8	116	93.84	-8276.31	-36.627	miRNA-22-3p
32	C8	117	94.1343	-6786.98	-83.3203	miRNA-22-3p
32	C8	118	94.4285	-7510.73	-112.3	miRNA-22-3p
32	C8	119	94.7228	-7564.21	-110.611	miRNA-22-3p
33	C9	1	60.0008	521206	14195.2	U6
33	C9	2	60.295	516307	14325.5	U6
33	C9	3	60.5892	513552	14462	U6
33	C9	4	60.8834	509668	14594.4	U6
33	C9	5	61.1777	504850	14721.3	U6
33	C9	6	61.4719	501089	14846.2	U6
33	C9	7	61.7661	496102	14971.7	U6
33	C9	8	62.0603	492083	15096	U6
33	C9	9	62.3545	487978	15212.5	U6
33	C9	10	62.6487	482084	15312.1	U6
33	C9	11	62.9429	478965	15384	U6
33	C9	12	63.2371	473842	15417.4	U6
33	C9	13	63.5314	469855	15403.7	U6
33	C9	14	63.8256	464377	15342.1	U6
33	C9	15	64.1198	460371	15243.7	U6
33	C9	16	64.414	455419	15131.9	U6
33	C9	17	64.7082	451558	15034.4	U6
33	C9	18	65.0024	446386	14972.2	U6
33	C9	19	65.2966	443049	14950	U6
33	C9	20	65.5908	438452	14955.8	U6
33	C9	21	65.8851	433008	14969	U6
33	C9	22	66.1793	428488	14971.2	U6
33	C9	23	66.4735	424822	14952.9	U6
33	C9	24	66.7677	419781	14913.8	U6
33	C9	25	67.0619	415022	14860.3	U6
33	C9	26	67.3561	411471	14802.4	U6
33	C9	27	67.6503	406766	14751.7	U6
33	C9	28	67.9445	401345	14717.5	U6
33	C9	29	68.2388	398451	14699.7	U6
33	C9	30	68.533	394055	14683.2	U6
33	C9	31	68.8272	389521	14640.4	U6
33	C9	32	69.1214	384612	14545.1	U6
33	C9	33	69.4156	379409	14389.2	U6
33	C9	34	69.7098	375715	14190.2	U6
33	C9	35	70.004	371966	13984.5	U6
33	C9	36	70.2982	368332	13809.4	U6
33	C9	37	70.5925	363576	13687.2	U6
33	C9	38	70.8867	359929	13619.4	U6
33	C9	39	71.1809	356059	13590.3	U6
33	C9	40	71.4751	351901	13575.8	U6
33	C9	41	71.7693	348334	13552.6	U6
33	C9	42	72.0635	343624	13508.4	U6
33	C9	43	72.3577	339224	13445.7	U6
33	C9	44	72.6519	335785	13370.4	U6
33	C9	45	72.9462	331824	13296.9	U6
33	C9	46	73.2404	327426	13237	U6
33	C9	47	73.5346	324226	13193.9	U6
33	C9	48	73.8288	319504	13162.5	U6
33	C9	49	74.123	316236	13135.7	U6
33	C9	50	74.4172	311503	13112.2	U6
33	C9	51	74.7114	307719	13099.2	U6
33	C9	52	75.0056	303845	13108.2	U6
33	C9	53	75.2999	300475	13143.1	U6
33	C9	54	75.5941	296248	13190.6	U6
33	C9	55	75.8883	292809	13219.9	U6
33	C9	56	76.1825	288150	13195.7	U6
33	C9	57	76.4767	283052	13097.6	U6
33	C9	58	76.7709	279492	12932.4	U6
33	C9	59	77.0651	276356	12731.4	U6
33	C9	60	77.3593	273063	12534.3	U6
33	C9	61	77.6536	268602	12371	U6
33	C9	62	77.9478	266172	12254.5	U6
33	C9	63	78.242	261784	12185.5	U6
33	C9	64	78.5362	257784	12164.2	U6
33	C9	65	78.8304	254740	12196.7	U6
33	C9	66	79.1246	251714	12294.9	U6
33	C9	67	79.4188	247777	12474.9	U6
33	C9	68	79.7131	244201	12760.8	U6
33	C9	69	80.0073	239752	13199.9	U6
33	C9	70	80.3015	236470	13937.9	U6
33	C9	71	80.5957	231552	15182.8	U6
33	C9	72	80.8899	228931	17136.2	U6
33	C9	73	81.1841	223833	20115.5	U6
33	C9	74	81.4783	218877	24457.5	U6
33	C9	75	81.7725	213416	30430.6	U6
33	C9	76	82.0667	206623	38103.8	U6
33	C9	77	82.361	197005	47201.7	U6
33	C9	78	82.6552	184857	57004.1	U6
33	C9	79	82.9494	164172	66363.4	U6
33	C9	80	83.2436	139227	73879.8	U6
33	C9	81	83.5378	109454	78211.8	U6
33	C9	82	83.832	79128	78428.6	U6
33	C9	83	84.1262	53730.8	74281.1	U6
33	C9	84	84.4204	31897	66288.1	U6
33	C9	85	84.7147	17350.8	55606.3	U6
33	C9	86	85.0089	9175.65	43731.7	U6
33	C9	87	85.3031	6210.54	32135	U6
33	C9	88	85.5973	5000.57	21951.4	U6
33	C9	89	85.8915	4574.95	13810.4	U6
33	C9	90	86.1857	3253.31	8606.55	U6
33	C9	91	86.4799	3731.26	5096.17	U6
33	C9	92	86.7742	2734.69	2860.93	U6
33	C9	93	87.0684	3033.66	1504.23	U6
33	C9	94	87.3626	2756.81	701.737	U6
33	C9	95	87.6568	2802.11	229.376	U6
33	C9	96	87.951	3034.19	-50.7266	U6
33	C9	97	88.2452	3097.87	-219.657	U6
33	C9	98	88.5394	2938.88	-326.417	U6
33	C9	99	88.8336	2397.42	-400.115	U6
33	C9	100	89.1279	2661.94	-453.278	U6
33	C9	101	89.4221	3476.9	-484.545	U6
33	C9	102	89.7163	3221.88	-485.78	U6
33	C9	103	90.0105	2986.86	-451.891	U6
33	C9	104	90.3047	3121.42	-387.889	U6
33	C9	105	90.5989	2946.5	-309.636	U6
33	C9	106	90.8931	3417.46	-238.894	U6
33	C9	107	91.1873	2431.92	-195.458	U6
33	C9	108	91.4816	2267	-189.422	U6
33	C9	109	91.7758	2373.53	-217.085	U6
33	C9	110	92.07	3098.77	-263.772	U6
33	C9	111	92.3642	2636.46	-313.465	U6
33	C9	112	92.6584	3101.14	-359.192	U6
33	C9	113	92.9526	2015.77	-405.805	U6
33	C9	114	93.2468	2216.64	-462.342	U6
33	C9	115	93.541	2595.47	-530.627	U6
33	C9	116	93.8353	3420.27	-600.609	U6
33	C9	117	94.1295	3051.91	-656.766	U6
33	C9	118	94.4237	2677.62	-689.636	U6
33	C9	119	94.7179	3165.73	-702.338	U6
34	C10	1	60.0008	650425	15613.6	miRNA-22-3p
34	C10	2	60.295	646800	15751.4	miRNA-22-3p
34	C10	3	60.5892	640830	15879	miRNA-22-3p
34	C10	4	60.8834	637228	15986.4	miRNA-22-3p
34	C10	5	61.1777	632805	16079.2	miRNA-22-3p
34	C10	6	61.4719	628348	16168.2	miRNA-22-3p
34	C10	7	61.7661	623206	16257	miRNA-22-3p
34	C10	8	62.0603	618572	16336.8	miRNA-22-3p
34	C10	9	62.3545	613274	16391.5	miRNA-22-3p
34	C10	10	62.6487	608311	16408.3	miRNA-22-3p
34	C10	11	62.9429	604044	16385.6	miRNA-22-3p
34	C10	12	63.2371	598389	16335	miRNA-22-3p
34	C10	13	63.5314	593792	16276	miRNA-22-3p
34	C10	14	63.8256	589099	16228.7	miRNA-22-3p
34	C10	15	64.1198	585124	16202.7	miRNA-22-3p
34	C10	16	64.414	578895	16193.8	miRNA-22-3p
34	C10	17	64.7082	576035	16186.5	miRNA-22-3p
34	C10	18	65.0024	569235	16163.7	miRNA-22-3p
34	C10	19	65.2966	565012	16117.7	miRNA-22-3p
34	C10	20	65.5908	559712	16055.4	miRNA-22-3p
34	C10	21	65.8851	554973	15994.8	miRNA-22-3p
34	C10	22	66.1793	550608	15954.1	miRNA-22-3p
34	C10	23	66.4735	545392	15940.7	miRNA-22-3p
34	C10	24	66.7677	541510	15946.9	miRNA-22-3p
34	C10	25	67.0619	535415	15953.7	miRNA-22-3p
34	C10	26	67.3561	531699	15940.8	miRNA-22-3p
34	C10	27	67.6503	526318	15895.4	miRNA-22-3p
34	C10	28	67.9445	520954	15816.3	miRNA-22-3p
34	C10	29	68.2388	516883	15710.6	miRNA-22-3p
34	C10	30	68.533	513116	15588.6	miRNA-22-3p
34	C10	31	68.8272	507125	15460.8	miRNA-22-3p
34	C10	32	69.1214	502295	15337	miRNA-22-3p
34	C10	33	69.4156	498558	15228.2	miRNA-22-3p
34	C10	34	69.7098	494065	15143.8	miRNA-22-3p
34	C10	35	70.004	489612	15088.9	miRNA-22-3p
34	C10	36	70.2982	484692	15061	miRNA-22-3p
34	C10	37	70.5925	480630	15049.6	miRNA-22-3p
34	C10	38	70.8867	476236	15038.7	miRNA-22-3p
34	C10	39	71.1809	471819	15012.6	miRNA-22-3p
34	C10	40	71.4751	468144	14962.2	miRNA-22-3p
34	C10	41	71.7693	461280	14889	miRNA-22-3p
34	C10	42	72.0635	458701	14805.3	miRNA-22-3p
34	C10	43	72.3577	454268	14723.9	miRNA-22-3p
34	C10	44	72.6519	449566	14649.4	miRNA-22-3p
34	C10	45	72.9462	446639	14574.7	miRNA-22-3p
34	C10	46	73.2404	440168	14490.5	miRNA-22-3p
34	C10	47	73.5346	435441	14398.4	miRNA-22-3p
34	C10	48	73.8288	432482	14315.6	miRNA-22-3p
34	C10	49	74.123	428361	14266.6	miRNA-22-3p
34	C10	50	74.4172	424482	14267.8	miRNA-22-3p
34	C10	51	74.7114	419267	14317.5	miRNA-22-3p
34	C10	52	75.0056	415307	14396	miRNA-22-3p
34	C10	53	75.2999	411573	14475.4	miRNA-22-3p
34	C10	54	75.5941	405979	14528.3	miRNA-22-3p
34	C10	55	75.8883	402361	14534.1	miRNA-22-3p
34	C10	56	76.1825	397801	14481.5	miRNA-22-3p
34	C10	57	76.4767	393159	14369.8	miRNA-22-3p
34	C10	58	76.7709	388862	14211.7	miRNA-22-3p
34	C10	59	77.0651	385193	14032.8	miRNA-22-3p
34	C10	60	77.3593	379717	13867.6	miRNA-22-3p
34	C10	61	77.6536	377454	13750.4	miRNA-22-3p
34	C10	62	77.9478	373805	13705.7	miRNA-22-3p
34	C10	63	78.242	368854	13745.5	miRNA-22-3p
34	C10	64	78.5362	365027	13874.2	miRNA-22-3p
34	C10	65	78.8304	361131	14101.4	miRNA-22-3p
34	C10	66	79.1246	356879	14455.1	miRNA-22-3p
34	C10	67	79.4188	353045	14991	miRNA-22-3p
34	C10	68	79.7131	348330	15816.1	miRNA-22-3p
34	C10	69	80.0073	343985	17045.5	miRNA-22-3p
34	C10	70	80.3015	339206	18835	miRNA-22-3p
34	C10	71	80.5957	334931	21358.5	miRNA-22-3p
34	C10	72	80.8899	328226	24779.1	miRNA-22-3p
34	C10	73	81.1841	321977	29203.4	miRNA-22-3p
34	C10	74	81.4783	313702	34614.1	miRNA-22-3p
34	C10	75	81.7725	304152	40797.5	miRNA-22-3p
34	C10	76	82.0667	290898	47293.8	miRNA-22-3p
34	C10	77	82.361	275044	53411.6	miRNA-22-3p
34	C10	78	82.6552	254963	58335.6	miRNA-22-3p
34	C10	79	82.9494	229213	61316.9	miRNA-22-3p
34	C10	80	83.2436	204448	61884.2	miRNA-22-3p
34	C10	81	83.5378	183741	59986.4	miRNA-22-3p
34	C10	82	83.832	166717	55999.1	miRNA-22-3p
34	C10	83	84.1262	153227	50592.7	miRNA-22-3p
34	C10	84	84.4204	141786	44523.3	miRNA-22-3p
34	C10	85	84.7147	132994	38439.5	miRNA-22-3p
34	C10	86	85.0089	124876	32771.4	miRNA-22-3p
34	C10	87	85.3031	117520	27718.5	miRNA-22-3p
34	C10	88	85.5973	109942	23306.5	miRNA-22-3p
34	C10	89	85.8915	104727	19465.6	miRNA-22-3p
34	C10	90	86.1857	100109	16099	miRNA-22-3p
34	C10	91	86.4799	96322.3	13168.7	miRNA-22-3p
34	C10	92	86.7742	94739	10602.6	miRNA-22-3p
34	C10	93	87.0684	93888.6	8365.71	miRNA-22-3p
34	C10	94	87.3626	92644.6	6464.48	miRNA-22-3p
34	C10	95	87.6568	91167.3	4900.68	miRNA-22-3p
34	C10	96	87.951	90769.8	3656.09	miRNA-22-3p
34	C10	97	88.2452	90852.5	2691.68	miRNA-22-3p
34	C10	98	88.5394	89317.8	1959.23	miRNA-22-3p
34	C10	99	88.8336	89385.8	1415.05	miRNA-22-3p
34	C10	100	89.1279	89466.6	1026.31	miRNA-22-3p
34	C10	101	89.4221	89331.6	767.104	miRNA-22-3p
34	C10	102	89.7163	89206.5	609.312	miRNA-22-3p
34	C10	103	90.0105	88908.1	518.044	miRNA-22-3p
34	C10	104	90.3047	87500	457.415	miRNA-22-3p
34	C10	105	90.5989	87591.1	402.865	miRNA-22-3p
34	C10	106	90.8931	88332.8	349.188	miRNA-22-3p
34	C10	107	91.1873	88166.6	306.411	miRNA-22-3p
34	C10	108	91.4816	86854.3	286.437	miRNA-22-3p
34	C10	109	91.7758	87872.6	291.013	miRNA-22-3p
34	C10	110	92.07	86561.1	309.729	miRNA-22-3p
34	C10	111	92.3642	86260.1	326.71	miRNA-22-3p
34	C10	112	92.6584	87178.7	328.491	miRNA-22-3p
34	C10	113	92.9526	85985.8	307.25	miRNA-22-3p
34	C10	114	93.2468	85825.4	260.252	miRNA-22-3p
34	C10	115	93.541	85483.8	189.303	miRNA-22-3p
34	C10	116	93.8353	85746.5	101.964	miRNA-22-3p
34	C10	117	94.1295	85632.3	11.3379	miRNA-22-3p
34	C10	118	94.4237	85654	-67.8086	miRNA-22-3p
34	C10	119	94.7179	85815.8	-125.647	miRNA-22-3p
39	D3	1	60.0005	769782	19963.8	U6
39	D3	2	60.2945	764044	20274.8	U6
39	D3	3	60.5885	758366	20569.2	U6
39	D3	4	60.8825	754007	20791.3	U6
39	D3	5	61.1766	746325	20911.8	U6
39	D3	6	61.4706	740126	20938.3	U6
39	D3	7	61.7646	734060	20908	U6
39	D3	8	62.0586	727312	20867.8	U6
39	D3	9	62.3526	722122	20854.7	U6
39	D3	10	62.6466	716352	20884.1	U6
39	D3	11	62.9407	709313	20952.4	U6
39	D3	12	63.2347	703601	21046.6	U6
39	D3	13	63.5287	696560	21153.8	U6
39	D3	14	63.8227	691632	21262.4	U6
39	D3	15	64.1167	684535	21359.9	U6
39	D3	16	64.4107	678320	21428.3	U6
39	D3	17	64.7047	671825	21445.9	U6
39	D3	18	64.9988	665148	21394.3	U6
39	D3	19	65.2928	658437	21265.4	U6
39	D3	20	65.5868	651810	21066.4	U6
39	D3	21	65.8808	646142	20822	U6
39	D3	22	66.1748	638562	20566.7	U6
39	D3	23	66.4688	633067	20335.1	U6
39	D3	24	66.7628	626756	20147.6	U6
39	D3	25	67.0569	622647	20004.6	U6
39	D3	26	67.3509	614711	19891.2	U6
39	D3	27	67.6449	608648	19789.6	U6
39	D3	28	67.9389	603162	19691.3	U6
39	D3	29	68.2329	596717	19597.9	U6
39	D3	30	68.5269	592636	19515.6	U6
39	D3	31	68.821	585113	19447.9	U6
39	D3	32	69.115	578972	19396.2	U6
39	D3	33	69.409	574401	19364.3	U6
39	D3	34	69.703	567301	19360	U6
39	D3	35	69.997	562350	19390.6	U6
39	D3	36	70.291	556340	19452.2	U6
39	D3	37	70.585	551035	19524.1	U6
39	D3	38	70.8791	545469	19571.2	U6
39	D3	39	71.1731	538962	19559.4	U6
39	D3	40	71.4671	531746	19470.5	U6
39	D3	41	71.7611	527677	19311.7	U6
39	D3	42	72.0551	521200	19128.4	U6
39	D3	43	72.3491	515629	18955	U6
39	D3	44	72.6432	510091	18816.1	U6
39	D3	45	72.9372	503879	18731	U6
39	D3	46	73.2312	499420	18699.4	U6
39	D3	47	73.5252	494053	18701.6	U6
39	D3	48	73.8192	486999	18706.4	U6
39	D3	49	74.1132	481597	18683.1	U6
39	D3	50	74.4072	476646	18615.1	U6
39	D3	51	74.7013	469980	18506.7	U6
39	D3	52	74.9953	463909	18380.8	U6
39	D3	53	75.2893	459608	18267.1	U6
39	D3	54	75.5833	454573	18187.6	U6
39	D3	55	75.8773	447969	18146	U6
39	D3	56	76.1713	443603	18127.5	U6
39	D3	57	76.4653	437485	18107.4	U6
39	D3	58	76.7594	431850	18064.8	U6
39	D3	59	77.0534	426780	17992.1	U6
39	D3	60	77.3474	420653	17897.5	U6
39	D3	61	77.6414	416516	17799.1	U6
39	D3	62	77.9354	410538	17715.3	U6
39	D3	63	78.2294	405806	17657.4	U6
39	D3	64	78.5235	400978	17627.2	U6
39	D3	65	78.8175	394855	17620.9	U6
39	D3	66	79.1115	389810	17637.1	U6
39	D3	67	79.4055	384901	17685.2	U6
39	D3	68	79.6995	380158	17794.4	U6
39	D3	69	79.9935	373013	18021.4	U6
39	D3	70	80.2876	369223	18459	U6
39	D3	71	80.5816	363337	19245.2	U6
39	D3	72	80.8756	358650	20751.3	U6
39	D3	73	81.1696	352707	23173.8	U6
39	D3	74	81.4636	346263	26901.2	U6
39	D3	75	81.7576	339398	32376.3	U6
39	D3	76	82.0516	331582	39993	U6
39	D3	77	82.3457	323955	49917.8	U6
39	D3	78	82.6397	311660	61877.3	U6
39	D3	79	82.9337	295422	75003.5	U6
39	D3	80	83.2277	269171	87834.8	U6
39	D3	81	83.5217	235556	98531.2	U6
39	D3	82	83.8157	194644	105269	U6
39	D3	83	84.1097	153459	106703	U6
39	D3	84	84.4038	116114	102334	U6
39	D3	85	84.6978	83427.3	92655.7	U6
39	D3	86	84.9918	59593.8	79039.3	U6
39	D3	87	85.2858	45250.5	63378.1	U6
39	D3	88	85.5798	38790.6	47631.8	U6
39	D3	89	85.8738	35569.8	33406.8	U6
39	D3	90	86.1679	34750.3	21699.1	U6
39	D3	91	86.4619	33065.7	13606.1	U6
39	D3	92	86.7559	34329.7	8157.32	U6
39	D3	93	87.0499	34298.4	4623.92	U6
39	D3	94	87.3439	33329.7	2483.52	U6
39	D3	95	87.6379	33073.5	1260.65	U6
39	D3	96	87.9319	33553.1	591.973	U6
39	D3	97	88.226	33109.1	237.578	U6
39	D3	98	88.52	33583.3	59.3691	U6
39	D3	99	88.814	33213.1	-13.5332	U6
39	D3	100	89.108	33274.7	-17.3125	U6
39	D3	101	89.402	33738	24.2539	U6
39	D3	102	89.696	32431.8	89.0547	U6
39	D3	103	89.9901	33016.8	154.488	U6
39	D3	104	90.2841	33255.1	200.055	U6
39	D3	105	90.5781	31919.1	212.154	U6
39	D3	106	90.8721	31989.1	188.633	U6
39	D3	107	91.1661	32134.6	139.865	U6
39	D3	108	91.4601	32471.6	83.8086	U6
39	D3	109	91.7541	32657.3	36.5781	U6
39	D3	110	92.0482	31470.9	4.22852	U6
39	D3	111	92.3422	32026.7	-18.1777	U6
39	D3	112	92.6362	32171.6	-39.9297	U6
39	D3	113	92.9302	31300	-65.8887	U6
39	D3	114	93.2242	31973.4	-92.1641	U6
39	D3	115	93.5182	31724.1	-109.213	U6
39	D3	116	93.8122	32272.2	-109.75	U6
39	D3	117	94.1063	31766.7	-95.6895	U6
39	D3	118	94.4003	31541.7	-78.7656	U6
39	D3	119	94.6943	30835.3	-74.0332	U6
40	D4	1	60.0005	582168	15143.8	miRNA-22-3p
40	D4	2	60.2945	579992	15357.3	miRNA-22-3p
40	D4	3	60.5885	575370	15589.5	miRNA-22-3p
40	D4	4	60.8825	571137	15804.2	miRNA-22-3p
40	D4	5	61.1766	566460	15969.6	miRNA-22-3p
40	D4	6	61.4706	561891	16071.9	miRNA-22-3p
40	D4	7	61.7646	555747	16118.2	miRNA-22-3p
40	D4	8	62.0586	551669	16130.4	miRNA-22-3p
40	D4	9	62.3526	546895	16133.5	miRNA-22-3p
40	D4	10	62.6466	543183	16144.9	miRNA-22-3p
40	D4	11	62.9407	537105	16171.4	miRNA-22-3p
40	D4	12	63.2347	533011	16212.2	miRNA-22-3p
40	D4	13	63.5287	527897	16263.6	miRNA-22-3p
40	D4	14	63.8227	523350	16320.4	miRNA-22-3p
40	D4	15	64.1167	518534	16373.1	miRNA-22-3p
40	D4	16	64.4107	513910	16405.1	miRNA-22-3p
40	D4	17	64.7047	508448	16396	miRNA-22-3p
40	D4	18	64.9988	503775	16329	miRNA-22-3p
40	D4	19	65.2928	497976	16200	miRNA-22-3p
40	D4	20	65.5868	493888	16023.9	miRNA-22-3p
40	D4	21	65.8808	488169	15833.3	miRNA-22-3p
40	D4	22	66.1748	483904	15668	miRNA-22-3p
40	D4	23	66.4688	479086	15559.7	miRNA-22-3p
40	D4	24	66.7628	475376	15517.1	miRNA-22-3p
40	D4	25	67.0569	470408	15520.5	miRNA-22-3p
40	D4	26	67.3509	466525	15531.4	miRNA-22-3p
40	D4	27	67.6449	460006	15512.4	miRNA-22-3p
40	D4	28	67.9389	456358	15446.8	miRNA-22-3p
40	D4	29	68.2329	450827	15346.7	miRNA-22-3p
40	D4	30	68.5269	446894	15244	miRNA-22-3p
40	D4	31	68.821	442795	15170.4	miRNA-22-3p
40	D4	32	69.115	438060	15143.5	miRNA-22-3p
40	D4	33	69.409	434237	15159	miRNA-22-3p
40	D4	34	69.703	428811	15197.9	miRNA-22-3p
40	D4	35	69.997	424163	15240.2	miRNA-22-3p
40	D4	36	70.291	419882	15272.3	miRNA-22-3p
40	D4	37	70.585	416114	15287.8	miRNA-22-3p
40	D4	38	70.8791	410795	15281.9	miRNA-22-3p
40	D4	39	71.1731	406177	15249.1	miRNA-22-3p
40	D4	40	71.4671	403173	15187	miRNA-22-3p
40	D4	41	71.7611	396612	15102.8	miRNA-22-3p
40	D4	42	72.0551	392505	15016.2	miRNA-22-3p
40	D4	43	72.3491	389054	14950.8	miRNA-22-3p
40	D4	44	72.6432	384387	14921.3	miRNA-22-3p
40	D4	45	72.9372	380332	14923.4	miRNA-22-3p
40	D4	46	73.2312	375613	14935	miRNA-22-3p
40	D4	47	73.5252	371100	14929.1	miRNA-22-3p
40	D4	48	73.8192	366007	14888.6	miRNA-22-3p
40	D4	49	74.1132	361055	14814.1	miRNA-22-3p
40	D4	50	74.4072	358108	14720.5	miRNA-22-3p
40	D4	51	74.7013	353654	14626.9	miRNA-22-3p
40	D4	52	74.9953	348474	14548.7	miRNA-22-3p
40	D4	53	75.2893	344145	14495.1	miRNA-22-3p
40	D4	54	75.5833	340094	14468.1	miRNA-22-3p
40	D4	55	75.8773	336635	14462.6	miRNA-22-3p
40	D4	56	76.1713	332063	14465.5	miRNA-22-3p
40	D4	57	76.4653	327207	14460.5	miRNA-22-3p
40	D4	58	76.7594	322269	14435.4	miRNA-22-3p
40	D4	59	77.0534	319342	14387.9	miRNA-22-3p
40	D4	60	77.3474	314461	14326.5	miRNA-22-3p
40	D4	61	77.6414	310429	14266.5	miRNA-22-3p
40	D4	62	77.9354	306503	14225.3	miRNA-22-3p
40	D4	63	78.2294	301534	14220.4	miRNA-22-3p
40	D4	64	78.5235	298838	14270.5	miRNA-22-3p
40	D4	65	78.8175	293979	14398.7	miRNA-22-3p
40	D4	66	79.1115	289746	14637.9	miRNA-22-3p
40	D4	67	79.4055	285476	15034.4	miRNA-22-3p
40	D4	68	79.6995	281669	15641.5	miRNA-22-3p
40	D4	69	79.9935	276825	16532.8	miRNA-22-3p
40	D4	70	80.2876	272666	17797	miRNA-22-3p
40	D4	71	80.5816	267820	19531.1	miRNA-22-3p
40	D4	72	80.8756	261604	21842.4	miRNA-22-3p
40	D4	73	81.1696	255235	24836	miRNA-22-3p
40	D4	74	81.4636	248694	28580.4	miRNA-22-3p
40	D4	75	81.7576	241070	33048.8	miRNA-22-3p
40	D4	76	82.0516	230471	38055.2	miRNA-22-3p
40	D4	77	82.3457	218738	43218.4	miRNA-22-3p
40	D4	78	82.6397	204769	47993.2	miRNA-22-3p
40	D4	79	82.9337	184667	51784	miRNA-22-3p
40	D4	80	83.2277	161260	54110.8	miRNA-22-3p
40	D4	81	83.5217	141120	54757.6	miRNA-22-3p
40	D4	82	83.8157	122794	53826.7	miRNA-22-3p
40	D4	83	84.1097	108448	51668.8	miRNA-22-3p
40	D4	84	84.4038	95089	48727.6	miRNA-22-3p
40	D4	85	84.6978	83034.6	45382.2	miRNA-22-3p
40	D4	86	84.9918	69415.2	41864.5	miRNA-22-3p
40	D4	87	85.2858	56095.9	38267.5	miRNA-22-3p
40	D4	88	85.5798	44879.3	34607.4	miRNA-22-3p
40	D4	89	85.8738	33596	30884.4	miRNA-22-3p
40	D4	90	86.1679	25780.6	27111.6	miRNA-22-3p
40	D4	91	86.4619	18756.5	23322.2	miRNA-22-3p
40	D4	92	86.7559	14287.6	19574.1	miRNA-22-3p
40	D4	93	87.0499	10381.1	15957.1	miRNA-22-3p
40	D4	94	87.3439	8663.32	12541.7	miRNA-22-3p
40	D4	95	87.6379	7937.59	9498.23	miRNA-22-3p
40	D4	96	87.9319	6980.05	6942.24	miRNA-22-3p
40	D4	97	88.226	5924.52	4916.74	miRNA-22-3p
40	D4	98	88.52	5926.63	3398.5	miRNA-22-3p
40	D4	99	88.814	5439.7	2313.5	miRNA-22-3p
40	D4	100	89.108	5431.94	1563.37	miRNA-22-3p
40	D4	101	89.402	5043.18	1049.95	miRNA-22-3p
40	D4	102	89.696	4589	691.153	miRNA-22-3p
40	D4	103	89.9901	4923.33	427.948	miRNA-22-3p
40	D4	104	90.2841	4396.66	224.738	miRNA-22-3p
40	D4	105	90.5781	4930	65.2529	miRNA-22-3p
40	D4	106	90.8721	4788.48	-53.9297	miRNA-22-3p
40	D4	107	91.1661	4337.44	-130.594	miRNA-22-3p
40	D4	108	91.4601	4859	-163.74	miRNA-22-3p
40	D4	109	91.7541	5640.29	-158.988	miRNA-22-3p
40	D4	110	92.0482	4318.55	-130.468	miRNA-22-3p
40	D4	111	92.3422	4412.74	-97.2725	miRNA-22-3p
40	D4	112	92.6362	4775.11	-75.4082	miRNA-22-3p
40	D4	113	92.9302	4204.31	-70.2539	miRNA-22-3p
40	D4	114	93.2242	4431.31	-75.2773	miRNA-22-3p
40	D4	115	93.5182	4912.62	-78.4736	miRNA-22-3p
40	D4	116	93.8122	4759.74	-71.8525	miRNA-22-3p
40	D4	117	94.1063	3871.06	-56.8389	miRNA-22-3p
40	D4	118	94.4003	4162.3	-41.9609	miRNA-22-3p
40	D4	119	94.6943	4350.78	-35.5928	miRNA-22-3p
41	D5	1	60.0003	484002	13065.4	U6
41	D5	2	60.2944	480955	13234.1	U6
41	D5	3	60.5886	478059	13440.7	U6
41	D5	4	60.8827	473933	13669.7	U6
41	D5	5	61.1768	470707	13901.1	U6
41	D5	6	61.4709	466212	14113.2	U6
41	D5	7	61.7651	461178	14284.8	U6
41	D5	8	62.0592	458265	14400	U6
41	D5	9	62.3533	453473	14453.7	U6
41	D5	10	62.6474	448325	14455.3	U6
41	D5	11	62.9416	444691	14427	U6
41	D5	12	63.2357	440808	14394.2	U6
41	D5	13	63.5298	436458	14373.3	U6
41	D5	14	63.824	432615	14364.6	U6
41	D5	15	64.1181	428729	14355	U6
41	D5	16	64.4122	423369	14328.6	U6
41	D5	17	64.7063	419973	14278.7	U6
41	D5	18	65.0005	414732	14212.4	U6
41	D5	19	65.2946	411858	14145.6	U6
41	D5	20	65.5887	406679	14094.9	U6
41	D5	21	65.8829	402908	14068	U6
41	D5	22	66.177	399214	14061.4	U6
41	D5	23	66.4711	394089	14062.3	U6
41	D5	24	66.7652	390058	14051.9	U6
41	D5	25	67.0594	386608	14011.1	U6
41	D5	26	67.3535	381877	13926.8	U6
41	D5	27	67.6476	377518	13797.2	U6
41	D5	28	67.9417	372986	13635.8	U6
41	D5	29	68.2359	369820	13466.4	U6
41	D5	30	68.53	365913	13314.7	U6
41	D5	31	68.8241	361759	13198.3	U6
41	D5	32	69.1183	357673	13121.5	U6
41	D5	33	69.4124	354443	13078.5	U6
41	D5	34	69.7065	349885	13058.9	U6
41	D5	35	70.0006	346302	13053.1	U6
41	D5	36	70.2948	342027	13053.4	U6
41	D5	37	70.5889	338809	13050.6	U6
41	D5	38	70.883	335128	13032.3	U6
41	D5	39	71.1771	330590	12984.7	U6
41	D5	40	71.4713	327361	12899.9	U6
41	D5	41	71.7654	322694	12782.8	U6
41	D5	42	72.0595	319374	12658.7	U6
41	D5	43	72.3537	315962	12561.6	U6
41	D5	44	72.6478	312188	12497.8	U6
41	D5	45	72.9419	307969	12474.3	U6
41	D5	46	73.236	305494	12481.7	U6
41	D5	47	73.5302	301078	12498.5	U6
41	D5	48	73.8243	296492	12499.2	U6
41	D5	49	74.1184	293415	12463.5	U6
41	D5	50	74.4125	289665	12382.3	U6
41	D5	51	74.7067	285682	12260.3	U6
41	D5	52	75.0008	282160	12116.3	U6
41	D5	53	75.2949	277768	11979.8	U6
41	D5	54	75.5891	274964	11883.1	U6
41	D5	55	75.8832	272167	11847.9	U6
41	D5	56	76.1773	268571	11874.9	U6
41	D5	57	76.4714	264694	11942.1	U6
41	D5	58	76.7656	261076	12014.6	U6
41	D5	59	77.0597	257447	12060.6	U6
41	D5	60	77.3538	253373	12063.6	U6
41	D5	61	77.6479	250156	12025.3	U6
41	D5	62	77.9421	246745	11958.7	U6
41	D5	63	78.2362	243286	11877.5	U6
41	D5	64	78.5303	239562	11790.3	U6
41	D5	65	78.8245	236965	11702.7	U6
41	D5	66	79.1186	232534	11626.6	U6
41	D5	67	79.4127	228587	11589.7	U6
41	D5	68	79.7068	226372	11639	U6
41	D5	69	80.001	222902	11837.8	U6
41	D5	70	80.2951	219682	12265.9	U6
41	D5	71	80.5892	216241	13087.2	U6
41	D5	72	80.8833	212243	14549.6	U6
41	D5	73	81.1775	208273	16827.7	U6
41	D5	74	81.4716	203789	20231.7	U6
41	D5	75	81.7657	200143	25073.8	U6
41	D5	76	82.0599	194610	31550.2	U6
41	D5	77	82.354	186620	39592.1	U6
41	D5	78	82.6481	178003	48736.5	U6
41	D5	79	82.9422	162516	58083.6	U6
41	D5	80	83.2364	141340	66393.2	U6
41	D5	81	83.5305	115678	72321.4	U6
41	D5	82	83.8246	88030.3	74743.9	U6
41	D5	83	84.1188	61160	73060.7	U6
41	D5	84	84.4129	38194.8	67374.3	U6
41	D5	85	84.707	20770.4	58475.8	U6
41	D5	86	85.0011	10055.1	47641.8	U6
41	D5	87	85.2953	5117.63	36313.5	U6
41	D5	88	85.5894	2599.47	25767.9	U6
41	D5	89	85.8835	1348.05	16881.3	U6
41	D5	90	86.1776	1813.99	10432.4	U6
41	D5	91	86.4718	1114.34	6308.71	U6
41	D5	92	86.7659	1283.95	3608.51	U6
41	D5	93	87.06	340.706	1948.67	U6
41	D5	94	87.3542	247.496	964.391	U6
41	D5	95	87.6483	355.859	377.351	U6
41	D5	96	87.9424	629.161	13.4004	U6
41	D5	97	88.2365	187.104	-215.258	U6
41	D5	98	88.5307	508.666	-343.534	U6
41	D5	99	88.8248	1656.46	-385.811	U6
41	D5	100	89.1189	232.868	-357.456	U6
41	D5	101	89.413	808.241	-283.189	U6
41	D5	102	89.7072	329.604	-195.411	U6
41	D5	103	90.0013	814.117	-127.6	U6
41	D5	104	90.2954	77.4752	-106.49	U6
41	D5	105	90.5896	-322.362	-144.646	U6
41	D5	106	90.8837	-231.466	-235.1	U6
41	D5	107	91.1778	-59.0223	-351.576	U6
41	D5	108	91.4719	710.853	-457.105	U6
41	D5	109	91.7661	480.314	-518.892	U6
41	D5	110	92.0602	836.647	-521.77	U6
41	D5	111	92.3543	27.1182	-472.588	U6
41	D5	112	92.6485	706.875	-393.907	U6
41	D5	113	92.9426	371.915	-312.184	U6
41	D5	114	93.2367	224.731	-247.36	U6
41	D5	115	93.5308	-148.978	-207.866	U6
41	D5	116	93.825	31.9821	-191.242	U6
41	D5	117	94.1191	635.038	-188.639	U6
41	D5	118	94.4132	46.8813	-190.604	U6
41	D5	119	94.7073	-497.084	-191.323	U6
42	D6	1	60.0003	563636	15307.1	miRNA-22-3p
42	D6	2	60.2944	561243	15493.1	miRNA-22-3p
42	D6	3	60.5886	556283	15674.7	miRNA-22-3p
42	D6	4	60.8827	551186	15812.7	miRNA-22-3p
42	D6	5	61.1768	546241	15883.8	miRNA-22-3p
42	D6	6	61.4709	542559	15883.8	miRNA-22-3p
42	D6	7	61.7651	537235	15822.5	miRNA-22-3p
42	D6	8	62.0592	533089	15718.8	miRNA-22-3p
42	D6	9	62.3533	527183	15601.2	miRNA-22-3p
42	D6	10	62.6474	522642	15506	miRNA-22-3p
42	D6	11	62.9416	518137	15467.4	miRNA-22-3p
42	D6	12	63.2357	515761	15502.5	miRNA-22-3p
42	D6	13	63.5298	509803	15601.6	miRNA-22-3p
42	D6	14	63.824	505764	15732.4	miRNA-22-3p
42	D6	15	64.1181	500447	15855.5	miRNA-22-3p
42	D6	16	64.4122	495247	15942	miRNA-22-3p
42	D6	17	64.7063	490908	15979.8	miRNA-22-3p
42	D6	18	65.0005	485863	15969.9	miRNA-22-3p
42	D6	19	65.2946	481328	15919.3	miRNA-22-3p
42	D6	20	65.5887	476204	15837	miRNA-22-3p
42	D6	21	65.8829	471385	15735.6	miRNA-22-3p
42	D6	22	66.177	466238	15633.4	miRNA-22-3p
42	D6	23	66.4711	461364	15549.5	miRNA-22-3p
42	D6	24	66.7652	457832	15494.7	miRNA-22-3p
42	D6	25	67.0594	453010	15463.2	miRNA-22-3p
42	D6	26	67.3535	448548	15434.3	miRNA-22-3p
42	D6	27	67.6476	442427	15383.9	miRNA-22-3p
42	D6	28	67.9417	438801	15298.2	miRNA-22-3p
42	D6	29	68.2359	434419	15183.9	miRNA-22-3p
42	D6	30	68.53	429013	15063.4	miRNA-22-3p
42	D6	31	68.8241	424287	14964.1	miRNA-22-3p
42	D6	32	69.1183	421998	14903.9	miRNA-22-3p
42	D6	33	69.4124	416479	14883.1	miRNA-22-3p
42	D6	34	69.7065	411182	14887.4	miRNA-22-3p
42	D6	35	70.0006	407615	14897.5	miRNA-22-3p
42	D6	36	70.2948	403061	14900.6	miRNA-22-3p
42	D6	37	70.5889	398523	14895.2	miRNA-22-3p
42	D6	38	70.883	393538	14888.3	miRNA-22-3p
42	D6	39	71.1771	389950	14886	miRNA-22-3p
42	D6	40	71.4713	386338	14886	miRNA-22-3p
42	D6	41	71.7654	381241	14875.3	miRNA-22-3p
42	D6	42	72.0595	376372	14837.5	miRNA-22-3p
42	D6	43	72.3537	372146	14764.2	miRNA-22-3p
42	D6	44	72.6478	367640	14663.3	miRNA-22-3p
42	D6	45	72.9419	363192	14556.1	miRNA-22-3p
42	D6	46	73.236	358896	14466.9	miRNA-22-3p
42	D6	47	73.5302	355745	14411.5	miRNA-22-3p
42	D6	48	73.8243	350008	14389.7	miRNA-22-3p
42	D6	49	74.1184	346406	14387.2	miRNA-22-3p
42	D6	50	74.4125	342377	14383.1	miRNA-22-3p
42	D6	51	74.7067	337710	14360.4	miRNA-22-3p
42	D6	52	75.0008	332605	14313.4	miRNA-22-3p
42	D6	53	75.2949	328704	14247.6	miRNA-22-3p
42	D6	54	75.5891	324983	14173.4	miRNA-22-3p
42	D6	55	75.8832	321345	14098.3	miRNA-22-3p
42	D6	56	76.1773	316210	14024.6	miRNA-22-3p
42	D6	57	76.4714	311648	13952.8	miRNA-22-3p
42	D6	58	76.7656	308044	13886.5	miRNA-22-3p
42	D6	59	77.0597	304364	13833.2	miRNA-22-3p
42	D6	60	77.3538	300192	13798.9	miRNA-22-3p
42	D6	61	77.6479	296402	13784.6	miRNA-22-3p
42	D6	62	77.9421	291571	13786.5	miRNA-22-3p
42	D6	63	78.2362	288169	13804	miRNA-22-3p
42	D6	64	78.5303	284310	13846.9	miRNA-22-3p
42	D6	65	78.8245	279394	13942	miRNA-22-3p
42	D6	66	79.1186	275950	14133.5	miRNA-22-3p
42	D6	67	79.4127	272107	14480.4	miRNA-22-3p
42	D6	68	79.7068	268271	15046.8	miRNA-22-3p
42	D6	69	80.001	263059	15896.1	miRNA-22-3p
42	D6	70	80.2951	259192	17122.1	miRNA-22-3p
42	D6	71	80.5892	255284	18816.2	miRNA-22-3p
42	D6	72	80.8833	248546	21077.3	miRNA-22-3p
42	D6	73	81.1775	242222	23999.3	miRNA-22-3p
42	D6	74	81.4716	236357	27640	miRNA-22-3p
42	D6	75	81.7657	227733	31965.8	miRNA-22-3p
42	D6	76	82.0599	218225	36790.8	miRNA-22-3p
42	D6	77	82.354	206664	41743.3	miRNA-22-3p
42	D6	78	82.6481	191847	46296.8	miRNA-22-3p
42	D6	79	82.9422	172022	49881	miRNA-22-3p
42	D6	80	83.2364	149821	52043.8	miRNA-22-3p
42	D6	81	83.5305	130336	52594	miRNA-22-3p
42	D6	82	83.8246	112497	51652	miRNA-22-3p
42	D6	83	84.1188	98709.3	49579.2	miRNA-22-3p
42	D6	84	84.4129	86649.6	46822.4	miRNA-22-3p
42	D6	85	84.707	74164.7	43753.4	miRNA-22-3p
42	D6	86	85.0011	61541.2	40582.2	miRNA-22-3p
42	D6	87	85.2953	49323.1	37364.9	miRNA-22-3p
42	D6	88	85.5894	36985.6	34074.5	miRNA-22-3p
42	D6	89	85.8835	24866.8	30674.9	miRNA-22-3p
42	D6	90	86.1776	18209.3	27161.9	miRNA-22-3p
42	D6	91	86.4718	11212.9	23569.3	miRNA-22-3p
42	D6	92	86.7659	5888.82	19962.9	miRNA-22-3p
42	D6	93	87.06	2231.67	16437	miRNA-22-3p
42	D6	94	87.3542	257.731	13059.4	miRNA-22-3p
42	D6	95	87.6483	-1420.94	9974.08	miRNA-22-3p
42	D6	96	87.9424	-1439.73	7340.87	miRNA-22-3p
42	D6	97	88.2365	-2419.74	5221.41	miRNA-22-3p
42	D6	98	88.5307	-2904.61	3610.25	miRNA-22-3p
42	D6	99	88.8248	-2850.08	2443.22	miRNA-22-3p
42	D6	100	89.1189	-3643.46	1624.02	miRNA-22-3p
42	D6	101	89.413	-3709.61	1055.06	miRNA-22-3p
42	D6	102	89.7072	-3937.28	658.464	miRNA-22-3p
42	D6	103	90.0013	-3453.61	381.168	miRNA-22-3p
42	D6	104	90.2954	-3462.85	187.482	miRNA-22-3p
42	D6	105	90.5896	-3576.77	49.0391	miRNA-22-3p
42	D6	106	90.8837	-4288.63	-58.8477	miRNA-22-3p
42	D6	107	91.1778	-3998.87	-153.074	miRNA-22-3p
42	D6	108	91.4719	-3913.52	-237.385	miRNA-22-3p
42	D6	109	91.7661	-2903.02	-303.34	miRNA-22-3p
42	D6	110	92.0602	-3981.51	-338.901	miRNA-22-3p
42	D6	111	92.3543	-3162.98	-338.824	miRNA-22-3p
42	D6	112	92.6485	-3525.86	-309.777	miRNA-22-3p
42	D6	113	92.9426	-2951.38	-267.794	miRNA-22-3p
42	D6	114	93.2367	-4189.48	-231.058	miRNA-22-3p
42	D6	115	93.5308	-3608.34	-212.881	miRNA-22-3p
42	D6	116	93.825	-2502.17	-218.12	miRNA-22-3p
42	D6	117	94.1191	-4601.58	-243.485	miRNA-22-3p
42	D6	118	94.4132	-3494.81	-280.341	miRNA-22-3p
42	D6	119	94.7073	-2732.85	-318.404	miRNA-22-3p
43	D7	1	60.0001	565682	15309.9	U6
43	D7	2	60.2944	561859	15557.4	U6
43	D7	3	60.5886	557945	15810.2	U6
43	D7	4	60.8829	553261	16027.4	U6
43	D7	5	61.1771	547911	16183.1	U6
43	D7	6	61.4714	543339	16273.5	U6
43	D7	7	61.7657	538149	16311.8	U6
43	D7	8	62.0599	533129	16317.8	U6
43	D7	9	62.3542	529032	16309.2	U6
43	D7	10	62.6484	523495	16298.8	U6
43	D7	11	62.9427	518340	16297	U6
43	D7	12	63.237	514438	16313.9	U6
43	D7	13	63.5312	508233	16356.1	U6
43	D7	14	63.8255	504928	16419.8	U6
43	D7	15	64.1197	499546	16484.3	U6
43	D7	16	64.414	494096	16515.5	U6
43	D7	17	64.7083	489817	16479.3	U6
43	D7	18	65.0025	484126	16361.8	U6
43	D7	19	65.2968	477933	16182.6	U6
43	D7	20	65.591	473624	15991.4	U6
43	D7	21	65.8853	469014	15845.6	U6
43	D7	22	66.1796	465431	15781.6	U6
43	D7	23	66.4738	459881	15795.6	U6
43	D7	24	66.7681	455252	15847.2	U6
43	D7	25	67.0623	450068	15881.1	U6
43	D7	26	67.3566	444992	15854.1	U6
43	D7	27	67.6509	439445	15752.1	U6
43	D7	28	67.9451	435460	15588.6	U6
43	D7	29	68.2394	431006	15392.5	U6
43	D7	30	68.5336	425725	15191.7	U6
43	D7	31	68.8279	421848	15005.7	U6
43	D7	32	69.1222	417002	14845.8	U6
43	D7	33	69.4164	412282	14721.6	U6
43	D7	34	69.7107	407785	14644.1	U6
43	D7	35	70.0049	403645	14623.5	U6
43	D7	36	70.2992	400090	14652.8	U6
43	D7	37	70.5935	394880	14719.7	U6
43	D7	38	70.8877	390890	14792.6	U6
43	D7	39	71.182	385783	14840.9	U6
43	D7	40	71.4762	381925	14847	U6
43	D7	41	71.7705	376076	14812.9	U6
43	D7	42	72.0648	372577	14754.6	U6
43	D7	43	72.359	368754	14690.4	U6
43	D7	44	72.6533	363258	14630.1	U6
43	D7	45	72.9475	359940	14572.4	U6
43	D7	46	73.2418	354312	14505.7	U6
43	D7	47	73.5361	349745	14426.4	U6
43	D7	48	73.8303	346040	14338.8	U6
43	D7	49	74.1246	341472	14251.7	U6
43	D7	50	74.4188	337752	14172.6	U6
43	D7	51	74.7131	332599	14103.5	U6
43	D7	52	75.0074	328270	14042.2	U6
43	D7	53	75.3016	324623	13986.4	U6
43	D7	54	75.5959	320385	13935.8	U6
43	D7	55	75.8901	315169	13891	U6
43	D7	56	76.1844	312062	13851.2	U6
43	D7	57	76.4787	307651	13811.7	U6
43	D7	58	76.7729	303666	13765.6	U6
43	D7	59	77.0672	298381	13707.3	U6
43	D7	60	77.3614	295222	13636	U6
43	D7	61	77.6557	291154	13556.6	U6
43	D7	62	77.95	286600	13476.3	U6
43	D7	63	78.2442	283280	13402.5	U6
43	D7	64	78.5385	279332	13341.8	U6
43	D7	65	78.8327	274521	13303.2	U6
43	D7	66	79.127	270825	13302.2	U6
43	D7	67	79.4213	267198	13361.7	U6
43	D7	68	79.7155	263878	13513.6	U6
43	D7	69	80.0098	258767	13804.6	U6
43	D7	70	80.304	255132	14308.3	U6
43	D7	71	80.5983	250479	15182.9	U6
43	D7	72	80.8926	246554	16631.1	U6
43	D7	73	81.1868	242121	18876	U6
43	D7	74	81.4811	237350	22211.3	U6
43	D7	75	81.7753	231747	26923.5	U6
43	D7	76	82.0696	224315	33204.3	U6
43	D7	77	82.3639	216006	41032	U6
43	D7	78	82.6581	205526	50048.1	U6
43	D7	79	82.9524	188743	59488	U6
43	D7	80	83.2466	165968	68222.9	U6
43	D7	81	83.5409	137315	74942.8	U6
43	D7	82	83.8352	106097	78446.5	U6
43	D7	83	84.1294	75117.7	77953.5	U6
43	D7	84	84.4237	47933.1	73328.2	U6
43	D7	85	84.7179	26336.4	65135.3	U6
43	D7	86	85.0122	11976.1	54504.6	U6
43	D7	87	85.3065	4265.57	42852.3	U6
43	D7	88	85.6007	626.617	31551.8	U6
43	D7	89	85.895	-490.211	21657.5	U6
43	D7	90	86.1892	-401.058	13824.7	U6
43	D7	91	86.4835	-1105.29	8479.59	U6
43	D7	92	86.7778	-832.232	4874.2	U6
43	D7	93	87.072	-1192.73	2621.73	U6
43	D7	94	87.3663	-1121.15	1303.45	U6
43	D7	95	87.6605	-1859.01	563.69	U6
43	D7	96	87.9548	-1829.36	150.941	U6
43	D7	97	88.2491	-916.549	-84.0225	U6
43	D7	98	88.5433	-1985.51	-214.98	U6
43	D7	99	88.8376	-769.405	-274.668	U6
43	D7	100	89.1318	-1627.57	-283.297	U6
43	D7	101	89.4261	-912.348	-263.373	U6
43	D7	102	89.7204	-1936.85	-239.943	U6
43	D7	103	90.0146	-2125.39	-232.147	U6
43	D7	104	90.3089	-1680.09	-245.54	U6
43	D7	105	90.6031	-964.153	-272.103	U6
43	D7	106	90.8974	-1641.98	-297.768	U6
43	D7	107	91.1917	-2424.69	-311.377	U6
43	D7	108	91.4859	-1214.99	-309.381	U6
43	D7	109	91.7802	-1498.74	-295.564	U6
43	D7	110	92.0744	-1463.96	-278.405	U6
43	D7	111	92.3687	-2391.94	-267.762	U6
43	D7	112	92.663	-1788.84	-270.83	U6
43	D7	113	92.9572	-1904.14	-288.38	U6
43	D7	114	93.2515	-1606.27	-314.082	U6
43	D7	115	93.5457	-1807.21	-338.403	U6
43	D7	116	93.84	-1730.07	-354.512	U6
43	D7	117	94.1343	-2066.03	-361.636	U6
43	D7	118	94.4285	-1486.64	-363.741	U6
43	D7	119	94.7228	-1955.77	-365.578	U6
44	D8	1	60.0001	439375	12100.1	miRNA-22-3p
44	D8	2	60.2944	437243	12322.3	miRNA-22-3p
44	D8	3	60.5886	433857	12556.9	miRNA-22-3p
44	D8	4	60.8829	430245	12767.8	miRNA-22-3p
44	D8	5	61.1771	425887	12928.1	miRNA-22-3p
44	D8	6	61.4714	422486	13029	miRNA-22-3p
44	D8	7	61.7657	418049	13080	miRNA-22-3p
44	D8	8	62.0599	414493	13102.7	miRNA-22-3p
44	D8	9	62.3542	410527	13122.8	miRNA-22-3p
44	D8	10	62.6484	406655	13161.4	miRNA-22-3p
44	D8	11	62.9427	403035	13228.8	miRNA-22-3p
44	D8	12	63.237	398915	13320.6	miRNA-22-3p
44	D8	13	63.5312	395461	13418.4	miRNA-22-3p
44	D8	14	63.8255	391827	13496.1	miRNA-22-3p
44	D8	15	64.1197	386574	13529.9	miRNA-22-3p
44	D8	16	64.414	382531	13507.6	miRNA-22-3p
44	D8	17	64.7083	379486	13433.7	miRNA-22-3p
44	D8	18	65.0025	374355	13326.6	miRNA-22-3p
44	D8	19	65.2968	370976	13212.4	miRNA-22-3p
44	D8	20	65.591	366372	13113.5	miRNA-22-3p
44	D8	21	65.8853	363342	13040.2	miRNA-22-3p
44	D8	22	66.1796	359579	12986.2	miRNA-22-3p
44	D8	23	66.4738	355008	12932.1	miRNA-22-3p
44	D8	24	66.7681	351223	12856.2	miRNA-22-3p
44	D8	25	67.0623	346826	12746.3	miRNA-22-3p
44	D8	26	67.3566	343728	12606.9	miRNA-22-3p
44	D8	27	67.6509	339388	12457.4	miRNA-22-3p
44	D8	28	67.9451	336208	12323.3	miRNA-22-3p
44	D8	29	68.2394	332035	12225.6	miRNA-22-3p
44	D8	30	68.5336	329789	12172.9	miRNA-22-3p
44	D8	31	68.8279	325360	12159.8	miRNA-22-3p
44	D8	32	69.1222	321377	12171.8	miRNA-22-3p
44	D8	33	69.4164	318082	12192.9	miRNA-22-3p
44	D8	34	69.7107	314258	12209.6	miRNA-22-3p
44	D8	35	70.0049	310924	12213	miRNA-22-3p
44	D8	36	70.2992	306986	12197.6	miRNA-22-3p
44	D8	37	70.5935	303674	12162.8	miRNA-22-3p
44	D8	38	70.8877	299319	12113.4	miRNA-22-3p
44	D8	39	71.182	296160	12059	miRNA-22-3p
44	D8	40	71.4762	293288	12006.1	miRNA-22-3p
44	D8	41	71.7705	289383	11957.5	miRNA-22-3p
44	D8	42	72.0648	285576	11910.3	miRNA-22-3p
44	D8	43	72.359	282545	11859.4	miRNA-22-3p
44	D8	44	72.6533	278348	11804	miRNA-22-3p
44	D8	45	72.9475	275002	11750.7	miRNA-22-3p
44	D8	46	73.2418	271460	11710.3	miRNA-22-3p
44	D8	47	73.5361	268664	11692.5	miRNA-22-3p
44	D8	48	73.8303	264916	11699.3	miRNA-22-3p
44	D8	49	74.1246	260640	11724.9	miRNA-22-3p
44	D8	50	74.4188	258158	11759.6	miRNA-22-3p
44	D8	51	74.7131	254414	11795.1	miRNA-22-3p
44	D8	52	75.0074	250080	11827.9	miRNA-22-3p
44	D8	53	75.3016	246742	11856.9	miRNA-22-3p
44	D8	54	75.5959	244004	11878	miRNA-22-3p
44	D8	55	75.8901	240531	11881.1	miRNA-22-3p
44	D8	56	76.1844	236111	11853.4	miRNA-22-3p
44	D8	57	76.4787	232668	11788.4	miRNA-22-3p
44	D8	58	76.7729	228319	11693.2	miRNA-22-3p
44	D8	59	77.0672	226273	11587.3	miRNA-22-3p
44	D8	60	77.3614	223084	11491.6	miRNA-22-3p
44	D8	61	77.6557	219120	11418.5	miRNA-22-3p
44	D8	62	77.95	216318	11370.2	miRNA-22-3p
44	D8	63	78.2442	212084	11346.8	miRNA-22-3p
44	D8	64	78.5385	209454	11358.1	miRNA-22-3p
44	D8	65	78.8327	205880	11429.2	miRNA-22-3p
44	D8	66	79.127	202985	11598.8	miRNA-22-3p
44	D8	67	79.4213	199699	11913.1	miRNA-22-3p
44	D8	68	79.7155	196274	12433.3	miRNA-22-3p
44	D8	69	80.0098	192399	13222.6	miRNA-22-3p
44	D8	70	80.304	189263	14347.4	miRNA-22-3p
44	D8	71	80.5983	184959	15906.1	miRNA-22-3p
44	D8	72	80.8926	179803	18022.9	miRNA-22-3p
44	D8	73	81.1868	175039	20831.9	miRNA-22-3p
44	D8	74	81.4811	169845	24434	miRNA-22-3p
44	D8	75	81.7753	163037	28830.8	miRNA-22-3p
44	D8	76	82.0696	154823	33852.2	miRNA-22-3p
44	D8	77	82.3639	143801	39112.5	miRNA-22-3p
44	D8	78	82.6581	130930	44029.4	miRNA-22-3p
44	D8	79	82.9524	111566	47923	miRNA-22-3p
44	D8	80	83.2466	93058.5	50178	miRNA-22-3p
44	D8	81	83.5409	72984.8	50416.8	miRNA-22-3p
44	D8	82	83.8352	54991.6	48615.8	miRNA-22-3p
44	D8	83	84.1294	41337.1	45110.2	miRNA-22-3p
44	D8	84	84.4237	31227.3	40485.3	miRNA-22-3p
44	D8	85	84.7179	23892.2	35398.2	miRNA-22-3p
44	D8	86	85.0122	16818.9	30405.2	miRNA-22-3p
44	D8	87	85.3065	9972.08	25857	miRNA-22-3p
44	D8	88	85.6007	4024.7	21883.5	miRNA-22-3p
44	D8	89	85.895	-2335.63	18448.9	miRNA-22-3p
44	D8	90	86.1892	-5990.41	15434.8	miRNA-22-3p
44	D8	91	86.4835	-10540.2	12718.5	miRNA-22-3p
44	D8	92	86.7778	-11399.9	10289.8	miRNA-22-3p
44	D8	93	87.072	-13651.5	8085.46	miRNA-22-3p
44	D8	94	87.3663	-13872.2	6124.16	miRNA-22-3p
44	D8	95	87.6605	-14280.6	4461.4	miRNA-22-3p
44	D8	96	87.9548	-14493.5	3134.66	miRNA-22-3p
44	D8	97	88.2491	-14840.9	2142.67	miRNA-22-3p
44	D8	98	88.5433	-15584.2	1445.13	miRNA-22-3p
44	D8	99	88.8376	-14918.9	977.579	miRNA-22-3p
44	D8	100	89.1318	-15345.4	670.892	miRNA-22-3p
44	D8	101	89.4261	-16078.8	466.627	miRNA-22-3p
44	D8	102	89.7204	-15856.5	324.193	miRNA-22-3p
44	D8	103	90.0146	-15842.1	219.879	miRNA-22-3p
44	D8	104	90.3089	-15509.6	140.337	miRNA-22-3p
44	D8	105	90.6031	-15962.9	75.3213	miRNA-22-3p
44	D8	106	90.8974	-16705.8	14.5273	miRNA-22-3p
44	D8	107	91.1917	-16162.6	-50.0859	miRNA-22-3p
44	D8	108	91.4859	-16063.9	-120.055	miRNA-22-3p
44	D8	109	91.7802	-15697.5	-189.09	miRNA-22-3p
44	D8	110	92.0744	-16621.4	-246.164	miRNA-22-3p
44	D8	111	92.3687	-15906.5	-280.583	miRNA-22-3p
44	D8	112	92.663	-15887.7	-286.323	miRNA-22-3p
44	D8	113	92.9572	-15600.4	-264.989	miRNA-22-3p
44	D8	114	93.2515	-16027.7	-227.114	miRNA-22-3p
44	D8	115	93.5457	-16277.1	-190.268	miRNA-22-3p
44	D8	116	93.84	-16200.8	-172.744	miRNA-22-3p
44	D8	117	94.1343	-16528.6	-185.118	miRNA-22-3p
44	D8	118	94.4285	-16283.1	-225.014	miRNA-22-3p
44	D8	119	94.7228	-15651.2	-279.115	miRNA-22-3p
45	D9	1	60.0008	691280	18971.9	U6
45	D9	2	60.295	686211	19247.4	U6
45	D9	3	60.5892	680904	19551.1	U6
45	D9	4	60.8834	676361	19854.2	U6
45	D9	5	61.1777	669824	20133.1	U6
45	D9	6	61.4719	663224	20368	U6
45	D9	7	61.7661	658189	20541.5	U6
45	D9	8	62.0603	651777	20642.3	U6
45	D9	9	62.3545	644758	20672.9	U6
45	D9	10	62.6487	638063	20655.8	U6
45	D9	11	62.9429	632238	20628.4	U6
45	D9	12	63.2371	627530	20626.4	U6
45	D9	13	63.5314	621006	20667.5	U6
45	D9	14	63.8256	614506	20745.5	U6
45	D9	15	64.1198	609040	20837.1	U6
45	D9	16	64.414	601670	20914.2	U6
45	D9	17	64.7082	595836	20952.7	U6
45	D9	18	65.0024	589808	20934.8	U6
45	D9	19	65.2966	583351	20849.7	U6
45	D9	20	65.5908	575848	20695.2	U6
45	D9	21	65.8851	570392	20481.7	U6
45	D9	22	66.1793	564223	20234.3	U6
45	D9	23	66.4735	556942	19987.8	U6
45	D9	24	66.7677	552182	19774.7	U6
45	D9	25	67.0619	546094	19611.7	U6
45	D9	26	67.3561	541088	19491.6	U6
45	D9	27	67.6503	534239	19389.4	U6
45	D9	28	67.9445	528545	19277.5	U6
45	D9	29	68.2388	522551	19143.6	U6
45	D9	30	68.533	516307	18998.2	U6
45	D9	31	68.8272	511363	18868.8	U6
45	D9	32	69.1214	505483	18782.3	U6
45	D9	33	69.4156	500217	18751.6	U6
45	D9	34	69.7098	494778	18768.9	U6
45	D9	35	70.004	488368	18812.7	U6
45	D9	36	70.2982	482472	18857.4	U6
45	D9	37	70.5925	477688	18880.9	U6
45	D9	38	70.8867	472255	18866.7	U6
45	D9	39	71.1809	465312	18803.6	U6
45	D9	40	71.4751	460492	18688.1	U6
45	D9	41	71.7693	455153	18527.2	U6
45	D9	42	72.0635	448853	18357.8	U6
45	D9	43	72.3577	443503	18200.3	U6
45	D9	44	72.6519	438137	18077.7	U6
45	D9	45	72.9462	433158	18004.5	U6
45	D9	46	73.2404	428165	17972.6	U6
45	D9	47	73.5346	422290	17954.5	U6
45	D9	48	73.8288	416786	17918.8	U6
45	D9	49	74.123	409594	17848.3	U6
45	D9	50	74.4172	406055	17749.9	U6
45	D9	51	74.7114	400081	17648.6	U6
45	D9	52	75.0056	395474	17572.1	U6
45	D9	53	75.2999	389282	17534.4	U6
45	D9	54	75.5941	384756	17529.3	U6
45	D9	55	75.8883	379485	17532.6	U6
45	D9	56	76.1825	373699	17514	U6
45	D9	57	76.4767	368120	17450.4	U6
45	D9	58	76.7709	363131	17336.3	U6
45	D9	59	77.0651	357001	17186.7	U6
45	D9	60	77.3593	353172	17030.3	U6
45	D9	61	77.6536	348079	16897.1	U6
45	D9	62	77.9478	342918	16807.1	U6
45	D9	63	78.242	338002	16765	U6
45	D9	64	78.5362	333413	16764.6	U6
45	D9	65	78.8304	327981	16798.1	U6
45	D9	66	79.1246	322999	16866	U6
45	D9	67	79.4188	317623	16986.3	U6
45	D9	68	79.7131	313372	17201.7	U6
45	D9	69	80.0073	307710	17588.9	U6
45	D9	70	80.3015	302712	18272.3	U6
45	D9	71	80.5957	297159	19560.8	U6
45	D9	72	80.8899	291880	21718.9	U6
45	D9	73	81.1841	286429	25093.4	U6
45	D9	74	81.4783	280749	30085.2	U6
45	D9	75	81.7725	272750	37024.5	U6
45	D9	76	82.0667	264466	46026.2	U6
45	D9	77	82.361	252628	56830.1	U6
45	D9	78	82.6552	236846	68687.9	U6
45	D9	79	82.9494	212506	80367.3	U6
45	D9	80	83.2436	181618	90317.7	U6
45	D9	81	83.5378	144795	96976.2	U6
45	D9	82	83.832	108167	99131.9	U6
45	D9	83	84.1262	73039.2	96229.6	U6
45	D9	84	84.4204	42990.7	88516	U6
45	D9	85	84.7147	19058.5	76984.7	U6
45	D9	86	85.0089	3225.84	63143.5	U6
45	D9	87	85.3031	-4965.09	48676.1	U6
45	D9	88	85.5973	-8784.62	35096.4	U6
45	D9	89	85.8915	-10343.4	23487.9	U6
45	D9	90	86.1857	-10270.7	14841.9	U6
45	D9	91	86.4799	-10644.3	9002.88	U6
45	D9	92	86.7742	-10374.6	5110.96	U6
45	D9	93	87.0684	-10695.3	2703.8	U6
45	D9	94	87.3626	-11898.5	1310.19	U6
45	D9	95	87.6568	-11306.1	545.453	U6
45	D9	96	87.951	-10770.7	144.758	U6
45	D9	97	88.2452	-11339.7	-51.9395	U6
45	D9	98	88.5394	-10724.3	-136.727	U6
45	D9	99	88.8336	-11615.4	-167.016	U6
45	D9	100	89.1279	-11703.6	-181.85	U6
45	D9	101	89.4221	-11769.6	-203.467	U6
45	D9	102	89.7163	-11786.8	-235.732	U6
45	D9	103	90.0105	-11436.4	-268.895	U6
45	D9	104	90.3047	-11126.7	-290.748	U6
45	D9	105	90.5989	-11857.8	-296.693	U6
45	D9	106	90.8931	-12031.9	-292.145	U6
45	D9	107	91.1873	-12223.6	-287.822	U6
45	D9	108	91.4816	-10877.8	-293.918	U6
45	D9	109	91.7758	-12086.4	-317.217	U6
45	D9	110	92.07	-12437.7	-359.855	U6
45	D9	111	92.3642	-12337	-417.016	U6
45	D9	112	92.6584	-11644.6	-474.826	U6
45	D9	113	92.9526	-11062.5	-513.094	U6
45	D9	114	93.2468	-12018.7	-514.137	U6
45	D9	115	93.541	-11783.7	-472.707	U6
45	D9	116	93.8353	-11322.8	-399.791	U6
45	D9	117	94.1295	-11758.7	-317.709	U6
45	D9	118	94.4237	-12786.3	-249.818	U6
45	D9	119	94.7179	-12114.1	-210.9	U6
46	D10	1	60.0008	631548	17561.8	miRNA-22-3p
46	D10	2	60.295	627100	17784.7	miRNA-22-3p
46	D10	3	60.5892	622825	18009.9	miRNA-22-3p
46	D10	4	60.8834	617597	18192.6	miRNA-22-3p
46	D10	5	61.1777	611475	18304.7	miRNA-22-3p
46	D10	6	61.4719	606437	18344	miRNA-22-3p
46	D10	7	61.7661	601434	18330.2	miRNA-22-3p
46	D10	8	62.0603	594692	18295.3	miRNA-22-3p
46	D10	9	62.3545	589855	18269.3	miRNA-22-3p
46	D10	10	62.6487	586004	18271.2	miRNA-22-3p
46	D10	11	62.9429	579023	18304.8	miRNA-22-3p
46	D10	12	63.2371	574539	18360.6	miRNA-22-3p
46	D10	13	63.5314	568299	18421.8	miRNA-22-3p
46	D10	14	63.8256	564278	18469.9	miRNA-22-3p
46	D10	15	64.1198	557379	18489.1	miRNA-22-3p
46	D10	16	64.414	552897	18471.4	miRNA-22-3p
46	D10	17	64.7082	546527	18419.3	miRNA-22-3p
46	D10	18	65.0024	541056	18345.1	miRNA-22-3p
46	D10	19	65.2966	535548	18264.6	miRNA-22-3p
46	D10	20	65.5908	530639	18188	miRNA-22-3p
46	D10	21	65.8851	525158	18114.7	miRNA-22-3p
46	D10	22	66.1793	519339	18034.8	miRNA-22-3p
46	D10	23	66.4735	513298	17935.7	miRNA-22-3p
46	D10	24	66.7677	508873	17808.8	miRNA-22-3p
46	D10	25	67.0619	502709	17651.8	miRNA-22-3p
46	D10	26	67.3561	498481	17468.8	miRNA-22-3p
46	D10	27	67.6503	492786	17269.8	miRNA-22-3p
46	D10	28	67.9445	486986	17073.1	miRNA-22-3p
46	D10	29	68.2388	482425	16902.2	miRNA-22-3p
46	D10	30	68.533	477921	16779.1	miRNA-22-3p
46	D10	31	68.8272	472930	16718.4	miRNA-22-3p
46	D10	32	69.1214	468245	16712.4	miRNA-22-3p
46	D10	33	69.4156	462708	16748.5	miRNA-22-3p
46	D10	34	69.7098	456976	16814.9	miRNA-22-3p
46	D10	35	70.004	453171	16895.2	miRNA-22-3p
46	D10	36	70.2982	448354	16970.6	miRNA-22-3p
46	D10	37	70.5925	442728	17020.4	miRNA-22-3p
46	D10	38	70.8867	437937	17025	miRNA-22-3p
46	D10	39	71.1809	431891	16975.6	miRNA-22-3p
46	D10	40	71.4751	427688	16880.3	miRNA-22-3p
46	D10	41	71.7693	422677	16761.8	miRNA-22-3p
46	D10	42	72.0635	417809	16654.7	miRNA-22-3p
46	D10	43	72.3577	413424	16572.9	miRNA-22-3p
46	D10	44	72.6519	407501	16525.9	miRNA-22-3p
46	D10	45	72.9462	403089	16509.4	miRNA-22-3p
46	D10	46	73.2404	398578	16507.8	miRNA-22-3p
46	D10	47	73.5346	393754	16500.2	miRNA-22-3p
46	D10	48	73.8288	388082	16469.8	miRNA-22-3p
46	D10	49	74.123	382336	16412.1	miRNA-22-3p
46	D10	50	74.4172	378238	16337.3	miRNA-22-3p
46	D10	51	74.7114	374561	16262.6	miRNA-22-3p
46	D10	52	75.0056	368030	16199.6	miRNA-22-3p
46	D10	53	75.2999	364112	16145.4	miRNA-22-3p
46	D10	54	75.5941	359441	16083.1	miRNA-22-3p
46	D10	55	75.8883	354371	15992.1	miRNA-22-3p
46	D10	56	76.1825	349040	15861.4	miRNA-22-3p
46	D10	57	76.4767	344120	15698.6	miRNA-22-3p
46	D10	58	76.7709	339891	15529.8	miRNA-22-3p
46	D10	59	77.0651	336664	15390.2	miRNA-22-3p
46	D10	60	77.3593	330343	15311.8	miRNA-22-3p
46	D10	61	77.6536	327346	15313.6	miRNA-22-3p
46	D10	62	77.9478	322453	15399.8	miRNA-22-3p
46	D10	63	78.242	318655	15564.6	miRNA-22-3p
46	D10	64	78.5362	313600	15802.4	miRNA-22-3p
46	D10	65	78.8304	308058	16120.6	miRNA-22-3p
46	D10	66	79.1246	304460	16549.7	miRNA-22-3p
46	D10	67	79.4188	299203	17175.5	miRNA-22-3p
46	D10	68	79.7131	295000	18102.4	miRNA-22-3p
46	D10	69	80.0073	288878	19466.9	miRNA-22-3p
46	D10	70	80.3015	283252	21467.2	miRNA-22-3p
46	D10	71	80.5957	278689	24338.3	miRNA-22-3p
46	D10	72	80.8899	272043	28315.7	miRNA-22-3p
46	D10	73	81.1841	264248	33568.2	miRNA-22-3p
46	D10	74	81.4783	256090	40107	miRNA-22-3p
46	D10	75	81.7725	244769	47688.5	miRNA-22-3p
46	D10	76	82.0667	230070	55753.8	miRNA-22-3p
46	D10	77	82.361	211674	63447.9	miRNA-22-3p
46	D10	78	82.6552	187952	69751.7	miRNA-22-3p
46	D10	79	82.9494	158127	73712.8	miRNA-22-3p
46	D10	80	83.2436	130203	74705.9	miRNA-22-3p
46	D10	81	83.5378	104536	72619.7	miRNA-22-3p
46	D10	82	83.832	82664.1	67885.2	miRNA-22-3p
46	D10	83	84.1262	66942.5	61327.1	miRNA-22-3p
46	D10	84	84.4204	55771.5	53904.8	miRNA-22-3p
46	D10	85	84.7147	44476.2	46453.2	miRNA-22-3p
46	D10	86	85.0089	34635.9	39521.8	miRNA-22-3p
46	D10	87	85.3031	26163.9	33348.8	miRNA-22-3p
46	D10	88	85.5973	17517.8	27939.4	miRNA-22-3p
46	D10	89	85.8915	10200.6	23181.9	miRNA-22-3p
46	D10	90	86.1857	5024.62	18946.5	miRNA-22-3p
46	D10	91	86.4799	1569.98	15238.6	miRNA-22-3p
46	D10	92	86.7742	65.9979	12030.1	miRNA-22-3p
46	D10	93	87.0684	-2038.92	9196.76	miRNA-22-3p
46	D10	94	87.3626	-2784.24	6767.52	miRNA-22-3p
46	D10	95	87.6568	-3463.59	4771.93	miRNA-22-3p
46	D10	96	87.951	-3398.99	3221.17	miRNA-22-3p
46	D10	97	88.2452	-3444.8	2095.67	miRNA-22-3p
46	D10	98	88.5394	-3410.25	1340.88	miRNA-22-3p
46	D10	99	88.8336	-3746.2	872.372	miRNA-22-3p
46	D10	100	89.1279	-4544.02	590.444	miRNA-22-3p
46	D10	101	89.4221	-4585.71	400.788	miRNA-22-3p
46	D10	102	89.7163	-4879.08	234.115	miRNA-22-3p
46	D10	103	90.0105	-5139.71	57.127	miRNA-22-3p
46	D10	104	90.3047	-4797.96	-128.959	miRNA-22-3p
46	D10	105	90.5989	-4869.09	-300.445	miRNA-22-3p
46	D10	106	90.8931	-4163.58	-427.875	miRNA-22-3p
46	D10	107	91.1873	-4705.69	-491.195	miRNA-22-3p
46	D10	108	91.4816	-4383.77	-488.838	miRNA-22-3p
46	D10	109	91.7758	-3725.98	-438.635	miRNA-22-3p
46	D10	110	92.07	-5237.96	-370.5	miRNA-22-3p
46	D10	111	92.3642	-4857.48	-313.719	miRNA-22-3p
46	D10	112	92.6584	-4954.24	-284.766	miRNA-22-3p
46	D10	113	92.9526	-4859.85	-282.518	miRNA-22-3p
46	D10	114	93.2468	-4129.82	-293.646	miRNA-22-3p
46	D10	115	93.541	-4849.21	-303.754	miRNA-22-3p
46	D10	116	93.8353	-5484.03	-305.777	miRNA-22-3p
46	D10	117	94.1295	-4697.11	-300.443	miRNA-22-3p
46	D10	118	94.4237	-4525.14	-291.035	miRNA-22-3p
46	D10	119	94.7179	-5093.42	-278.883	miRNA-22-3p
51	E3	1	60.0005	844011	23649.6	U6
51	E3	2	60.2945	839458	23848.8	U6
51	E3	3	60.5885	832742	24087.2	U6
51	E3	4	60.8825	826826	24340.3	U6
51	E3	5	61.1766	819196	24586	U6
51	E3	6	61.4706	813161	24803.8	U6
51	E3	7	61.7646	805433	24974.6	U6
51	E3	8	62.0586	797653	25084.5	U6
51	E3	9	62.3526	789548	25129.9	U6
51	E3	10	62.6466	783840	25118.6	U6
51	E3	11	62.9407	775483	25065.5	U6
51	E3	12	63.2347	768864	24984.3	U6
51	E3	13	63.5287	761548	24882.4	U6
51	E3	14	63.8227	754076	24762	U6
51	E3	15	64.1167	747683	24623.9	U6
51	E3	16	64.4107	739590	24473	U6
51	E3	17	64.7047	731904	24315.6	U6
51	E3	18	64.9988	725910	24158.8	U6
51	E3	19	65.2928	719120	24009.3	U6
51	E3	20	65.5868	710997	23877.6	U6
51	E3	21	65.8808	703501	23782	U6
51	E3	22	66.1748	696986	23744.4	U6
51	E3	23	66.4688	689965	23772.7	U6
51	E3	24	66.7628	684079	23846.1	U6
51	E3	25	67.0569	676992	23916.7	U6
51	E3	26	67.3509	668873	23929.5	U6
51	E3	27	67.6449	660619	23853.5	U6
51	E3	28	67.9389	653931	23696.2	U6
51	E3	29	68.2329	648499	23495	U6
51	E3	30	68.5269	640923	23292.6	U6
51	E3	31	68.821	634343	23117.7	U6
51	E3	32	69.115	626944	22979.6	U6
51	E3	33	69.409	619960	22873.1	U6
51	E3	34	69.703	614066	22785	U6
51	E3	35	69.997	607898	22697.3	U6
51	E3	36	70.291	599913	22590.8	U6
51	E3	37	70.585	593676	22453.9	U6
51	E3	38	70.8791	587850	22289.7	U6
51	E3	39	71.1731	579731	22117.7	U6
51	E3	40	71.4671	574355	21964.5	U6
51	E3	41	71.7611	568936	21850.1	U6
51	E3	42	72.0551	562351	21777.8	U6
51	E3	43	72.3491	554138	21733.8	U6
51	E3	44	72.6432	549028	21694.5	U6
51	E3	45	72.9372	543059	21637.1	U6
51	E3	46	73.2312	535803	21561.1	U6
51	E3	47	73.5252	528874	21459.6	U6
51	E3	48	73.8192	521990	21344.8	U6
51	E3	49	74.1132	517498	21231.1	U6
[truncated: 903 more rows]

## Sheet: Melt Curve Result
Block Type	96-Well 0.2-mL Block
Calibration Background is expired	No
Calibration Background performed on	03-09-2022
Calibration Pure Dye ABY is expired	No
Calibration Pure Dye ABY performed on	03-09-2022
Calibration Pure Dye CY5 is expired	No
Calibration Pure Dye CY5 performed on	03-09-2022
Calibration Pure Dye FAM is expired	No
Calibration Pure Dye FAM performed on	03-09-2022
Calibration Pure Dye JUN is expired	No
Calibration Pure Dye JUN performed on	03-09-2022
Calibration Pure Dye MUSTANG PURPLE is expired	No
Calibration Pure Dye MUSTANG PURPLE performed on	03-09-2022
Calibration Pure Dye NED is expired	No
Calibration Pure Dye NED performed on	03-09-2022
Calibration Pure Dye ROX is expired	No
Calibration Pure Dye ROX performed on	03-09-2022
Calibration Pure Dye SYBR is expired	No
Calibration Pure Dye SYBR performed on	03-09-2022
Calibration Pure Dye TAMRA is expired	No
Calibration Pure Dye TAMRA performed on	03-09-2022
Calibration Pure Dye VIC is expired	No
Calibration Pure Dye VIC performed on	03-09-2022
Calibration ROI is expired	No
Calibration ROI performed on	03-09-2022
Calibration Uniformity is expired	No
Calibration Uniformity performed on	03-09-2022
Chemistry	SYBR_GREEN
Date Created	2023-02-08 19:27:57 PM CST
Experiment Barcode
Experiment Comment
Experiment File Name	D:\Q5 data\TB-SXC\2023-02-08_180039.eds
Experiment Name	2023-02-08_180039
Experiment Run End Time	2023-02-09 03:22:37 AM CST
Experiment Type	Comparative Cт (ΔΔCт)
Instrument Name	272522169
Instrument Serial Number	272522169
Instrument Type	QuantStudio™ 5 System
Passive Reference	ROX
Post-read Stage/Step
Pre-read Stage/Step
Quantification Cycle Method	Ct
Signal Smoothing On	true
Stage where Melt Analysis is performed	Stage3
Stage/ Cycle where Ct Analysis is performed	Stage2, Step2
User Name
Well	Well Position	Sample	Target Name	Tm	Melt Peak Height
27	C3	HepG2 nc	U6	83.8157	102731
28	C4	HepG2 nc	miRNA-22-3p	83.5217	77884.5
29	C5	HepG2 mimics	U6	83.8246	96753.4
30	C6	HepG2 mimics	miRNA-22-3p	83.5305	54094.2
31	C7	Hep3B nc	U6	83.8352	80075.6
32	C8	Hep3B nc	miRNA-22-3p	83.3938	59984.8
33	C9	Hep3B mimics	U6	83.6849	78868.2
34	C10	Hep3B mimics	miRNA-22-3p	83.0965	61916.2
39	D3	HepG2 nc	U6	83.9627	106704
40	D4	HepG2 nc	miRNA-22-3p	83.5217	54757.6
41	D5	HepG2 mimics	U6	83.8246	74743.9
42	D6	HepG2 mimics	miRNA-22-3p	83.5305	52594
43	D7	Hep3B nc	U6	83.9823	78724.8
44	D8	Hep3B nc	miRNA-22-3p	83.3938	50559.9
45	D9	Hep3B mimics	U6	83.832	99131.9
46	D10	Hep3B mimics	miRNA-22-3p	83.2436	74705.9
51	E3	HepG2 nc	U6	83.9627	125383
52	E4	HepG2 nc	miRNA-22-3p	83.5217	70926.8
53	E5	HepG2 mimics	U6	83.8246	90605.3
54	E6	HepG2 mimics	miRNA-22-3p	83.3834	58402.3
55	E7	Hep3B nc	U6	83.8352	91038.3
56	E8	Hep3B nc	miRNA-22-3p	83.3938	60805
57	E9	Hep3B mimics	U6	83.6849	111864
58	E10	Hep3B mimics	miRNA-22-3p	83.0965	61808.9

## Sheet: Data Analysis
	目的基因	内参基因	内参基因平均值	△Ct	△Ct平均值	△△Ct	2-△△Ct	SD		t test			Sample Name	Target Name	CT
HepG2 nc	16.7216	14.2557		2.25055		-0.0611801	1.04332						HepG2 mimics	miRNA-22-3p	11.0195
	16.7617	14.7078	14.471	2.29063	2.31173	-0.0210991	1.01473	0.0414906					HepG2 mimics	miRNA-22-3p	11.0001
	16.865	14.4495		2.39401		0.0822792	0.944564						HepG2 mimics	miRNA-22-3p	11.0624
HepG2 mimics	11.0195	15.8004		-4.73994		-7.05167	132.667						HepG2 mimics	U6	15.8004
	11.0001	15.7182	15.7594	-4.75933		-7.07106	134.463	2.37348		1.6172e-07			HepG2 mimics	U6	15.7182
	11.0624	15.7596		-4.69699		-7.00872	128.776						HepG2 mimics	U6	15.7596
													HepG2 nc	miRNA-22-3p	16.7216
													HepG2 nc	miRNA-22-3p	16.7617
Hep3B nc	17.2542	12.0957		5.22849		-0.128541	1.09319						HepG2 nc	miRNA-22-3p	16.865
	17.4746	11.9944	12.0257	5.4489	5.35703	0.0918668	0.938308	0.0660964					HepG2 nc	U6	14.2557
	17.4194	11.987		5.3937		0.0366739	0.9749						HepG2 nc	U6	14.7078
Hep3B mimics	9.87795	10.5377		-0.808008		-6.16504	71.7565						HepG2 nc	U6	14.4495
	9.0392	10.9407	10.686	-1.64676		-7.00379	128.337	25.6273		0.00413203
	9.09354	10.5795		-1.59242		-6.94945	123.593						Hep3B mimics	miRNA-22-3p	9.87795
													Hep3B mimics	miRNA-22-3p	9.0392
													Hep3B mimics	miRNA-22-3p	9.09354
													Hep3B mimics	U6	10.5377
													Hep3B mimics	U6	10.9407
													Hep3B mimics	U6	10.5795
													Hep3B nc	miRNA-22-3p	17.2542
													Hep3B nc	miRNA-22-3p	17.4746
													Hep3B nc	miRNA-22-3p	17.4194
													Hep3B nc	U6	12.0957
													Hep3B nc	U6	11.9944
													Hep3B nc	U6	11.987
